# Supplementary material for: Barcoding of small extracellular vesicles with CRISPR-gRNA enables comprehensive, subpopulation-specific analysis of their biogenesis and release regulators
Source: Nat Commun. 2024 Nov 19;15:9777. doi: 10.1038/s41467-024-53736-x (PMC11577021; doi:10.1038/s41467-024-53736-x)
Supplement: Supplementary file 4 — Supplementary Data 2 [file 41467_2024_53736_MOESM4_ESM.xlsx]

## Sheet: S2_read count
sgRNA	CD63_cell_Cas9+_rep1	CD63_cell_Cas9+_rep2	CD63_cell_Cas9-_rep1	CD63_cell_Cas9-_rep2	CD63_sEVs_Cas9+_rep1	CD63_sEVs_Cas9+_rep2	CD63_sEVs_Cas9-_rep1	CD63_sEVs_Cas9-_rep2	CD9_cell_Cas9+_rep1	CD9_cell_Cas9+_rep2	CD9_cell_Cas9-_rep1	CD9_cell_Cas9-_rep2	CD9_sEVs_Cas9+_rep1	CD9_sEVs_Cas9+_rep2	CD9_sEVs_Cas9-_rep1	CD9_sEVs_Cas9-_rep2	Library
SEPT1_AGTCACATTCGGGGAAC--1	288	320	260	365	276	136	133	150	192	213	232	324	297	389	447	378	ACOC
SEPT1_ATGAGAGTGGCCTGAAC--2	267	742	602	898	217	216	407	199	158	222	838	863	213	372	791	516	ACOC
SEPT1_CCCCACCAGAGGAAGTG--3	81	137	119	128	57	45	46	44	39	78	48	110	40	119	64	111	ACOC
SEPT1_CCTGGCCATTGAGCGCC--4	285	479	726	511	406	172	210	193	193	219	547	531	301	665	480	442	ACOC
SEPT1_CTACTCCTGGGGGACCG--5	22	20	32	14	7	4	13	2	11	10	6	13	17	16	0	15	ACOC
SEPT1_GCGATCCTCATAGAGGT--6	602	465	522	650	276	133	115	247	487	421	498	472	540	471	663	724	ACOC
SEPT1_GCTCCGGCCCCTAGATG--7	48	86	240	114	59	100	139	114	35	59	88	135	65	240	139	105	ACOC
SEPT1_GGAGCTACAGTGGGACT--8	7	17	21	15	23	5	0	7	3	9	20	4	3	28	8	2	ACOC
SEPT1_GGTGGTGAAATTCATCG--9	700	1632	579	831	264	119	219	51	842	686	480	529	820	717	220	277	ACOC
SEPT1_GTGCAGCTGGTTGGGGA--10	92	216	200	178	129	63	90	26	179	165	110	147	219	250	99	159	ACOC
SEPT1_GTTTGACTTCACGCTAA--11	221	259	579	303	103	35	152	35	233	152	264	269	153	204	149	190	ACOC
SEPT1_TGGACACACCTGGCTTT--12	25	15	127	71	22	42	70	43	15	11	107	81	39	54	58	49	ACOC
SEPT2_AAGAACTGTCCAGATTG--13	190	236	153	170	119	132	73	29	129	243	106	92	146	206	108	64	ACOC
SEPT2_ACAGATCAGTTAGGAAT--14	385	775	258	224	157	121	41	16	395	404	115	107	307	499	80	92	ACOC
SEPT2_ACGAGAGCGGCTTGAAC--15	695	1138	908	693	458	346	305	341	583	955	622	632	475	1097	866	708	ACOC
SEPT2_ATAGCGTCACCATAGCC--16	8	17	22	62	10	4	5	12	8	10	44	39	14	47	5	17	ACOC
SEPT2_CCGCTCCCGTTCCTTCA--17	545	833	940	726	336	526	474	519	485	314	782	704	399	893	1806	699	ACOC
SEPT2_GAAGGCAATACACAACA--18	419	984	237	314	169	229	71	113	393	289	213	330	592	221	258	190	ACOC
SEPT2_GCAAATCCAACATAGCC--19	5	22	28	20	13	10	14	3	4	16	4	10	7	16	5	12	ACOC
SEPT2_GCTCACGTTCTTACGAC--20	192	131	238	223	143	67	141	79	131	256	86	150	153	252	69	96	ACOC
SEPT2_GGTGAACTTGATTGGGG--21	271	456	347	187	50	33	72	4	168	161	83	44	127	213	35	11	ACOC
SEPT2_TCTCCAAAGATACCATG--22	492	740	711	683	307	284	554	218	640	552	631	504	700	1022	849	550	ACOC
SEPT3_ACCGTCATCGACACCCC--23	1494	2032	1739	1623	1028	713	1120	498	1035	1289	896	1368	1671	2746	1304	1472	ACOC
SEPT3_ATTTGCCCAGTCCACTC--24	404	835	555	657	334	243	313	156	278	551	423	392	541	909	546	717	ACOC
SEPT3_CAGTGGACACGAGTGTC--25	81	166	119	210	57	64	90	43	65	60	107	166	105	120	110	190	ACOC
SEPT3_CGTCCGTCCTGGTCTCT--26	255	417	340	551	410	370	231	420	205	216	231	257	329	449	334	276	ACOC
SEPT3_GATGTTGAAGTCGAAAC--27	904	1701	657	1263	396	318	262	219	1165	880	532	653	654	1324	334	427	ACOC
SEPT3_GCGCATCTGCTCGATGA--28	376	379	303	295	174	63	119	113	234	150	204	245	286	347	189	291	ACOC
SEPT3_GGCCTTGCGGCTCACTT--29	266	582	442	436	233	186	150	137	155	187	328	358	237	353	307	403	ACOC
SEPT3_GGCTTCATGGGCACCGC--30	420	522	819	960	263	136	560	186	549	311	612	1094	635	585	372	782	ACOC
SEPT3_TGGAGATCAAAGCTATC--31	157	317	173	274	86	94	58	50	166	149	111	190	198	205	112	164	ACOC
SEPT3_TGGGAGAGATGAAGTAA--32	173	273	109	165	59	34	45	19	163	133	134	158	152	106	97	67	ACOC
SEPT4_ACTGCATCCCCAAAACC--33	464	869	832	610	516	441	814	226	392	441	647	566	498	942	1346	960	ACOC
SEPT4_CAAGTGTGGATTTGCCC--34	279	383	754	467	259	192	557	193	241	215	674	509	208	995	930	566	ACOC
SEPT4_CCCAAGTCCCGGAGCCA--35	161	226	681	625	332	239	383	158	161	184	635	563	514	485	856	440	ACOC
SEPT4_GAGCTGCCACCCACCAG--36	60	52	76	126	70	52	85	71	31	40	42	73	77	125	152	85	ACOC
SEPT4_GATCACTAAGCATGCAG--37	436	1122	551	494	171	249	151	70	402	320	487	515	250	348	323	332	ACOC
SEPT4_GCTGCGGCTCACCATTG--38	128	241	399	414	200	183	368	292	148	116	352	519	306	170	527	182	ACOC
SEPT4_TATTTCCGAGACGAGAG--39	146	331	243	286	75	21	117	21	132	141	179	92	86	127	196	75	ACOC
SEPT4_TTCGTGAAGGATTTCTC--40	415	633	613	559	188	112	202	69	360	343	316	292	278	327	201	175	ACOC
SEPT4_TTTCCTGGAGGACACCA--41	37	128	72	71	14	66	42	7	76	28	38	54	78	39	71	34	ACOC
SEPT4_TTTCGGTGGACTTGGTT--42	344	685	1064	553	208	90	442	84	351	376	450	690	353	297	384	351	ACOC
SEPT5_ACAGCGTCCCCGAATCC--43	352	356	368	546	361	274	452	382	233	335	343	549	542	769	886	830	ACOC
SEPT5_AGAGATTCTAAAACACA--44	45	263	134	199	17	24	35	11	175	64	59	92	49	36	93	91	ACOC
SEPT5_AGTCACACTCAGGGAAC--45	405	675	374	457	250	192	184	174	496	354	199	400	488	732	335	495	ACOC
SEPT5_ATTGACAAGCAGTACGT--46	318	488	498	671	201	120	235	166	243	472	460	391	366	547	321	497	ACOC
SEPT5_CACCTGGTTGGGCAGTG--47	123	242	218	292	110	104	90	47	144	158	142	105	148	190	126	55	ACOC
SEPT5_CCAGTGTGGACTTCCCC--48	393	305	1604	1069	673	545	641	781	335	280	766	1261	848	746	1582	918	ACOC
SEPT5_GGATGTTCTTTCGGTTG--49	288	658	835	707	232	149	382	74	306	245	503	602	458	445	390	353	ACOC
SEPT5_GTCCACATAGTCGGTGA--50	456	753	1027	722	248	252	299	117	638	512	415	652	339	606	379	470	ACOC
SEPT5_TACTTCCGTGATGAGAG--51	97	295	206	197	50	55	95	73	104	209	156	96	116	254	213	189	ACOC
SEPT5_TCAGCTTTGGCGATGAG--52	157	229	175	166	105	72	60	12	174	160	120	129	143	180	65	78	ACOC
SEPT6_CGGACTTATTCACCAGC--53	339	670	1429	1134	264	119	620	191	391	328	1116	1293	554	563	581	739	ACOC
SEPT6_GACACCCGGCTGTGTGT--54	0	0	0	0	0	0	0	0	0	0	0	0	0	0	0	0	ACOC
SEPT6_GACCGATATAGCTCGCC--55	118	216	203	254	149	184	183	71	127	118	243	204	356	399	212	310	ACOC
SEPT6_GATTCGGGAGTCATGGT--56	1593	4093	1669	1879	820	856	537	431	1813	1500	1132	1573	1815	1627	1117	878	ACOC
SEPT6_GGTCATAGGTATTAGAC--57	248	577	361	211	209	145	105	33	214	243	139	193	190	160	123	113	ACOC
SEPT6_TATTTCATTGCCCCCAC--58	117	209	127	196	66	47	38	24	90	126	121	60	94	143	71	29	ACOC
SEPT6_TCGATGAATTCCACGAT--59	91	182	331	273	66	78	144	102	112	113	210	253	81	169	209	299	ACOC
SEPT6_TTAGCACAGTTGGCTTT--60	202	221	227	218	147	108	118	70	80	121	188	208	69	166	124	188	ACOC
SEPT6_TTCAACACCAAATTCGA--61	315	728	392	402	101	98	113	36	349	449	245	134	235	467	128	83	ACOC
SEPT6_TTGCCGAACTGTCCCCC--62	272	745	793	908	260	291	578	460	332	301	604	499	666	1015	1064	593	ACOC
SEPT7_AAAACGTCGTCAGTTCG--63	193	259	334	412	126	70	111	33	161	260	237	305	207	347	175	128	ACOC
SEPT7_AACCTTGAAGGCTATGT--64	492	981	544	585	215	230	234	179	715	545	304	285	752	621	402	381	ACOC
SEPT7_AATGGCAAAAGGGTCAG--65	58	84	91	83	18	17	28	13	24	13	34	26	38	39	42	39	ACOC
SEPT7_ATTCACGCTTATGGTAG--66	730	1398	616	474	280	143	174	40	585	317	309	386	481	423	338	269	ACOC
SEPT7_CCGCTGCTGCTGAGGAG--67	883	1515	854	975	631	388	454	467	684	773	526	694	943	1279	780	780	ACOC
SEPT7_CCTCTCCTCAGCAGCAG--68	130	373	272	175	114	78	144	67	217	125	98	222	218	177	147	183	ACOC
SEPT7_CGTCAACAGCAGCACCA--69	489	891	422	782	242	216	184	302	522	487	416	500	614	951	264	213	ACOC
SEPT7_GAACCTTGAAGGCTATG--70	204	575	262	143	98	92	79	39	263	301	73	150	333	260	106	175	ACOC
SEPT7_GAGATCCGCTGCTGCTG--71	253	286	251	408	244	239	113	535	226	196	246	238	395	463	651	247	ACOC
SEPT7_TCAGATGCCTGATAACA--72	250	342	523	356	247	89	299	104	136	178	233	262	161	408	285	394	ACOC
SEPT9_AGAGCTCCACCCTCCGC--73	120	169	119	138	307	382	157	164	85	61	56	95	384	527	255	531	ACOC
SEPT9_AGATGCCGGGCTCAAGC--74	348	643	435	350	1117	163	280	182	278	226	319	204	352	450	464	198	ACOC
SEPT9_ATGTGGTCCCCGAACCC--75	223	412	469	247	292	379	447	242	188	129	252	409	442	342	488	334	ACOC
SEPT9_GAACGAGAAGGCCCCGG--76	506	609	675	760	437	117	394	121	570	422	638	677	477	803	474	669	ACOC
SEPT9_GAGAACGCCGGGGCCAT--77	222	387	532	622	167	120	182	94	201	185	486	655	281	280	243	376	ACOC
SEPT9_GAGGGTGTTGATTAAGG--78	611	926	267	299	266	253	102	37	322	483	99	198	340	642	126	135	ACOC
SEPT9_GCTGCGCGTTGACCGCG--79	84	169	329	296	145	163	127	78	75	67	279	251	221	314	375	265	ACOC
SEPT9_GGAGCAGATGCGCCGGA--80	1409	1842	1595	1116	604	586	564	302	972	1187	1102	1060	886	1671	955	547	ACOC
SEPT9_GGTCCCGGCTGACATCG--81	950	1490	1456	959	654	804	687	616	1311	891	575	1011	1598	1362	1042	1731	ACOC
SEPT9_TGGGCTGCACCGACTTC--82	181	195	404	351	162	93	199	112	110	114	191	289	212	228	219	306	ACOC
SEPT10_ACCATTGTGAATACAGT--83	989	1301	668	614	667	881	283	276	745	834	647	528	865	1127	950	576	ACOC
SEPT10_CAAGCTCATGAGTGAAT--84	215	452	216	336	44	23	83	52	338	128	115	214	196	119	84	96	ACOC
SEPT10_CCTCCTCCGAGGTGGCG--85	311	592	768	831	309	434	541	323	348	288	635	555	724	963	700	686	ACOC
SEPT10_CTTTAAGTTTAACATTT--86	219	222	105	159	52	16	18	26	238	138	56	34	116	68	50	32	ACOC
SEPT10_CTTTAATATTCTCTGTG--87	253	447	226	146	68	45	29	12	240	239	113	93	98	119	55	24	ACOC
SEPT10_GAGTTTGCCTGATCAGC--88	80	110	111	117	49	35	61	15	40	55	66	51	53	79	40	43	ACOC
SEPT10_GATGCGAGAATCATGGT--89	992	1501	1079	1255	439	291	591	290	811	962	1037	1271	480	1017	783	845	ACOC
SEPT10_TAATCTTCAGTTCTTCT--90	167	228	103	111	92	32	28	11	110	77	94	110	103	87	54	77	ACOC
SEPT10_TGTGGGAAGTATGGATG--91	35	88	156	128	40	16	59	12	43	66	131	112	82	76	81	59	ACOC
SEPT10_TTGGGAACTGGTATATC--92	189	180	147	93	98	79	51	52	187	144	69	49	175	132	80	48	ACOC
SEPT11_CAAAGTGTCCATTAACG--93	381	551	664	651	378	122	303	91	327	445	438	633	213	637	239	728	ACOC
SEPT11_CAGAAGTTATGAGCTTC--94	118	108	145	178	85	80	31	44	69	56	145	172	104	99	92	91	ACOC
SEPT11_CGGTCTCCCCACGGCCA--95	88	116	193	176	164	158	85	80	49	77	143	180	122	216	148	116	ACOC
SEPT11_GCAGGTAGGCCTCGAAC--96	143	373	207	229	230	212	186	55	163	155	155	191	317	378	303	253	ACOC
SEPT11_GCTACTCACAATGAACC--97	268	420	190	306	163	129	87	67	130	130	142	179	151	396	131	220	ACOC
SEPT11_GGCTGTCAAATCCCACA--98	202	316	248	236	141	171	78	51	74	117	276	223	109	243	194	177	ACOC
SEPT11_GTTGACACCGTGGGATT--99	313	593	444	493	316	232	300	219	264	282	320	433	509	530	356	338	ACOC
SEPT11_TAGACTTGTTGACCAGC--100	136	340	186	162	112	107	103	44	134	198	184	153	246	345	133	206	ACOC
SEPT11_TAGGGGCAATAAAGTAG--101	83	148	121	88	80	60	45	18	54	111	45	43	84	274	28	23	ACOC
SEPT11_TCAATATATTCTACTAT--102	89	192	87	72	73	46	38	23	95	78	65	52	106	99	52	57	ACOC
SEPT12_ACGGTGACGGACACGCC--103	33	61	100	174	4	25	54	31	30	14	128	239	57	110	52	43	ACOC
SEPT12_AGGAACTCAATGTCCAG--104	303	578	262	266	110	123	108	52	248	181	113	151	282	219	106	126	ACOC
SEPT12_AGGGGGAGCGCCTCAGG--105	21	39	41	16	29	11	15	8	26	11	10	29	59	37	31	24	ACOC
SEPT12_ATCAAGGCTATGAAGAT--106	605	846	350	477	335	274	170	114	594	566	299	337	765	986	498	435	ACOC
SEPT12_CAGCGTGTTCACCATCG--107	451	817	823	1003	519	475	697	592	406	477	694	562	810	1209	750	546	ACOC
SEPT12_CGAGATGCTTGGTCCTG--108	214	357	255	282	272	212	234	169	160	159	162	199	281	422	279	230	ACOC
SEPT12_GCTCGTTGATGTAGCCC--109	102	116	112	175	67	29	73	59	94	79	143	129	95	238	124	67	ACOC
SEPT12_GTAGACGTCGATGCAGT--110	460	386	430	426	173	97	123	68	243	315	211	291	272	250	222	221	ACOC
SEPT12_TCAAACCCACCGGGCTT--111	31	40	28	81	22	33	24	8	19	19	27	46	104	24	37	16	ACOC
SEPT12_TGGTGCCCGTGATTGCC--112	49	90	101	147	51	45	72	70	43	58	98	132	68	69	124	63	ACOC
DEC1_AGCATTGTGCCAGCACC--113	568	1066	817	621	368	445	416	187	459	549	586	629	656	925	606	408	ACOC
DEC1_AGGCCCTCACCAGGTGC--114	6	0	348	382	32	2	253	288	0	1	170	218	3	13	508	329	ACOC
DEC1_ATCTCTTGCCAGGCCCA--115	142	192	111	104	112	80	80	47	112	111	70	73	169	215	92	80	ACOC
DEC1_ATGCCCTGCACAGAGAG--116	383	777	132	302	181	346	89	132	452	371	175	133	253	369	222	180	ACOC
DEC1_CTGCTACAATGGAGGAA--117	416	578	329	412	251	120	106	93	364	552	192	180	394	496	216	232	ACOC
DEC1_GAGAGAGGTCTGTAAAG--118	402	751	369	249	231	193	256	118	411	313	237	206	458	407	191	128	ACOC
DEC1_GCAAGAAGGCCCTCACC--119	3	0	591	523	1	0	307	192	1	0	268	421	8	0	369	365	ACOC
DEC1_GGAGTCTGCTACAATGG--120	157	178	270	392	63	145	138	234	140	208	217	173	143	158	269	219	ACOC
DEC1_GTGCCAGCACCTGGTGA--121	0	0	305	271	7	0	152	90	4	2	239	205	3	2	223	170	ACOC
DEC1_TCTGTAAAGTGGCAAGC--122	204	364	172	186	105	99	55	29	111	159	119	266	135	158	85	77	ACOC
A2M_AGTTTCCAGTTAGAGGG--123	397	824	192	150	144	149	91	35	381	533	164	125	320	335	156	58	ACOC
A2M_CCTGTGAATCTTCACCG--124	273	444	422	437	258	170	344	148	251	286	377	291	489	759	426	393	ACOC
A2M_CGTCATTCTCCGCCTCC--125	257	324	378	359	183	127	273	132	145	188	322	295	270	302	417	320	ACOC
A2M_CTTCCTTGGAGTCTGTC--126	208	451	157	292	132	119	76	134	231	321	144	188	255	324	176	156	ACOC
A2M_CTTCTTCAGCCCCAGCA--127	618	965	950	1135	398	223	432	164	691	593	757	808	882	1248	533	872	ACOC
A2M_GAAATCGCATCGCACAA--128	889	1351	641	1002	392	139	400	179	827	487	597	730	627	941	413	449	ACOC
A2M_GAACCAGACTTGGATGA--129	288	340	412	233	193	102	130	66	251	213	212	241	204	360	220	216	ACOC
A2M_GACACAGCCCTTCTCAG--130	471	1103	1026	984	407	443	555	426	713	501	705	883	941	1487	1333	1254	ACOC
A2M_GAGACTGAGGCGTCTGT--131	569	1088	510	697	385	407	409	254	503	745	321	527	497	933	671	388	ACOC
A2M_GGAGGCATTGTCCGAAC--132	350	462	582	514	212	73	290	145	250	349	361	250	463	389	314	383	ACOC
A4GALT_AGCTGCCCTTTCTCCTT--133	665	1015	1471	1359	961	916	887	990	604	622	628	776	1229	1470	1581	1200	ACOC
A4GALT_AGGGGATCTCTGCTGGC--134	41	49	47	75	15	10	50	25	26	23	90	157	21	24	88	105	ACOC
A4GALT_ATCTACTGGCACGTTGT--135	870	1346	1135	980	373	400	487	251	739	798	799	786	773	1372	1095	832	ACOC
A4GALT_ATGAAAGGGCTTCCGGG--136	299	494	267	190	271	94	82	35	419	338	173	184	404	320	218	131	ACOC
A4GALT_CACGGCCGCGTACCAGT--137	212	290	334	384	169	189	266	500	163	245	391	428	215	497	736	356	ACOC
A4GALT_CATGTGCTCGGTGGAGT--138	247	368	342	338	158	86	111	56	141	360	333	334	208	577	240	316	ACOC
A4GALT_GCCGCAGCAGGAGGTCG--139	20	29	154	230	15	8	43	30	29	19	147	161	29	44	75	83	ACOC
A4GALT_GCCTGGAGTGGGGCCGT--140	66	82	209	275	44	48	79	45	32	43	181	280	60	130	137	215	ACOC
A4GALT_TGCAGACCCGCTGCCTT--141	88	80	344	478	191	120	287	349	45	82	388	546	362	388	501	403	ACOC
A4GALT_TTCGGGGTGAGTTCTGG--142	1078	1846	794	953	609	414	289	185	835	741	672	659	713	681	746	686	ACOC
AACS_ACCGGGGCGCTCCTCCT--143	184	439	367	368	328	286	142	243	204	306	407	430	347	752	630	326	ACOC
AACS_ACGATGCCCCCGGTCTT--144	25	7	45	53	9	5	8	12	5	5	44	44	5	16	56	29	ACOC
AACS_ATGATGACTTGTACCAT--145	224	209	330	215	94	50	182	80	173	117	178	277	219	166	154	414	ACOC
AACS_CACCCCGTTGGGGTTGA--146	19	71	79	67	43	98	23	13	57	26	61	100	129	68	139	127	ACOC
AACS_CTCGAACTCCAGCTGCG--147	205	372	292	214	141	90	146	44	210	262	212	138	294	586	233	87	ACOC
AACS_GAGTTCTGGAAATTCAG--148	158	358	118	55	83	84	67	20	147	186	50	51	148	195	131	89	ACOC
AACS_GATGACTTTCTTGCCAC--149	249	381	644	558	136	77	257	58	271	160	371	272	296	281	339	248	ACOC
AACS_GCTGAATTTGAGAAAAC--150	612	631	462	738	297	109	78	49	436	363	498	414	582	736	256	267	ACOC
AACS_GTCTGAATATGACTCAA--151	427	746	350	358	361	306	248	140	422	376	359	404	502	438	443	492	ACOC
AACS_GTGTTCTTCTTACTGTC--152	97	127	58	97	42	21	32	18	102	81	69	89	115	44	67	69	ACOC
AATF_AGGTGATTTCCTAGTAG--153	276	679	479	338	218	94	298	51	281	311	298	270	294	167	258	345	ACOC
AATF_CAAGATTGAGCGTTCAA--154	80	123	162	217	33	11	48	31	49	48	106	125	26	142	71	71	ACOC
AATF_CGAGGCGGACCCTGAAG--155	107	176	71	131	97	79	40	136	69	71	68	72	206	171	292	173	ACOC
AATF_CTGCCAGGGTGATTGAC--156	102	137	142	175	50	68	72	65	112	93	88	159	156	121	175	83	ACOC
AATF_GATCGACCATATTCTGA--157	481	830	614	450	428	157	289	162	441	345	343	313	449	601	432	443	ACOC
AATF_GCACGATAAGACCAAAC--158	206	561	1056	766	82	51	318	138	269	396	393	815	206	463	389	422	ACOC
AATF_GCATTAGCAGGGGCTTG--159	31	58	260	168	17	7	59	32	73	54	144	98	77	57	97	93	ACOC
AATF_GGATCCCAACGATCAGG--160	251	368	613	415	104	150	346	97	206	303	262	277	225	204	668	250	ACOC
AATF_GTCCGTGTCCAAGAGGG--161	47	86	166	146	14	6	102	34	38	46	89	49	49	174	81	23	ACOC
AATF_TTCCAGTTGCAGCGCCA--162	506	522	505	489	267	137	150	107	337	325	258	339	206	520	288	292	ACOC
ABCA1_AGGTTTCATTGTCCACC--163	413	1023	573	423	290	184	170	118	433	501	395	416	476	475	320	277	ACOC
ABCA1_CACTTCCTTGGGTTCAG--164	215	414	105	165	265	319	32	120	143	204	108	130	286	270	174	101	ACOC
ABCA1_CCAGTTTCTCCCTTGGT--165	302	552	463	409	180	158	258	103	256	288	182	267	269	346	213	285	ACOC
ABCA1_CTTGTTGGCCTCAGCTG--166	257	384	545	681	249	152	381	150	102	111	421	542	238	431	555	403	ACOC
ABCA1_GAACAGAGATCAGGATC--167	122	333	171	197	77	88	65	20	109	72	77	147	99	104	64	99	ACOC
ABCA1_GAGAGAGGTTGTGATAC--168	513	1113	581	608	255	235	165	192	450	350	345	464	340	353	377	491	ACOC
ABCA1_GAGGGCATGGCTTTATT--169	204	335	289	223	112	154	83	39	137	149	120	226	178	159	149	140	ACOC
ABCA1_GCGCATGTCCTTCATGC--170	210	363	417	368	268	188	207	178	227	159	279	447	465	298	384	579	ACOC
ABCA1_TCCGAGCATCTGAGAAC--171	382	646	481	361	173	146	238	126	258	308	320	241	235	368	361	204	ACOC
ABCA1_TTACCCGACTCCTGGGG--172	25	35	28	31	30	22	23	7	26	27	16	13	50	46	69	26	ACOC
ABCA13_AAAAGCTGTTAACTGGA--173	46	49	18	11	19	6	2	1	28	17	21	21	29	8	16	4	ACOC
ABCA13_AGAGATTCAACAGTGTG--174	307	548	249	305	213	128	146	68	253	230	180	178	396	383	95	114	ACOC
ABCA13_AGGGTACTCGGTGGCCA--175	19	34	32	47	17	1	10	11	19	16	37	55	4	18	21	15	ACOC
ABCA13_CAATAACGGCAACACAC--176	710	1175	654	866	323	356	244	102	810	587	345	612	492	772	301	572	ACOC
ABCA13_CATCCGTCAGTGTGGAG--177	757	1016	578	710	181	184	338	249	627	644	494	686	480	1059	665	381	ACOC
ABCA13_GAAAGCCACGTCCGAAC--178	234	310	171	260	247	183	181	201	132	148	213	243	288	424	527	449	ACOC
ABCA13_GACATCAGGTACATCCA--179	517	1292	1944	1989	310	568	623	469	600	458	1107	864	893	1106	1019	849	ACOC
ABCA13_GCCCGCTGGTAATGTCC--180	848	1493	841	774	556	628	862	320	594	659	681	500	830	1023	987	652	ACOC
ABCA13_TGACAGCAGGAGGGCCG--181	16	32	69	60	7	20	39	13	26	23	55	57	17	47	14	35	ACOC
ABCA13_TGCCGATGGATGCAGAC--182	225	425	387	363	308	301	194	182	300	197	217	263	336	307	389	288	ACOC
ABCA3_CAACGCCACCATCTACC--183	161	251	213	262	130	59	108	39	193	149	133	197	174	157	92	172	ACOC
ABCA3_CAAGGAGCCCCTGCCGC--184	83	194	210	180	177	185	203	134	79	72	150	181	248	311	308	270	ACOC
ABCA3_CCGCTTGAAGATTCAGT--185	299	370	332	501	142	45	114	73	297	301	351	463	243	233	319	293	ACOC
ABCA3_CGGCTTTCCCTCCGAGA--186	62	188	175	159	105	96	170	28	46	59	107	137	76	89	218	138	ACOC
ABCA3_GGTCCTGGTGACGGTCC--187	204	454	324	251	218	142	143	110	174	196	227	316	251	375	279	441	ACOC
ABCA3_GTCTCCTGGCGGAGGGA--188	327	759	496	421	257	342	210	155	367	356	239	294	495	501	370	197	ACOC
ABCA3_GTGTGTAACTGAACCGT--189	182	277	216	242	132	103	112	93	124	164	189	165	237	412	297	189	ACOC
ABCA3_TCACTGAGACAGTGCGC--190	193	301	278	274	226	106	134	138	170	138	183	199	234	398	190	237	ACOC
ABCA3_TCCCTTGGTCCTGGGTT--191	68	139	171	170	94	273	78	120	53	48	84	182	140	112	208	161	ACOC
ABCA3_TGTAGTTCTTCCAGAGG--192	187	265	167	323	90	23	46	45	198	151	171	290	125	249	102	115	ACOC
ABCA4_AAGAGGAATACGAATAA--193	622	1100	485	504	264	167	246	134	845	566	288	273	621	526	281	275	ACOC
ABCA4_ACTGGACCCTGCGGAAA--194	419	899	525	463	168	256	221	78	300	340	246	562	340	446	245	397	ACOC
ABCA4_AGGGCATCGCCTTGTTG--195	212	427	651	750	148	110	414	254	242	256	369	495	424	482	614	565	ACOC
ABCA4_ATGCTGCCGTGGCTCCA--196	213	651	515	384	133	280	338	110	181	205	292	395	368	405	446	326	ACOC
ABCA4_ATGGCTGTAGAGTGGGT--197	359	625	458	457	168	133	151	91	657	507	333	489	566	576	266	261	ACOC
ABCA4_GATTGCCGAGCCCACTA--198	1466	1967	1278	1161	892	329	572	353	1297	1128	752	1083	1521	1994	908	985	ACOC
ABCA4_GTGGCGCTGGACCAGCA--199	10	59	59	84	12	2	13	7	31	35	74	81	26	13	31	23	ACOC
ABCA4_TCTTTGCCCCGCGTCTC--200	92	169	285	213	74	57	235	39	57	66	221	258	143	259	295	305	ACOC
ABCA4_TGTGTCGGAGTTCGCCC--201	125	265	349	196	69	177	240	108	134	185	229	269	158	243	411	279	ACOC
ABCA4_TTGTGGTGGAACTCGTG--202	282	483	288	286	238	165	165	122	338	269	183	217	337	321	284	133	ACOC
ABCA5_AACTAAAGCTGTTATTA--203	66	150	71	54	69	20	15	3	83	86	38	29	41	53	16	19	ACOC
ABCA5_AGAGTAAACTTGTCCAT--204	80	80	170	96	61	39	65	42	38	57	60	92	47	78	87	61	ACOC
ABCA5_ATAGATACCTTTCCCCG--205	144	323	201	184	125	161	111	71	162	135	119	174	329	282	152	248	ACOC
ABCA5_CTTGTAATATTAGTCAC--206	86	194	123	48	33	55	29	14	94	75	65	58	51	104	48	22	ACOC
ABCA5_GATACTGGAATCATATC--207	468	751	412	554	343	268	253	192	388	545	250	373	302	553	272	359	ACOC
ABCA5_GCTCGGCTTAGAGAGAC--208	137	222	105	137	100	27	52	30	116	168	51	122	71	109	36	78	ACOC
ABCA5_GTCCACTGCAATTAGGG--209	254	558	242	305	145	244	93	67	228	214	109	123	247	401	308	169	ACOC
ABCA5_GTGAAAATGCTATAACT--210	590	1267	914	623	224	129	212	56	677	717	452	699	304	502	283	374	ACOC
ABCA5_TAAAACTGTGAAACCTG--211	82	120	62	88	35	11	27	11	76	69	31	30	92	75	14	32	ACOC
ABCA5_TATAATGGCAGCATCTA--212	265	351	223	178	142	45	75	32	154	195	91	159	115	227	80	156	ACOC
ABCA6_AATCATTCCAGTAGTAA--213	898	1505	541	708	505	317	306	129	561	1041	413	403	543	1368	492	404	ACOC
ABCA6_ACCAAATAAAACACACA--214	370	729	459	393	107	67	271	30	533	442	191	255	180	507	127	134	ACOC
ABCA6_ACCAAATACTGGAATAG--215	569	1108	461	452	432	239	168	199	661	504	368	389	945	577	300	246	ACOC
ABCA6_ATGATTCCCATAGCATA--216	410	618	162	188	210	153	105	82	319	526	116	117	268	596	174	206	ACOC
ABCA6_GAGCCATTCCAGGAAAC--217	292	647	485	401	263	190	319	136	287	313	178	172	236	384	286	291	ACOC
ABCA6_GATAATTGTAACGAATA--218	425	550	167	150	142	74	50	11	310	310	89	157	139	382	127	86	ACOC
ABCA6_GGCCTCTCAATACTTCT--219	713	1087	850	811	393	234	435	243	835	494	362	276	1039	572	374	187	ACOC
ABCA6_GTGGACTGTTATATCCC--220	74	153	101	187	78	44	82	70	70	69	68	46	138	128	82	71	ACOC
ABCA6_TATATGAGTCTCCTGAA--221	263	357	270	194	116	68	105	38	246	267	146	148	221	229	155	115	ACOC
ABCA6_TGGGTTAAATTAGATAT--222	37	64	20	22	13	18	7	3	57	22	7	16	30	10	20	32	ACOC
ABCA7_AAGTTGCTCAGGCGCCC--223	332	330	312	343	351	138	327	155	312	223	258	332	395	815	352	524	ACOC
ABCA7_AGAATTTCATGTATCGC--224	437	491	803	348	186	77	359	57	316	199	405	451	386	298	234	208	ACOC
ABCA7_CAACTCCAGGGGGCCGC--225	27	56	46	45	27	17	22	5	3	16	21	49	27	51	26	124	ACOC
ABCA7_CAGGGTGAGCTCCTCGA--226	162	253	389	163	218	88	299	139	178	148	238	235	304	446	458	276	ACOC
ABCA7_CATCAGCTGTGTCCAGA--227	336	385	409	362	260	245	139	186	288	386	196	267	425	739	283	361	ACOC
ABCA7_CTCCGCGACATCCAGCA--228	305	607	368	250	241	273	142	73	228	353	203	219	341	743	348	229	ACOC
ABCA7_CTTGTTGGAGGCCGCTG--229	166	193	166	187	100	101	80	74	96	74	113	175	162	240	137	234	ACOC
ABCA7_GCAATTCGACCAGGAGC--230	109	91	58	104	92	13	43	18	42	61	68	77	98	164	65	81	ACOC
ABCA7_GGTCCAGAAAGGATCGC--231	541	727	1025	823	303	243	537	324	417	330	733	548	299	619	578	355	ACOC
ABCA7_GTGCCCGCCGATGGCAG--232	727	1405	1401	1593	659	511	609	281	599	733	788	800	797	1645	943	731	ACOC
ABCA9_AGCATACATCAAACCCC--233	134	172	120	109	110	110	72	86	124	109	96	66	123	200	146	139	ACOC
ABCA9_CAAATTGTCGTCCTGAC--234	294	295	186	153	76	44	46	8	193	165	48	84	80	86	42	53	ACOC
ABCA9_CAAGAGACGCATGAGCG--235	558	1129	836	849	331	258	300	145	585	506	568	671	637	652	432	658	ACOC
ABCA9_CAGCTGATGTCAGTTAC--236	512	707	456	473	347	234	213	99	319	389	417	279	470	440	471	308	ACOC
ABCA9_CCCAAGAAAACTTCAAA--237	88	290	84	70	25	25	27	5	135	26	67	49	116	12	50	35	ACOC
ABCA9_GCCTGATGAAAAAAGCA--238	149	278	153	184	74	23	61	11	126	142	127	76	87	87	74	36	ACOC
ABCA9_GTAAATTGGAGAAAAAT--239	182	526	204	315	80	64	89	30	235	213	105	173	172	167	106	129	ACOC
ABCA9_TCATTGATGACAATGAT--240	391	455	359	404	180	75	127	53	318	306	203	316	239	334	261	211	ACOC
ABCA9_TCTGTGCTCTTTCATCA--241	269	515	250	283	194	102	114	50	272	300	149	229	318	405	109	214	ACOC
ABCA9_TGAAGGTTCAGAGTTCT--242	126	305	94	245	98	84	83	60	162	158	90	193	162	209	150	268	ACOC
ABCB1_AATGTTCTTTCAGTCAA--243	670	1154	461	675	324	160	180	82	640	483	272	330	570	450	226	383	ACOC
ABCB1_ACAGCTATTCGAAGAGT--244	835	954	1233	1156	520	268	633	181	621	642	1044	1088	921	946	1058	1116	ACOC
ABCB1_CTCTGGCCTTCTGGTAT--245	72	73	325	410	31	41	198	133	70	32	300	264	104	94	254	257	ACOC
ABCB1_CTTGAAGGGGACCGCAA--246	126	167	128	125	29	24	33	42	89	91	102	139	22	106	58	114	ACOC
ABCB1_GACTGTCAGCTGCTGTC--247	847	2188	1403	1330	480	714	789	345	1553	1108	883	1119	1791	1730	1121	1339	ACOC
ABCB1_GCCATCATCCATGGGGC--248	26	53	64	72	35	25	25	15	42	27	65	84	61	47	66	74	ACOC
ABCB1_GCTTGACAAGTTGTATA--249	850	1212	642	717	433	204	409	216	1062	873	403	534	1003	924	306	370	ACOC
ABCB1_GTCTCCAAGATTAATGA--250	241	1061	426	364	202	360	162	100	405	484	254	214	434	467	282	263	ACOC
ABCB1_GTTCTTCATGAATCTGG--251	424	885	515	540	254	195	318	116	399	339	406	401	275	391	399	405	ACOC
ABCB1_TAGGATTTACACGTGGT--252	148	152	266	236	64	40	114	30	118	82	179	93	125	134	85	114	ACOC
ABCB10_ACACGGCACTGAGCCCT--253	11	25	101	79	19	23	82	18	6	17	87	52	40	17	73	39	ACOC
ABCB10_CATCAATGATCTTCCCC--254	377	664	558	688	436	322	301	236	450	310	485	561	504	310	592	474	ACOC
ABCB10_CGCCTCCCGGGGACAAG--255	198	219	590	452	219	127	416	395	156	123	241	292	373	418	581	777	ACOC
ABCB10_GATGCCTACGGAAGCCT--256	51	80	137	288	60	31	64	60	57	40	196	117	103	62	139	96	ACOC
ABCB10_GCCAGTGAACGGCGATA--257	635	1783	1001	734	412	569	439	201	483	593	790	582	415	580	833	625	ACOC
ABCB10_GCCGACCTGGCTCGGCA--258	505	609	1087	739	492	341	709	277	342	487	847	841	1158	1645	1014	979	ACOC
ABCB10_GCGGCTCCTGGGGCTGT--259	49	114	471	467	270	204	227	436	56	41	359	407	238	346	728	470	ACOC
ABCB10_GGAATCCTGAGTGACTT--260	564	983	760	907	514	316	316	289	465	360	476	640	525	684	593	626	ACOC
ABCB10_GGCTCGAGCAGCCGCAG--261	130	275	380	352	179	183	166	53	143	141	225	275	263	396	145	176	ACOC
ABCB10_GTCAGCGCATTGTGAAT--262	320	440	510	611	254	201	331	210	270	354	340	263	430	803	450	396	ACOC
ABCB11_AAGGCCTATGCCAAAGC--263	187	322	199	236	89	91	104	89	199	291	163	190	335	319	176	143	ACOC
ABCB11_AGATCAGATTGGGATAG--264	607	1032	414	426	415	249	119	89	576	487	190	235	554	643	226	270	ACOC
ABCB11_CATAGTCCAAGCTGCCA--265	38	24	30	32	21	11	10	4	25	37	85	63	48	39	49	37	ACOC
ABCB11_CTCATAGTCCGTAAACT--266	57	73	59	57	14	14	18	10	54	54	78	66	74	84	73	31	ACOC
ABCB11_GAAACCACAGATGGTCG--267	444	693	448	788	249	277	307	313	883	482	469	517	956	533	694	320	ACOC
ABCB11_GAGTAGCACGCCTGGCT--268	237	484	534	310	162	261	394	134	181	261	224	231	310	494	298	205	ACOC
ABCB11_GCAGAAAATATTCGCTA--269	313	490	246	329	131	55	30	25	394	379	264	305	295	319	170	120	ACOC
ABCB11_GGCCATTTGGTCAGCTA--270	475	977	716	517	234	236	211	31	526	416	343	414	492	666	203	432	ACOC
ABCB11_GTCCATGATGAAGTTGT--271	784	1723	1130	1163	369	321	588	169	838	1065	651	842	668	1208	707	710	ACOC
ABCB11_GTGGTAGAGAACAGAAC--272	519	612	623	578	209	75	208	53	579	364	426	541	175	571	343	173	ACOC
ABCB8_AGAATGTCTGGAAGCGG--273	605	691	289	245	286	77	91	70	483	386	249	344	331	407	182	307	ACOC
ABCB8_CAGCACCAGGTACCCGA--274	505	865	452	387	310	334	211	187	446	472	224	314	444	618	474	356	ACOC
ABCB8_CCATGCGCTCGCCAACG--275	184	321	318	288	269	217	188	170	142	203	220	196	270	352	472	189	ACOC
ABCB8_CTTGACAACTGACGTGC--276	160	235	255	182	124	55	180	40	124	85	105	133	182	189	108	90	ACOC
ABCB8_GCAGCCTGCCTGGGAAT--277	470	829	618	493	167	267	259	115	451	486	458	356	290	472	575	270	ACOC
ABCB8_GGAGCTAGGGGGGCTCG--278	51	82	109	113	27	6	26	6	40	23	63	66	84	87	57	37	ACOC
ABCB8_TACCATGGGGCCTAGCA--279	9	18	23	27	13	2	10	11	7	8	23	8	20	19	13	22	ACOC
ABCB8_TCATGAAACTCCCTACG--280	134	195	157	106	92	23	112	4	164	128	91	76	195	117	28	41	ACOC
ABCB8_TGCATTTATTTCGGGTC--281	285	472	426	406	142	27	124	56	256	278	204	496	136	332	204	253	ACOC
ABCB8_TGGGGTCTCGCTTTAAC--282	143	202	131	120	72	44	70	23	121	103	76	46	82	160	71	88	ACOC
ABCC1_AAAGCACTTGGTGAAGT--283	423	1127	378	519	392	294	229	89	344	432	257	369	446	355	268	391	ACOC
ABCC1_AAGCTCATGAGGAAGTA--284	543	896	174	176	360	264	77	37	365	425	184	195	381	674	270	165	ACOC
ABCC1_AAGTCGGGGCATATTCC--285	690	1394	954	1075	416	284	344	293	570	727	551	726	542	1056	460	450	ACOC
ABCC1_ATGGCTCCGACCCGCTC--286	193	227	359	379	167	184	182	228	265	174	147	171	283	387	386	176	ACOC
ABCC1_GAACACGGTCCTCGTGT--287	894	1440	1507	1400	628	760	929	743	829	529	951	819	1120	1143	1204	1272	ACOC
ABCC1_GCGCTTCCTTCCTGTCG--288	362	784	651	535	282	250	284	140	365	283	437	331	665	594	365	362	ACOC
ABCC1_GGATCATGCTCACTTTC--289	732	1273	1112	948	1351	152	372	218	619	759	531	638	593	1114	506	470	ACOC
ABCC1_GGGCTGACCAGAAACAC--290	85	161	141	31	64	79	60	30	12	39	82	78	9	86	120	91	ACOC
ABCC1_GTAGCCTCGGTCATGTC--291	384	587	555	653	173	119	238	175	324	350	251	388	401	401	759	415	ACOC
ABCC1_GTTCGTGAATGACACGA--292	416	757	360	330	207	251	197	86	526	374	302	337	408	395	305	163	ACOC
ABCC3_AGCAGGGAGTGAGGTCC--293	329	599	376	358	225	142	72	119	458	286	218	194	361	665	279	340	ACOC
ABCC3_CAGGTAGAGCAAGTAGC--294	139	310	145	186	71	67	112	55	88	122	92	173	145	260	131	110	ACOC
ABCC3_CTCATACTGTATCAGCA--295	151	411	153	184	86	132	53	79	113	125	128	95	208	157	283	62	ACOC
ABCC3_GCGCTGGTCTCAGGGTA--296	134	225	130	158	125	103	68	68	185	203	115	102	180	366	197	67	ACOC
ABCC3_GGAGCGGAATGGGACGA--297	487	706	509	579	268	117	176	65	327	349	274	630	424	384	258	955	ACOC
ABCC3_GTGACCCCCACCACCAA--298	235	398	369	430	333	245	237	395	135	166	299	199	259	334	849	305	ACOC
ABCC3_GTGGTGCGTCTCCTGGG--299	14	47	75	58	31	15	57	20	23	16	53	47	85	69	76	32	ACOC
ABCC3_TGATGTAGCCACGACAA--300	358	572	562	488	149	136	162	145	308	274	383	632	214	237	189	429	ACOC
ABCC3_TGCCCTGCATCTACCTG--301	277	673	628	627	290	383	474	404	258	196	479	367	476	438	927	332	ACOC
ABCC3_TGCGGTTCCGGGGAGCT--302	20	34	23	39	14	19	14	6	16	17	35	31	26	8	16	8	ACOC
ABCC4_AAGTTATAACTGGTATA--303	313	560	175	203	173	105	100	30	285	308	68	90	227	269	74	110	ACOC
ABCC4_ACTTCGTCTTAGTAACA--304	599	782	481	438	321	154	91	60	486	520	207	230	536	548	165	158	ACOC
ABCC4_AGAACACGCGTGAGCAG--305	232	354	472	258	117	85	270	45	356	382	227	122	387	500	214	99	ACOC
ABCC4_CAACTTTCACGGATGCC--306	42	61	63	95	17	24	10	4	39	30	82	83	57	76	58	72	ACOC
ABCC4_CAATCATAAAGTGTTAC--307	326	673	220	284	214	108	44	20	487	264	152	292	425	212	79	184	ACOC
ABCC4_CCCTTGCAAAGCTGTTT--308	170	291	91	110	81	50	21	6	169	191	96	119	158	111	44	48	ACOC
ABCC4_GAATATCGTGCCTTGCT--309	436	812	677	536	157	158	290	143	529	492	386	464	609	793	347	615	ACOC
ABCC4_TGTTCTTACACTTCCTG--310	152	185	136	111	90	86	75	45	98	144	59	57	136	208	116	107	ACOC
ABCC4_TTAAAATTGGCCATAAA--311	175	312	97	97	32	24	22	0	128	102	89	59	74	56	22	42	ACOC
ABCC4_TTCACCTCCTGGTACAC--312	1486	3237	1936	1789	1153	879	1104	742	1889	1683	1793	2261	2170	3142	2613	2197	ACOC
ABCD2_AAATCTGCATTCACTCC--313	262	369	396	366	170	207	297	228	251	226	180	184	400	396	460	280	ACOC
ABCD2_AAGCGTTTAAAGCAATC--314	170	124	228	153	97	27	135	12	209	77	141	173	162	128	119	132	ACOC
ABCD2_ATCGAGTGCTGCTAAGA--315	706	1518	420	976	550	560	210	332	676	467	477	658	1039	802	711	570	ACOC
ABCD2_CAGCTGATCGAGTGAAA--316	451	751	447	578	234	116	127	113	464	313	413	405	466	337	305	227	ACOC
ABCD2_CAGTAAATTTCGAGCAG--317	236	300	252	295	77	17	104	36	269	254	209	258	183	276	44	125	ACOC
ABCD2_CAGTGGACTAATTATGG--318	300	498	374	320	182	139	141	82	428	413	188	199	299	365	201	141	ACOC
ABCD2_CATATGCCGCAGCCACC--319	598	851	947	899	343	159	471	222	936	673	651	745	872	1043	642	633	ACOC
ABCD2_GAGCTGATGCTATTGAA--320	732	1058	786	700	369	130	257	97	727	631	483	569	524	805	318	332	ACOC
ABCD2_GATGTACCACAAACGTT--321	547	800	692	405	321	317	327	155	453	445	345	435	506	483	469	467	ACOC
ABCD2_TCCTGATGAAGTATGTT--322	552	823	662	491	265	186	251	50	493	564	408	434	404	461	419	298	ACOC
ABCD4_AAATTGCAGATCTAACC--323	285	465	342	298	78	30	153	18	149	214	165	303	84	198	147	158	ACOC
ABCD4_ATCCCCAGTCAGTACTA--324	718	1384	781	594	501	592	372	275	832	917	380	488	1115	1664	698	491	ACOC
ABCD4_CACATACAGCAGGTTGC--325	82	264	181	198	75	89	63	31	186	130	107	143	92	75	85	84	ACOC
ABCD4_CACGGCCCCGGAAGTAG--326	195	316	273	206	259	174	141	79	183	189	132	147	163	252	268	104	ACOC
ABCD4_CCAGCTTCATCACAATG--327	815	1249	730	675	349	448	308	176	767	930	528	603	397	642	419	461	ACOC
ABCD4_GCAATTTGTGATCTACC--328	156	270	166	143	40	47	57	26	129	173	71	77	89	98	25	31	ACOC
ABCD4_GGCCTGTGAGCATCTTC--329	689	1167	1034	860	281	241	722	224	812	908	832	840	962	1038	919	710	ACOC
ABCD4_GTGAACAAAACTTTGAT--330	65	174	75	95	34	18	15	4	39	99	83	79	23	68	29	22	ACOC
ABCD4_GTTCTGCCGATGATGAG--331	592	1214	1007	1337	251	745	408	296	557	577	828	861	247	705	390	657	ACOC
ABCD4_TAAGACTCTGACATTCC--332	137	95	121	195	45	14	53	9	4	3	16	2	4	10	6	2	ACOC
ABCG2_AATATTTCTTTCTCAAC--333	304	614	198	226	106	57	61	20	355	290	180	141	232	212	120	111	ACOC
ABCG2_CGTCTCTCAATCTCAGT--334	113	191	157	165	139	43	56	44	107	107	194	115	250	227	301	121	ACOC
ABCG2_GCAAGGAAAGATCCAAG--335	85	246	152	173	67	104	48	78	201	173	122	126	368	158	86	49	ACOC
ABCG2_GGTCTCAACGCCATCCT--336	922	1656	1320	1529	565	335	469	189	912	862	999	1254	1024	2284	679	1378	ACOC
ABCG2_GTTAGGTCTGGATAAAG--337	276	476	206	236	342	118	121	46	276	187	86	146	277	377	61	152	ACOC
ABCG2_GTTCCGGGCGCGCAGGA--338	1046	1553	1096	1123	757	364	441	274	919	1004	601	711	886	1085	728	914	ACOC
ABCG2_TCTGACCTAGCTGGGTT--339	226	288	140	209	274	136	153	85	84	146	150	107	355	304	295	228	ACOC
ABCG2_TGTCGCGGGGAAGCCAT--340	111	279	511	264	94	219	285	79	103	99	352	189	154	259	399	219	ACOC
ABCG2_TGTGATGGGCACTCTGA--341	437	485	697	374	392	211	394	115	392	318	364	382	400	547	488	377	ACOC
ABCG2_TTTATCCGTGGTGTGTC--342	354	446	421	414	194	64	130	93	379	411	220	256	489	471	322	237	ACOC
ABHD17A_CCATCCCCAGCTGGCAT--343	1125	1104	1558	1767	1374	833	1039	849	855	611	898	1256	2031	1613	1625	1388	ACOC
ABHD17A_CCTGGTGGTTGCCTGCT--344	30	110	94	186	72	39	55	111	67	43	159	213	124	86	196	188	ACOC
ABHD17A_CTCGGGCTCAGGCACCA--345	484	529	1682	1614	407	246	541	410	348	155	994	1235	788	398	1282	1135	ACOC
ABHD17A_GATGGCCTCCCTGAGCC--346	48	112	178	421	100	64	111	212	43	48	373	340	99	125	388	319	ACOC
ABHD17A_GCCATCCCCAGCTGGCA--347	118	213	422	219	252	201	275	120	182	177	153	278	479	435	414	254	ACOC
ABHD17A_GCCTGGTGGTTGCCTGC--348	227	425	433	572	345	313	230	326	247	159	533	432	323	344	926	417	ACOC
ABHD17A_GGATGTACCCGCAGGCC--349	29	45	195	170	19	7	98	43	29	24	146	152	32	58	90	121	ACOC
ABHD17A_GTGCCTGAGCCCGAGCC--350	43	68	121	266	31	11	60	23	46	29	81	149	34	54	79	55	ACOC
ABHD17A_TCCAACAACCCAGCGCC--351	21	36	63	59	27	11	30	1	23	13	71	44	22	31	23	18	ACOC
ABHD17A_TGCCTGAGCCCGAGCCG--352	26	47	255	254	69	25	136	45	19	12	233	313	39	42	120	90	ACOC
ABI1_CAACTGGAGTACATTGT--353	462	992	497	631	359	387	177	174	506	459	403	303	421	723	580	263	ACOC
ABI1_CAAGAGAAAAGCTTTAG--354	374	490	257	335	214	52	106	42	276	402	60	201	458	384	97	158	ACOC
ABI1_CCAAGTCCTCCCATGTC--355	110	183	147	153	105	223	96	114	80	126	95	119	212	329	282	119	ACOC
ABI1_CCACCCGAGTCAGGTTC--356	198	285	210	274	290	184	157	145	116	116	124	182	289	449	222	291	ACOC
ABI1_CTCTCAGCTTCGGAGAA--357	60	72	72	151	32	29	59	72	75	25	57	76	67	63	53	37	ACOC
ABI1_GAGGAGGAGATCCCGTC--358	442	832	662	745	501	689	406	585	546	471	478	462	897	1103	1265	653	ACOC
ABI1_GGGCGCTCCATATTCGC--359	349	436	352	406	288	270	124	158	288	211	289	259	486	544	442	288	ACOC
ABI1_TAGAGATTGGGTTGTAT--360	251	283	197	167	138	96	67	28	134	162	94	86	149	295	89	97	ACOC
ABI1_TCATTAGGAACTGTTGG--361	173	280	140	181	104	46	50	35	125	107	82	121	73	136	63	109	ACOC
ABI1_TTATCAAATAAATGCAT--362	169	487	136	180	97	105	78	28	178	126	93	86	132	138	77	86	ACOC
ABLIM2_AGAAATGATGCTCTCTG--363	291	585	102	344	303	102	66	74	319	207	195	165	254	199	218	115	ACOC
ABLIM2_AGGGCGGCTTCTTCGTG--364	156	302	342	306	222	121	206	75	136	132	417	463	221	277	378	209	ACOC
ABLIM2_AGTGACCTTCAACGGGA--365	285	386	142	180	193	60	106	34	314	232	111	184	369	418	287	192	ACOC
ABLIM2_CACACACGAAGCAGTCG--366	475	785	590	668	330	173	358	243	457	485	338	274	370	803	272	284	ACOC
ABLIM2_CACAGGATCGCCGTGCT--367	277	674	865	759	411	433	361	382	215	227	579	863	984	1160	604	932	ACOC
ABLIM2_CAGCGCGCACCTGTCCC--368	294	516	596	527	341	240	354	238	200	193	325	368	628	1055	651	409	ACOC
ABLIM2_GACTACCAGAGGCTCTA--369	60	9	13	0	3	1	6	0	21	0	0	3	46	0	0	4	ACOC
ABLIM2_GCTGCTTGTCGACACGC--370	903	1732	1307	1324	679	472	802	598	651	652	931	1224	1020	1465	1096	1479	ACOC
ABLIM2_GTGTTCCCTGCCCGTAT--371	243	416	261	253	227	296	175	119	177	323	204	177	343	529	469	325	ACOC
ABLIM2_TGCGACCAGTTCATTGA--372	416	820	451	538	376	311	223	403	293	349	286	326	387	671	461	328	ACOC
ABTB1_ACCTTCACACACGTGCC--373	834	1120	997	1219	1241	1039	539	343	780	745	1049	1320	1927	2649	1005	1133	ACOC
ABTB1_CAAGCAATGCCAGCTGT--374	263	312	624	539	225	41	183	112	181	235	333	436	261	265	555	319	ACOC
ABTB1_CCATGCAGGGTGACGGC--375	210	302	271	338	123	153	128	134	226	181	158	286	244	253	287	264	ACOC
ABTB1_CCATGTCCTCCCGGAGG--376	25	61	56	89	44	12	26	7	38	48	37	73	23	51	56	17	ACOC
ABTB1_GAAGGGCAAGAGTGTCG--377	214	262	347	316	120	66	136	137	206	259	205	210	245	499	238	347	ACOC
ABTB1_GAAGTGGTCATCCAGCA--378	930	1880	940	904	556	454	342	354	1028	910	539	713	1182	1607	562	765	ACOC
ABTB1_GCTCTACGCCAATGTCC--379	47	54	61	67	23	20	37	7	18	25	43	76	40	69	86	60	ACOC
ABTB1_GCTGGCGAACAGGTCGC--380	161	302	458	491	155	212	151	108	116	168	337	278	241	288	270	229	ACOC
ABTB1_GGGCCCCAAAGGCCACG--381	61	56	56	86	61	59	52	64	84	42	66	58	57	100	132	101	ACOC
ABTB1_TTGAAGCCGTCAGGACA--382	125	192	191	192	66	55	62	22	115	122	101	136	137	232	79	110	ACOC
ACADM_AACGAGAAATACTTCTC--383	153	222	274	143	178	69	176	25	106	146	195	244	349	281	210	398	ACOC
ACADM_AATCGACAACGTGAACC--384	77	92	64	179	27	6	40	23	101	65	107	89	61	82	45	61	ACOC
ACADM_ATGTGGATAACCAACGG--385	322	568	427	458	234	162	240	189	390	240	289	332	293	351	307	546	ACOC
ACADM_ATTGAAGGAAATTCTTT--386	64	72	31	58	17	4	9	5	26	43	29	31	6	31	6	22	ACOC
ACADM_CGATGTTCAGATACTAG--387	197	343	185	193	82	84	59	83	119	182	81	106	95	118	77	92	ACOC
ACADM_CTTCTAATTAGGGGGAC--388	0	0	1	0	0	0	0	0	0	0	0	0	0	0	0	0	ACOC
ACADM_GGTTCGGGCGATGCTGC--389	49	98	832	326	28	43	362	164	60	81	216	210	112	90	176	259	ACOC
ACADM_GTAACAGAACCTGGAGC--390	160	328	162	185	99	58	65	18	134	152	174	117	108	149	106	80	ACOC
ACADM_TCGTAAATTTGCCAGAG--391	30	58	41	52	17	8	14	8	55	13	38	27	23	23	15	21	ACOC
ACADM_TTTAATTAGTGAAGAAT--392	142	426	126	115	47	56	35	2	185	185	63	59	68	136	24	46	ACOC
ACO2_AGTCACCAGTAGGCTGT--393	354	430	431	306	133	157	331	224	251	181	284	304	417	228	487	345	ACOC
ACO2_AGTCGTACCTGCGGCTG--394	9	4	23	31	8	5	9	16	2	9	21	32	19	13	28	16	ACOC
ACO2_ATAATGGATGTACTCGT--395	250	239	285	215	57	41	87	24	93	123	120	276	130	127	96	148	ACOC
ACO2_ATTGAAGCCCAGGTTGG--396	59	145	168	201	83	61	64	30	84	39	103	164	148	102	83	144	ACOC
ACO2_CAATTTCCTGGCTGGCG--397	9	22	22	33	5	5	1	0	22	13	43	19	21	26	7	1	ACOC
ACO2_CCGGCCGCTGACACTCT--398	518	837	694	471	398	491	277	168	440	355	386	350	659	543	836	386	ACOC
ACO2_GAAAACTATGCGTACCC--399	199	307	353	373	106	58	205	109	173	142	178	187	220	163	122	118	ACOC
ACO2_GAAGCCCACGCCATATT--400	552	669	673	493	309	266	205	212	538	497	373	423	487	715	672	424	ACOC
ACO2_GCCCGCTGCTGATGAAC--401	426	637	762	645	233	377	516	331	408	341	470	664	577	567	1245	857	ACOC
ACO2_TGCCACCTTTCACCGTG--402	56	111	100	110	93	30	47	25	48	51	94	92	105	99	106	83	ACOC
ACOT6_ACACAGGTCACCTCCTT--403	134	169	269	309	162	200	139	174	60	75	183	261	187	297	479	429	ACOC
ACOT6_AGTTTGAATTTGCTGCC--404	30	55	49	61	14	19	1	8	16	46	29	46	24	42	6	13	ACOC
ACOT6_CACTTGGAGCAATCCAC--405	305	539	318	438	180	228	109	89	348	321	220	263	263	247	119	172	ACOC
ACOT6_CCTAGTATTGCGCTTCT--406	914	1439	1066	1074	532	278	310	309	954	690	775	779	663	853	684	908	ACOC
ACOT6_CTCAGATAGCCTCTGAA--407	115	196	128	123	34	90	40	9	170	141	102	140	181	198	141	81	ACOC
ACOT6_GCATGGATGATCAAAGC--408	813	1128	663	959	288	183	311	91	491	569	448	847	214	311	290	652	ACOC
ACOT6_GCCAAAGGCTCACTCAA--409	93	106	169	208	113	6	172	42	61	65	142	63	71	51	169	34	ACOC
ACOT6_GGTGAGGCAATATTCTA--410	414	1096	571	412	237	141	267	128	538	574	265	248	432	646	322	187	ACOC
ACOT6_TACTGTGTTGGCTACAC--411	70	111	84	167	27	59	79	73	35	72	103	48	72	255	188	74	ACOC
ACOT6_TCTTGTTCCATTGGAAA--412	271	374	157	119	89	39	44	9	217	112	118	92	229	101	129	150	ACOC
ACSBG1_AGGCCCTGGATAAGTAT--413	1221	2169	685	827	887	1059	384	672	1379	1158	669	643	1337	1612	998	1171	ACOC
ACSBG1_ATCTACGACCTGTGGAC--414	310	405	193	220	182	74	122	21	253	395	341	392	278	399	214	385	ACOC
ACSBG1_ATCTTCTCCCATACCCG--415	641	633	813	560	553	336	472	309	617	373	393	708	1060	1040	652	959	ACOC
ACSBG1_CAGCAGAGAGACCCCAC--416	428	840	1604	1571	242	494	559	549	764	584	952	1387	534	649	1511	1349	ACOC
ACSBG1_CCACGCAATTCTGGAGC--417	180	235	147	197	154	85	88	96	83	88	98	118	154	171	295	155	ACOC
ACSBG1_GAGGAATTCATGGAGCT--418	421	636	356	330	257	146	230	75	301	345	213	587	369	538	212	319	ACOC
ACSBG1_GCGTCCAGGGCTTCCTC--419	888	1172	2018	2092	923	1517	1478	2670	721	789	1463	1382	2007	2775	2417	1740	ACOC
ACSBG1_GGCCGGTGACATCCGGC--420	351	597	833	702	644	262	565	167	260	278	621	522	517	1737	1017	775	ACOC
ACSBG1_TCAGCATCACGCCCTTG--421	187	203	393	569	194	125	245	173	141	157	549	948	266	429	418	486	ACOC
ACSBG1_TGGACGACTCGGGCCGA--422	50	89	119	119	51	46	74	26	20	20	160	102	104	97	81	91	ACOC
ACSL5_ACACAGCGAGTCCTCTT--423	602	1194	1101	759	541	704	581	321	573	436	492	638	642	1009	1159	643	ACOC
ACSL5_ATGCCGACAAACTGGTC--424	270	406	347	324	158	156	128	31	292	257	168	350	206	417	255	559	ACOC
ACSL5_CAGATCAACGCCGGGGT--425	181	514	431	332	121	125	172	43	195	242	249	293	308	524	223	241	ACOC
ACSL5_CTGAACAATCAGTCTGT--426	771	1063	679	685	412	300	290	321	623	514	599	368	890	856	685	655	ACOC
ACSL5_GGTTATCATGGCTCCTT--427	360	506	596	399	302	170	261	80	278	270	401	431	363	456	325	434	ACOC
ACSL5_GTTGACAATATGTACGA--428	217	494	209	260	138	182	120	137	341	331	255	141	295	313	279	90	ACOC
ACSL5_TAAGACGGGTTGAGGTC--429	383	801	493	661	220	111	119	107	338	304	366	606	383	352	339	363	ACOC
ACSL5_TAAGATAGCCATCTGTA--430	149	162	124	114	106	77	38	42	104	128	41	70	189	216	61	76	ACOC
ACSL5_TGCCAAGACTATGTATG--431	639	909	580	638	379	397	282	180	580	478	350	458	527	727	431	476	ACOC
ACSL5_TTAGGTCATTGTTCTTC--432	117	180	103	104	88	61	54	99	87	100	82	70	131	158	142	75	ACOC
ACSL6_AGGTTTGTCCACAATCA--433	602	865	378	443	274	162	107	80	344	400	261	329	359	440	212	293	ACOC
ACSL6_CTAAGCAGCCTTACCAG--434	156	292	293	198	83	101	180	15	187	129	163	155	176	194	129	136	ACOC
ACSL6_GACAGGGCTGAATTTCT--435	173	142	215	256	122	66	74	47	125	135	128	144	162	169	217	75	ACOC
ACSL6_GCACGGCGATCTGTGAT--436	385	658	683	433	190	176	250	104	384	336	401	487	330	394	572	275	ACOC
ACSL6_GCAGTCGCAGTATCCTC--437	813	1244	1452	1452	445	342	768	462	917	785	1245	970	1152	1511	1908	1112	ACOC
ACSL6_GGCATCATCATAGTAGT--438	850	1895	688	955	439	263	237	105	1157	1286	479	413	872	1157	418	562	ACOC
ACSL6_GGCCCTGTCTTGGTTTC--439	257	550	832	950	378	248	280	300	301	251	430	615	762	645	659	649	ACOC
ACSL6_GTTCACTCACCGGCCAA--440	618	764	1188	1028	542	387	634	353	415	293	761	1035	948	944	796	957	ACOC
ACSL6_TACCAGGTGTTCCGCCG--441	199	187	169	218	125	118	139	76	62	110	162	192	211	205	208	123	ACOC
ACSL6_TGGTGGCCGAGAGGCTG--442	39	67	160	248	33	21	80	21	43	65	93	133	46	87	123	59	ACOC
ACSS1_ACAACAAGGTCCACATG--443	305	541	1056	811	260	261	501	345	248	370	768	842	272	940	737	1063	ACOC
ACSS1_AGAGCGTTGCTTTGATC--444	211	242	201	217	132	210	94	101	245	232	152	151	353	365	227	219	ACOC
ACSS1_AGAGTGTCCCGCGCCAG--445	375	483	470	391	285	287	269	292	272	269	281	325	644	544	548	600	ACOC
ACSS1_AGGCATGGAGTCCACCG--446	773	1559	1454	1224	606	740	565	520	892	837	1041	1272	1076	1524	1111	876	ACOC
ACSS1_ATCGGCTGGTTCCTGGG--447	745	1361	502	418	495	548	381	370	700	669	351	354	785	912	429	477	ACOC
ACSS1_CTGGCCTGTGCCAGGAT--448	135	160	245	270	153	71	172	243	115	107	289	366	177	329	476	311	ACOC
ACSS1_GCTTGGACCAGCATGTT--449	55	126	262	162	71	101	178	93	23	80	132	146	87	186	145	221	ACOC
ACSS1_GGAGACCACGTGCCGCC--450	281	541	466	513	250	428	258	283	197	359	434	510	283	697	892	502	ACOC
ACSS1_GGAGCCGGCCGCCTTCT--451	115	291	261	204	93	115	119	52	155	192	201	218	148	352	281	247	ACOC
ACSS1_GGCGTCGGGAGGCTGCT--452	280	332	607	659	596	182	484	326	221	212	413	661	349	571	719	744	ACOC
ACTA2_AAGTACCCGATAGAACA--453	642	1179	625	631	487	462	349	149	592	522	303	364	672	1040	733	389	ACOC
ACTA2_ACAAAAAGACAGCTACG--454	168	195	81	157	49	42	18	13	155	218	131	137	111	184	26	74	ACOC
ACTA2_AGAGGACAGCACTGCCT--455	15	46	66	57	11	10	20	10	31	38	22	73	29	70	36	19	ACOC
ACTA2_AGTTACGAGTTGCCTGA--456	957	1622	1263	902	557	238	579	106	1014	1073	764	652	803	1351	540	534	ACOC
ACTA2_GAAGCACAGAGCAAAAG--457	273	501	298	422	222	108	194	70	274	211	232	301	331	170	235	318	ACOC
ACTA2_GCTCATTGTAGAAAGAG--458	445	849	162	239	257	234	79	80	380	319	313	197	461	280	256	111	ACOC
ACTA2_GGTGGGATGCTCTTCAG--459	189	224	175	247	55	93	74	64	236	101	156	138	145	156	150	158	ACOC
ACTA2_GTATGTGGCTATCCAGG--460	128	232	109	113	96	101	103	40	117	103	63	53	227	134	55	64	ACOC
ACTA2_TAAGGCCGGCTTTGCTG--461	51	67	64	34	53	50	49	26	49	21	35	19	100	67	104	40	ACOC
ACTA2_TCTGGGACGTCCCACAA--462	89	154	106	86	40	92	44	42	42	58	86	86	121	105	179	259	ACOC
ACTB_AATCGTGCGTGACATTA--463	810	1820	1491	1117	375	310	401	168	691	798	764	1100	885	889	686	961	ACOC
ACTB_AGCAACGTACATGGCTG--464	130	264	359	333	96	131	199	168	108	94	250	318	186	229	333	142	ACOC
ACTB_CCTCGGTCAGCAGCACG--465	12	26	863	855	204	38	244	110	3	6	692	961	55	198	649	776	ACOC
ACTB_GCCGGCCTTGCACATGC--466	28	34	457	608	116	149	343	218	18	22	353	410	195	177	592	319	ACOC
ACTB_GCGCTCGTCGTCGACAA--467	191	355	482	249	190	185	276	106	269	246	231	358	290	314	529	594	ACOC
ACTB_GCGGTTCCGCTGCCCTG--468	69	97	776	924	131	112	415	541	63	74	736	716	131	211	987	794	ACOC
ACTB_GGAGCTGGAAGCAGCCG--469	18	13	42	62	6	1	26	33	14	15	24	76	20	8	6	12	ACOC
ACTB_GGCGCCCCACGATGGAG--470	136	130	450	206	122	58	366	102	99	70	244	192	97	136	186	387	ACOC
ACTB_GTTGTCGACGACGAGCG--471	348	766	365	447	200	212	190	139	428	438	313	398	436	587	335	278	ACOC
ACTB_TGGGGTACTTCAGGGTG--472	0	0	0	0	0	0	0	0	0	1	2	2	0	2	5	1	ACOC
ACTG1_AATCGTGCGCGACATCA--473	902	982	949	1201	387	123	408	208	430	676	720	1064	531	778	554	545	ACOC
ACTG1_AGAAGAGATCGCCGCGC--474	90	210	275	345	71	35	73	58	176	201	264	313	146	408	241	303	ACOC
ACTG1_ATTGTCAATGACCAGCG--475	86	197	207	131	66	65	58	73	158	172	174	194	195	273	123	165	ACOC
ACTG1_CACTGGGTGCTCCTCCG--476	184	515	1045	622	389	490	646	410	213	206	606	602	711	1220	1081	835	ACOC
ACTG1_CATGGACTCTGGAGACG--477	56	122	235	246	59	33	182	84	44	55	165	236	102	108	244	209	ACOC
ACTG1_GAAGGAAACACGGCTCG--478	132	269	81	77	117	77	31	20	101	133	62	174	128	457	68	116	ACOC
ACTG1_GAGGCCCAGAGCAAGCG--479	136	362	844	769	717	696	530	459	143	134	677	862	699	900	1790	1173	ACOC
ACTG1_GGCGTAGCCCTCGTAGA--480	48	78	104	196	80	81	58	150	23	63	129	160	49	94	128	242	ACOC
ACTG1_TGTAGCCTCGCTCAGTG--481	221	342	274	474	236	137	174	317	223	155	260	282	310	226	554	296	ACOC
ACTG1_TGTTTCCTTCCATCGTC--482	266	514	351	284	141	77	133	80	200	235	164	236	103	299	208	158	ACOC
ACTL6B_ACCTCCGCTCCATCCCG--483	771	1435	1033	1199	725	914	612	686	536	560	604	849	1183	1150	1418	1844	ACOC
ACTL6B_AGCACTGGGTGCAGGTT--484	662	1206	814	890	712	499	438	651	554	667	623	559	861	1289	854	661	ACOC
ACTL6B_AGCGGGGGCGTCTACGG--485	138	397	181	159	76	73	52	33	112	158	73	47	156	291	123	99	ACOC
ACTL6B_CATCGTCAAGTCCCCTC--486	160	321	187	164	125	187	105	79	126	117	105	151	201	214	264	141	ACOC
ACTL6B_GAACACACGGGCCAAGC--487	62	176	297	185	46	45	68	28	82	113	176	141	95	213	55	107	ACOC
ACTL6B_GACTTCCCCACCACAGT--488	101	132	137	122	68	168	81	101	105	98	94	119	80	135	152	122	ACOC
ACTL6B_GCAAACGGGCGGTCCAC--489	141	130	278	228	160	102	173	133	145	116	206	219	217	335	375	228	ACOC
ACTL6B_GCCATTCCAGTACATGA--490	1565	2559	1281	1576	1098	866	1074	804	1692	1383	1366	1535	1316	2186	2086	1392	ACOC
ACTL6B_GTCCGCGCTGGGTACGC--491	356	446	269	305	229	291	116	116	219	226	210	276	203	625	236	236	ACOC
ACTL6B_GTGCTTCCGAGCCATCC--492	581	970	760	712	417	473	434	172	330	364	528	713	377	882	941	960	ACOC
ACTR3_ATATCTCGTCCTGCGAT--493	34	141	140	184	30	26	51	14	67	43	110	161	125	85	113	298	ACOC
ACTR3_CAAAGGAGGGTGATGAA--494	143	160	61	113	85	18	36	21	112	77	38	81	112	205	59	32	ACOC
ACTR3_CTGAGAGACCGAGAAGT--495	52	94	221	194	38	68	126	89	15	29	136	191	32	30	101	102	ACOC
ACTR3_CTTAATGGAAAGGTTTA--496	287	829	573	335	262	161	133	31	274	336	275	364	261	475	129	219	ACOC
ACTR3_GAAGGGATGATAAACTG--497	284	511	480	498	198	114	151	131	432	296	307	505	339	325	296	405	ACOC
ACTR3_GACCTAGACTTCTTCAT--498	292	464	771	717	271	156	420	367	241	143	431	424	340	316	451	334	ACOC
ACTR3_GAGTCCTTCAATGTTCC--499	1080	1644	661	892	763	341	243	359	801	985	604	628	902	1603	708	699	ACOC
ACTR3_GCCACAGTCCACCACAC--500	56	70	258	218	44	9	92	120	36	48	182	218	85	129	288	163	ACOC
ACTR3_GTTTCCAAGGATTGTTC--501	133	251	149	177	45	56	56	15	105	117	92	103	135	69	46	88	ACOC
ACTR3_TTCTCCTACTTGTCTTG--502	492	777	509	400	463	194	280	199	354	301	274	235	505	431	448	208	ACOC
ACTR3B_CAAAGGAGAGTGTTGAG--503	254	594	190	85	228	166	76	35	283	195	102	168	126	153	71	86	ACOC
ACTR3B_CACCACGCAGGGAGGCA--504	131	179	86	64	74	54	50	23	165	131	43	75	165	304	78	44	ACOC
ACTR3B_CGCTACGCCGTGTGGTT--505	59	155	290	308	67	64	258	99	135	103	170	390	213	257	172	208	ACOC
ACTR3B_CGGGCGCCGCACATCGA--506	198	216	789	539	120	111	435	357	232	236	495	434	359	552	633	447	ACOC
ACTR3B_CTCTTCATAGTCCTTCT--507	209	252	249	160	141	69	41	47	162	148	85	105	183	99	137	72	ACOC
ACTR3B_GAATCATTTAACGTACC--508	244	489	252	163	175	66	85	38	259	237	157	179	174	178	70	115	ACOC
ACTR3B_GACATGACTCCAAAGAC--509	1017	919	583	758	730	362	386	170	511	704	336	658	556	767	231	800	ACOC
ACTR3B_GCAGACCTGAAAGAACT--510	291	419	312	328	60	87	155	67	383	265	177	169	337	610	134	186	ACOC
ACTR3B_GGTGAACGTACGTTAAC--511	111	111	95	81	41	14	24	12	77	90	74	46	59	119	36	23	ACOC
ACTR3B_TCCGAAATCCCTGAACA--512	214	365	165	136	114	106	53	26	152	165	107	147	133	282	139	90	ACOC
ACTR8_ATCTCAGGGCGATCCTG--513	537	959	1680	1029	742	515	794	385	432	423	731	772	1025	1018	903	1880	ACOC
ACTR8_ATGCTGTGTGGAGGATG--514	53	142	92	138	16	36	63	29	63	23	69	158	73	68	98	39	ACOC
ACTR8_CAGATATTGAAGTAATA--515	279	436	622	288	75	42	182	26	246	207	140	235	129	195	113	250	ACOC
ACTR8_CTTTACCAGTTTCGATT--516	52	46	87	109	34	7	36	21	17	32	66	58	33	41	62	31	ACOC
ACTR8_GTCGAATCTGAAACTCA--517	267	484	373	351	104	70	212	46	278	355	325	325	327	576	181	396	ACOC
ACTR8_GTGTATTGTAGACGTTG--518	190	338	222	174	121	72	78	56	199	234	148	136	218	185	133	85	ACOC
ACTR8_TCGCATCTGCTTATTGT--519	649	1399	1442	1183	297	207	512	263	685	661	880	928	541	900	917	1025	ACOC
ACTR8_TCTAAAAAGATGTCCAA--520	180	460	238	222	54	60	45	16	203	90	170	391	252	146	81	152	ACOC
ACTR8_TCTGCATCCAAACCTAT--521	221	340	265	239	108	72	74	49	145	153	185	154	176	249	121	129	ACOC
ACTR8_TCTGTGTGTGCCACCTA--522	199	189	529	469	138	169	197	322	134	119	369	330	229	282	578	352	ACOC
ACYP1_AAAAAGCTGGGATTGGT--523	168	531	234	111	34	28	39	23	216	245	123	73	83	125	29	62	ACOC
ACYP1_AAAAGTCATCTTGAAGT--524	332	444	287	228	114	47	28	30	331	367	142	160	157	286	77	95	ACOC
ACYP1_AAACACCCTGATATCAG--525	305	631	346	276	156	99	211	152	420	436	281	225	545	824	450	343	ACOC
ACYP1_AAGCATACTCAGGTATG--526	40	65	51	65	26	30	28	30	25	27	92	91	76	28	98	89	ACOC
ACYP1_GAATGGCTTGAAACAAG--527	323	348	200	169	250	77	181	45	215	183	155	151	148	268	132	97	ACOC
ACYP1_GCCGAGCGCGCGGAGAA--528	432	673	354	419	214	79	185	123	302	550	261	576	214	518	243	383	ACOC
ACYP1_GCCTTTCTCCGCGCGCT--529	244	531	710	1003	133	163	369	327	249	153	619	557	346	614	615	547	ACOC
ACYP1_GTGCAAGGACAATTGCA--530	252	558	213	333	149	129	117	55	348	343	244	216	274	448	192	164	ACOC
ACYP1_TGCCCCGGTCAGTGTTC--531	253	310	310	361	114	84	135	163	188	220	177	205	206	224	492	173	ACOC
ACYP1_TTGTCGATGTGTGATTT--532	130	316	314	208	52	68	114	53	144	202	145	199	108	280	127	140	ACOC
ADA_AGTAGTCAAACTTGGCC--533	82	78	128	84	24	18	41	17	45	40	103	75	53	83	41	48	ACOC
ADA_CAGGCCCTGGCCCACTA--534	423	697	372	359	287	469	274	164	423	395	214	281	404	675	419	315	ACOC
ADA_CCTCACCCCAGACGAGG--535	497	1134	709	594	319	453	612	237	699	383	405	296	613	617	984	669	ACOC
ADA_CCTCTGCTGTGTTAGCT--536	98	151	117	162	45	50	27	26	91	61	87	118	88	117	51	41	ACOC
ADA_GAAACCATCTTATACTA--537	237	311	119	105	100	42	43	36	149	94	80	63	127	109	47	69	ACOC
ADA_GAAGGCCAAAGAGGGCG--538	29	40	43	41	8	12	16	6	23	34	39	32	41	92	5	59	ACOC
ADA_GCCGGGAGGCTATCAAA--539	82	190	118	187	59	35	85	29	50	101	106	142	129	94	86	50	ACOC
ADA_GCTTGATGGATCCGTCT--540	1109	1335	1602	1532	495	286	514	490	669	1091	1042	1120	649	1146	1432	949	ACOC
ADA_GTACAGTCCGCACCTGC--541	152	211	467	395	177	139	303	333	103	81	229	376	221	380	383	430	ACOC
ADA_TGTCGAAGGCGGGCGTC--542	26	22	45	80	28	9	23	11	18	25	59	44	26	55	16	24	ACOC
ADAM12_AAGCTGAAAAGCGTCCG--543	290	338	274	411	246	99	185	42	228	357	207	240	540	860	148	329	ACOC
ADAM12_ACTACCATGGACATGTA--544	276	572	270	232	171	133	93	46	162	236	116	154	190	202	96	110	ACOC
ADAM12_AGTCGAAGCTCTTCACT--545	377	439	456	565	233	81	259	88	338	321	535	506	397	292	247	338	ACOC
ADAM12_AGTCTCAGCACGTGTTC--546	239	446	512	310	100	145	153	70	244	207	226	372	297	354	216	346	ACOC
ADAM12_CGAATATTCAGCACTTC--547	93	101	95	86	35	15	27	11	129	93	50	39	90	70	15	19	ACOC
ADAM12_GATCGTGTTGGTAGGCG--548	1030	1778	1063	894	501	252	395	220	913	819	544	582	617	1172	331	394	ACOC
ADAM12_GGTTTCCGTGAAACTGC--549	10	46	28	42	56	21	3	9	12	51	35	37	17	101	36	40	ACOC
ADAM12_GTGAGCTTATGGAACCA--550	365	853	464	608	197	269	178	203	398	359	305	580	579	548	270	358	ACOC
ADAM12_TCTGCTCGCGCCCTGCG--551	281	466	328	378	232	267	147	291	244	191	181	283	285	345	298	265	ACOC
ADAM12_TTGTCAGTGCCTCTGTT--552	514	824	477	585	360	262	167	170	472	419	337	402	546	751	416	312	ACOC
ADAM15_ATTCGCGAAATAATGGG--553	293	916	670	806	192	88	411	82	607	451	642	649	381	513	455	268	ACOC
ADAM15_CCACCAGAGCACCCCCT--554	82	182	218	173	104	113	119	37	76	100	135	205	134	174	212	205	ACOC
ADAM15_CGGTGACAGTCATATCC--555	646	779	1407	1551	610	419	713	743	485	794	697	977	569	1058	840	765	ACOC
ADAM15_CTCCAACTTGATCCTCA--556	117	136	120	111	50	32	40	24	105	96	72	35	108	99	83	17	ACOC
ADAM15_CTCCAAGGGCTCCCTCG--557	122	289	952	960	477	362	818	452	68	151	747	1607	399	1192	1325	1008	ACOC
ADAM15_GCGGCCAGGAAGGCAGA--558	15	21	151	468	12	11	52	105	16	24	231	281	24	25	150	138	ACOC
ADAM15_GGTATAGCTTCTCTCTG--559	415	883	461	541	284	156	207	106	434	395	411	495	350	407	508	271	ACOC
ADAM15_GTGTGGTACCAGCCCGA--560	587	908	812	893	623	401	455	719	517	648	701	788	622	928	1089	1134	ACOC
ADAM15_TACCAGGGAAGAGTGCG--561	60	111	70	30	48	20	18	20	59	60	79	37	56	93	51	17	ACOC
ADAM15_TGCCACTCGTACATTCA--562	173	212	137	84	104	87	64	65	152	89	79	72	115	201	133	62	ACOC
ADAM17_AAGAGTTGCTCCCAAAA--563	182	207	132	101	142	32	97	16	132	266	71	83	124	300	58	126	ACOC
ADAM17_AAGCCCGGGTCATCCGG--564	113	198	436	351	373	308	265	154	91	79	258	330	616	812	323	453	ACOC
ADAM17_CACGAAAGGAACCACGC--565	346	836	260	559	144	228	56	64	399	380	395	591	346	601	572	217	ACOC
ADAM17_CTTCTTCACTGGACACG--566	628	1185	1266	800	375	128	449	103	724	475	657	446	630	793	414	183	ACOC
ADAM17_GAGTTGATGACATCTAT--567	1193	1334	1419	862	1222	766	938	569	658	964	583	1078	611	1193	1250	1123	ACOC
ADAM17_GCGAGTACACTGTAAAA--568	84	86	57	112	70	24	60	44	101	71	28	35	92	81	77	23	ACOC
ADAM17_GCTAGAACCCTAGAGTC--569	83	162	352	525	151	43	218	131	74	134	300	353	231	127	160	175	ACOC
ADAM17_GTGTGGTTATTTAAAAG--570	230	654	265	311	97	49	84	27	241	222	179	193	154	187	177	152	ACOC
ADAM17_GTTCAGTACTTGATGTC--571	361	405	244	304	183	86	99	75	273	217	147	118	445	401	214	142	ACOC
ADAM17_TGTTCTTCATGGGATCT--572	444	659	551	409	182	106	215	81	331	457	294	249	317	430	200	322	ACOC
ADAM19_AACCCACAGTTTCCCGG--573	383	536	647	423	292	302	488	338	472	557	349	399	525	723	671	327	ACOC
ADAM19_AACTTATCATACCTCAG--574	366	1074	216	209	236	255	81	46	242	237	145	119	277	263	121	66	ACOC
ADAM19_ATAATGGGTTTCTGTGT--575	330	723	304	377	169	137	100	70	306	373	127	228	211	224	184	181	ACOC
ADAM19_ATCTGTAAATAAGGTGT--576	473	815	310	296	229	164	102	44	497	303	185	165	335	324	153	212	ACOC
ADAM19_CCTCTAATTGTACCCTG--577	299	656	317	298	108	122	134	45	265	299	239	179	290	355	160	158	ACOC
ADAM19_CGCCCGGCTCTGCTTGC--578	459	886	559	544	242	312	275	341	320	332	478	338	501	491	492	344	ACOC
ADAM19_GAAGAATCGACGAGACC--579	375	529	207	335	126	57	58	48	212	224	245	119	158	170	176	79	ACOC
ADAM19_GATTGCTCTCGTGGGCT--580	59	143	142	140	54	21	71	18	54	73	87	110	93	144	28	49	ACOC
ADAM19_GGGGCGAGAACTGATCC--581	193	317	188	319	145	83	50	59	173	186	156	177	131	226	235	152	ACOC
ADAM19_TCTCCCTCACCGTGCCG--582	118	123	154	101	175	78	195	81	108	119	116	91	221	371	382	160	ACOC
ADAM22_ACACAGAGCAGCAAGAA--583	468	1041	266	623	134	177	129	149	536	331	322	420	368	183	254	215	ACOC
ADAM22_ACGACGCGCTCGACACG--584	730	1294	672	987	410	231	297	295	890	404	807	657	618	1245	529	418	ACOC
ADAM22_CGCCTCATCTACCGCTC--585	105	176	86	60	48	51	16	17	142	101	86	70	90	158	134	55	ACOC
ADAM22_GATAGTATTGGTTGCTA--586	731	1191	530	579	237	300	176	92	653	593	413	510	488	598	395	332	ACOC
ADAM22_GCTCAATGAGATATGTG--587	817	1034	714	752	482	180	239	169	1018	905	582	472	692	776	656	271	ACOC
ADAM22_TCTCTCTATGTATTCAG--588	219	132	113	90	122	42	38	43	159	92	61	80	106	138	68	81	ACOC
ADAM22_TCTGGCGCTCCACGAAG--589	362	489	277	233	172	85	94	50	154	208	192	241	337	238	250	266	ACOC
ADAM22_TCTTCTTCTACATTACG--590	202	282	259	201	35	14	36	4	207	191	128	94	38	50	30	24	ACOC
ADAM22_TTCCAAAGGCATCAACC--591	328	550	336	315	197	137	150	74	290	368	163	308	306	399	156	264	ACOC
ADAM22_TTCCTCGGATATGGCCC--592	105	235	455	403	108	40	93	76	75	110	271	336	106	75	141	147	ACOC
ADAM28_CAGGAACTGAAGTCTGT--593	379	735	368	392	351	168	223	99	360	499	276	246	252	860	379	278	ACOC
ADAM28_CTATAAAAGAACTCCCT--594	162	381	140	136	88	53	54	26	191	120	49	87	106	116	51	94	ACOC
ADAM28_CTTGCTGGAACGACTGT--595	898	1052	952	872	401	171	381	170	809	826	485	564	774	821	516	324	ACOC
ADAM28_GCAATGGAGCATTAAAG--596	426	694	360	275	275	96	132	56	374	411	225	314	372	542	156	173	ACOC
ADAM28_GGAAATCTGGACTGACA--597	855	1743	1661	1697	533	413	781	360	983	1170	768	721	1469	1729	873	797	ACOC
ADAM28_GGAGGAGACTGACTGGC--598	18	38	41	60	5	0	6	0	21	29	45	53	9	3	4	2	ACOC
ADAM28_GGTGATCTCCTTTCCAG--599	111	168	206	193	61	105	95	37	98	80	122	190	121	137	168	271	ACOC
ADAM28_GTCCATCCCGATGTATG--600	357	625	762	532	170	304	421	313	412	300	430	428	613	384	683	232	ACOC
ADAM28_GTTCCCACAAATTGGAG--601	444	417	412	393	231	103	153	79	441	213	281	159	300	201	197	210	ACOC
ADAM28_TGTAGCCTGGTGCAAGG--602	226	175	101	96	92	91	91	53	143	154	50	79	177	130	134	46	ACOC
ADAMTS12_AAAGCGCCCCAAAGTTA--603	29	25	11	4	14	5	9	9	27	17	3	5	18	70	14	15	ACOC
ADAMTS12_AAGCATCCACTGGTTGA--604	746	766	452	457	341	263	181	143	364	413	403	421	359	680	575	339	ACOC
ADAMTS12_AATTTCTCACGAGGAGA--605	451	593	153	249	157	92	104	23	300	380	149	156	238	342	105	232	ACOC
ADAMTS12_AGATTTGGATGGCTCAG--606	179	228	196	156	87	47	77	23	60	119	39	96	231	111	20	44	ACOC
ADAMTS12_CCAGAATACCACGTGGT--607	29	59	73	65	12	21	50	36	20	22	62	56	24	87	62	48	ACOC
ADAMTS12_CGAACCGGGCCTGGCTG--608	26	29	81	100	25	28	31	41	22	8	63	55	65	45	106	94	ACOC
ADAMTS12_GCTTGCAAACCTTTCCG--609	385	553	722	458	387	135	182	74	306	293	263	341	525	828	253	290	ACOC
ADAMTS12_TCCGAGTAGATGCCAGT--610	490	1496	493	655	371	489	345	194	688	497	316	251	776	707	490	179	ACOC
ADAMTS12_TCCTGTAAACGATGTGC--611	191	240	340	228	159	134	271	124	226	124	195	152	184	233	386	109	ACOC
ADAMTS12_TGGCACGGTTCTACAGC--612	91	158	148	246	67	34	28	60	71	70	188	154	111	128	254	98	ACOC
ADAMTS20_ATACCCATGTCCACATG--613	346	399	505	401	267	150	386	312	324	226	333	459	418	434	678	852	ACOC
ADAMTS20_CAGTGGCGCAGGTCCGA--614	450	627	459	429	199	149	168	73	373	400	254	395	352	444	200	192	ACOC
ADAMTS20_GAATGTTCATCCCAATG--615	135	285	225	303	113	62	70	94	199	166	158	223	227	300	153	204	ACOC
ADAMTS20_GCAGAAACGCAGCTCCG--616	230	422	400	326	193	103	220	49	308	203	314	388	583	327	215	236	ACOC
ADAMTS20_GGGTAGGAGGTTTAAGC--617	297	445	430	522	172	55	150	82	277	284	416	308	238	239	350	295	ACOC
ADAMTS20_GTTGATGACCACTACTG--618	91	176	305	186	55	74	184	61	110	65	172	221	202	129	150	153	ACOC
ADAMTS20_TCACTCGGGACAGTTCT--619	139	243	229	191	166	119	113	43	134	126	158	113	199	218	363	97	ACOC
ADAMTS20_TGGAATACTTCATGCAA--620	193	297	288	232	89	164	131	29	128	164	183	118	191	288	332	184	ACOC
ADAMTS20_TGGGTTCGGAACGGCAT--621	38	34	114	64	11	17	72	16	62	55	41	73	115	78	59	25	ACOC
ADAMTS20_TTCACATGGGACCCCTA--622	296	297	308	216	166	80	169	82	243	162	175	211	311	309	222	138	ACOC
ADAMTSL1_AAGATTGGCCGCCCTGC--623	205	290	483	448	390	161	314	131	126	179	336	258	215	563	367	286	ACOC
ADAMTSL1_AGTGAACATGGGTTGTC--624	616	949	496	743	412	225	316	192	538	528	309	470	656	788	285	256	ACOC
ADAMTSL1_CGGAAATCACCTGCTTC--625	110	198	129	100	81	52	62	14	89	99	89	159	135	140	52	109	ACOC
ADAMTSL1_CTGAAGTCACTTGGTTC--626	183	296	161	248	89	85	66	26	205	185	233	177	173	316	225	145	ACOC
ADAMTSL1_GAAGCCATTCATAAAAC--627	182	284	389	262	105	91	172	42	216	305	146	289	246	321	167	288	ACOC
ADAMTSL1_GCAGCGCCTCAGAGAGT--628	323	515	471	606	314	235	182	285	444	237	409	435	534	459	571	689	ACOC
ADAMTSL1_GCAGGAAAGCCAGAAAG--629	257	610	323	281	96	97	120	11	257	311	244	385	235	460	164	557	ACOC
ADAMTSL1_GTCCTCCTCGGAGCGTG--630	673	1324	861	934	661	604	353	308	685	526	434	645	1068	1102	560	676	ACOC
ADAMTSL1_GTGCTAGTTCAACAACC--631	1038	1411	959	1155	596	252	283	135	732	672	827	761	630	829	819	661	ACOC
ADAMTSL1_TGCCGTCGGGCAACTCC--632	302	443	386	269	211	306	158	270	210	143	270	380	313	331	599	367	ACOC
ADAMTSL3_AAACTCGGGAAGGAAAT--633	85	145	118	62	51	41	51	18	84	67	46	86	44	66	44	112	ACOC
ADAMTSL3_AAATCTTCTGCATCTGG--634	654	1509	431	429	438	241	250	60	642	887	326	413	721	800	295	363	ACOC
ADAMTSL3_ACACTTGAGTGCACACG--635	691	1065	758	562	503	368	592	206	499	532	435	414	601	772	804	498	ACOC
ADAMTSL3_ATACTGGACATCATTGT--636	240	459	331	216	118	124	226	59	146	318	148	197	187	380	223	138	ACOC
ADAMTSL3_CATCATAGCGATAAGTG--637	486	917	954	716	250	130	267	105	709	720	473	610	337	696	345	557	ACOC
ADAMTSL3_CCTGGTGGGTGCTGATA--638	222	257	525	384	260	89	280	105	141	202	279	337	267	267	692	353	ACOC
ADAMTSL3_GAACTACCCTCTTCAAG--639	615	736	593	492	373	376	495	160	574	647	360	345	705	910	305	235	ACOC
ADAMTSL3_GCACCTAAGGTACTGGA--640	820	1510	555	762	569	377	295	352	673	604	462	335	790	899	597	418	ACOC
ADAMTSL3_GGGATGCTTGGGGCGAC--641	434	742	637	536	286	166	353	197	352	504	421	476	380	880	438	525	ACOC
ADAMTSL3_TCCCCGTACAAGCCTGC--642	255	418	305	325	150	152	131	221	234	225	184	266	279	405	358	270	ACOC
ADAMTSL5_AGGGCGGCCATTGTACA--643	241	467	695	660	345	553	454	565	246	258	462	727	538	856	544	824	ACOC
ADAMTSL5_CGTTGGGGTCTGTGCAG--644	235	235	183	188	188	240	59	113	114	134	108	131	244	344	204	109	ACOC
ADAMTSL5_CTGCTGAACTGTGGTTT--645	222	558	371	336	234	238	193	93	211	245	184	233	258	332	172	222	ACOC
ADAMTSL5_GCAGAGGCGGTACTCAT--646	791	1160	778	862	441	396	447	236	620	461	666	669	726	847	783	605	ACOC
ADAMTSL5_GCATCGAGTTTGAGTTC--647	1091	2050	1572	1491	494	467	591	272	722	936	939	1271	953	1061	627	841	ACOC
ADAMTSL5_GCCGCCTCGTAGGTCCC--648	168	346	1252	936	662	741	940	560	172	184	1071	979	1330	1533	1307	1031	ACOC
ADAMTSL5_GCGTCTCTGTGCGCAGC--649	142	206	114	159	66	83	47	35	92	91	123	122	209	137	148	118	ACOC
ADAMTSL5_GGCGCTACGTGCTTAAT--650	437	563	677	607	370	138	247	126	323	292	224	314	395	358	371	296	ACOC
ADAMTSL5_GGGCGAGTGGACCCCGT--651	292	678	1504	1347	292	374	672	466	386	294	918	1120	862	582	688	1191	ACOC
ADAMTSL5_TTGAGGTCGCACTGGTT--652	168	190	287	285	112	107	148	105	136	147	198	208	219	272	282	175	ACOC
ADAR_ATGGCTCGAAACTCACC--653	418	515	398	337	216	95	104	88	426	363	281	291	410	518	255	167	ACOC
ADAR_CAAAAGTTGGGGGTCGC--654	37	33	19	15	8	3	1	0	9	11	7	3	39	28	9	14	ACOC
ADAR_CCATGAAGGCCCTGCAT--655	121	186	293	272	132	149	227	125	53	56	239	179	120	140	291	149	ACOC
ADAR_GAGTACGCCCGCTCCCA--656	329	502	893	538	562	539	887	494	259	294	545	544	742	882	862	793	ACOC
ADAR_GGACAACCCCTCCCATA--657	95	200	397	318	167	174	196	230	117	174	222	261	275	545	338	337	ACOC
ADAR_GGCCATTGATGACAACC--658	1119	1795	749	965	517	269	304	290	869	792	830	715	630	881	782	511	ACOC
ADAR_GGTGTAGTATCCGCTGA--659	393	1016	946	702	275	171	374	176	450	310	548	591	332	406	657	279	ACOC
ADAR_TGCTAATTGACATGGAA--660	207	375	110	149	63	23	38	19	168	153	64	102	64	77	54	102	ACOC
ADAR_TGCTCATAGCCTTGAAA--661	48	125	80	35	14	25	37	9	49	73	65	134	34	48	43	83	ACOC
ADAR_TTTCCCCCAGCTGAAGC--662	890	906	564	715	727	367	306	277	652	652	385	410	976	629	726	624	ACOC
ADCY1_ATCCCAGTGCACAGCCC--663	656	1470	1879	1143	702	601	966	470	841	623	1121	991	1071	1130	1895	766	ACOC
ADCY1_CCGCATCAAGATTCTCG--664	580	802	564	481	301	97	305	135	363	611	356	251	305	555	347	360	ACOC
ADCY1_CGTGTGGGTCTGCACAC--665	226	320	343	502	278	215	335	384	173	211	309	244	321	443	657	252	ACOC
ADCY1_GACATCGTGGGTTTCAC--666	104	139	157	83	55	64	74	46	82	120	97	80	96	145	161	71	ACOC
ADCY1_GCCCCGGAACGTTGCCA--667	31	38	98	137	16	35	54	75	30	22	125	77	39	33	81	104	ACOC
ADCY1_GTCCTCAATGCAGCTCC--668	1175	2094	1162	1421	673	512	532	365	955	1115	770	726	927	1397	608	675	ACOC
ADCY1_GTTCAGATCCACCTCGG--669	334	492	351	511	193	188	222	181	247	360	258	255	220	605	301	260	ACOC
ADCY1_TGAGCGTTCACAGAGGA--670	321	586	540	750	291	146	106	215	265	235	299	770	316	363	573	507	ACOC
ADCY1_TGGAAAATCCTCTCAGG--671	138	195	134	193	72	16	52	17	113	127	69	123	112	110	67	80	ACOC
ADCY1_TGGGCATGGTCAGTCTT--672	14	34	44	63	10	16	17	17	23	7	49	66	16	19	48	33	ACOC
ADCY10_AACACACAGCCACTTTC--673	349	982	411	526	184	163	149	78	435	322	205	346	349	594	208	456	ACOC
ADCY10_AGGATAATAATGCATGA--674	553	954	283	428	288	239	115	91	400	461	249	288	325	470	333	169	ACOC
ADCY10_CACTGCTAGCCCTGTGG--675	137	158	314	216	207	45	163	119	58	89	151	156	92	223	238	104	ACOC
ADCY10_CATATAGGCATCCTGGA--676	143	269	183	271	98	99	105	88	172	147	138	172	196	179	84	325	ACOC
ADCY10_CCTACAAAAGTATGTGA--677	261	393	157	114	109	145	53	7	181	168	179	146	142	171	224	69	ACOC
ADCY10_GAAGCCTGATCCTGAAC--678	221	299	134	175	135	98	94	55	181	229	195	156	140	254	199	185	ACOC
ADCY10_GACCATTGTATCAGTAT--679	1628	2424	1672	1705	799	968	712	473	1212	1333	1077	928	1350	1368	1411	898	ACOC
ADCY10_GCGCCTTGCCCAGAACA--680	86	175	151	113	32	54	93	61	81	53	86	90	67	97	120	178	ACOC
ADCY10_GTAGGTGACAGAGTCGC--681	219	364	364	370	129	109	171	94	258	297	227	276	218	394	228	246	ACOC
ADCY10_TTCATGGCCAATGTCCT--682	209	226	360	303	132	73	155	79	122	173	218	269	108	312	298	183	ACOC
ADCY2_AAGCGGAGATCATCCAG--683	418	515	403	307	271	101	183	132	449	362	205	252	586	354	245	235	ACOC
ADCY2_ACATCGTTGGCTTTACC--684	280	354	195	203	110	98	66	37	352	240	214	183	371	219	116	252	ACOC
ADCY2_AGCCAGTCCCGGGACCG--685	134	252	307	305	150	159	139	88	114	110	262	299	372	329	253	153	ACOC
ADCY2_CCCGAGCGCGAAGAAGA--686	337	476	361	239	171	140	158	41	343	436	270	205	351	570	406	162	ACOC
ADCY2_CGACTTGATGCAATTAC--687	373	545	248	270	206	87	106	37	277	407	133	197	192	321	116	170	ACOC
ADCY2_CGCCATTCAAGTGCTCC--688	227	384	161	142	227	115	105	42	282	210	146	287	257	282	105	268	ACOC
ADCY2_CTCCATCTGGCCCGCCT--689	63	100	130	216	97	52	152	84	84	50	122	214	149	134	152	126	ACOC
ADCY2_GATGTGGGCCGGCAGCA--690	413	906	1081	949	274	411	458	273	352	447	525	824	387	847	577	628	ACOC
ADCY2_TATGCCGCTTCACATAC--691	148	330	215	150	144	96	98	83	145	155	104	113	173	279	180	173	ACOC
ADCY2_TTATTAGAAACGCCACA--692	171	423	257	199	83	48	69	15	190	176	137	109	132	230	103	91	ACOC
ADCY3_ATTGTACTCCTGTGTCG--693	1142	1961	1025	842	891	777	751	291	869	926	696	817	1228	2000	903	903	ACOC
ADCY3_CCCTCCGACCCTGACCG--694	205	229	283	173	260	189	271	66	184	137	198	137	425	439	549	348	ACOC
ADCY3_CGATGGCGCACAGGTAG--695	142	165	46	53	76	67	19	10	86	129	42	41	92	155	36	29	ACOC
ADCY3_CGGCTTGCCCGACTACC--696	169	246	238	283	239	109	197	127	154	112	204	237	311	334	219	308	ACOC
ADCY3_CTGCGGATTAAGATCCT--697	37	48	111	117	26	19	59	57	42	27	84	119	53	47	90	75	ACOC
ADCY3_CTGTGGGCACTCCCGTT--698	41	55	48	58	54	55	32	36	28	29	39	40	79	169	91	48	ACOC
ADCY3_GATGTGGAGCCAGGCGA--699	266	338	268	327	137	44	120	119	155	156	225	219	186	323	250	246	ACOC
ADCY3_GCGGCTGACTTTCGTGC--700	489	759	718	765	309	180	447	242	390	503	505	542	434	745	570	599	ACOC
ADCY3_GCGGTCAGCCATGTAGT--701	81	154	446	423	53	49	125	167	55	90	409	465	62	153	371	229	ACOC
ADCY3_GGCCGAGTATTCGGGCT--702	114	167	199	293	85	69	81	51	115	120	255	138	128	156	196	80	ACOC
ADCY4_ACATCGTGGGCTTCACG--703	633	895	1152	1116	384	203	590	315	592	451	611	992	805	641	881	813	ACOC
ADCY4_CAGATGCGAGAGTGAGG--704	246	538	384	450	178	130	120	68	446	260	238	297	579	521	189	100	ACOC
ADCY4_CCCGCCTCTTCAGCCCC--705	187	242	805	788	243	150	468	473	165	140	531	714	347	539	1062	901	ACOC
ADCY4_CGCACAGCACAGTGGTC--706	43	87	219	247	119	19	112	38	52	83	112	175	65	78	110	142	ACOC
ADCY4_CTGGCTCAGGCTGTAGT--707	215	370	346	309	113	59	149	128	254	220	193	265	265	297	287	230	ACOC
ADCY4_GCGTCCCGCATGCCCAA--708	141	174	245	197	90	80	156	146	126	125	264	244	225	275	599	251	ACOC
ADCY4_GCTGCTCGCAGTGGCCT--709	58	128	214	289	39	46	97	51	58	73	302	249	104	95	155	84	ACOC
ADCY4_GTCCTCGGGCTGTATCT--710	729	1582	2037	1734	427	514	1085	773	800	698	1240	1459	1062	1242	1932	2319	ACOC
ADCY5_AGACATCAACGCCAAGC--711	69	164	196	169	41	25	58	11	78	78	145	161	101	65	95	111	ACOC
ADCY5_CACCCACTATCCGGCTG--712	107	205	147	169	129	115	109	88	60	72	104	138	107	204	205	149	ACOC
ADCY5_CCTCGATGTCAGCAAAC--713	392	438	333	440	284	137	129	81	376	265	342	344	346	228	506	205	ACOC
ADCY5_CGCCTGGATGCACTCTC--714	321	603	493	439	358	191	239	287	304	281	410	384	343	547	623	603	ACOC
ADCY5_CGTGTGGGAATTCACAG--715	315	537	249	327	174	122	164	101	330	330	239	173	222	480	259	184	ACOC
ADCY5_GGCGAAGAGCTCGTTGA--716	50	137	335	317	48	21	142	144	80	96	207	204	125	114	295	225	ACOC
ADCY5_GTTATTACTGCGTCTCG--717	113	237	189	176	43	43	64	62	66	87	90	114	110	211	98	93	ACOC
ADCY5_TACGTATTAAGATCCTT--718	37	51	78	74	12	8	25	34	31	53	64	65	38	31	34	9	ACOC
ADCY5_TTCCTGTGCAGTGCACT--719	460	459	500	784	341	269	289	348	441	272	279	358	562	359	459	353	ACOC
ADCY5_TTGGTCCGGGAGGTGAC--720	140	213	92	139	73	51	57	27	105	102	98	95	108	159	106	53	ACOC
ADCY6_AACGGAACTGCTTCGAC--721	551	840	525	524	314	262	376	196	358	458	426	331	524	886	376	324	ACOC
ADCY6_AAGCGTTCGCGGCGCCG--722	94	181	198	243	65	56	60	56	165	85	155	319	264	197	78	222	ACOC
ADCY6_ACGCGGTGCCCAGGAGT--723	117	195	841	653	188	140	572	477	114	122	532	412	362	378	1317	548	ACOC
ADCY6_CACCAGACGGCGCCAGC--724	176	220	297	332	268	248	135	134	136	91	194	191	359	227	284	267	ACOC
ADCY6_CCTGGGGTGAACGCAAT--725	99	185	152	163	77	89	61	65	119	104	170	101	120	188	250	74	ACOC
ADCY6_CTCCTGCGCAGTGCACT--726	140	120	404	315	80	139	188	154	194	88	267	181	222	169	354	220	ACOC
ADCY6_GAGGAACAGCAGCACAT--727	475	825	408	623	297	189	123	181	359	393	307	258	385	1126	393	227	ACOC
ADCY6_GCCGATTCTCATGCTGC--728	195	345	193	311	132	149	133	89	178	199	293	320	198	368	515	266	ACOC
ADCY6_GGCAAAGAGCTCATTCA--729	946	1340	1713	1598	485	194	574	192	1134	756	903	892	882	763	393	891	ACOC
ADCY6_GGCCTGGATGTAACCGC--730	609	579	1057	863	353	104	577	242	446	520	869	1128	348	916	873	606	ACOC
ADCY7_AAGTAGCGCCCCTTGGC--731	84	88	96	133	122	66	65	55	75	99	121	189	155	156	217	170	ACOC
ADCY7_AGTGTCTCCTGCGGCGC--732	358	558	279	364	368	254	352	211	299	348	242	368	452	868	626	268	ACOC
ADCY7_CAGCGGCCCATGCTGGC--733	30	45	67	98	14	15	36	11	20	21	73	66	20	75	26	18	ACOC
ADCY7_CGCCACCAAGCAGGCCC--734	195	246	382	253	273	128	244	101	125	181	326	297	243	503	354	270	ACOC
ADCY7_GAACGCCATGCCCAGAA--735	414	858	769	512	306	255	293	150	397	461	445	544	583	642	628	543	ACOC
ADCY7_GAGGGCCACGCAGGCAG--736	166	135	139	205	211	106	58	75	193	123	104	122	219	290	131	96	ACOC
ADCY7_GCGCCCCGCATGCTGAA--737	342	723	441	522	202	367	203	171	286	396	226	272	273	829	354	302	ACOC
ADCY7_GTACATCAGCACAGAGA--738	246	404	195	248	234	65	149	55	140	252	148	221	101	339	193	112	ACOC
ADCY7_TAGAGCGCATCTTGGTC--739	150	249	152	140	109	94	85	54	131	108	112	136	270	238	121	208	ACOC
ADCY7_TGCTGGTGTTCGACGCA--740	193	353	171	309	82	56	55	39	230	197	132	118	222	216	81	103	ACOC
ADCY8_ACAGCTGCGGCGCGTGG--741	605	962	727	641	533	338	511	290	535	668	455	688	336	840	777	606	ACOC
ADCY8_CCTTCGTATTAAAATCC--742	158	308	190	139	71	49	43	38	128	113	74	97	121	188	96	36	ACOC
ADCY8_GAGCAGCGCTTCATTCA--743	1045	1645	941	1209	507	528	395	239	1175	920	878	873	1187	1214	1069	994	ACOC
ADCY8_GATGTGCGCTGCCTTAC--744	994	1506	1365	1038	755	631	781	361	924	757	797	1055	1231	1449	722	1072	ACOC
ADCY8_GGCCAGTCGATCAAATC--745	947	1932	1507	1158	537	287	584	199	904	790	953	886	730	1248	917	640	ACOC
ADCY8_GGCCCAAGAAATAGCGC--746	277	206	152	371	95	27	45	61	184	195	342	214	213	292	351	89	ACOC
ADCY8_GTGCTCATCTTCCACAT--747	1266	2277	1357	1489	706	516	479	578	1090	1066	1069	1144	1107	1443	1390	1030	ACOC
ADCY8_GTTGAGACAGTCCAGCG--748	398	483	408	371	415	156	195	119	234	240	237	199	590	627	485	205	ACOC
ADCY8_TGGGCATGGTCCTGGCG--749	30	25	51	79	46	31	31	23	30	17	45	64	71	46	93	38	ACOC
ADCY8_TGTAGATCCGATGGAAC--750	346	565	491	585	201	111	155	86	193	363	345	372	163	346	236	396	ACOC
ADCY9_ACGCCTGTCTCAGGACG--751	68	190	233	250	100	108	90	95	89	93	328	208	217	170	433	154	ACOC
ADCY9_AGAGGGCCTCCAGCCGC--752	55	115	77	144	103	93	124	115	49	38	101	106	198	226	289	273	ACOC
ADCY9_AGAGTCGGGGTGCACAC--753	374	766	384	346	389	369	246	133	239	359	232	224	374	804	386	309	ACOC
ADCY9_ATGGGAAAGTTATTGAA--754	431	462	256	273	143	105	104	40	340	318	169	152	482	328	137	174	ACOC
ADCY9_CAAAGTTCACATTTCTG--755	551	1406	707	817	201	172	220	43	363	667	480	536	410	577	180	229	ACOC
ADCY9_GGCGTACAGCTTGGTGA--756	361	563	328	407	158	156	77	96	240	549	185	356	130	662	129	361	ACOC
ADCY9_GGTCAGCAACCACGCTC--757	362	586	658	649	248	110	178	142	270	385	307	302	373	488	329	295	ACOC
ADCY9_GTCCAACGATGTGAACC--758	66	146	148	160	91	53	113	42	71	47	178	87	52	135	119	93	ACOC
ADCY9_GTCCTTTGCGGCATCCT--759	143	190	204	262	114	40	96	55	96	86	195	221	221	301	140	169	ACOC
ADCY9_GTTCGACTCGGTGAACC--760	176	256	244	265	182	37	153	69	160	146	167	233	304	373	177	166	ACOC
ADCYAP1_CAGTCGCTCGTGGCCCG--761	507	964	737	888	433	454	668	332	524	409	657	691	699	946	693	621	ACOC
ADCYAP1_CCACGGGATCCTTAACG--762	375	453	380	281	305	175	309	184	234	277	228	242	436	393	507	463	ACOC
ADCYAP1_CCGCTACCGGAAACAAA--763	157	178	181	158	83	74	53	76	92	161	96	91	92	344	71	78	ACOC
ADCYAP1_CCGTACGCCTCTTCCTC--764	308	588	459	541	198	241	321	270	317	303	281	332	387	620	403	414	ACOC
ADCYAP1_CCTCGCTCCGCTACACA--765	335	443	416	388	224	227	271	240	293	275	195	290	410	477	334	257	ACOC
ADCYAP1_GATGGCTCGGAGCCGCC--766	293	321	495	570	358	150	225	161	254	261	348	416	525	464	520	369	ACOC
ADCYAP1_GGGGAACCGGAGTCCGG--767	643	1034	885	695	367	341	449	303	625	821	290	616	537	1147	324	504	ACOC
ADCYAP1_GTCCAGCACTTTGCGGT--768	1011	1636	1182	873	398	398	593	219	1095	690	628	547	1025	1371	975	381	ACOC
ADCYAP1_GTGTAGCGGAGCGAGGC--769	126	158	147	134	98	35	49	30	75	135	130	115	28	149	110	72	ACOC
ADCYAP1_TGAAGATCCCGTCCGAG--770	306	328	397	230	149	115	237	69	228	228	187	170	309	326	213	140	ACOC
ADD1_AAGTCCTGGCGAAGGTC--771	592	1248	678	564	354	575	372	124	511	456	434	417	654	591	569	409	ACOC
ADD1_ACAGGAGCAATTTAAGA--772	509	629	350	338	220	90	90	34	445	438	133	203	202	306	102	125	ACOC
ADD1_CCTCTAAGATCGTTCAC--773	156	309	273	241	90	136	109	63	117	110	134	150	167	127	118	118	ACOC
ADD1_GCTGCTGGGTAGACATT--774	339	881	684	524	423	487	306	319	419	419	461	349	751	600	516	269	ACOC
ADD1_GGTTGTTCTCATCTACT--775	660	1110	648	696	472	369	274	158	620	640	518	630	781	983	486	485	ACOC
ADD1_GTTATTACGGTGTAAAT--776	264	723	231	332	137	86	62	21	226	315	157	140	112	252	49	123	ACOC
ADD1_TAATGCCAATAGGCCTG--777	55	50	78	60	91	46	47	25	40	39	37	49	114	204	75	46	ACOC
ADD1_TCTATTGCGTATGACAA--778	572	1084	915	669	417	154	406	109	542	549	530	451	274	586	312	446	ACOC
ADD1_TGAGGGGCTGTGGTCGG--779	86	128	70	108	48	37	39	23	110	52	63	69	180	171	74	52	ACOC
ADD1_TGGTGATTCTCGTGCTG--780	231	267	229	342	199	266	240	179	157	141	290	259	246	301	565	235	ACOC
ADH1A_ACTTCATGGGCCTTAGG--781	796	967	664	666	736	325	313	140	466	537	414	425	687	960	401	487	ACOC
ADH1A_AGAAGGTGCTGATGCCA--782	233	397	269	349	311	288	189	89	177	212	286	251	539	597	446	262	ACOC
ADH1A_AGCCAGAATCATTGCGG--783	1681	2546	3213	2117	1591	634	1474	302	1586	1304	1978	2382	1684	2208	978	1799	ACOC
ADH1A_CAGAATTTGTAAAAACC--784	118	381	156	142	77	51	45	17	117	127	106	114	117	178	62	55	ACOC
ADH1A_CGGCCTATCTGCTATTA--785	595	849	683	688	648	429	325	195	562	596	517	418	551	884	821	438	ACOC
ADH1A_CTACAAGAAACCCATCC--786	374	538	843	564	385	226	479	93	343	214	476	521	414	414	448	566	ACOC
ADH1A_GACTTTCTCTAGAGGCG--787	579	1293	512	698	523	317	246	214	686	890	493	545	1002	1416	721	710	ACOC
ADH1A_GATGGGCTTCCTCCTGC--788	174	248	255	217	194	188	172	95	171	204	227	222	471	513	459	277	ACOC
ADH1A_TAAAATCACAGGAAGTG--789	14	40	46	67	18	8	28	4	8	10	18	18	32	17	3	20	ACOC
ADH1A_TGGCACAGATGACCACG--790	159	326	142	239	85	220	89	130	142	148	197	220	249	377	141	218	ACOC
ADH6_AACGTCCAGATTTCCAA--791	1141	1040	982	876	1033	693	529	406	498	610	800	1015	982	1475	1263	794	ACOC
ADH6_AAGCAGCAGGAGCAGCC--792	70	83	102	111	48	15	30	4	83	52	72	82	62	71	19	43	ACOC
ADH6_ACAAGCCGACTCCTCCC--793	179	326	463	364	480	470	529	351	108	137	302	341	778	1114	776	768	ACOC
ADH6_AGCGACTGCATCAATCT--794	727	1261	953	687	327	460	301	190	512	815	584	779	518	887	663	500	ACOC
ADH6_CGAACTTCCTTTGCCTT--795	45	39	31	48	33	15	12	3	22	13	53	59	21	49	7	18	ACOC
ADH6_GAAATTTAAGAAGGCAC--796	134	170	129	57	66	18	33	11	139	78	121	77	227	102	41	24	ACOC
ADH6_GCAAAGCAGCCATACTC--797	168	261	214	289	150	143	104	144	142	98	166	129	208	71	129	143	ACOC
ADH6_GGAATCGTTGAGAGTAT--798	147	283	146	199	117	139	91	72	139	109	94	118	136	126	77	111	ACOC
ADH6_GTACATTCTCCACACTG--799	523	721	739	791	537	279	341	671	388	446	505	701	631	825	609	863	ACOC
ADH6_GTGGCCACCGGACTGTG--800	157	276	293	223	132	152	104	92	71	75	166	305	277	242	203	250	ACOC
ADH7_ATGGCAACCTTTGCATT--801	103	203	217	115	115	129	85	53	152	187	85	99	216	368	146	134	ACOC
ADH7_CAAAGCAGCTGTGCTTT--802	53	58	155	145	74	106	68	38	54	33	133	170	187	255	128	178	ACOC
ADH7_CGAACTTCTTTAGTCTT--803	10	6	15	9	6	4	11	0	5	5	18	7	2	14	5	6	ACOC
ADH7_CGTGGAGTACTGGCTGA--804	186	324	1117	900	357	610	555	327	266	239	716	839	445	629	689	743	ACOC
ADH7_CTTGCATGTAAATCTGG--805	260	309	425	424	287	308	228	101	334	314	254	278	286	291	236	193	ACOC
ADH7_GCAACCCTTCTCCATTG--806	444	747	771	622	460	337	348	147	421	373	489	352	685	1069	526	285	ACOC
ADH7_GCCAAAGACGACGCAAG--807	763	1506	1182	1394	870	338	680	155	655	1199	845	991	1076	2510	748	842	ACOC
ADH7_TACTGGTGTTCATGAAG--808	231	360	264	375	173	144	151	48	283	271	170	221	371	318	297	166	ACOC
ADH7_TGGGACATGAGGCAACT--809	13	5	1	0	28	0	0	0	10	0	0	2	1	0	0	0	ACOC
ADH7_TTGCATTCTCTACATTG--810	120	181	128	156	53	70	28	22	130	130	86	112	98	103	99	75	ACOC
ADHFE1_AGCCTTACAGGTGTCCA--811	134	193	436	657	163	125	399	253	102	171	403	411	215	327	435	435	ACOC
ADHFE1_ATTGAGTTTGCCCAAAA--812	45	75	44	20	26	14	29	1	28	26	43	25	28	22	26	23	ACOC
ADHFE1_GAAATCAGAATGAGGGC--813	582	557	730	577	242	141	340	82	503	565	534	497	352	604	412	398	ACOC
ADHFE1_GATTCCCTAGTGAAGAA--814	406	178	135	355	357	90	118	148	210	215	144	99	237	133	246	227	ACOC
ADHFE1_GCAGTTACAAAGGAAGT--815	79	135	202	135	86	40	96	37	138	177	65	149	99	261	113	98	ACOC
ADHFE1_GCCTATGTTGCTGTCGG--816	433	529	616	426	288	143	290	166	293	321	356	415	317	376	388	338	ACOC
ADHFE1_GCTTTCCCTTGCCAATG--817	798	851	1263	1665	780	587	595	731	653	735	914	1515	735	1627	1597	1397	ACOC
ADHFE1_GTACGCGACCCGGGCTC--818	18	46	125	60	28	37	74	35	12	12	54	38	45	36	58	18	ACOC
ADHFE1_GTTTCAAATATTAGATA--819	120	154	48	48	50	17	18	2	72	58	30	21	22	41	18	28	ACOC
ADHFE1_TAAGTATGAGAATGAGT--820	431	526	398	354	127	60	116	55	234	529	292	238	117	370	272	291	ACOC
ADIRF_ACACCTTCTCTGGGATT--821	686	1485	800	703	732	994	743	638	617	529	627	605	1005	988	1228	657	ACOC
ADIRF_ACCAGGCCACAGAGGCG--822	146	291	734	821	188	92	345	163	183	247	712	769	205	405	556	393	ACOC
ADIRF_CCTGAAGCAACAGGTGG--823	141	472	657	732	139	89	174	133	139	172	336	292	99	452	201	180	ACOC
ADIRF_CTGAAGCAACAGGTGGA--824	324	692	520	549	191	119	222	60	391	274	487	458	491	429	294	492	ACOC
ADIRF_GGACCTGAAGCAACAGG--825	307	525	470	349	177	100	175	53	267	227	245	248	215	351	217	311	ACOC
ADIRF_GGCAAGCAAGGGCTTGC--826	370	530	519	427	301	151	201	59	340	239	306	470	611	517	344	360	ACOC
ADIRF_GGTTTCCTGGGTGGTCT--827	24	81	46	92	19	24	19	12	29	33	40	77	57	57	41	66	ACOC
ADIRF_GTCGATGGTTTCCTGGG--828	136	215	135	113	80	52	65	23	93	87	67	78	177	146	72	73	ACOC
ADIRF_GTTAGCAGTCTTGTCGA--829	392	611	809	600	199	169	254	171	486	331	382	657	475	616	254	636	ACOC
ADIRF_TCTTGTCGATGGTTTCC--830	276	358	444	403	222	100	161	110	338	218	319	401	407	399	224	442	ACOC
ADM_AGCATGAACAACTTCCA--831	614	1111	566	457	308	170	139	68	672	465	486	406	630	568	268	448	ACOC
ADM_ATCAGCCCCCAGGGCTA--832	10	31	23	47	8	9	22	13	15	14	24	33	20	6	20	17	ACOC
ADM_CCCGGTGGGGTAGCTGC--833	112	204	711	332	111	151	302	130	97	149	305	706	126	349	514	275	ACOC
ADM_CCGCTTCGGGACGTGCA--834	261	592	476	475	203	129	162	127	364	251	395	320	435	670	381	331	ACOC
ADM_CTACCAGTTCACAGATA--835	974	1508	608	744	495	415	295	255	1038	902	641	460	939	948	787	334	ACOC
ADM_CTCTGAGTCGTGGGAAG--836	245	471	142	170	70	49	68	25	249	168	181	171	166	380	177	88	ACOC
ADM_GGCGGTAGCGCTTGACT--837	467	1164	1162	1263	376	410	547	336	749	833	595	1085	1020	1143	717	1085	ACOC
ADM_GGGCCGAATAAGGGTCT--838	93	151	235	249	85	33	121	22	85	47	256	195	111	135	125	115	ACOC
ADM_GGTTCGCTCGCCTTCCT--839	265	389	432	703	298	98	243	119	234	239	316	411	371	486	187	436	ACOC
ADM_GTCGCCCTGATGTACCT--840	565	1067	683	489	458	275	339	227	619	424	366	374	681	682	455	528	ACOC
ADM2_ATGGCTGAGGTGGGGCC--841	26	74	26	57	31	42	13	18	30	50	59	55	70	89	31	59	ACOC
ADM2_CAACCCAGGGCGGCCGT--842	34	73	118	162	61	49	77	75	39	28	79	145	73	95	126	125	ACOC
ADM2_CTTCCAGACCACAGGTC--843	15	42	44	24	63	12	14	6	11	16	39	39	37	40	31	24	ACOC
ADM2_GCACACAGCCCACTCGC--844	151	209	182	164	101	81	81	31	161	134	147	99	187	284	180	71	ACOC
ADM2_GGCTGAGATTCTGCACC--845	385	645	494	495	283	252	147	62	320	240	363	466	337	366	419	274	ACOC
ADM2_GGCTGCTGGAAGGGCTC--846	100	156	95	105	52	28	36	61	119	67	59	77	158	113	108	57	ACOC
ADM2_GGGGGCCCGAGTGTCTT--847	68	144	151	306	56	94	118	156	91	63	129	173	253	241	310	175	ACOC
ADM2_GGTCAGCCTCTCCGGGA--848	23	20	60	56	50	40	55	64	17	15	33	44	27	50	59	31	ACOC
ADM2_GTCCCATGAGTTGCCAC--849	1400	2346	2381	2186	1024	1068	1133	877	1054	1384	1137	2140	1311	2134	1446	2324	ACOC
ADM2_TGCGGGACAGCGAGCCA--850	467	871	839	876	605	580	548	189	622	457	728	852	1118	1317	1440	596	ACOC
ADPRHL1_AGAAGCTTCCAGAACGC--851	83	103	57	108	61	49	48	45	51	56	28	83	79	69	104	84	ACOC
ADPRHL1_AGGGTCTCCAGCCGCTC--852	100	236	121	122	80	157	72	31	133	65	95	87	195	253	119	74	ACOC
ADPRHL1_CAGTACTCTTCTGCCAG--853	193	526	462	413	246	365	700	210	260	217	616	572	804	676	812	434	ACOC
ADPRHL1_GAGGAGCTGCAACGTTC--854	600	858	454	620	407	218	239	180	427	370	284	407	438	624	348	343	ACOC
ADPRHL1_GATGGTTGTGGGTCATC--855	395	327	639	840	225	82	319	139	362	264	456	458	277	366	324	291	ACOC
ADPRHL1_GCCGATGCACATGGCCT--856	97	195	192	309	68	56	37	47	54	80	250	226	77	107	148	81	ACOC
ADPRHL1_GCGAGAAGGTAGTTATT--857	630	936	613	501	345	151	242	85	869	830	299	366	526	879	266	393	ACOC
ADPRHL1_GGGGAGAGACATGCTGC--858	208	285	240	262	95	79	81	47	201	245	199	290	175	306	202	181	ACOC
ADPRHL1_GTGTCGTTCGCCGCACA--859	164	259	249	161	122	59	150	52	167	163	162	211	169	220	139	197	ACOC
ADPRHL1_TACTCTCGCCAGGAGAA--860	194	296	191	169	94	62	85	57	154	123	102	104	137	183	107	115	ACOC
ADSS_CGACGAAGGCAAAGGGA--861	212	230	108	202	79	26	31	18	247	349	131	91	131	228	46	46	ACOC
ADSS_CGGAGGAAACCGGGTGA--862	97	179	124	139	111	58	44	15	58	60	141	275	187	308	128	115	ACOC
ADSS_CTGCTCGGAGTGGACTC--863	83	248	187	234	81	96	98	65	64	83	83	146	103	93	119	125	ACOC
ADSS_CTTGTTTCTGACTTTGA--864	678	1203	439	420	458	155	164	50	787	833	324	322	679	778	207	258	ACOC
ADSS_GCAGCGGCACACGATGT--865	478	977	1109	828	398	284	340	215	504	631	573	855	641	982	831	716	ACOC
ADSS_GGAGGATGCCGCCGGGT--866	90	167	403	289	77	25	169	69	93	71	245	322	117	195	334	155	ACOC
ADSS_GGTATATAGATTTGTAT--867	269	384	296	321	109	48	86	28	425	184	147	164	373	160	88	128	ACOC
ADSS_GTTGGAGGTGTTTGTAC--868	214	123	180	188	110	25	88	58	105	105	147	156	171	138	156	155	ACOC
ADSS_TAGAAGGCTGGGAAAAA--869	239	324	307	389	82	64	129	57	145	178	210	345	240	356	58	159	ACOC
ADSS_TGGCCATACAGTTGTTG--870	220	416	441	471	229	117	332	127	272	185	318	314	466	575	626	406	ACOC
AFAP1L2_ACAGCTGCTGACAGAGT--871	551	461	337	471	378	276	165	308	284	225	259	382	466	392	390	817	ACOC
AFAP1L2_AGCAGGCCCTGCTCCTC--872	37	29	226	120	120	60	123	48	27	31	78	187	141	170	284	201	ACOC
AFAP1L2_ATGCCGGCCTCCGGCGA--873	92	176	323	302	240	131	228	209	74	71	184	279	132	317	288	298	ACOC
AFAP1L2_ATGCTCCTTCGGAAGGC--874	200	398	218	237	217	178	136	100	145	195	162	172	358	581	294	277	ACOC
AFAP1L2_ATTCTGTTGCTTGTTGA--875	220	341	358	189	69	72	116	36	334	287	136	114	189	262	98	111	ACOC
AFAP1L2_CTGGACGTGAACCTACT--876	176	452	165	258	135	189	108	83	173	174	131	84	154	358	377	76	ACOC
AFAP1L2_GCAAGCTGTTTCCGTTC--877	213	487	279	203	226	183	152	75	180	185	154	154	258	317	213	104	ACOC
AFAP1L2_GCTCTTCTGAGGGGCCG--878	99	138	293	442	114	60	238	78	65	131	265	233	140	401	207	97	ACOC
AFAP1L2_TGCTGCTCAGGTTCTCC--879	348	509	382	381	328	245	191	144	288	260	235	375	383	494	229	272	ACOC
AFAP1L2_TGGCGCAAGAAGTGGCT--880	217	291	183	190	89	28	73	44	164	185	125	197	145	254	71	160	ACOC
AFF1_AAACTACGAAGAAGTGA--881	187	185	169	154	127	33	73	46	126	108	100	148	146	195	45	144	ACOC
AFF1_ATGCCACTGGTTCTGGA--882	1143	1632	1002	814	715	686	353	441	833	947	487	630	1104	1313	760	1000	ACOC
AFF1_ATGCCTCTTTCTCTTGG--883	159	243	101	159	212	123	109	67	85	156	76	84	103	304	146	141	ACOC
AFF1_CATTTCCTTTAATGCGG--884	151	246	52	45	82	77	43	6	138	127	54	55	152	200	79	90	ACOC
AFF1_GAAGGAAAGACGCAACC--885	275	768	349	333	110	131	226	63	389	360	271	267	158	550	168	198	ACOC
AFF1_GCATGGAGACTTGGCAT--886	768	1352	1296	1424	819	663	633	394	898	916	1061	1255	1087	1842	946	1073	ACOC
AFF1_GTATGTATTGCTGTCAA--887	643	808	465	755	409	268	128	348	533	514	311	360	570	733	351	346	ACOC
AFF1_TAGGGCTCTCCAAAAAG--888	70	128	36	57	58	58	34	54	24	34	63	42	68	73	63	45	ACOC
AFF1_TGGATGCTTCTGAAAAT--889	236	467	359	303	166	150	140	71	217	176	194	225	303	171	218	248	ACOC
AFF1_TGTGAGACTTAGTACTA--890	335	327	174	219	200	147	99	74	395	207	118	261	566	221	146	201	ACOC
AFF3_AAATCAAGAAACTCAAC--891	781	895	386	304	171	140	72	18	504	433	292	454	271	191	87	275	ACOC
AFF3_ACTCTTCGGCTTGACGC--892	269	502	779	348	93	162	299	115	263	182	327	471	267	528	533	392	ACOC
AFF3_AGTAAGAGAGGCACTAT--893	485	803	478	410	189	147	209	37	800	768	221	397	961	697	377	302	ACOC
AFF3_ATAGAAATGCATTACGG--894	225	290	281	193	249	64	143	77	180	210	164	160	173	387	124	187	ACOC
AFF3_CACACTTGTTTGGCCCG--895	108	91	102	163	100	26	70	56	64	101	112	133	98	311	82	59	ACOC
AFF3_CTTAGGAGACTCATCAG--896	164	209	120	135	103	81	41	44	128	178	54	72	126	238	61	48	ACOC
AFF3_GGCCTCACATACGCGGT--897	627	1280	1510	1245	381	355	674	262	688	498	994	1103	1002	838	1280	793	ACOC
AFF3_GTGCTACAGATAGACGA--898	272	368	173	240	144	84	75	54	182	284	95	145	76	346	87	82	ACOC
AFF3_TGAGGAACCCCAGGTTT--899	8	34	73	35	18	18	84	13	8	9	69	80	15	36	81	54	ACOC
AFF3_TGCTTGGCCGCCATGGC--900	24	10	24	34	24	7	11	15	14	7	27	41	21	14	14	16	ACOC
AFF4_CGTATTCAGAGTATGCT--901	336	458	273	270	160	88	87	64	201	274	147	227	132	234	155	77	ACOC
AFF4_GAAATGAAGGATTTCAT--902	116	274	258	142	168	85	106	26	78	128	96	111	211	379	147	137	ACOC
AFF4_GGAATTGCAACAAGCTT--903	309	498	275	235	124	80	139	59	287	200	183	235	338	346	79	72	ACOC
AFF4_GTGATAAGACAATGCCG--904	60	107	153	207	41	26	113	52	40	58	104	122	66	227	104	148	ACOC
AFF4_TATGGCTCTGCAAAGAG--905	57	136	86	69	56	44	24	17	47	45	36	55	107	143	46	36	ACOC
AFF4_TCTCAGAAACGGTCCTC--906	109	305	279	149	146	62	97	23	96	211	136	125	297	399	110	121	ACOC
AFF4_TCTGTTCAAAGAAATTT--907	67	135	64	63	40	6	6	12	60	74	56	37	46	53	18	17	ACOC
AFF4_TGCTGCGTATGAAAGAA--908	151	216	157	151	124	54	87	28	151	138	120	127	205	136	134	79	ACOC
AFF4_TTCTCCAGTGCCAAAAT--909	482	531	282	304	302	279	115	83	322	277	168	144	293	380	363	218	ACOC
AFF4_TTTGTTGGCGGGGGTTC--910	2	7	9	6	0	2	1	1	11	1	1	4	8	5	0	1	ACOC
AFMID_AGGACCTACTCACAGAT--911	995	1973	781	623	704	733	451	571	924	1138	380	647	1372	1509	1075	792	ACOC
AFMID_ATCCTCCGTGAAAGAAC--912	359	628	724	422	245	345	473	211	269	211	279	358	387	233	571	344	ACOC
AFMID_CAGCGGGTGGACCATGA--913	187	304	655	484	168	125	313	93	215	298	362	391	239	557	418	365	ACOC
AFMID_CATGTCCCCTATGGAGA--914	206	285	117	144	130	107	77	125	126	107	78	125	240	143	151	117	ACOC
AFMID_GACAAACGCAACGCTGC--915	537	1079	791	700	236	143	210	105	563	574	716	903	512	504	446	617	ACOC
AFMID_GTACTGTCCCAGCCGAT--916	410	514	586	423	289	161	260	231	314	254	271	322	437	539	432	452	ACOC
AFMID_GTCGGCCAGGAGCATCA--917	680	1255	465	464	275	348	203	132	613	555	372	421	581	858	373	339	ACOC
AFMID_TCCCAAGCAAGGTTCCT--918	51	80	16	74	37	42	28	12	36	16	49	49	65	13	88	97	ACOC
AFMID_TCGGACAACCCATCGGC--919	49	123	147	180	53	26	98	34	81	39	129	114	87	102	67	212	ACOC
AFMID_TGTGGGTTTCCCAAGCA--920	237	209	374	325	193	60	179	82	274	317	211	289	425	389	277	263	ACOC
AFP_AGTTGCTAAAGGATACC--921	325	472	613	342	395	121	375	74	314	313	310	360	348	359	324	247	ACOC
AFP_ATTCAGTAAAATTTAGT--922	650	1049	972	668	398	204	282	61	893	731	408	408	684	778	182	326	ACOC
AFP_CTGCAAACTGACCACGC--923	311	435	529	378	322	189	230	122	260	391	323	393	336	659	266	268	ACOC
AFP_GCAAAGTTCTTCCAGAA--924	460	508	384	460	469	94	158	48	301	341	296	335	317	399	134	170	ACOC
AFP_GCAATTGAGAAACCCAC--925	204	407	350	384	168	151	127	101	163	185	171	162	242	244	222	124	ACOC
AFP_GCCCAAAGAAGAATTGT--926	248	599	236	369	233	295	123	188	299	304	168	237	426	364	331	232	ACOC
AFP_GGCTTCTTGAACAAACT--927	122	321	71	103	95	61	38	9	112	159	74	111	83	254	44	126	ACOC
AFP_TGGGATCGATGCTGGAG--928	165	200	201	159	145	75	85	36	163	133	111	118	179	202	80	138	ACOC
AFP_TTGCAGAGGAGATGTGC--929	221	266	268	263	180	124	149	111	217	272	184	169	216	383	139	126	ACOC
AFP_TTGTTGAGAACATATGT--930	113	276	208	118	38	57	72	15	167	134	127	106	114	156	130	100	ACOC
AGAP2_AAAGCCATTACTGGACA--931	171	268	148	119	210	150	183	56	67	82	140	104	284	253	490	330	ACOC
AGAP2_AGCCAGTCAGGAATCGG--932	774	1686	1246	1058	497	506	768	301	867	945	659	830	1040	1478	700	756	ACOC
AGAP2_ATCCACATTGAGCCCAT--933	208	518	299	316	192	145	144	131	284	258	145	124	285	434	196	152	ACOC
AGAP2_CTCCGAGAAACGAAGCT--934	231	265	444	418	214	87	172	86	201	192	261	596	219	288	391	963	ACOC
AGAP2_GACGAGCCCGTTAATGC--935	310	318	908	830	306	155	488	393	203	209	624	645	423	550	1316	1013	ACOC
AGAP2_GCTGTGAGCCGTCTCCA--936	164	421	1190	900	354	339	450	295	214	345	665	488	546	1031	688	524	ACOC
AGAP2_TACCCACGGCAAGGAGA--937	138	289	233	148	79	67	201	45	122	77	108	136	102	295	290	102	ACOC
AGAP2_TCAAAGTCCCGGGCAAG--938	67	102	134	126	53	59	68	27	62	93	87	84	79	168	104	90	ACOC
AGAP2_TCATGGCCCGAAAGCGA--939	73	115	205	109	71	46	227	70	93	57	124	134	114	150	281	212	ACOC
AGAP2_TGATCAATAGCCAGGAA--940	355	531	170	182	231	108	74	74	246	194	79	74	194	425	86	53	ACOC
AGFG2_ACGGCACCACACCTCCG--941	344	789	582	463	574	419	466	251	439	307	452	423	868	1120	606	562	ACOC
AGFG2_ACTTGACACGATGAGGG--942	810	1240	592	534	694	195	241	96	928	532	475	297	957	668	319	380	ACOC
AGFG2_AGGCTTGACCAGCTGGA--943	438	625	559	383	157	167	275	67	438	469	321	268	473	1079	373	342	ACOC
AGFG2_AGTGGCGGTTCCCGGCC--944	12	4	45	56	15	1	17	32	7	3	43	73	8	6	19	17	ACOC
AGFG2_GCTGACTGGCGGGTGCC--945	537	1271	514	786	631	362	284	173	586	493	628	740	882	1144	493	690	ACOC
AGFG2_GGTCAGCGGGGGCAAGG--946	0	3	36	70	1	0	3	0	0	0	18	14	1	1	21	7	ACOC
AGFG2_GTAGGTGACCCCGCGCT--947	106	225	196	107	94	123	166	54	94	75	230	152	124	148	270	164	ACOC
AGFG2_GTATTCCTGCAATCCCG--948	335	393	583	400	183	50	303	149	174	233	258	360	287	316	261	296	ACOC
AGFG2_GTGATGGCGGCGAAGAA--949	535	1132	539	781	335	290	227	191	631	651	481	447	599	921	452	361	ACOC
AGFG2_TCTGTCACGATGGGCGG--950	87	165	115	77	85	20	34	9	115	63	59	55	123	126	63	63	ACOC
AGPAT2_CGTGCAGATCGCCAAGC--951	45	158	105	141	108	207	59	72	28	47	97	110	120	199	155	227	ACOC
AGPAT2_CTCTTCCTGGGGCCCGT--952	239	392	399	433	368	211	363	206	232	140	257	338	659	346	465	425	ACOC
AGPAT2_GAAGCCATCCCCACCAG--953	213	341	249	289	196	357	147	334	239	159	171	201	408	295	295	334	ACOC
AGPAT2_GCAGACGAGCGAGGCCA--954	266	408	524	724	181	87	200	63	226	261	324	307	191	750	136	245	ACOC
AGPAT2_GGACGTCCGCCGCAGTG--955	217	371	360	381	147	212	196	199	154	154	311	243	244	324	407	192	ACOC
AGPAT2_GGCCGAGTTCTACGCCA--956	302	498	482	623	279	290	205	206	281	253	382	441	408	777	520	414	ACOC
AGPAT2_GGCTCCGCTTCGAGGTG--957	642	1015	727	681	374	194	225	163	497	427	484	397	599	875	480	448	ACOC
AGPAT2_GTCGGCCATCACTGTCA--958	737	1386	845	1019	483	510	378	397	646	748	580	459	1030	1386	1141	647	ACOC
AGPAT2_GTGGCCGTGTCTGGCCG--959	16	22	49	70	15	7	28	30	31	33	19	86	31	74	52	44	ACOC
AGPAT2_TTGGAGACGATGACACA--960	487	527	502	330	263	126	229	126	259	338	280	498	289	494	203	328	ACOC
AGT_AATTGGAGCAGGTATGA--961	1057	1378	499	796	651	296	170	129	986	658	339	353	881	1176	256	241	ACOC
AGT_CAGCGACTAGCACCAGC--962	207	379	564	410	203	95	302	180	123	173	279	341	209	366	305	254	ACOC
AGT_CCAGTTGGGGCATGGTC--963	95	257	160	143	105	126	44	35	65	109	105	140	140	107	171	155	ACOC
AGT_CGAGCCCCAGGAGTTCT--964	255	578	373	618	263	638	289	523	196	253	295	317	534	457	929	567	ACOC
AGT_GACCCTCCACCTTGTCC--965	289	502	264	366	346	423	282	216	228	180	205	415	589	456	637	518	ACOC
AGT_GAGGCTGGATCAGCAGC--966	57	90	75	82	55	40	36	30	39	37	46	97	45	59	49	63	ACOC
AGT_GCATGCACAGTGAGCTA--967	925	1782	897	792	491	498	379	152	663	842	407	463	701	1228	342	267	ACOC
AGT_TCTGAGATGGCTCCTGC--968	353	606	418	444	298	259	171	115	307	399	278	337	474	684	560	548	ACOC
AGT_TCTGTTCCCATGCTCTC--969	307	361	197	256	114	95	140	69	144	211	164	262	224	354	265	220	ACOC
AGT_TTGAGGGCCGCAATGGT--970	200	358	266	297	111	94	109	115	220	247	135	256	187	279	199	152	ACOC
AHCYL2_AACTCTGGGTGCTCTGG--971	345	545	294	308	291	161	179	124	254	376	187	322	327	315	278	207	ACOC
AHCYL2_AGTAGATGACTGAGAAA--972	273	283	173	316	83	39	111	106	157	69	112	202	133	111	87	164	ACOC
AHCYL2_AGTCAGAAGATGACTTT--973	312	540	319	347	207	193	192	140	298	402	288	256	533	496	323	167	ACOC
AHCYL2_CAGCAAAAGAACTCTAA--974	316	444	218	308	140	81	78	52	333	267	227	222	217	228	107	347	ACOC
AHCYL2_GCTGGAGCCAAAATCGT--975	182	287	317	249	119	64	166	72	213	210	266	246	253	220	295	207	ACOC
AHCYL2_GCTTCTGGTCAGCAAAC--976	307	648	263	298	127	181	103	97	277	241	196	165	312	268	263	185	ACOC
AHCYL2_GGCAGCCCATCGGCACT--977	134	197	233	276	303	110	102	114	115	120	149	160	206	179	266	184	ACOC
AHCYL2_TGATGAGACATCGCCCA--978	484	392	460	534	376	284	456	251	359	306	396	385	658	606	911	369	ACOC
AHCYL2_TGTTAAGAACATCAAAC--979	186	493	161	119	75	72	63	9	137	121	65	61	78	102	75	49	ACOC
AHCYL2_TTGAGGAAGAGAGCTCA--980	163	294	103	98	91	60	35	29	118	65	67	103	128	129	118	113	ACOC
AHNAK_AAATTTGGTGTCTCAAC--981	636	1060	433	524	243	97	101	75	472	464	313	340	346	300	167	204	ACOC
AHNAK_AACCACTTCAGAGCTGC--982	1344	2038	908	848	585	804	465	366	1024	1238	613	794	1126	1941	1186	666	ACOC
AHNAK_ACTGCCCTCGGGCTCGG--983	706	829	1197	975	607	439	883	746	584	541	722	691	2296	1108	1105	932	ACOC
AHNAK_CCCAACTGGCAGGGTAG--984	110	160	121	157	72	42	26	34	136	76	40	115	147	113	54	123	ACOC
AHNAK_CTGTGGATATCCGAGCA--985	137	241	61	133	54	98	69	106	70	183	33	95	142	231	127	96	ACOC
AHNAK_GAAGGAGGAGACAACCC--986	114	185	440	720	189	34	247	169	132	161	283	319	91	355	302	291	ACOC
AHNAK_GGAAAACCGGAACCTGT--987	318	421	449	386	245	114	204	113	246	255	456	401	241	326	281	207	ACOC
AHNAK_GGCGATGGTCAGCCCGT--988	436	686	1142	742	292	247	750	380	567	461	1019	1128	690	816	1474	878	ACOC
AHNAK_GGTCTCCACATCCACAT--989	529	708	935	880	289	264	405	335	511	423	561	948	399	641	984	800	ACOC
AHNAK_GTTGTCAAAGTAGATGG--990	903	994	661	885	298	109	148	128	1066	498	478	636	639	492	281	530	ACOC
AHR_AAATTCAGCTCGGTCTT--991	21	55	27	33	7	10	19	3	19	36	21	52	13	32	14	28	ACOC
AHR_ACAAACTTTCAGTTCTT--992	320	427	264	267	116	36	75	51	280	268	210	210	239	174	131	241	ACOC
AHR_ATAACAGACTACTGTCT--993	45	81	53	87	41	31	34	31	28	59	86	70	29	138	78	34	ACOC
AHR_ATTCCTTCAGCTGGGAT--994	1097	2156	830	884	572	540	330	329	1091	1031	599	580	1457	1232	762	754	ACOC
AHR_CCGCTTGCGACTGGCGT--995	110	193	356	320	105	72	144	72	73	103	260	238	141	248	198	215	ACOC
AHR_CTGCTCTACAGTTATCC--996	102	183	119	88	49	100	65	43	118	129	76	65	103	228	189	79	ACOC
AHR_GGTCCGGATTTCAAGTA--997	1269	1789	1293	966	514	244	410	138	651	867	555	651	536	1164	696	269	ACOC
AHR_TCGGTCTCTATGCCGCT--998	248	413	309	332	125	155	106	99	203	213	200	202	216	558	330	238	ACOC
AHR_TCGTCTAAGGTGTCTGC--999	360	629	398	304	136	154	174	78	366	223	244	326	441	288	387	226	ACOC
AHR_TGTCACTACAGATGCTT--1000	169	205	224	142	63	40	67	52	162	140	84	135	108	264	61	265	ACOC
AICDA_AGACGCATTTCGTACTT--1001	671	1039	616	471	435	293	260	117	555	603	413	351	560	1051	405	352	ACOC
AICDA_CTATTTGCACCCCGGCG--1002	85	154	293	200	92	67	181	50	96	86	201	194	159	284	155	131	ACOC
AICDA_GATGCGCCGAAGCTGTC--1003	1446	2602	1424	1367	767	623	414	195	721	1198	961	1110	650	1341	997	812	ACOC
AICDA_GCCTCTTGATGAACCGG--1004	197	204	301	312	173	60	159	57	145	140	161	98	209	293	147	80	ACOC
AICDA_GCGCCTCTACTTCTGTG--1005	484	770	559	592	351	352	291	354	359	431	318	303	439	924	406	197	ACOC
AICDA_GGAAGAGCAATTCCACG--1006	397	810	443	644	171	237	150	121	555	332	367	433	433	680	430	248	ACOC
AICDA_TCATCAACCTCATACAG--1007	127	139	160	108	78	17	48	20	92	156	96	86	105	131	73	56	ACOC
AICDA_TCCGCTGGGCTAAGGGT--1008	240	413	306	375	197	163	96	166	182	285	213	299	306	409	338	237	ACOC
AICDA_TCTTCACTACGTAGCAC--1009	72	164	133	117	40	39	77	60	84	87	114	72	78	117	160	73	ACOC
AICDA_TGGCCGACTTTCTGCGA--1010	202	468	488	401	154	96	160	88	229	257	282	298	217	334	358	421	ACOC
AIF1_ACTGCTGAAGGCCCAGC--1011	474	506	1124	888	410	146	457	275	268	266	577	654	672	786	533	381	ACOC
AIF1_ATAGCTTTCTTGGCTGG--1012	113	164	135	148	96	28	83	26	101	61	88	115	190	85	90	126	ACOC
AIF1_CCAAACCAGGGATTTAC--1013	204	415	105	137	103	56	43	23	138	137	113	184	200	174	86	154	ACOC
AIF1_CGTCTCCCCGGAGCCAC--1014	238	306	456	473	430	194	372	199	126	337	309	449	349	1002	1531	371	ACOC
AIF1_GCTCTAGGTGAGTCTTG--1015	303	494	501	373	251	176	260	173	218	255	310	334	299	646	557	320	ACOC
AIF1_GGATCTGCCCTCCAAAC--1016	365	458	416	433	440	223	324	379	232	147	369	484	476	369	710	711	ACOC
AIF1_GTCCCTGAAACGAATGC--1017	90	144	102	96	39	16	33	9	63	44	69	139	49	168	45	98	ACOC
AIF1_TATATTTGGGATCGTCT--1018	90	289	152	109	105	38	58	29	116	118	114	91	82	152	135	74	ACOC
AIF1_TGGAGGCCTCTGTCTGC--1019	43	148	142	100	42	301	87	96	58	45	69	73	166	99	157	201	ACOC
AIF1_TTTGACCTTAATGGAAA--1020	272	214	93	230	161	29	30	11	176	150	153	212	109	158	66	79	ACOC
AIFM1_ACAATGAAAGAATTTCA--1021	245	590	243	238	89	90	69	41	172	215	141	167	172	189	168	165	ACOC
AIFM1_CCGCCAGGCCTCCACAC--1022	63	136	411	458	176	144	339	514	41	62	278	392	300	238	581	385	ACOC
AIFM1_CTACAAGACTATGAAAG--1023	89	100	100	99	50	22	26	14	61	105	64	143	56	163	91	87	ACOC
AIFM1_CTTCTACGATATAAAGT--1024	162	454	280	261	100	118	91	53	191	276	102	193	221	200	156	129	ACOC
AIFM1_CTTGGCGCCTTGTCTTG--1025	62	76	533	345	59	45	185	78	61	29	359	484	59	51	286	273	ACOC
AIFM1_GAGGAACATGCCATCGC--1026	362	586	708	606	174	111	390	228	326	301	307	552	248	443	455	600	ACOC
AIFM1_GCTAGCTCTGGTGCATC--1027	88	120	820	739	133	27	394	342	91	91	1148	1301	141	234	1054	1254	ACOC
AIFM1_GCTATTGTGCAATCCGT--1028	120	186	199	165	53	21	99	43	71	73	124	92	104	85	227	107	ACOC
AIFM1_GGAGCCCAATGTTGAGT--1029	637	1055	653	584	190	350	328	297	420	470	521	415	405	657	1224	516	ACOC
AIFM1_TGTGCGTCCGAAGCCCG--1030	286	387	325	548	202	179	382	249	180	132	306	332	315	331	649	439	ACOC
AIFM2_CACGTGGTGATTGTGGG--1031	366	1154	293	219	260	374	85	39	492	406	144	141	249	531	144	98	ACOC
AIFM2_CATGAAGGGGACGTTCA--1032	65	181	130	76	41	53	20	10	113	86	41	33	119	156	88	35	ACOC
AIFM2_CCAGATGGTGCTGCTGC--1033	361	471	482	449	272	312	275	119	178	256	313	122	185	255	531	181	ACOC
AIFM2_CCAGGTCTCGGTGGAAT--1034	202	344	308	339	230	83	135	90	219	194	188	411	229	287	305	284	ACOC
AIFM2_CCTCACCATGTCCTCAT--1035	222	347	350	325	195	218	191	171	178	241	245	270	241	604	498	235	ACOC
AIFM2_CTTCTCTCATCTTATCC--1036	191	294	571	434	254	111	185	94	155	204	446	166	227	397	517	122	ACOC
AIFM2_CTTTCAAGGACAACTTC--1037	313	361	369	243	151	100	98	41	315	245	235	406	303	323	142	237	ACOC
AIFM2_GAGCAGCCACATTGTGG--1038	220	253	332	414	166	85	252	100	182	242	451	462	216	317	351	236	ACOC
AIFM2_GATAGCGGCCTGCTGGC--1039	19	59	93	149	52	16	36	14	39	21	81	99	40	41	39	37	ACOC
AIFM2_GCGCTCACGGTTCATCG--1040	673	1099	748	507	371	273	251	167	501	498	401	534	520	670	478	339	ACOC
AIM1_AGAAGAAGGAGAATACA--1041	136	205	128	161	95	48	60	42	181	124	81	75	165	144	72	89	ACOC
AIM1_AGTGGCCTGGGAGAATC--1042	352	807	857	637	181	161	458	221	429	491	540	685	446	711	706	711	ACOC
AIM1_CCAAGAGCTGACATCTC--1043	224	353	339	204	108	68	145	25	165	247	272	292	196	290	216	429	ACOC
AIM1_GAAACAGAAGAGGCGAC--1044	401	552	337	296	133	66	127	47	569	340	276	369	270	391	135	182	ACOC
AIM1_GTTGCATATGAGAAACC--1045	447	1377	502	594	284	456	282	300	486	513	202	306	466	611	385	431	ACOC
AIM1_TAGGGAATTCAACTTTA--1046	130	143	89	104	60	29	51	9	62	131	61	91	63	140	30	71	ACOC
AIM1_TCCAGTATTGATGTATT--1047	937	1384	1064	845	509	388	374	169	700	616	515	880	779	536	690	921	ACOC
AIM1_TCTATGAAAGTTCTAAG--1048	441	944	444	606	120	80	74	34	426	649	179	224	239	257	102	125	ACOC
AIM1_TCTATTAATGTACTGAG--1049	221	619	162	210	105	79	27	23	231	189	95	136	113	177	31	90	ACOC
AIM1_TCTTTACGACCTATATT--1050	63	126	97	93	21	16	40	2	58	38	26	40	45	51	32	20	ACOC
AJUBA_AGCCGTTGGAGCCGGCC--1051	37	56	109	170	10	4	49	12	60	33	182	156	12	53	53	68	ACOC
AJUBA_CCTAAGTGTGCAGCCTG--1052	29	101	243	307	35	23	91	42	48	43	146	234	107	104	131	76	ACOC
AJUBA_GCTGTGAGGACATCGTG--1053	578	1387	416	808	238	497	160	177	753	659	620	758	729	927	657	477	ACOC
AJUBA_GGCAAGGGGCGCCTAAG--1054	98	234	149	181	97	89	82	44	60	55	116	118	71	168	78	54	ACOC
AJUBA_GGGAAGTCCTATCATCC--1055	258	835	557	682	284	323	402	267	317	277	350	390	387	307	524	276	ACOC
AJUBA_GGTGAATCTAGCCGGTC--1056	50	89	189	161	38	25	74	11	41	37	181	204	50	62	94	98	ACOC
AJUBA_GTAGCGCGGCGCCTCAA--1057	315	394	903	690	258	123	467	152	339	385	649	559	549	499	919	650	ACOC
AJUBA_GTGATAATCCCGGTCCA--1058	67	145	275	198	51	48	161	52	59	97	219	180	124	319	275	228	ACOC
AJUBA_TGCAACAAGTGCCTGGA--1059	145	367	202	237	53	55	143	25	232	149	140	136	140	174	73	111	ACOC
AKAP2_CAGGAGACTCCGGGGGA--1060	23	35	102	131	11	19	26	21	45	18	66	84	17	16	40	44	ACOC
AKAP2_CCCCAGGACTGCGCCCC--1061	58	93	225	167	123	103	130	147	79	47	166	222	121	183	220	221	ACOC
AKAP2_CGCATCTCTAGGCTGGC--1062	18	17	30	25	13	7	5	5	12	13	22	15	13	29	6	9	ACOC
AKAP2_GAATGTAAAAGTGTTCC--1063	240	313	338	197	155	109	129	49	175	167	189	247	156	192	151	175	ACOC
AKAP2_GCACCTCATCTAGATAG--1064	296	423	182	182	143	151	93	33	328	534	91	87	434	652	152	96	ACOC
AKAP2_GGTCGCCTCGTGGACAG--1065	507	930	591	592	489	446	560	247	574	528	483	427	721	837	768	467	ACOC
AKAP2_TCCAGTCCAGCGCCGCG--1066	116	288	204	216	114	103	92	80	144	116	101	194	181	309	216	174	ACOC
AKAP2_TCCTGGACCCCCGGAGC--1067	2	19	13	27	14	15	11	2	5	10	21	21	13	19	28	27	ACOC
AKR1C1_ACACTGGAAAATGAATA--1068	703	630	754	566	285	161	283	101	462	615	336	342	346	535	414	308	ACOC
AKR1C1_AGCTTCAATTGCCAATT--1069	101	325	189	285	112	105	88	87	147	169	151	171	190	286	101	107	ACOC
AKR1C1_CTGCCTGCGGTTGAAGT--1070	522	1008	473	563	356	511	227	279	398	388	307	491	419	631	563	477	ACOC
AKR1C1_CTGTAGCTGGTAGCGCA--1071	127	193	137	132	95	60	129	43	139	137	92	153	154	281	124	155	ACOC
AKR1C1_GAAAATGAATAAGGTAG--1072	492	893	359	313	235	143	71	36	383	540	87	98	356	487	103	51	ACOC
AKR1C1_GAGAAGTGTAAAGATGC--1073	93	131	90	136	14	42	32	34	118	64	71	138	93	65	135	53	ACOC
AKR1C1_GAGCAGAATCAATATGG--1074	921	1465	754	1163	382	262	333	249	936	781	500	636	851	926	354	434	ACOC
AKR1C1_GGATCCCAGAGCACTAT--1075	212	299	186	189	127	175	131	115	225	146	142	178	148	215	275	225	ACOC
AKR1C1_TTCAATTGCCAATTTGG--1076	62	89	95	80	50	19	38	10	62	64	39	75	65	84	42	61	ACOC
AKR1C1_TTTAGAGGCCACCAAAT--1077	86	166	212	197	78	46	131	23	66	46	118	124	83	93	103	74	ACOC
AKR1C2_AAATTGGCAATAGAAGC--1078	67	159	54	42	34	22	6	4	46	34	24	23	53	18	19	19	ACOC
AKR1C2_ACATGTTTACAATAATG--1079	389	629	210	283	183	88	79	46	347	314	143	224	199	280	133	197	ACOC
AKR1C2_ATCAATATGGTGGAACC--1080	272	450	201	363	186	100	98	114	300	272	214	278	346	169	246	241	ACOC
AKR1C2_CAGCCTGTGGTTGAAGT--1081	748	1003	783	805	696	508	389	332	732	626	708	689	725	664	1074	745	ACOC
AKR1C2_GAAAATGAATAAGATAG--1082	744	1403	501	503	277	218	150	73	797	897	271	330	675	764	164	171	ACOC
AKR1C2_GACCAACTCTGGTCGAT--1083	566	672	794	599	303	165	426	212	350	384	649	701	527	671	395	476	ACOC
AKR1C2_TCTAGAGGCCGTCAAAT--1084	183	235	188	219	135	78	142	74	144	151	224	168	168	188	197	125	ACOC
AKR1C2_TGTCCAACTTCAACCAC--1085	230	594	428	369	119	130	158	40	178	172	212	305	176	192	187	240	ACOC
AKR1C2_TGTGTGAAGCTGAATGA--1086	309	340	203	277	180	51	138	27	328	320	232	199	233	339	174	159	ACOC
AKR1C2_TTCTATTGCCAATTTGA--1087	628	705	452	497	320	64	212	85	551	351	311	475	326	340	176	242	ACOC
AKR1C3_AATCTAGCAATTTACTC--1088	328	396	297	282	192	93	138	54	225	278	123	161	217	181	85	128	ACOC
AKR1C3_AGATCCCAGAGCACTAT--1089	807	982	527	677	414	668	324	324	810	762	369	379	832	857	812	339	ACOC
AKR1C3_ATTGGCCAAGTCCATTG--1090	280	469	539	515	237	143	401	210	192	277	332	409	403	831	539	493	ACOC
AKR1C3_CTTTACACACTGGTGTT--1091	37	63	73	53	54	22	45	8	42	41	57	62	61	61	32	76	ACOC
AKR1C3_GAAGTTTGACACCCCAA--1092	95	201	40	83	59	29	13	5	55	61	34	52	77	74	39	46	ACOC
AKR1C3_GACATGAAAGCCATAGA--1093	230	765	329	364	151	123	157	102	377	252	347	343	298	227	321	373	ACOC
AKR1C3_GAGAATGAATAAGATAG--1094	583	1222	445	342	375	181	109	73	497	472	279	244	312	432	248	210	ACOC
AKR1C3_GAGCAGAATCTATATGG--1095	509	1063	625	579	292	271	228	102	580	594	531	403	491	439	324	283	ACOC
AKR1C3_GGATCTCTGTACCACCT--1096	257	249	204	325	195	122	123	195	150	111	158	161	340	320	221	195	ACOC
AKR1C3_GTCGAAAGATATTGTTC--1097	146	162	72	70	57	60	30	19	67	91	77	64	56	97	70	27	ACOC
AKR1C4_AGCTTCTATTGCTAATT--1098	81	143	68	125	69	48	44	20	74	63	54	49	77	83	94	17	ACOC
AKR1C4_CTCTACACGCTGATATT--1099	148	262	184	81	44	74	60	15	113	48	134	68	79	47	58	117	ACOC
AKR1C4_GATATGAAAGTTCTAGA--1100	319	521	206	158	117	53	50	8	196	319	117	116	114	166	56	73	ACOC
AKR1C4_GCTGGTTGGACCATCTG--1101	161	366	836	766	194	215	431	215	246	242	355	348	424	643	381	251	ACOC
AKR1C4_GGAAATGAAGAAGATAG--1102	601	671	220	576	245	198	151	79	656	673	127	135	484	622	116	142	ACOC
AKR1C4_GGATCTCTCTGCCACAT--1103	211	368	413	355	232	295	329	194	187	187	287	167	393	256	505	173	ACOC
AKR1C4_GGTCCTCCAAAAGAACT--1104	416	841	502	582	392	232	224	249	496	527	308	350	492	890	640	296	ACOC
AKR1C4_GGTGCCAAATCCCAATA--1105	880	1396	918	1242	571	470	329	241	780	744	727	959	770	766	720	1053	ACOC
AKR1C4_TGTCAAACTTCAACTGC--1106	269	374	414	422	266	71	137	49	203	268	254	261	136	459	158	149	ACOC
AKR1C4_TTATTTATACAATAATG--1107	116	206	55	126	36	44	11	4	121	107	57	65	73	58	41	48	ACOC
AKR1D1_AGTGTCCTCTCCAGGGT--1108	195	464	341	374	180	341	143	313	228	301	183	267	409	458	331	337	ACOC
AKR1D1_AGTTGGGGAGGCCATCA--1109	177	369	226	144	96	117	79	35	254	193	185	129	310	142	141	90	ACOC
AKR1D1_CACTTCTAAACTCATTG--1110	259	525	187	180	89	78	86	13	267	355	155	158	102	363	71	175	ACOC
AKR1D1_CTGCCTGCGGTTAAAAT--1111	318	332	322	389	199	56	133	154	345	219	191	280	326	390	205	268	ACOC
AKR1D1_GAAGATATCTTCTACTG--1112	204	212	355	347	81	62	415	86	164	213	190	349	219	129	191	311	ACOC
AKR1D1_GAAGCTTGCAAAGACGC--1113	401	573	239	287	154	106	250	94	288	265	257	230	407	477	322	213	ACOC
AKR1D1_GCTGGGTGAAATACGGA--1114	963	1559	1029	1103	358	202	480	107	1058	1187	591	776	577	1174	581	667	ACOC
AKR1D1_GTACCAAGTCCGATGAT--1115	410	780	530	431	217	206	275	75	352	378	381	538	349	529	900	324	ACOC
AKR1D1_TTGCACAGGCTCCCTTA--1116	231	273	322	203	136	86	119	111	318	230	181	187	277	261	195	154	ACOC
AKR1D1_TTTCAACATCCAGCGAG--1117	148	232	149	183	41	73	42	23	115	94	104	76	126	164	61	66	ACOC
ALAD_AGACATCACAGGCCACC--1118	306	691	454	414	236	242	180	124	335	352	177	546	433	519	245	417	ACOC
ALAD_ATAGGCTGTATGTCATC--1119	134	296	263	202	102	88	113	90	151	192	160	194	126	206	225	211	ACOC
ALAD_CTGTGCAGAACGGACTG--1120	7	13	19	8	17	6	4	4	2	5	17	2	11	12	5	6	ACOC
ALAD_GATTGCCTCAATAGCTG--1121	1016	2464	1292	1346	663	829	783	409	1145	1020	954	1270	1435	1294	1622	1160	ACOC
ALAD_GTATGGTGTGAAGCGGC--1122	98	80	79	89	107	45	53	25	97	66	60	56	109	134	72	80	ACOC
ALAD_GTGGGCCAGTGGGCACA--1123	288	422	551	819	261	169	155	563	257	327	388	800	514	708	587	823	ACOC
ALAD_TAGGCCCTCTTCCACCA--1124	282	324	137	192	198	246	142	155	287	142	100	103	264	366	419	119	ACOC
ALAD_TCAGGTGGTAGCCCCGT--1125	41	93	77	65	56	75	53	33	63	39	66	69	120	122	136	86	ACOC
ALAD_TGACCATGGGAGGTGTA--1126	168	208	120	139	63	56	30	40	106	181	93	87	137	191	52	50	ACOC
ALAD_TTCCGCAGCTGACTCCG--1127	812	1228	1027	914	787	577	517	214	656	462	551	985	1127	1126	865	742	ACOC
ALCAM_AACAATTCATTCTGAAC--1128	290	298	307	314	112	76	121	37	153	168	191	310	188	132	129	318	ACOC
ALCAM_AACACCTTGACTATTGT--1129	1277	1794	671	658	602	891	502	386	691	851	361	721	1202	1967	374	1098	ACOC
ALCAM_ACATATTATGGACCATC--1130	69	104	52	93	27	22	19	20	58	60	84	34	46	62	67	54	ACOC
ALCAM_CTGAAGGCAATAAATAC--1131	296	909	363	379	132	149	154	39	309	263	240	247	361	249	142	199	ACOC
ALCAM_GCAATATCACATGGTAC--1132	335	665	334	437	314	159	208	145	473	426	246	493	496	871	246	352	ACOC
ALCAM_GCACAATATCTGCTAGC--1133	34	55	36	38	15	20	28	5	10	24	29	54	27	59	26	11	ACOC
ALCAM_GTATAGAGCTGAGTCAC--1134	240	407	474	367	188	94	271	43	198	265	286	220	217	279	226	158	ACOC
ALCAM_GTGCTACATCCCCTTGA--1135	185	265	321	289	59	149	124	58	136	106	142	234	178	267	175	214	ACOC
ALCAM_TCGGCAAGGTATGATAA--1136	259	212	273	220	99	47	67	72	126	302	183	141	211	407	146	129	ACOC
ALCAM_TTGTCCTTAAACCCAAG--1137	37	49	67	90	61	4	23	11	71	38	53	44	35	35	22	37	ACOC
ALDH1A1_AAGAGATCGTCTGCTGC--1138	253	245	288	208	192	93	171	55	148	65	167	92	189	97	175	55	ACOC
ALDH1A1_AGCTCCTCCTCAGTTGC--1139	871	981	1241	717	791	563	638	474	767	785	620	682	1112	1581	786	679	ACOC
ALDH1A1_AGTGAAGGCCGCAAGAC--1140	274	626	960	647	192	144	378	117	355	317	459	588	310	422	222	502	ACOC
ALDH1A1_ATCCCCGTGGCGTACTA--1141	690	894	716	842	716	417	271	595	388	530	611	375	669	874	1243	363	ACOC
ALDH1A1_GAACCTATTGGTGTATG--1142	818	1398	826	699	662	551	307	244	780	700	489	483	936	750	656	448	ACOC
ALDH1A1_GCGCTACTGTGCAGGTT--1143	225	325	216	215	161	177	113	95	189	171	177	203	242	419	287	160	ACOC
ALDH1A1_TAAGTCTGGCGTGCCTG--1144	71	179	207	319	120	44	166	62	62	74	320	276	81	241	227	264	ACOC
ALDH1A1_TATCTGAATGATTTAGC--1145	91	118	43	69	62	12	13	12	43	73	29	49	23	39	34	31	ACOC
ALDH1A1_TGGCATGATTCAGTGAG--1146	414	579	350	305	269	114	86	83	263	291	196	240	258	424	121	200	ACOC
ALDH1A1_TTTCCACAGCTCAGTGC--1147	118	270	116	75	80	47	18	22	62	56	127	72	72	47	66	39	ACOC
ALDH1A3_AACGGGGCCGTGGAAAA--1148	78	90	170	123	87	18	40	21	69	82	142	225	128	184	106	111	ACOC
ALDH1A3_ACAATGTTCACCACTCC--1149	415	994	491	638	295	326	107	142	343	505	427	605	349	633	264	460	ACOC
ALDH1A3_ACCTCCAGGTTGCGGAT--1150	395	800	330	481	322	924	211	466	552	584	329	360	1068	893	841	540	ACOC
ALDH1A3_CAGCCGCCCACGACTCA--1151	495	871	433	726	346	211	239	208	385	432	433	438	613	775	521	307	ACOC
ALDH1A3_CGTGGACAAGGCTGTGG--1152	47	48	35	44	13	2	43	24	31	46	76	48	9	16	48	25	ACOC
ALDH1A3_GAGGGACCGCGCCACCT--1153	158	190	403	316	169	129	206	134	86	113	252	232	210	141	161	251	ACOC
ALDH1A3_GGAGCAAATATGTGAAG--1154	835	1024	735	502	390	239	279	132	880	526	298	740	496	513	234	1047	ACOC
ALDH1A3_GGATTCGGGCCCACAGT--1155	538	923	2836	2172	400	450	1075	591	400	427	1420	2112	693	796	1545	1252	ACOC
ALDH1A3_GGCACGAATCCAAGAGT--1156	683	1483	992	796	480	388	523	137	841	744	617	842	951	1128	592	704	ACOC
ALDH1A3_GGGGCTCGCCATGGCGC--1157	159	167	334	394	158	223	302	113	70	83	280	249	187	326	377	397	ACOC
ALDH2_ACCTCGGGCTGCTGGTT--1158	132	191	543	733	158	142	195	309	84	128	482	375	209	269	741	308	ACOC
ALDH2_CACGAAGGTCCGGGAGC--1159	73	49	154	144	66	23	63	33	53	79	106	34	75	150	70	38	ACOC
ALDH2_CTCGGTCTTGCTATCAA--1160	137	207	275	199	176	132	172	119	99	113	124	118	294	316	232	223	ACOC
ALDH2_TGGCGGCGGCTGACAAG--1161	191	421	440	395	209	114	150	57	220	163	402	418	260	275	267	191	ACOC
ALDH3B2_ACCCTGGTGCTCCTGGT--1162	961	1493	877	975	1675	1034	702	623	699	723	570	811	1714	1964	1695	1093	ACOC
ALDH3B2_AGGCGTCAGGTGCTTGG--1163	204	375	221	368	154	112	182	133	177	216	200	267	111	338	358	193	ACOC
ALDH3B2_CAATCTTGCCCACACGA--1164	256	294	272	428	133	65	230	163	123	110	175	233	152	153	238	212	ACOC
ALDH3B2_CAGCCGCGTGGCCATTG--1165	206	249	590	405	198	183	305	145	172	217	306	277	372	686	523	346	ACOC
ALDH3B2_CCGTCAGAAATCAGCCA--1166	298	502	481	357	122	95	181	38	316	358	322	304	292	460	233	272	ACOC
ALDH3B2_GCTGCTAGAGCACAAGT--1167	319	557	337	398	168	252	139	125	437	333	197	170	499	420	381	349	ACOC
ALDH3B2_GGGTCCGCCCAGCACCA--1168	357	560	485	385	229	352	299	107	418	279	305	419	481	493	378	380	ACOC
ALDH3B2_GGTGCTGCCCCAGTACC--1169	34	91	456	505	62	137	387	333	27	51	314	474	123	171	913	678	ACOC
ALDH3B2_GTTGTCGTCCACGTAGC--1170	21	60	126	94	13	66	73	14	30	20	84	69	25	19	59	26	ACOC
ALDH3B2_TCCTCATCATCGCACCC--1171	459	748	812	668	539	319	741	344	515	422	650	829	673	789	472	616	ACOC
ALDH6A1_AAATACCCTGAACCAGC--1172	91	150	221	186	17	87	81	43	129	98	155	207	175	77	169	160	ACOC
ALDH6A1_ACCAATGACCTCATTGG--1173	600	846	1236	679	547	199	578	159	537	522	708	949	594	766	843	667	ACOC
ALDH6A1_AGGAAAAGCACGTTTGC--1174	109	107	150	261	26	6	74	37	98	51	67	152	54	75	58	88	ACOC
ALDH6A1_ATCCATTTCTGCCTTGG--1175	210	274	161	195	91	71	58	84	161	216	144	237	143	334	109	162	ACOC
ALDH6A1_ATTACAGACTCGCTCTT--1176	488	1061	631	990	208	240	430	147	423	424	611	862	484	813	474	667	ACOC
ALDH6A1_GAAGGAGATGTATTTCG--1177	159	499	201	138	92	106	74	46	211	279	104	41	193	367	74	64	ACOC
ALDH6A1_GGCGGCGCTATTGGCGG--1178	709	1245	1164	1017	291	379	446	248	759	744	787	753	765	856	736	631	ACOC
ALDH6A1_GGGACTGGATTTCACCT--1179	55	110	272	262	28	14	75	32	100	120	328	265	124	157	254	512	ACOC
ALDH6A1_TGTGACATCCCTCATGA--1180	249	251	259	179	193	154	134	80	205	146	165	198	225	261	203	223	ACOC
ALDH6A1_TTAATCACATTGGAACA--1181	346	441	286	138	145	83	112	38	211	232	116	110	212	181	111	66	ACOC
ALDH7A1_AAGACCAGCAAGCTCTC--1182	24	52	40	10	7	11	17	10	14	30	14	17	15	42	23	14	ACOC
ALDH7A1_AGAAGCATGGAAAATCT--1183	197	266	189	269	74	64	92	70	142	189	164	123	151	260	232	89	ACOC
ALDH7A1_ATTGGCTCGTTGTTAGC--1184	168	312	151	119	111	65	67	53	161	150	81	106	183	184	99	87	ACOC
ALDH7A1_CACACAGCGCGCGAGGA--1185	204	167	178	119	111	94	49	24	264	203	83	94	171	451	120	87	ACOC
ALDH7A1_GACTCGGGATGAGCCCA--1186	206	360	1190	1215	256	193	567	266	221	348	722	1332	434	889	585	1196	ACOC
ALDH7A1_GAGCAGTGGAATCCCGT--1187	640	596	779	672	379	150	947	568	597	566	575	619	848	526	1098	703	ACOC
ALDH7A1_GAGGACAACAAGCTGCC--1188	210	649	382	465	136	213	256	101	344	285	414	398	410	380	390	563	ACOC
ALDH7A1_GATTGGCGATGCCTTGC--1189	533	855	652	565	407	279	547	227	401	354	500	782	630	752	751	911	ACOC
ALDH7A1_GTGGACATGAAGGCGGC--1190	107	124	380	387	49	30	101	53	85	73	197	173	78	127	175	121	ACOC
ALDH7A1_TGCGTGGCTGAAAGAGC--1191	116	335	94	161	41	81	32	37	117	89	76	136	110	158	127	127	ACOC
ALDOA_ATAACGGGCCAGAACAT--1192	39	81	1234	1180	44	21	717	237	32	38	1173	1120	64	123	945	925	ACOC
ALDOA_CAAGGGCGTGGTCCCCC--1193	13	32	109	119	23	48	74	90	4	9	118	128	79	67	188	135	ACOC
ALDOA_CACCGCATCGTGGCACC--1194	56	111	373	516	42	46	229	215	59	69	278	384	95	242	485	359	ACOC
ALDOA_CGCTGTGACGGTCGCCA--1195	48	85	691	864	41	76	440	352	55	41	688	789	157	166	753	698	ACOC
ALDOA_CTCCGTCCTTCTTGTAC--1196	25	30	216	273	35	9	91	251	11	13	95	129	57	82	235	126	ACOC
ALDOA_GCCCACAACACCGCCCT--1197	29	41	387	417	21	6	228	110	32	19	243	403	54	45	426	158	ACOC
ALDOA_GCCCATCATCCGCCTTC--1198	114	160	1439	905	126	94	756	612	103	105	845	999	167	276	1620	1059	ACOC
ALDOA_GCTGGCGGTAGAAGCGC--1199	26	36	156	207	27	20	126	54	31	30	66	103	64	123	54	93	ACOC
ALDOA_GGGTCAGTGCTGGATAT--1200	250	331	1135	1521	294	92	439	424	295	136	757	578	306	321	743	355	ACOC
ALDOA_TGACACCCCCAATGCAG--1201	35	71	291	311	26	45	139	142	49	27	121	159	94	121	238	145	ACOC
ALDOB_CAAGAGGAGCACCTCCT--1202	192	240	211	238	284	137	115	100	209	192	155	156	492	515	248	223	ACOC
ALDOB_CAGAGCATTGTTGCCAA--1203	509	872	305	395	185	177	160	87	527	501	412	269	292	444	466	245	ACOC
ALDOB_CCATCAACCAGAGCATC--1204	99	162	205	136	94	32	55	28	112	80	153	185	101	215	32	136	ACOC
ALDOB_CGAGGCTGGATGGACAC--1205	104	215	147	197	100	145	77	76	131	84	79	110	285	225	172	148	ACOC
ALDOB_GAAAAGGGGATCGTGGT--1206	321	476	246	294	120	115	102	52	266	297	120	326	122	358	181	192	ACOC
ALDOB_GAGGGCTGGAAATCGGT--1207	328	386	482	306	171	113	176	44	314	323	248	323	304	418	190	163	ACOC
ALDOB_GCTGTCCTTCTGGTAGA--1208	997	1662	1528	1416	1127	588	873	426	1066	932	1375	1407	1493	1893	1828	1085	ACOC
ALDOB_GGAAAACGCCAACGCCC--1209	238	540	412	281	199	161	187	65	269	224	267	223	447	511	367	205	ACOC
ALDOB_GGATTTCTCGGAACTGC--1210	234	512	416	411	193	103	181	78	411	253	303	290	622	490	341	627	ACOC
ALDOB_GTGTTGACTTTGGGAAG--1211	408	827	544	405	281	223	180	75	629	586	379	466	424	547	274	557	ACOC
ALDOC_AGGGCTGGGTACGAGTG--1212	13	46	63	26	2	12	48	8	15	6	34	14	31	13	27	9	ACOC
ALDOC_ATAACGGGCCAGCACGT--1213	265	385	2362	1508	231	149	1449	317	274	265	1425	1320	473	633	1016	737	ACOC
ALDOC_ATACATGATGGTCACTC--1214	364	912	714	970	136	182	256	115	239	416	692	698	138	479	443	235	ACOC
ALDOC_CACCATTATCATCTTTC--1215	220	355	413	186	71	78	84	74	145	232	120	212	71	155	158	284	ACOC
ALDOC_CACTGAACAGGACCTGG--1216	413	344	313	394	179	124	145	47	433	303	200	258	301	477	244	200	ACOC
ALDOC_GACAACGTTTGAGGTCG--1217	536	672	523	541	258	91	210	233	532	513	375	401	949	899	332	297	ACOC
ALDOC_GATAAGGGCATCGTCGT--1218	672	826	1125	1212	376	259	559	298	423	468	805	892	304	714	783	1238	ACOC
ALDOC_GGTGTGGTGCCTCTAGC--1219	25	35	19	53	12	18	11	2	16	13	35	67	16	10	3	11	ACOC
ALDOC_GTGCTGACTTTGCCAAG--1220	245	245	721	479	105	38	346	93	223	345	605	459	237	534	748	631	ACOC
ALDOC_TGTCTGACATTGCCCTG--1221	271	234	313	432	230	156	171	177	163	180	305	226	272	303	320	253	ACOC
ALG12_AAGCGTAGCTCCTTGTG--1222	435	623	478	516	278	160	237	229	456	421	339	348	552	1046	437	465	ACOC
ALG12_AAGGACGCACGCGCCGA--1223	254	455	401	387	208	88	181	114	225	204	277	342	245	335	311	418	ACOC
ALG12_AGTGGGCCCGCTTCATC--1224	416	722	627	661	322	235	308	379	353	395	406	616	481	745	543	552	ACOC
ALG12_CCGTGATGTTGAGCATG--1225	608	784	599	606	271	114	238	196	405	492	602	642	369	632	489	554	ACOC
ALG12_CGTAGCCACTGTCCACC--1226	1154	2136	1859	1972	700	1105	1184	959	1054	976	1805	1761	1102	1242	2340	1511	ACOC
ALG12_GAACACGATGATGGCGA--1227	1108	1378	916	673	438	383	502	178	934	1031	496	777	1036	1755	395	697	ACOC
ALG12_GCGGCAGCTCACTTGGC--1228	178	208	611	661	140	105	422	404	102	82	521	626	133	177	581	755	ACOC
ALG12_GCTGGAAAGGGGTCATC--1229	361	499	172	262	286	143	112	53	240	446	286	397	180	753	289	266	ACOC
ALG12_GTGGCGTCGCAATGCAG--1230	241	272	135	184	98	48	92	42	118	134	101	148	136	204	118	110	ACOC
ALG12_TCCCTACACCAAAGTGG--1231	69	114	73	88	43	35	38	35	39	16	63	96	77	25	85	91	ACOC
ALKBH2_CCAGGAGAGAGGCCCCA--1232	266	800	1123	1504	400	448	511	1118	374	344	1122	1919	842	951	1670	1785	ACOC
ALKBH2_CCTCAGCTTTGCCAAAC--1233	213	363	395	337	250	99	154	122	234	192	360	318	341	367	373	484	ACOC
ALKBH2_CCTCCTGCTTCCTCAAA--1234	190	296	210	161	160	157	113	72	67	122	139	115	186	271	210	146	ACOC
ALKBH2_GAAGAGCCAGCTGTGTT--1235	181	641	605	348	202	251	231	135	267	361	302	363	280	660	290	423	ACOC
ALKBH2_GAATGTGCCGCCAGCTA--1236	845	1606	463	538	785	544	341	163	517	688	285	371	696	1447	404	354	ACOC
ALKBH2_GAGGCCTGAAAATGTGT--1237	306	410	318	348	214	120	289	75	142	200	224	318	257	266	335	208	ACOC
ALKBH2_GCAACGTATGGCGACGC--1238	550	823	504	590	374	160	154	78	473	326	350	549	731	806	535	644	ACOC
ALKBH2_GCCAGAGTCCAGGTATT--1239	104	175	399	429	129	99	169	219	57	70	315	211	341	184	380	334	ACOC
ALKBH2_GGATGCGCTCTAGAACT--1240	836	1598	1270	870	361	299	598	243	790	854	572	660	683	978	707	462	ACOC
ALKBH2_GTGAAAGGGGCTCAAGG--1241	22	81	28	29	0	44	16	2	66	33	33	25	72	13	45	0	ACOC
ALKBH3_AGAAGCTGACTGGATAT--1242	363	713	399	466	206	201	235	56	355	384	241	347	303	409	216	209	ACOC
ALKBH3_ATACACCTGTGGGTGAC--1243	374	526	488	655	285	240	249	255	375	275	281	297	607	377	385	666	ACOC
ALKBH3_ATGCTCTTTGTTCTTCC--1244	213	234	198	286	108	42	100	115	222	193	138	113	255	194	157	112	ACOC
ALKBH3_CAATGAGAAGGACAGCG--1245	240	426	229	246	166	144	114	87	184	220	223	146	236	441	208	119	ACOC
ALKBH3_CCCGAGTTCAGGGAGCC--1246	31	36	85	86	2	6	22	18	4	14	97	53	1	9	66	65	ACOC
ALKBH3_CCGAGTTCAGGGAGCCT--1247	41	127	50	107	60	26	18	21	61	41	72	79	53	84	23	34	ACOC
ALKBH3_CGGCGAGCCCGAGTTCA--1248	113	210	642	560	69	197	288	229	67	83	553	466	100	272	498	265	ACOC
ALKBH3_GAGATGGCTCTTAGCAG--1249	43	62	129	150	9	9	26	22	43	27	91	82	42	33	40	67	ACOC
ALKBH3_GGGCACCTCCCTAGTGA--1250	658	708	635	1240	636	306	549	832	665	615	817	587	893	1385	1519	856	ACOC
ALKBH3_TTTGTCAAGATGTTCCC--1251	118	190	148	203	111	42	80	66	106	94	75	145	185	244	115	180	ACOC
ALMS1_AATCAGGCGCAAATTCT--1252	585	1079	441	363	288	183	171	44	439	664	211	267	321	740	280	311	ACOC
ALMS1_CAGCACCGCTACTCGGA--1253	182	461	267	316	166	175	140	167	264	227	147	174	255	429	228	166	ACOC
ALMS1_CGAGGATCTGCCATGGC--1254	34	73	165	155	30	36	94	42	46	40	154	166	70	92	126	77	ACOC
ALMS1_CGGAGGCAAAATCCTGC--1255	145	218	152	239	108	42	110	101	158	113	110	186	173	217	164	131	ACOC
ALMS1_CGGCAACTCTCGCTGGT--1256	229	263	421	606	200	103	212	176	224	240	251	285	316	351	252	363	ACOC
ALMS1_GAACGTGGACGACGTAG--1257	564	1018	722	572	248	200	275	114	541	514	396	550	387	569	272	361	ACOC
ALMS1_GCTGTGCTGCCTATAAG--1258	82	89	100	94	30	19	42	25	27	34	44	64	83	113	68	61	ACOC
ALMS1_GCTTCACTAACTTCCGA--1259	88	192	42	84	44	64	24	18	24	95	46	33	67	31	58	42	ACOC
ALMS1_GGGCCCGTAGTGAGAGT--1260	424	1007	363	560	251	526	177	267	795	376	262	450	568	543	523	294	ACOC
ALMS1_GTCAGCAAAGGCAAATC--1261	276	537	467	386	85	47	135	23	173	199	212	272	195	405	57	188	ACOC
ALOX12_AAGCTCTTCCATCCCCG--1262	99	293	167	190	119	169	100	85	100	120	144	99	448	439	365	174	ACOC
ALOX12_ACGTTGCAGAGGACTTG--1263	801	1515	716	839	377	472	411	207	869	877	652	619	672	1346	708	580	ACOC
ALOX12_ATCCTGAGCCTGCCCGA--1264	259	358	683	575	355	302	520	473	198	172	409	462	231	436	433	672	ACOC
ALOX12_CACGCGGTTGTACGACC--1265	438	1069	394	411	303	327	195	96	357	504	291	389	401	566	459	277	ACOC
ALOX12_CATCCGCGTGGCCACCG--1266	356	414	741	733	371	188	353	329	272	231	436	714	647	715	861	620	ACOC
ALOX12_CCAGAAGCATCGAGAGA--1267	151	398	294	328	75	37	68	23	133	181	189	182	30	162	53	66	ACOC
ALOX12_GAGGTAGATCATCCTTA--1268	677	1040	489	661	335	256	200	135	701	716	282	390	610	878	395	407	ACOC
ALOX12_GATTCCATGAGGAGAAG--1269	408	659	203	332	297	74	76	88	293	337	181	165	398	478	173	115	ACOC
ALOX12_GGGTAACCCTTCCTTCC--1270	184	312	368	513	328	407	354	285	150	217	320	239	382	750	655	323	ACOC
ALOX12_TCCAAAGCATTGTCTCC--1271	535	989	693	850	357	420	354	182	442	638	495	564	618	818	350	315	ACOC
ALOX15_ACGCCTGGTTCTGCAAC--1272	553	741	615	955	284	403	295	498	338	424	951	414	398	504	944	299	ACOC
ALOX15_CAAACGGCACCTCCTTA--1273	207	269	283	154	115	136	130	49	86	195	121	142	141	256	234	152	ACOC
ALOX15_CACCTGGTTGTTGGAAC--1274	378	833	400	502	140	197	148	109	442	430	282	438	478	737	503	340	ACOC
ALOX15_CATCCGCGTGTCCACTG--1275	416	653	688	639	356	509	519	533	394	336	508	584	438	919	771	812	ACOC
ALOX15_CGACTGTGGCCCGCACG--1276	99	144	292	223	98	103	172	120	63	99	151	215	161	210	269	181	ACOC
ALOX15_GAGAGTCTTTGATAGCG--1277	137	204	158	123	98	49	67	59	147	119	85	113	211	280	76	96	ACOC
ALOX15_GGAAGTACCGGAGTATC--1278	276	504	369	822	195	225	168	159	195	196	328	705	107	305	359	288	ACOC
ALOX15_GGGGAAACTGGAAGGAC--1279	121	165	168	174	116	18	65	33	123	70	196	134	101	46	183	75	ACOC
ALOX15_GGTCCTCGCCCACAGTG--1280	186	506	270	264	165	258	189	203	255	185	221	360	298	405	710	286	ACOC
ALOX15_TGGCTGGTCGGCCAGCA--1281	36	70	116	114	36	18	54	17	44	33	100	77	17	68	62	52	ACOC
ALOX15B_ACTGGTAGCAGGGGAAG--1282	78	111	100	80	15	28	21	40	50	82	42	70	32	80	20	37	ACOC
ALOX15B_ATAAAAGTTGGCATTCT--1283	273	523	146	238	85	87	90	24	241	220	168	141	143	212	63	131	ACOC
ALOX15B_CACCCTGACCCTGAACT--1284	72	58	35	80	60	34	38	73	64	57	52	71	40	46	114	41	ACOC
ALOX15B_CCAGCAGGGGCAGCACT--1285	21	22	45	96	33	15	47	69	18	12	87	137	108	50	44	127	ACOC
ALOX15B_CCTGGACAATCTCGGCA--1286	167	372	201	291	87	91	78	88	166	136	243	191	95	227	178	159	ACOC
ALOX15B_CTTCCAGGTGACGCTCC--1287	362	678	547	801	246	248	453	348	309	506	452	375	237	865	486	471	ACOC
ALOX15B_GAACCAGCGGCAGAACC--1288	685	1266	703	509	300	313	264	135	559	939	522	597	486	949	489	590	ACOC
ALOX15B_GCTGTTGCTGGAGCACA--1289	761	1734	1028	821	499	641	720	364	939	1042	1024	1356	837	1312	1020	719	ACOC
ALOX15B_GGATCTTCAACTTCCGG--1290	132	228	117	144	85	19	46	13	128	90	91	81	207	219	62	184	ACOC
ALOX15B_TGTCTGTCAGCATCGTG--1291	452	794	563	494	296	120	233	71	475	450	361	383	305	420	200	285	ACOC
ALPP_AAACATGTGCCAGACAG--1292	291	417	262	197	155	119	216	76	225	188	159	198	240	460	190	155	ACOC
ALPP_AAGTACATGTTTCGCAT--1293	574	875	420	630	337	284	215	128	378	476	186	244	771	533	234	495	ACOC
ALPP_AGCAGCAGCAGCATGCA--1294	398	708	605	569	173	194	282	134	402	574	328	642	508	1334	385	533	ACOC
ALPP_CGGCACCTACGCCCACA--1295	341	542	274	335	211	188	110	141	416	200	168	188	404	208	223	142	ACOC
ALPP_CGTCCGAGTACCAGTTG--1296	714	1425	1685	1136	377	806	826	555	811	983	543	508	1051	1157	606	398	ACOC
ALPP_GCTGCGTAGCGATGTCC--1297	764	1409	862	945	558	552	761	538	823	754	713	823	1133	1364	1490	957	ACOC
ALPP_GGACCGCTTCCCATATG--1298	753	1740	2025	1389	699	925	1025	1347	605	869	1039	1346	1108	1543	2040	1772	ACOC
ALPP_GGACTTCTGGAACCGCG--1299	788	1744	1151	754	350	207	472	135	503	1150	693	1138	679	1199	877	743	ACOC
ALPP_GTGCTGCACTCGTGTGG--1300	1235	1859	1590	1902	763	723	848	773	1213	1216	1213	1396	1354	1812	1767	1092	ACOC
ALPP_TGCGGTTCCACACATAC--1301	224	296	157	225	138	209	94	109	163	156	137	94	233	266	203	122	ACOC
ALS2_AACACAGCTTGCTGAAT--1302	262	339	387	288	294	82	195	153	203	223	231	312	281	303	482	196	ACOC
ALS2_AGATTGCCAGGCTGGGG--1303	40	46	22	23	16	6	13	7	26	21	23	19	14	57	22	19	ACOC
ALS2_AGCTAACTCGTGGAGAC--1304	167	235	269	178	72	62	75	22	68	78	87	64	106	124	129	75	ACOC
ALS2_CCAGCTGTTGCAGGAGG--1305	173	258	123	99	80	77	42	32	187	125	42	67	164	155	35	36	ACOC
ALS2_CCTGCCAGATATGGACC--1306	290	366	335	364	289	171	271	154	258	232	209	247	468	579	391	286	ACOC
ALS2_CTCCATGTTTCACTCCG--1307	359	690	438	439	262	247	209	201	304	334	318	275	479	1107	525	261	ACOC
ALS2_CTTCCTTTACCCCATGA--1308	437	838	818	553	414	252	510	196	402	396	586	500	610	928	709	716	ACOC
ALS2_GGTGTCGCGTACATGTG--1309	758	1689	1268	1522	460	445	875	536	946	716	948	1024	743	933	1531	878	ACOC
ALS2_GTGAGGTCTACAGCTTT--1310	164	287	473	576	189	111	204	118	156	224	296	375	189	419	333	403	ACOC
ALS2_GTTCCGGCACATACTGC--1311	578	1015	704	638	265	454	361	415	642	856	556	563	960	1514	641	977	ACOC
AMBP_AAATTCAGCCGCCATCA--1312	483	610	482	434	417	109	242	52	352	390	275	438	394	936	161	503	ACOC
AMBP_AGGTGGAACCGATGGCC--1313	21	10	22	28	3	0	7	1	9	4	9	23	4	8	1	10	ACOC
AMBP_CATGATCTTCTTCAGCC--1314	69	120	150	142	37	26	39	23	42	57	130	124	53	54	66	52	ACOC
AMBP_CGGGCGGCGTTGGCACA--1315	120	186	134	184	134	78	72	38	92	96	182	172	223	132	171	85	ACOC
AMBP_GAGGGAAACTCTCCTGC--1316	244	293	232	254	320	177	187	107	145	139	180	169	303	215	399	162	ACOC
AMBP_GATGACAGTGAGCACGC--1317	1200	2327	1532	969	745	717	471	390	1248	1065	852	1026	1308	1176	733	671	ACOC
AMBP_GCAAGAGCAGGGCCCCG--1318	61	105	179	196	50	63	76	46	53	54	197	155	57	47	185	129	ACOC
AMBP_GCATGACCAGCACTCGT--1319	237	454	237	247	144	122	118	116	219	197	258	144	319	293	267	115	ACOC
AMBP_GTTGGTGTGGACCACAT--1320	127	280	247	222	80	119	133	116	119	199	163	180	151	261	238	254	ACOC
AMBP_TGAAGATGGAGTCCTCA--1321	1409	2566	1487	1462	1163	628	644	318	1698	1539	1164	1082	1087	1775	928	1280	ACOC
AMD1_ACAATGTTCAATCCTTG--1322	186	409	250	287	102	158	160	49	229	124	132	153	322	267	117	122	ACOC
AMD1_AGATGGTGTTACTGCAA--1323	151	282	270	180	87	77	75	35	92	154	139	112	113	185	112	106	ACOC
AMD1_AGGGACCGAGAAGCTGC--1324	316	587	276	400	218	196	164	194	350	333	153	246	441	260	270	178	ACOC
AMD1_ATTCGTGACCTGATACC--1325	577	1137	987	911	279	240	396	91	317	577	677	808	381	887	448	638	ACOC
AMD1_CAGCCCGACGCAAACCA--1326	93	120	106	108	50	69	62	63	86	86	45	84	54	115	68	52	ACOC
AMD1_CCCACACCGGAATTTCC--1327	212	177	211	275	131	74	103	56	91	119	101	121	103	176	173	148	ACOC
AMD1_CTAACATAAGAAAATTC--1328	121	138	79	118	45	31	45	36	157	87	36	68	165	108	43	56	ACOC
AMD1_TCAGCCAGATCAAACCT--1329	117	290	205	221	94	125	76	88	119	151	137	151	110	322	136	169	ACOC
AMD1_TCGCCCCAGAAGATTGA--1330	121	191	53	77	140	117	35	55	74	121	36	47	62	74	66	69	ACOC
AMD1_TTGCTAGGGATTACAGT--1331	199	244	156	236	175	57	57	58	95	202	92	89	101	254	110	72	ACOC
AMER1_AAAGGCAGCTCCAAGAA--1332	508	675	360	233	207	102	89	33	331	262	271	302	204	284	296	201	ACOC
AMER1_AACATCTTCAGGGCCAT--1333	95	74	198	177	87	38	171	110	59	51	154	125	152	163	283	140	ACOC
AMER1_ACTCTTTGGTGGCAAGA--1334	219	439	317	374	159	112	131	66	240	263	248	212	193	230	114	231	ACOC
AMER1_CCTACCTGGGCCGGATG--1335	26	17	248	178	82	15	186	102	26	13	103	141	74	133	208	149	ACOC
AMER1_CCTAGTTTCTTTGGAGG--1336	85	89	133	155	31	18	62	24	82	59	102	96	58	39	86	50	ACOC
AMER1_CTCTCAGAGTGCCCATG--1337	218	324	537	583	265	196	328	223	257	274	387	391	551	552	463	327	ACOC
AMER1_GAAGCTGCTCAGGCCAA--1338	193	452	409	432	187	208	268	178	177	269	299	337	297	398	284	237	ACOC
AMER1_GCAGTATCCGCCGTCAC--1339	409	587	781	452	257	302	428	132	388	401	498	574	571	973	576	612	ACOC
AMER1_TTCACGGGTACTCCCAG--1340	131	159	117	99	86	57	136	58	111	86	51	142	81	111	116	156	ACOC
AMER1_TTCACTCAGGCCATCGT--1341	261	292	613	709	216	144	439	260	271	215	343	457	364	452	607	457	ACOC
AMER2_ACATGCTTGTCACAGCT--1342	212	281	235	349	93	139	98	167	167	285	183	266	196	274	326	176	ACOC
AMER2_AGCTGGCGCGTCCGTGG--1343	532	872	828	543	244	92	423	192	516	457	494	571	447	887	542	386	ACOC
AMER2_CGTCCTCGGTCAAGCGC--1344	261	454	558	471	355	167	401	231	209	350	277	414	292	535	594	436	ACOC
AMER2_CTCCTCACCAGCCCCGT--1345	168	203	307	213	145	90	138	85	137	134	171	219	352	368	313	179	ACOC
AMER2_CTGTGCCGCCGAAACGC--1346	431	675	689	773	359	349	327	190	237	325	619	682	345	694	793	645	ACOC
AMER2_GACAGAGCCGGCTTGCC--1347	52	87	109	188	19	30	48	50	42	53	177	128	47	79	123	76	ACOC
AMER2_GAGACGAGCCGGAGCCG--1348	31	83	116	124	15	11	39	13	58	18	94	144	37	26	3	25	ACOC
AMER2_GGTAGGCCACCACGCCG--1349	114	165	211	157	143	98	137	69	65	54	189	124	84	256	253	133	ACOC
AMER2_GTCCATGTCTGCCGCGA--1350	244	485	387	483	201	126	190	193	182	169	435	323	264	320	458	299	ACOC
AMER2_TATTATTGCAGACCAAG--1351	623	778	375	269	295	58	58	15	438	386	224	272	298	363	130	173	ACOC
AMFR_AACTATCTACGTGTGGT--1352	386	453	406	231	203	124	93	42	424	357	222	279	347	444	177	204	ACOC
AMFR_ACGACTGTGCCATCTGT--1353	972	1664	1594	1706	1446	1237	840	1301	733	802	1014	949	1844	2153	1928	1071	ACOC
AMFR_GCCGCTGAGGCCCGTGT--1354	337	723	1270	1175	664	502	432	534	383	266	861	725	741	627	1324	661	ACOC
AMFR_GCGTTACCTGTTTCATG--1355	48	65	115	105	127	62	39	56	74	131	125	125	208	214	125	77	ACOC
AMFR_GGCCAAACACAATACAC--1356	401	670	468	573	383	153	262	81	325	474	291	383	433	609	174	201	ACOC
AMFR_GTTATCCATGGCCAGCC--1357	79	133	125	175	68	77	101	33	55	67	152	154	106	171	175	87	ACOC
AMFR_TGGAAAAGATGTCCACA--1358	217	455	450	353	151	112	180	70	132	213	235	361	223	566	155	215	ACOC
AMFR_TGGTGCCTCTGGTTTGC--1359	108	171	208	195	129	87	67	111	102	177	94	140	135	228	107	98	ACOC
AMFR_TGTCCAGACAGTGGAAG--1360	443	1036	393	432	259	294	241	33	763	542	234	238	762	391	195	307	ACOC
AMFR_TTGACAGCCAGCTCCTC--1361	89	277	292	164	116	115	134	32	92	188	182	135	129	380	253	138	ACOC
AMH_ACCACCGCTGCTTCACA--1362	624	1065	699	571	500	503	672	630	563	612	715	699	930	1586	1043	870	ACOC
AMH_AGACCTGGCCACCTTCG--1363	334	689	677	599	415	485	520	459	332	244	313	505	839	837	1219	691	ACOC
AMH_AGCCCCCACCACCCGCA--1364	176	290	298	272	187	247	176	255	115	181	149	147	266	529	691	269	ACOC
AMH_CCGGGCGGTACTCAGCC--1365	10	7	20	42	6	3	2	3	6	2	10	23	12	10	21	17	ACOC
AMH_CGAGGGTGTTGGCTCCC--1366	24	69	141	121	32	70	95	126	38	31	79	88	111	167	171	87	ACOC
AMH_CTACCTGGTGTTAGCGG--1367	89	150	142	108	55	87	94	56	96	40	76	74	183	116	192	58	ACOC
AMH_CTAGTGCTGTCTGCCCT--1368	260	505	789	955	206	271	369	434	303	223	548	680	388	472	613	686	ACOC
AMH_CTGCTGGTGCTGTACCC--1369	152	297	614	381	305	201	386	214	139	173	438	408	232	250	889	369	ACOC
AMH_TCTTGTGGGCTGCCTGG--1370	277	387	914	745	327	125	625	168	199	329	775	692	297	619	563	611	ACOC
AMH_TGAGGCCCTCAGAGCAG--1371	209	249	579	537	408	165	438	250	162	275	330	338	412	1248	573	759	ACOC
AMPD1_ATCTCATGATGAGAAAT--1372	65	108	190	94	21	32	70	22	78	36	123	84	74	46	103	110	ACOC
AMPD1_CCACCTCCACAGAAGCC--1373	2	20	19	23	12	1	10	8	0	2	13	16	8	4	9	20	ACOC
AMPD1_CTGACTGCTGCTTCATT--1374	113	215	392	365	99	141	177	175	110	159	188	198	185	184	241	206	ACOC
AMPD1_GAAGATGTTTCACTTAG--1375	144	272	139	150	116	38	97	37	67	162	115	84	60	102	94	52	ACOC
AMPD1_GATTTCCCCCTTTGATG--1376	236	150	291	495	196	73	198	170	160	208	291	342	224	240	277	246	ACOC
AMPD1_GCGGAACATTGATGGTG--1377	173	171	304	364	66	110	76	101	178	182	188	273	90	439	155	228	ACOC
AMPD1_GGCACGGTCTGGTAGGT--1378	356	767	970	1150	191	183	366	475	345	364	1004	662	275	907	1136	615	ACOC
AMPD1_TCCTCTCCCTTCTTCAC--1379	192	198	643	763	349	172	428	812	184	103	317	502	266	279	699	1026	ACOC
AMPD1_TCTGAAGTCAAAGATGA--1380	52	74	166	94	10	20	45	24	56	120	96	51	43	77	57	92	ACOC
AMPD1_TTTGCAAAGGTCTGTAT--1381	367	360	300	236	108	53	83	28	310	273	109	156	196	174	111	64	ACOC
AMPD2_ACGTGCGCAGGTCGAGC--1382	238	439	797	764	82	116	400	397	322	372	626	656	532	569	762	650	ACOC
AMPD2_ACTCATACGGGGCACTA--1383	533	547	261	306	208	223	118	91	426	307	317	271	295	443	280	215	ACOC
AMPD2_CAGACACAGGGGTGTCG--1384	197	359	125	227	147	127	95	69	134	184	86	151	214	460	95	157	ACOC
AMPD2_GCACATCACGCTCCCGC--1385	391	759	820	596	273	198	348	229	251	325	431	589	294	547	425	488	ACOC
AMPD2_GCCCGAAGCAGGATGTC--1386	388	870	1525	860	203	853	379	277	445	669	839	872	694	716	733	877	ACOC
AMPD2_GCTCACAGTGCTCATAC--1387	549	863	1189	1061	395	242	494	581	772	483	1116	943	682	690	824	700	ACOC
AMPD2_GCTGTTCACCCGCTCAC--1388	470	581	603	404	348	239	297	255	367	346	323	562	476	787	563	455	ACOC
AMPD2_GGAGCGGCAGATCAGCC--1389	13	6	30	21	4	13	3	3	21	9	13	15	3	3	6	5	ACOC
AMPD2_TCTGCCCGATCCCTGCC--1390	259	321	470	551	291	209	371	310	159	137	261	362	357	380	531	638	ACOC
AMPD2_TTCAATGGGGCTCTCCT--1391	99	172	304	253	90	51	176	69	98	90	146	209	143	212	211	152	ACOC
AMPD3_AAGTGGATGAGCAAGTC--1392	859	1684	688	533	630	462	323	261	697	844	351	530	885	715	309	503	ACOC
AMPD3_CCACAGCAAGATTGGAA--1393	286	524	189	290	312	171	133	106	347	325	161	214	327	377	404	192	ACOC
AMPD3_CGATGGGGCAGTCCTCT--1394	102	111	227	248	113	263	98	116	62	36	243	167	258	196	291	125	ACOC
AMPD3_CGGATGACCCAGGTACT--1395	65	119	233	120	107	117	167	144	47	100	147	135	149	161	319	173	ACOC
AMPD3_GCATAGGGTGCTGGCGT--1396	686	1612	869	1210	419	704	425	324	694	702	829	962	777	1024	880	605	ACOC
AMPD3_GGCAGAGCAGAAGTCTG--1397	85	118	239	181	42	72	67	158	91	71	141	190	127	235	161	170	ACOC
AMPD3_GGGAGACATGGCCGGAC--1398	198	381	304	291	195	55	87	77	140	123	248	226	173	296	191	190	ACOC
AMPD3_GTGACCCGCTGGAACTC--1399	1221	2428	1587	1302	746	833	1332	670	983	1033	834	1524	1029	1598	1181	1305	ACOC
AMPD3_TAAAGTGCTCCGAGAAG--1400	81	123	84	117	27	20	38	42	34	26	38	53	76	56	52	17	ACOC
AMPD3_TGATCCGCGGGAAGCGG--1401	106	134	105	95	50	19	25	34	139	99	92	68	119	150	119	58	ACOC
ANAPC1_AAAACCCAGAGACAAGC--1402	809	1230	570	497	467	358	293	76	659	680	254	409	747	679	155	550	ACOC
ANAPC1_AAAACCCAGCTCATCTT--1403	20	137	147	163	14	13	63	29	32	19	107	64	11	13	54	35	ACOC
ANAPC1_AATAGTGATCCTAACCA--1404	7	54	831	804	46	38	286	221	27	50	370	508	65	81	478	700	ACOC
ANAPC1_CAACGATGATTGCAGCA--1405	149	61	278	253	137	40	124	9	97	103	170	239	110	77	116	222	ACOC
ANAPC1_CAGTGGTCTCGACCAAA--1406	69	193	312	209	102	54	181	109	97	42	218	181	84	124	323	271	ACOC
ANAPC1_CTGAAAGATTGGTTGTC--1407	44	142	180	311	20	11	96	97	86	77	128	203	73	107	141	110	ACOC
ANAPC1_CTGAACATAGTAGGTAA--1408	116	161	110	170	65	16	34	11	96	119	51	62	106	142	58	51	ACOC
ANAPC1_GTACTAACGCCATCTAG--1409	56	156	409	228	27	23	146	64	29	78	273	208	41	88	153	159	ACOC
ANAPC1_TCTTGTCTGAAGGGTGA--1410	29	20	162	187	23	2	75	29	42	6	138	117	35	20	72	122	ACOC
ANAPC1_TGTAAGTTCCAAGCTGT--1411	3	3	29	22	0	0	8	6	0	0	43	37	3	4	58	38	ACOC
ANAPC10_AAAGGACTGGAACAGTA--1412	14	41	398	294	55	18	119	116	30	33	233	401	49	52	210	298	ACOC
ANAPC10_AAGATCTCAGTCAGAGT--1413	5	3	123	132	35	2	41	37	0	0	74	86	27	6	45	46	ACOC
ANAPC10_AAGGACTGGAACAGTAC--1414	39	69	331	535	52	19	80	144	51	29	266	274	52	100	242	176	ACOC
ANAPC10_ATCATGAATGTACGAGT--1415	55	82	209	210	41	13	63	54	80	113	93	205	92	88	138	86	ACOC
ANAPC10_CCAGGAGGTGTCTTGTT--1416	26	39	149	200	58	41	73	117	8	29	173	128	103	102	140	149	ACOC
ANAPC10_CTAGCCAATCACCAGAA--1417	4	17	201	180	7	3	133	60	12	7	143	135	34	7	103	93	ACOC
ANAPC10_GTAGAAGAGAGCTCCAT--1418	51	144	191	189	17	41	68	65	44	49	97	104	102	119	53	81	ACOC
ANAPC10_TGCTGACCCCAAGCAGT--1419	221	294	847	614	209	148	640	271	122	189	398	428	558	323	519	467	ACOC
ANAPC10_TGGTGGAACCAAGTGGC--1420	0	1	12	25	0	3	0	0	2	0	5	13	0	0	0	8	ACOC
ANAPC10_TTGGGGTCAGCACCAGG--1421	7	13	90	64	4	16	36	28	8	0	37	48	26	10	45	57	ACOC
ANAPC11_AAGATTAAGTGCTGGAA--1422	17	47	190	178	46	27	34	13	16	13	134	81	34	25	86	49	ACOC
ANAPC11_ACGACTGCCCGCTGGTG--1423	4	6	218	249	3	0	68	72	6	1	94	247	3	9	82	213	ACOC
ANAPC11_AGGTGAAGATTAAGTGC--1424	8	35	160	175	21	14	118	14	6	10	198	128	30	36	197	57	ACOC
ANAPC11_ATGCTTTCTCCATGGAG--1425	3	21	33	17	2	2	8	1	15	8	16	47	22	7	15	45	ACOC
ANAPC11_CGTGGCCACTTGGCTCT--1426	4	11	31	18	9	16	17	18	3	6	20	14	8	6	40	11	ACOC
ANAPC11_CTGCCCCATGTGCCGCC--1427	446	584	957	774	459	461	817	700	360	352	702	736	656	730	1096	1130	ACOC
ANAPC11_GGAACGGCGTGGCCACT--1428	3	7	232	232	5	2	189	86	1	1	179	168	13	4	136	92	ACOC
ANAPC11_GGGGACACTCACAGTCA--1429	2	23	115	254	3	1	53	145	0	0	63	82	4	7	100	151	ACOC
ANAPC11_GTGCGTGCAGCCACTTG--1430	0	0	42	21	0	0	9	4	0	0	22	58	0	0	68	21	ACOC
ANAPC11_TAAGTGCTGGAACGGCG--1431	30	44	330	200	19	13	106	26	18	0	155	196	26	38	93	108	ACOC
ANAPC13_AGGTTCAGAGAGATGGA--1432	39	55	165	231	32	30	104	35	60	26	109	117	63	51	192	110	ACOC
ANAPC13_AGTGAGGTTCAGAGAGA--1433	56	29	205	497	90	18	88	138	30	5	170	246	40	34	253	165	ACOC
ANAPC13_ATTGCGACATCCTCATA--1434	92	144	291	260	67	33	129	62	40	69	189	339	130	178	171	426	ACOC
ANAPC13_ATTTGATTGATGATGCT--1435	363	560	764	629	207	79	277	68	362	298	542	614	261	390	312	399	ACOC
ANAPC13_CCACCATTGTCTTGTTC--1436	98	159	86	117	92	66	26	34	69	124	41	57	97	113	61	43	ACOC
ANAPC13_CCTGAACAAGACAATGG--1437	251	388	537	631	70	129	212	76	119	234	281	282	185	244	229	156	ACOC
ANAPC13_GAACCTGAACAAGACAA--1438	107	177	126	97	106	64	60	32	147	74	114	100	174	130	182	129	ACOC
ANAPC13_GAGAATGTTCCCCCCAT--1439	130	176	175	164	114	127	129	55	177	140	138	167	182	175	228	148	ACOC
ANAPC13_GAGAGATGGAAGGATCT--1440	98	97	289	225	89	39	174	37	80	81	232	126	80	141	194	98	ACOC
ANAPC13_TTCTTTGACAGATTCTG--1441	1328	2902	940	790	468	294	268	59	1128	1165	630	561	932	866	260	292	ACOC
ANAPC2_CACGCGCAGCGCCTTGA--1442	32	31	718	732	34	55	287	348	10	24	606	569	63	125	711	531	ACOC
ANAPC2_CGGACAGGAGTTGTTAG--1443	44	4	215	166	35	0	88	95	50	56	125	87	59	74	150	95	ACOC
ANAPC2_CGGTGCAGTCCCGCCAA--1444	200	210	425	443	371	195	364	274	123	93	289	384	213	273	623	386	ACOC
ANAPC2_CGTCAAGGAGTAGCAAA--1445	52	47	314	194	26	10	93	49	15	18	83	97	10	23	100	123	ACOC
ANAPC2_GAACCTCCACCGCCGCC--1446	378	506	780	737	454	323	548	412	266	293	608	526	571	806	796	619	ACOC
ANAPC2_GAGAAATGGACTCGCCT--1447	77	78	232	412	101	67	197	79	54	68	306	395	152	424	244	432	ACOC
ANAPC2_GCAACACCCTGCGCCGC--1448	575	637	906	676	461	273	636	374	381	220	633	730	597	496	936	709	ACOC
ANAPC2_GCAGTTGTGGTGGCGGA--1449	85	125	257	181	65	26	133	69	83	67	240	236	103	209	163	135	ACOC
ANAPC2_GGACCGAGTGTAGCCCG--1450	195	356	1606	1482	146	198	635	564	149	93	1166	1246	194	305	1423	1053	ACOC
ANAPC2_GGAGCGGGTCAGTGCCG--1451	2	3	134	139	14	2	136	32	0	0	150	107	27	6	164	108	ACOC
ANAPC4_AAAGAGTGTAAGCTCTC--1452	16	24	174	505	18	1	24	57	7	2	151	201	0	7	33	65	ACOC
ANAPC4_AAAGGAGGTGACGTGTC--1453	8	1	290	441	12	4	193	65	0	1	315	361	0	6	254	422	ACOC
ANAPC4_ACAGAAGTCTCTACCAA--1454	25	49	285	188	61	39	105	48	42	60	100	132	17	120	98	55	ACOC
ANAPC4_AGAGAAGCAGCTCCCGC--1455	1	1	344	241	5	2	218	61	13	2	167	200	24	73	99	136	ACOC
ANAPC4_GAAATTATTAAGCTCTT--1456	25	37	24	55	8	4	7	8	21	29	19	39	14	12	5	17	ACOC
ANAPC4_GCCATCCGAGTTACTTC--1457	206	189	1346	1224	74	36	578	362	77	136	677	982	152	183	1115	612	ACOC
ANAPC4_GCGGGATCTCATTGCTT--1458	1	10	252	250	6	21	157	130	14	0	260	212	25	20	185	185	ACOC
ANAPC4_GGCAGTGTAGGTAGTTT--1459	631	1189	589	550	386	234	100	105	746	849	341	345	597	798	339	256	ACOC
ANAPC4_TTCCTGTATGCATTGGA--1460	20	85	954	847	43	31	368	181	60	20	510	746	63	58	579	1056	ACOC
ANAPC4_TTTCCCATCCTTCCGGG--1461	17	10	177	175	17	16	101	64	4	8	49	71	33	33	169	68	ACOC
ANAPC5_AAAGAATGATGAGACTA--1462	28	47	134	143	30	7	21	3	27	25	51	54	40	42	60	39	ACOC
ANAPC5_AACGAGATGAGCCGCAC--1463	421	666	1296	700	259	155	845	152	497	460	1090	770	581	782	1010	1157	ACOC
ANAPC5_AGGAGGTATCTTGCAGT--1464	48	236	364	439	39	122	131	130	79	137	170	214	94	146	185	204	ACOC
ANAPC5_AGGCGAGTTGAAGGATA--1465	171	302	339	353	168	27	187	101	78	138	291	291	61	213	240	185	ACOC
ANAPC5_CTTTCAGATTCTTTCTC--1466	319	574	864	774	214	150	384	75	298	246	567	709	296	219	345	657	ACOC
ANAPC5_GATCGTCTGATTCTTAC--1467	494	1604	456	427	333	382	241	109	469	451	254	371	767	688	542	355	ACOC
ANAPC5_GGCGGCAAGATTCAGAG--1468	17	29	714	764	26	2	247	89	33	21	594	644	25	161	329	309	ACOC
ANAPC5_TCTGCGTCACATGATCT--1469	28	58	348	223	43	8	131	56	28	10	174	173	41	55	134	109	ACOC
ANAPC5_TGTACAGTTTAAACACT--1470	10	15	241	204	42	3	106	49	22	17	147	142	22	54	138	135	ACOC
ANAPC5_TGTTCGGCATCAAGGAC--1471	181	259	181	208	136	67	77	51	245	192	134	185	278	318	86	71	ACOC
ANAPC7_ACTCGAAAAGCCGGTAG--1472	103	57	115	162	51	13	38	38	128	104	150	313	162	140	91	192	ACOC
ANAPC7_CATGATACACCAAAAGC--1473	72	95	57	64	67	28	20	17	49	72	42	30	69	72	27	22	ACOC
ANAPC7_CCCATCAAGTATAGCAA--1474	293	417	235	433	186	201	113	142	307	251	105	171	383	406	119	165	ACOC
ANAPC7_CCGCGGCTTTGCAGAGC--1475	397	750	809	647	198	254	360	275	463	301	530	466	643	420	529	337	ACOC
ANAPC7_GCAGAATTTCCAGTTGA--1476	431	521	637	516	219	103	221	101	346	310	427	362	317	424	337	212	ACOC
ANAPC7_GTACAAGAAGGCTGGTC--1477	41	69	133	160	25	22	40	26	27	29	100	95	31	58	38	49	ACOC
ANAPC7_GTTGGAGTGCAGCCCCG--1478	179	246	163	201	158	141	100	102	125	120	148	222	216	355	246	159	ACOC
ANAPC7_TGTGAGTAAGTATACCA--1479	188	247	109	149	108	109	33	95	142	125	58	148	107	333	73	149	ACOC
ANAPC7_TGTGATAGACCACGTGC--1480	133	291	219	240	109	97	128	95	89	148	158	221	173	398	89	242	ACOC
ANAPC7_TTCTCTCTTTCATGATA--1481	763	1146	802	863	616	255	305	263	461	416	542	409	547	410	702	306	ACOC
ANG_AAATTGACTGATCCAAG--1482	65	87	75	143	19	7	34	9	96	85	108	144	35	39	47	93	ACOC
ANG_AGCATCATGAGGAGACG--1483	145	293	390	407	67	38	263	47	195	184	186	147	172	142	137	144	ACOC
ANG_CTTTGCAGGGTGAGGTC--1484	100	144	208	185	47	34	34	47	158	138	33	93	106	172	15	65	ACOC
ANG_GCTCGGTACTGGCATGG--1485	78	156	182	175	102	77	162	55	60	23	160	197	70	46	175	216	ACOC
ANG_GCTTGCAAGTGGTGACC--1486	176	396	316	344	79	52	139	81	159	156	242	283	106	161	237	136	ACOC
ANG_GTTGTTGCTTGTGAAAA--1487	204	510	170	159	62	113	91	24	154	219	163	157	102	104	138	122	ACOC
ANGEL1_ACCTGGGTGGAAAAAGA--1488	286	259	192	202	118	117	61	37	235	207	105	119	202	301	100	70	ACOC
ANGEL1_AGTAACAGCCCATGTTT--1489	286	359	859	377	144	78	166	113	223	209	381	486	157	306	218	399	ACOC
ANGEL1_CCTTGAGGAAGATGCAT--1490	261	651	619	460	183	92	218	101	225	312	226	323	147	335	145	171	ACOC
ANGEL1_CTCATCCCCCCAGGTAG--1491	47	91	53	17	47	31	15	11	32	31	15	23	26	80	28	26	ACOC
ANGEL1_CTTCTGATGGATAATCC--1492	329	613	286	148	80	71	81	20	272	372	165	215	128	306	76	120	ACOC
ANGEL1_GACTCAGCCCAACCCGC--1493	99	160	1192	783	122	87	347	254	91	113	654	785	139	340	830	630	ACOC
ANGEL1_GCAGCTGAGTGACCTTC--1494	1098	1233	2244	1326	792	312	1444	587	1243	935	1061	1237	1618	1383	2779	1192	ACOC
ANGEL1_GCTCTCAACTGCAAGTG--1495	142	321	332	166	103	20	103	15	99	112	139	284	80	96	282	146	ACOC
ANGEL1_TATATACTGACGTCAGG--1496	151	186	143	142	57	8	53	10	109	92	96	75	51	104	48	70	ACOC
ANGEL1_TCGAAAAAATGTCCTTC--1497	170	321	232	160	68	15	69	8	134	140	136	115	140	120	64	90	ACOC
ANGPT1_AAAGATTGACAAGGTTG--1498	28	78	47	27	30	12	11	9	24	26	25	20	11	23	12	3	ACOC
ANGPT1_AGAGTTGGACACCTTAA--1499	311	441	529	330	296	112	248	60	273	205	239	220	250	303	315	185	ACOC
ANGPT1_ATAACCGGATTCAACAT--1500	657	795	550	602	386	183	256	104	395	458	311	410	598	642	388	314	ACOC
ANGPT1_CAATATGGATGTCAATG--1501	318	646	260	226	163	253	99	95	271	270	222	195	268	273	236	168	ACOC
ANGPT1_CCCTATGTGAGTCAGAA--1502	622	1000	458	366	394	172	95	79	376	448	243	215	446	418	240	125	ACOC
ANGPT1_CCTTCAGAAGCAGCAAC--1503	310	729	473	174	146	152	107	18	579	512	339	235	332	407	242	300	ACOC
ANGPT1_CTGCATTCTGCTGTATC--1504	468	871	670	218	317	174	216	81	363	510	203	392	393	495	250	351	ACOC
ANGPT1_GAAGTCCAGAAAACAGT--1505	35	81	48	49	24	66	19	17	58	43	33	46	55	37	61	18	ACOC
ANGPT1_GCTACCATGCTGGAGAT--1506	622	701	884	837	293	315	486	450	429	590	392	516	478	1032	550	560	ACOC
ANGPT1_TCAAACATATATAATCC--1507	88	178	47	70	27	32	44	22	58	78	32	43	52	108	7	102	ACOC
ANGPT2_AAAGAAGGTGCTAGCTA--1508	65	105	155	131	24	19	113	32	40	65	99	140	57	42	42	76	ACOC
ANGPT2_AAAGTTGTTATAGGCTG--1509	66	135	41	58	49	43	36	38	68	97	23	45	107	150	65	40	ACOC
ANGPT2_AACTGAATTATTCACCG--1510	859	848	603	473	531	217	277	134	853	768	291	438	986	776	346	652	ACOC
ANGPT2_AGAGAAAGATCAGCTAC--1511	436	781	300	611	337	217	149	67	426	284	274	281	395	437	387	149	ACOC
ANGPT2_AGTTGTCCATCTCTGGC--1512	17	35	122	111	6	2	32	37	25	18	131	114	17	27	102	91	ACOC
ANGPT2_CAATATCAGGTCCAGCA--1513	419	660	248	209	214	231	148	56	377	279	148	145	386	379	181	148	ACOC
ANGPT2_CTGAAGTTCAAGTCTCG--1514	333	702	281	322	277	125	125	110	395	380	258	313	472	839	319	231	ACOC
ANGPT2_GAGTCATCGTATTCGAG--1515	1186	1713	923	999	702	322	542	335	1049	1201	546	740	1105	1104	774	786	ACOC
ANGPT2_GCGTTTGCTCCGCTGTT--1516	270	509	355	263	182	142	193	127	242	208	171	318	295	417	226	238	ACOC
ANGPT2_TGTCCAATGCTGTGCAG--1517	332	392	253	298	215	262	130	111	251	273	187	204	312	428	266	286	ACOC
ANGPTL1_ATGTGCATACACATTCC--1518	100	280	226	230	221	95	177	96	143	154	169	93	373	297	334	186	ACOC
ANGPTL1_CATCTTCAACATTTCTG--1519	266	317	170	234	122	27	79	34	130	170	110	174	154	247	86	232	ACOC
ANGPTL1_CCCTTTCAAGATACCAC--1520	487	1094	740	581	207	190	364	68	522	465	303	385	370	412	170	451	ACOC
ANGPTL1_GAAGAATAGCACACCTA--1521	636	1222	400	380	353	260	117	94	480	563	231	245	478	706	281	227	ACOC
ANGPTL1_GACACTGGACATTGCAG--1522	178	220	187	88	58	84	61	19	136	88	79	82	107	121	104	24	ACOC
ANGPTL1_GTGAATTATCCCTCTTA--1523	54	84	62	48	53	13	13	15	81	51	25	36	56	48	36	36	ACOC
ANGPTL1_TATACTCCTGGTCTGCT--1524	451	744	370	404	305	442	250	159	430	438	291	293	546	664	580	266	ACOC
ANGPTL1_TGCCACAGATGGTAAAG--1525	262	368	116	156	159	152	40	57	310	205	108	107	363	268	149	99	ACOC
ANGPTL1_TGGAAACATTGTGAATG--1526	226	324	408	465	93	108	126	105	279	418	180	154	253	506	276	135	ACOC
ANGPTL1_TGGAGAGCACATCCTTC--1527	194	236	259	254	171	100	101	58	173	117	105	157	191	306	206	174	ACOC
ANLN_AACCAGCAGCCCCTCTC--1528	187	339	374	341	93	84	154	75	213	149	232	276	260	281	182	346	ACOC
ANLN_AGGCATCGCCATCCCTT--1529	280	391	745	687	226	158	596	398	190	132	444	571	344	300	1061	520	ACOC
ANLN_AGGGCTGAACTCAAGAT--1530	255	266	163	298	119	60	88	103	235	178	189	216	281	360	183	155	ACOC
ANLN_AGTAGAAGTTTCTAACT--1531	69	158	120	96	43	14	42	16	79	35	114	148	104	81	74	150	ACOC
ANLN_ATTCTCTCGCCTGGCAC--1532	358	487	976	990	396	256	591	419	349	351	627	1042	578	641	777	897	ACOC
ANLN_CAAGTGGAGCATCTGCT--1533	186	437	215	281	128	170	104	149	186	131	174	158	299	305	222	160	ACOC
ANLN_GATAAACAAGCGGTACC--1534	141	158	281	212	62	33	56	68	69	60	110	235	109	131	52	126	ACOC
ANLN_GCAGATGTCGACTCAAC--1535	376	716	437	431	172	203	193	187	477	566	255	389	354	646	257	353	ACOC
ANLN_TGATTCTGTTGCTGTCC--1536	331	360	405	454	146	95	133	77	203	226	232	323	234	328	246	284	ACOC
ANLN_TGCACCTGAGGAGACAC--1537	1007	1898	1145	1316	586	552	337	384	1086	778	859	621	813	911	1373	621	ACOC
ANO3_AAAAGATAAGGATTACA--1538	462	978	692	558	182	194	183	74	619	357	162	326	470	304	109	278	ACOC
ANO3_AATTACATAGCATCCAG--1539	546	852	346	420	223	143	81	86	411	508	232	212	383	510	152	173	ACOC
ANO3_AGCAGAAGGCTTGATGT--1540	955	1447	1006	862	552	298	519	201	1038	928	610	873	986	1026	957	755	ACOC
ANO3_ATTCACTCTCGGTTGAC--1541	168	256	184	216	185	138	123	109	123	90	167	136	156	177	210	155	ACOC
ANO3_CAGAGAGGCTGAATATC--1542	216	313	118	168	105	124	105	75	208	254	102	121	149	270	179	152	ACOC
ANO3_CATTAATGAGACGAGAT--1543	135	228	143	71	64	35	77	29	202	90	63	142	142	219	56	79	ACOC
ANO3_CTGGGCGAGGCAAGGCA--1544	164	377	81	158	49	74	34	19	258	124	65	53	111	146	54	72	ACOC
ANO3_GATGGCCCAAAACCCAA--1545	606	769	425	427	428	179	389	190	377	571	388	354	264	640	570	402	ACOC
ANO3_GCTATTACACTGACGGG--1546	91	167	32	49	22	6	17	5	50	36	14	31	44	65	43	21	ACOC
ANO3_TCTGACTCCTCTAGGTC--1547	144	142	89	55	123	29	90	47	60	87	51	43	142	221	70	45	ACOC
ANP32B_ACCTGACTCAGATGCCG--1548	204	388	361	437	470	321	257	151	194	283	358	451	661	882	537	349	ACOC
ANP32B_CGACGATGAAGTCAGTG--1549	1212	907	836	1094	784	187	265	470	795	786	552	642	624	1664	384	576	ACOC
ANP32B_CTACATTTATTAAACTG--1550	107	140	95	119	58	37	27	20	75	49	112	69	80	62	67	54	ACOC
ANP32B_GCCCCAGCTTACCTACT--1551	347	713	509	469	294	195	232	110	231	259	239	349	331	364	399	386	ACOC
ANP32B_GCTGAGGAACCGGACCC--1552	47	155	127	170	10	12	20	12	62	57	101	121	22	33	28	20	ACOC
ANP32B_GGATGGCTATGACCGAG--1553	534	612	690	604	533	225	398	110	494	480	430	269	671	899	431	254	ACOC
ANP32B_TAACCTCACAGTTAAAG--1554	152	318	197	237	144	61	76	52	187	62	69	166	273	118	64	181	ACOC
ANP32B_TCCGGTTCCTCAGCTCC--1555	95	76	264	160	160	23	116	87	57	82	121	282	137	159	116	487	ACOC
ANP32B_TGGTGTGGATGAAGAGG--1556	11	30	201	235	3	7	174	47	35	4	246	196	63	4	99	143	ACOC
ANP32B_TTTAGATGTGTGAGATT--1557	364	599	438	373	133	75	90	30	389	340	162	180	248	218	152	192	ACOC
ANPEP_AACTCGGCCTTCATGGC--1558	158	314	259	319	201	90	85	48	101	146	322	428	135	234	134	133	ACOC
ANPEP_ACTATGCGGAGCCCACC--1559	484	686	1111	988	412	438	637	366	336	310	940	1262	508	976	1100	1175	ACOC
ANPEP_GAAGGCCAGCAAGTACG--1560	176	260	183	166	127	97	134	80	128	162	130	185	139	503	150	307	ACOC
ANPEP_GACCTGTGGCTGAACGA--1561	1333	3098	1256	1645	720	1348	521	451	1150	1213	1018	905	1142	1810	1297	619	ACOC
ANPEP_GATCCCCAGGATGCCCA--1562	279	460	289	281	248	370	161	379	178	261	273	269	372	545	528	450	ACOC
ANPEP_GCCCAGTGCCATTGCGG--1563	891	1160	2019	1914	731	622	947	904	704	717	1105	1157	950	1339	1469	1396	ACOC
ANPEP_GGAAATATAGAAGCCCT--1564	400	729	673	734	282	129	247	150	386	274	386	401	396	296	500	245	ACOC
ANPEP_GTCAGTGGTGTACTCCC--1565	89	180	121	108	162	88	154	230	43	70	125	108	121	179	330	123	ACOC
ANPEP_GTCTTGTCAATGTCGGG--1566	473	714	334	461	182	138	92	45	272	638	352	244	258	761	234	196	ACOC
ANPEP_TGCGATGATTGTGCACA--1567	216	302	225	284	284	164	89	163	203	225	271	178	356	305	217	217	ACOC
ANXA1_AATCAGAGACATTAACA--1568	828	1191	587	490	470	371	345	88	605	568	298	400	543	580	279	318	ACOC
ANXA1_ATAACCTCAGACACATC--1569	621	1231	829	864	506	403	501	159	969	804	547	696	811	1568	591	432	ACOC
ANXA1_ATCAGAATTCCTCAAGC--1570	284	512	614	547	138	114	156	49	325	503	426	346	313	398	160	190	ACOC
ANXA1_CAAAGCAGCATATCTCC--1571	365	923	437	528	174	100	71	74	460	586	447	611	332	416	220	225	ACOC
ANXA1_CAAGGCAGCGACATCCG--1572	100	115	86	77	134	25	64	58	91	65	29	61	110	122	83	87	ACOC
ANXA1_CTAAAACAACCTCCTCA--1573	555	813	242	287	333	134	77	44	435	455	224	223	381	380	97	150	ACOC
ANXA1_GACCGATCTGAGGACTT--1574	27	53	59	69	11	13	12	20	31	31	61	46	30	24	28	16	ACOC
ANXA1_TATCTTCATCAGTTCCA--1575	653	1123	679	613	642	484	231	204	525	437	434	438	900	751	457	590	ACOC
ANXA1_TATTGAAAATGAAGAGC--1576	43	51	39	40	10	5	16	5	24	28	13	33	18	16	30	45	ACOC
ANXA1_TCATCCAAAGGTGGTCC--1577	372	428	413	456	320	189	217	205	368	370	374	326	452	592	462	291	ACOC
ANXA4_ACTGTCAAAGCTGCTTC--1578	403	522	622	409	233	107	256	77	310	225	242	366	373	389	130	443	ACOC
ANXA4_AGCGAATGTCATCTTCA--1579	1451	2754	1322	1181	945	765	539	286	1250	1479	1058	744	1603	1857	954	761	ACOC
ANXA4_AGGCCAGGATCTCAATT--1580	280	521	245	179	166	165	121	79	222	219	160	168	213	274	174	151	ACOC
ANXA4_CACGTCATACAGCACCG--1581	597	1269	432	407	372	326	237	149	498	525	318	421	750	734	442	345	ACOC
ANXA4_CTTTCATGGCCTTCCTC--1582	41	62	182	206	47	35	62	10	43	37	96	166	101	112	149	78	ACOC
ANXA4_GAGACACCAGCACTCGC--1583	1012	951	771	761	535	594	332	368	629	790	619	773	785	1410	1072	877	ACOC
ANXA4_GCCGATGGTGCTCTTGT--1584	284	408	379	390	149	142	139	108	275	256	314	237	426	290	370	293	ACOC
ANXA4_GGATGAAGGAAATTATC--1585	158	234	204	215	137	46	59	58	188	132	172	150	229	153	91	128	ACOC
ANXA4_GGCAAGGACGCTAATAA--1586	80	195	73	133	48	37	19	33	63	84	83	75	88	136	83	64	ACOC
ANXA4_TCCTGATCTCCTGGCGC--1587	232	421	412	527	278	229	415	210	302	242	330	420	578	484	687	580	ACOC
ANXA8_ACTTCAAGGTCTCAGTG--1588	0	0	0	0	0	0	0	0	0	0	0	0	0	0	0	0	ACOC
ANXA8_AGCAGCTTTGTGGACCC--1589	0	0	0	0	0	0	0	0	0	0	0	0	0	0	0	0	ACOC
ANXA8_CAGGCGAGAAGATTCGT--1590	0	0	0	0	0	0	0	0	0	0	0	0	0	0	0	0	ACOC
ANXA8_CCTCTACAAAGCCATGA--1591	0	0	0	0	0	0	0	0	0	0	0	0	0	0	0	0	ACOC
ANXA8_CTTGGAGGGCCAGTCCT--1592	0	0	0	0	0	0	0	0	0	0	0	0	0	0	0	0	ACOC
ANXA8_CTTTGTGGACCCAGGAC--1593	0	0	0	0	0	0	0	0	0	0	0	0	0	0	0	0	ACOC
ANXA8_GCAGGCGAGAAGATTCG--1594	0	0	0	0	0	0	0	0	0	0	0	0	0	0	0	0	ACOC
ANXA8_GCTTCGTATCTGTATGG--1595	0	0	0	0	0	0	0	0	0	0	0	0	0	0	0	0	ACOC
ANXA8_GTTCTTGTAGTCACCGC--1596	0	0	0	0	0	0	0	0	0	0	0	0	0	0	0	0	ACOC
ANXA8_TCTTGGAGGGCCAGTCC--1597	0	0	0	0	0	0	0	0	0	0	0	0	0	0	0	0	ACOC
AOC2_CAGTGCTCCGGGTTCCA--1598	133	176	171	155	132	86	93	112	190	188	99	146	504	351	279	149	ACOC
AOC2_CCCCTCTGTATCCCATA--1599	190	362	139	206	69	78	48	25	70	182	104	142	89	220	158	211	ACOC
AOC2_CGTGGTGTTTAAACCTG--1600	140	323	341	262	117	102	123	99	223	240	404	200	432	215	330	172	ACOC
AOC2_CTCTCAGCACCGGGCGA--1601	183	524	413	379	100	66	120	81	291	172	248	300	258	423	200	518	ACOC
AOC2_CTGACTCGGCAGGTCCT--1602	24	30	92	81	39	16	66	75	10	36	61	65	38	83	99	91	ACOC
AOC2_GATAGTCCTGGCGTTCC--1603	447	822	842	633	448	442	704	452	427	395	571	468	844	1263	1288	624	ACOC
AOC2_GCACATTCCCCATGCCG--1604	343	529	423	406	444	541	416	246	318	345	397	396	800	1066	816	488	ACOC
AOC2_GCTGGCTGGAACCACCT--1605	122	337	480	659	153	96	241	349	303	150	461	498	252	196	520	609	ACOC
AOC2_GTAGAGGTAGCGGGGTA--1606	30	63	188	90	22	7	61	10	87	46	115	54	145	147	146	52	ACOC
AOC2_TCCACCAAAGAGGACGA--1607	274	580	317	284	205	232	221	106	341	142	239	321	250	252	310	209	ACOC
AOC3_AAAACGCTGCTGCTACT--1608	613	1001	495	461	355	221	263	89	459	588	178	411	516	646	231	292	ACOC
AOC3_CCAGAATGAGGAGCACG--1609	1319	1904	1420	1234	500	247	347	325	1388	1174	1367	1209	1442	1479	1043	729	ACOC
AOC3_CCGGAAGCTGCTGGAGA--1610	288	517	256	388	137	114	111	127	264	286	193	281	373	361	181	238	ACOC
AOC3_GCAGGCCGCCTTCCTCG--1611	349	485	952	980	316	214	388	307	255	407	811	877	757	1118	778	742	ACOC
AOC3_GCCCCAAAACAGCTCCA--1612	172	423	208	183	177	260	153	83	154	256	117	184	366	515	143	202	ACOC
AOC3_GGCTGTGACCCAGCGGA--1613	25	26	57	67	18	21	14	24	21	29	53	64	75	52	124	58	ACOC
AOC3_GTACTCTTGGAACAGCA--1614	210	307	192	152	106	106	91	39	275	223	64	119	228	196	53	125	ACOC
AOC3_GTTTGTGTCCTGCTGGT--1615	1511	2146	1406	1679	503	459	513	326	1636	1178	1266	1462	1056	1820	934	1104	ACOC
AOC3_TCTGGATGCGGTAGCCC--1616	17	14	78	68	8	8	44	41	10	11	82	49	20	17	67	26	ACOC
AOC3_TGGTGCTCAGGGCTCCA--1617	32	19	161	141	51	21	89	67	23	28	129	116	134	90	298	126	ACOC
APAF1_AAGCTCTCCAAATTGAA--1618	113	270	131	78	60	40	45	16	209	168	51	109	208	197	78	47	ACOC
APAF1_ACCCAATGCACTCCCCC--1619	208	226	227	342	223	145	220	167	135	90	158	160	182	331	458	139	ACOC
APAF1_ATTGTAGAATGATACGT--1620	221	440	149	180	157	119	86	53	132	193	108	85	110	124	126	85	ACOC
APAF1_CAACAGGAATGCCATCA--1621	253	447	747	506	242	115	509	215	288	348	290	504	365	611	333	429	ACOC
APAF1_GAATCTTTGCACACGGT--1622	24	18	124	47	27	3	48	10	56	48	46	49	28	45	49	100	ACOC
APAF1_GATCACATGATTAGTGA--1623	740	833	327	522	613	191	86	114	652	720	236	199	535	660	217	257	ACOC
APAF1_GGTCACCATACATGGAA--1624	499	714	389	407	273	220	236	96	259	299	228	274	311	371	225	320	ACOC
APAF1_GTACTCCACCTTCACAC--1625	45	18	44	44	36	9	15	15	29	10	55	14	47	22	97	13	ACOC
APAF1_TCAACATAGAGAAGCTC--1626	49	25	25	36	29	7	12	23	15	7	24	3	10	15	17	1	ACOC
APAF1_TGCTCTTTGCTGTTGAG--1627	90	272	111	126	94	71	30	28	120	103	91	43	113	184	99	27	ACOC
APBB1_AGCTTCTCCTCCTCTTG--1628	60	135	122	116	192	131	119	100	18	69	103	177	85	150	247	155	ACOC
APBB1_CCAGTAATAGGTCCCTG--1629	174	181	344	285	194	83	139	89	215	142	153	171	252	230	169	142	ACOC
APBB1_CCGTGCGCTCCCTAGGC--1630	145	119	268	235	92	133	131	126	101	82	127	209	229	179	178	188	ACOC
APBB1_GAGGCCCCAATGGAGCT--1631	167	349	315	216	194	259	102	105	198	174	212	245	521	329	363	304	ACOC
APBB1_GCCGGGGGGTTCCCACT--1632	35	44	268	260	46	4	146	121	19	20	152	196	32	67	502	365	ACOC
APBB1_GCGTAATGCCCGCTGCT--1633	89	183	636	424	105	94	338	123	74	78	511	331	324	454	914	281	ACOC
APBB1_GCTGCTCCCCTGTGAGG--1634	69	181	522	519	133	116	332	244	46	110	412	475	160	247	690	460	ACOC
APBB1_GTCAACGTCCCCTCCTC--1635	639	1070	934	909	586	481	502	447	693	528	641	614	1267	1378	653	968	ACOC
APBB1_GTGGCGATGTTCTTGGC--1636	595	917	1167	1494	359	329	559	219	573	504	758	782	745	589	561	987	ACOC
APBB1_TTGAGGATGGAGAATTT--1637	259	391	173	298	269	102	51	52	295	310	118	149	197	308	178	96	ACOC
APBB1IP_AATTTAACTACAGTGTG--1638	155	209	64	139	99	43	34	3	105	113	38	114	194	230	14	36	ACOC
APBB1IP_AGGACTCTTTCTGTGCC--1639	15	44	19	54	9	16	11	7	10	19	57	41	27	51	11	36	ACOC
APBB1IP_CACAAAGTCACTGATGG--1640	431	793	295	390	154	87	161	38	291	348	213	245	264	237	106	175	ACOC
APBB1IP_CACTTTGCTGGGAGAGA--1641	251	559	274	384	149	108	128	53	415	330	190	125	254	304	201	138	ACOC
APBB1IP_GCAGCCTCTCTTGGTTA--1642	325	466	282	418	412	196	326	109	254	384	277	202	228	582	333	153	ACOC
APBB1IP_GTAAGTCATCCTCATAT--1643	75	120	105	80	38	36	27	21	97	96	61	55	125	95	57	42	ACOC
APBB1IP_GTTGTCCAGAACATCTC--1644	845	1192	806	983	376	190	378	280	601	659	519	693	479	1165	574	470	ACOC
APBB1IP_TCTAACACAGGATCGGC--1645	726	951	853	845	212	138	344	102	458	549	467	352	309	673	324	251	ACOC
APBB1IP_TGCTCTCATGGCAGATC--1646	165	415	327	331	127	221	154	96	203	264	208	177	194	292	178	132	ACOC
APBB1IP_TTGAAGTCTTATCAGAC--1647	255	414	104	145	139	89	54	34	178	177	114	92	126	181	168	60	ACOC
APBB2_AGAGGCCCATGGCCGCC--1648	58	89	93	82	74	64	56	44	49	39	56	66	137	152	81	103	ACOC
APBB2_CACCTTGGCAGTGTTTA--1649	258	452	293	203	417	102	154	117	108	123	226	266	152	221	301	281	ACOC
APBB2_CAGCTCCTTACAGGAAA--1650	846	1366	468	633	689	342	167	156	871	914	313	460	804	864	403	417	ACOC
APBB2_GAAGAATGCCAAAGCGC--1651	186	182	144	212	134	46	67	51	130	108	88	121	224	257	94	408	ACOC
APBB2_GACATCGAGGTTCACAT--1652	334	683	468	730	299	179	119	232	556	344	470	547	501	465	538	498	ACOC
APBB2_GGAGAACCAGCTCCGTA--1653	146	431	293	278	108	119	141	95	123	364	186	128	66	384	136	105	ACOC
APBB2_GTCTGTAGTTCCGCTGC--1654	125	251	723	583	254	170	271	306	221	183	484	354	398	275	591	320	ACOC
APBB2_GTTCTGCTCTAGTTCTC--1655	1051	1499	1357	1768	758	915	722	407	1627	886	986	1100	1723	1174	939	781	ACOC
APBB2_TGTTTGGTGGTGTGGCT--1656	376	605	647	398	194	123	160	52	219	340	443	640	273	533	313	308	ACOC
APBB2_TTCCACGTGCAGTACTT--1657	393	506	410	588	329	329	264	276	378	468	407	417	652	804	573	433	ACOC
APC_AATGAAGGTCAAGGAGT--1658	366	490	356	436	172	101	107	84	285	386	213	280	268	523	167	263	ACOC
APC_ACATCCAGACTGTCGCA--1659	1083	1552	1659	1676	672	413	997	697	1227	1131	1188	1475	1548	1948	1904	1488	ACOC
APC_AGCCTCTTTACTGCCCC--1660	535	872	438	531	470	461	257	102	520	520	344	400	752	1072	767	336	ACOC
APC_AGTTGAGGCACTGAAGA--1661	102	398	134	156	66	104	51	44	140	128	137	105	59	115	230	96	ACOC
APC_GACTGCACTCTCCAGAA--1662	1086	1663	1175	858	771	698	525	385	721	847	553	890	878	1168	1074	921	ACOC
APC_GCAAATCAGAGTTGCGA--1663	573	613	597	660	307	71	213	203	395	664	602	598	330	702	370	392	ACOC
APC_GCTTCCATAAGAACGGA--1664	819	1384	784	483	668	339	353	254	891	932	635	410	955	865	748	463	ACOC
APC_TATGACCAGAAGGCAAT--1665	444	844	486	503	191	215	316	182	618	627	368	435	581	814	465	359	ACOC
APC_TATTGAAGATGAAGCTA--1666	422	459	293	290	131	115	98	51	315	319	203	175	345	353	231	139	ACOC
APC_TGGACTGTGAAATGTAT--1667	493	781	237	246	174	219	52	43	312	407	238	257	267	338	297	305	ACOC
APC2_ACCTGAGGCAGGAGCTA--1668	66	86	114	143	81	134	73	19	38	37	64	97	130	180	67	67	ACOC
APC2_CCGAGTGCTGGTGTCCT--1669	155	248	834	752	720	283	392	311	125	101	532	1056	308	296	1353	822	ACOC
APC2_CTGCTCGTAGGGCGCCA--1670	216	309	392	388	455	205	333	104	120	190	237	401	399	578	404	272	ACOC
APC2_CTGGAGACAGAGACGTC--1671	129	75	246	197	91	98	81	39	101	90	109	160	133	204	218	142	ACOC
APC2_GGCCACCATCCGGCTGC--1672	136	380	810	525	258	615	350	275	190	162	500	425	510	429	655	444	ACOC
APC2_GGGCCTGTCCAAGCGCC--1673	85	187	109	123	132	83	67	69	94	56	93	127	163	79	206	294	ACOC
APC2_GTCCTGAAGCACCTACA--1674	929	851	898	797	482	229	577	163	672	714	728	682	708	1323	664	573	ACOC
APC2_TGGTGATGTCCATCTGT--1675	329	570	998	707	447	200	364	240	270	215	458	582	387	664	811	476	ACOC
APC2_TGTACTGGGCTGCCCTC--1676	70	138	181	287	174	134	188	168	80	46	188	168	207	199	450	199	ACOC
APC2_TTCCAGCCGCCCACCCT--1677	50	107	262	280	85	49	110	36	62	40	182	233	131	140	189	151	ACOC
APCDD1L_ACGAGCAGCGAGTGGGC--1678	620	965	436	851	406	340	358	252	458	413	527	810	439	547	737	995	ACOC
APCDD1L_AGTGGGGTTCCCAGCGC--1679	103	246	218	278	127	248	146	137	111	136	272	255	225	407	321	281	ACOC
APCDD1L_GAGTTAGACCACCTGGC--1680	22	42	56	51	26	4	22	7	30	26	72	50	32	32	51	39	ACOC
APCDD1L_GCGCGGGTCAGGAACTC--1681	674	1453	1439	1321	437	446	497	422	772	645	978	1154	891	1434	1652	937	ACOC
APCDD1L_GGCACTCTATCTGGCAA--1682	878	1173	559	648	456	239	259	170	702	758	422	567	512	947	309	392	ACOC
APCDD1L_GGGCGCTGTACGAGCTG--1683	484	762	725	707	364	243	256	116	462	439	416	474	463	548	399	299	ACOC
APCDD1L_GGTGGGCTCGAAAGAGC--1684	227	217	203	180	121	27	104	29	128	101	79	156	94	176	91	76	ACOC
APCDD1L_GTGGTAGTCGGCCTCGG--1685	1214	2251	2332	1823	833	557	798	526	1539	1553	1502	1732	1381	2039	1353	1139	ACOC
APCDD1L_TAGGGGAGCATGGCTGC--1686	12	3	18	34	3	8	3	4	18	6	11	19	3	9	3	9	ACOC
APCDD1L_TGATATGATGTTGATCT--1687	473	632	685	639	301	179	325	171	490	337	392	420	302	287	397	297	ACOC
APEX1_AAGGCACAGTATATCTG--1688	384	591	532	563	179	211	173	117	274	532	285	373	334	638	390	313	ACOC
APEX1_ATTTGACTCGTTTGTGC--1689	771	1133	1428	1540	270	143	390	154	752	798	1071	1057	613	822	396	870	ACOC
APEX1_CCGAAGCGTGGGAAAAA--1690	97	113	171	195	33	20	75	33	135	116	126	141	112	170	78	74	ACOC
APEX1_CCGTAAGAAACTTTGAG--1691	377	591	272	322	140	77	81	30	432	304	216	280	181	193	75	89	ACOC
APEX1_CTGGGGGGTCCTCATAC--1692	46	106	223	101	25	15	54	29	32	26	34	70	114	82	83	110	ACOC
APEX1_GAGGAGCATGATCAGGA--1693	539	895	450	581	287	229	231	139	500	381	182	277	313	465	209	313	ACOC
APEX1_GGAGTACCGGCAGCGCT--1694	935	1259	1123	1389	466	270	672	494	875	956	960	947	580	1233	1026	706	ACOC
APEX1_GGCCGTCTTACTCTTCT--1695	417	668	624	690	340	222	265	329	380	404	387	539	343	572	530	625	ACOC
APEX1_TATTGATGAGAGAGTCC--1696	219	225	200	195	108	69	83	39	129	203	162	177	123	237	214	175	ACOC
APEX1_TGGATGGGCTTCGAGCC--1697	4	12	3	9	3	2	2	2	3	4	7	12	2	1	9	4	ACOC
APEX2_AATAGCCGCTACGGTTG--1698	80	86	253	202	151	71	140	101	21	35	172	153	57	118	214	190	ACOC
APEX2_AGCATTGTCCTTACAGA--1699	330	678	528	517	110	123	167	140	301	140	232	277	287	262	209	220	ACOC
APEX2_AGCCCGGAGTTCCTCTT--1700	222	470	523	356	454	502	264	374	200	274	411	377	328	545	817	325	ACOC
APEX2_ATTTGCCACCCCTTGCA--1701	413	652	460	440	362	199	300	74	263	318	267	323	367	654	358	418	ACOC
APEX2_CCCCTGGCTATCGTTGA--1702	109	322	535	373	173	116	230	281	115	226	202	414	122	568	466	376	ACOC
APEX2_GCCTCCCAGGGTCCGCA--1703	694	1018	3102	2123	784	838	2050	1191	638	698	1290	2325	1648	1729	2455	2472	ACOC
APEX2_GGATATCGTCTGTCTCC--1704	199	321	440	313	243	288	234	222	148	144	281	314	199	324	528	388	ACOC
APEX2_GTCCAAAATGCGCCCCA--1705	122	172	165	229	87	29	69	28	96	140	104	176	264	265	67	140	ACOC
APEX2_GTGAGCTGGAACATCAA--1706	96	258	173	114	55	54	29	27	131	127	97	130	84	136	68	76	ACOC
APEX2_TGGCAAACAGGCCACTC--1707	256	332	410	361	283	132	578	60	186	271	539	343	440	584	339	269	ACOC
API5_AAATGCTTAAAGAATTT--1708	121	258	163	115	22	39	27	3	97	160	120	86	29	170	42	34	ACOC
API5_ACAGCAACTTGTAGAGT--1709	535	352	467	546	365	58	374	178	403	380	443	528	495	421	955	740	ACOC
API5_ACAGTTAGACCTCTGTG--1710	266	424	404	332	136	100	169	51	322	247	257	240	362	465	130	159	ACOC
API5_AGCCTGTCCACACAGTC--1711	1205	1841	1149	818	716	724	601	270	1164	1134	641	836	1223	1706	1115	1079	ACOC
API5_AGTATATCTGCCACTCG--1712	29	29	68	77	5	8	35	17	11	24	34	87	34	21	47	34	ACOC
API5_AGTCTTAACAAAGGAAG--1713	119	149	78	55	45	12	40	3	109	93	44	54	54	71	36	73	ACOC
API5_GATGCCACGGAGCAAGT--1714	246	477	317	379	123	112	142	238	256	254	301	242	203	364	528	385	ACOC
API5_GGGTAGTCAAGGTACCG--1715	323	364	452	612	164	50	203	222	307	399	332	279	303	712	316	178	ACOC
API5_TAAAGCTCCTCTACTGT--1716	242	538	325	367	136	119	234	113	155	67	192	134	199	160	153	228	ACOC
API5_TGCCTATCAAGTGATAT--1717	343	450	381	547	193	151	206	168	339	344	272	512	301	343	599	385	ACOC
APLF_ACATGCCATTCTTGAGG--1718	373	809	680	804	338	291	450	277	412	476	493	531	529	707	691	764	ACOC
APLF_AGCCAATCCTTGCCGAG--1719	505	550	369	456	362	91	293	105	316	286	477	421	394	588	404	328	ACOC
APLF_AGGCAATTAATTTCATC--1720	441	577	310	302	196	67	123	29	368	392	159	211	216	348	81	141	ACOC
APLF_CCCGGGGAGACGGTGAT--1721	45	98	96	67	47	40	41	75	57	66	45	70	34	144	28	31	ACOC
APLF_CCGATCACCGTCTCCCC--1722	578	1065	1365	1496	1683	438	592	855	581	567	1062	1476	1369	1546	2257	1258	ACOC
APLF_CTAACATCCAAGTTGGA--1723	15	42	36	26	12	15	7	6	14	18	8	4	53	45	10	5	ACOC
APLF_CTGGGTTGTGTTTAGCT--1724	82	128	100	96	83	36	43	24	91	78	65	119	158	115	126	112	ACOC
APLF_GCACCAGTAGTCTCATG--1725	596	1245	691	885	506	918	376	690	609	590	466	858	544	788	798	871	ACOC
APLF_GGGAGTCATCTGGGTCT--1726	35	38	109	126	50	31	41	18	65	37	92	84	84	61	50	58	ACOC
APLF_GTGCAAAAATACTGATC--1727	551	734	406	439	291	118	165	105	534	349	510	429	352	376	327	273	ACOC
APOBEC3A_AAGCCAGCCCAGCATCC--1728	579	821	705	789	509	295	390	254	340	470	421	661	625	1051	569	714	ACOC
APOBEC3A_CAGTGCCTCCTTATATA--1729	713	915	500	730	462	281	327	322	561	503	395	359	569	657	521	693	ACOC
APOBEC3A_CTACCTGTGCTACGAAG--1730	673	1000	1032	546	541	483	588	442	455	581	686	583	621	890	833	430	ACOC
APOBEC3A_CTACGAAGTGGAGCGCC--1731	72	57	81	167	39	20	33	12	47	49	67	147	47	75	67	78	ACOC
APOBEC3A_CTGGTCCATCTTGACCG--1732	222	269	326	353	143	44	103	39	132	142	134	195	138	203	97	107	ACOC
APOBEC3A_GCAGTGCCTCCTTATAT--1733	628	961	599	726	405	460	274	270	525	443	313	407	729	680	620	776	ACOC
APOBEC3A_GCTCCACTTCGTAGCAC--1734	1559	2126	1390	1987	979	910	837	724	1123	1169	1023	1482	1145	1640	857	1549	ACOC
APOBEC3A_GGCACTGCAAATGCTGC--1735	287	294	355	367	249	131	144	126	378	273	378	489	542	616	674	427	ACOC
APOBEC3A_GTGCCTCCTTATATAGG--1736	152	387	325	132	98	147	119	33	220	245	176	177	231	376	177	86	ACOC
APOBEC3A_TTGGAAGTGAATATGTG--1737	345	430	139	181	115	114	46	41	159	307	116	197	217	347	168	89	ACOC
APOBEC3C_ACCTCCCCTGCACAGTC--1738	321	353	309	421	268	197	268	262	224	192	244	256	402	379	735	431	ACOC
APOBEC3C_ACCTGGTACTTTGTGTT--1739	159	285	268	232	145	216	169	134	137	197	180	175	292	210	302	146	ACOC
APOBEC3C_AGCCCCTCCTGGTAACA--1740	565	486	284	611	530	351	158	544	438	349	382	318	946	806	746	391	ACOC
APOBEC3C_ATGAAGGCAATGTATCC--1741	494	952	460	718	345	385	312	248	654	717	516	515	517	1265	615	440	ACOC
APOBEC3C_CGACCCCTTCCTGACTC--1742	82	189	127	138	151	201	87	273	100	77	58	76	163	242	323	170	ACOC
APOBEC3C_CGTCGCAGAACCAAGAG--1743	255	613	421	606	112	114	178	96	293	333	266	390	353	350	276	323	ACOC
APOBEC3C_GATACATTGCCTTCATC--1744	1036	1285	1166	1070	760	368	457	368	592	666	631	888	742	958	801	828	ACOC
APOBEC3C_GATCGTTGGCTTCCCAT--1745	449	739	559	485	400	278	389	111	458	481	392	326	578	941	370	274	ACOC
APOBEC3C_GCGCTTTATACCTTCCA--1746	71	80	125	87	66	20	24	43	88	55	31	39	137	90	41	28	ACOC
APOBEC3C_TCCTAACACAAAGTACC--1747	139	325	155	133	145	20	107	47	154	98	86	95	191	162	73	104	ACOC
APOBEC4_CATGCTAGCAGTTGCAC--1748	206	555	465	573	131	343	224	165	401	455	253	412	344	1216	399	301	ACOC
APOBEC4_CCTTACCATATTCGAAC--1749	304	413	534	600	229	76	266	145	250	324	512	599	304	417	603	445	ACOC
APOBEC4_CTCCACAGCTTTATAAG--1750	342	446	197	266	181	71	65	86	203	235	154	171	138	234	205	178	ACOC
APOBEC4_GAAATGTTGTCCCATAA--1751	109	239	152	225	58	25	43	9	102	115	123	91	51	96	71	230	ACOC
APOBEC4_GAGTACCTAGCAAATCA--1752	235	347	276	232	210	115	90	143	230	216	119	155	183	466	307	233	ACOC
APOBEC4_GCTCTATCATACTGAGA--1753	275	202	234	173	136	25	65	70	125	269	122	181	84	178	169	183	ACOC
APOBEC4_GCTGTCATTATTGTATA--1754	200	321	111	172	92	90	29	29	206	134	106	99	108	108	138	143	ACOC
APOBEC4_GGCCAGCTTATGGCCGC--1755	195	546	361	288	352	136	239	76	107	165	224	433	381	487	464	288	ACOC
APOBEC4_GTTAGCTTCATTACAAG--1756	95	187	126	107	24	24	34	13	99	71	86	112	82	20	47	35	ACOC
APOBEC4_TGCCTGGATACGTAATC--1757	498	611	848	720	283	168	405	387	498	394	503	531	817	450	461	476	ACOC
APOD_ACTGTGAATCAAATCGA--1758	475	618	528	604	186	113	148	150	353	517	207	318	313	429	136	278	ACOC
APOD_CTCTGTGAGGTTAACTG--1759	383	304	494	355	163	62	130	101	474	819	123	289	291	669	264	229	ACOC
APOD_CTCTTCGGTGCGGCAGA--1760	549	1182	1596	1076	654	271	639	270	673	504	778	949	823	681	537	545	ACOC
APOD_GATCAAAGTGTTAAACC--1761	604	901	703	737	286	116	171	110	588	605	459	361	618	465	287	289	ACOC
APOD_GCAGCGTCCATTCTCAA--1762	496	873	482	862	273	228	181	222	569	442	427	433	768	607	639	511	ACOC
APOD_GCTGCTGCTTTCCGCAC--1763	441	775	795	506	393	532	376	341	327	455	384	368	503	829	779	396	ACOC
APOD_GTGGCCAGGATCCAGTA--1764	557	1392	841	787	324	330	300	182	884	848	531	485	669	1066	508	455	ACOC
APOD_TCAAAATTCTCCTGCAC--1765	130	136	100	109	15	7	10	7	89	78	48	72	10	59	15	10	ACOC
APOD_TGGCTGGAGAAGGGACC--1766	18	84	165	248	28	30	95	58	66	55	143	235	86	202	103	202	ACOC
APOD_TTGGATGATGCAGGTAC--1767	134	149	96	122	64	27	43	33	79	118	43	68	76	153	52	64	ACOC
APP_AACTTGTCAATTCCGCA--1768	565	691	815	876	375	174	588	197	405	416	605	808	449	648	278	622	ACOC
APP_ACACAGACTATGCAGAT--1769	547	786	338	483	502	341	190	244	627	462	485	276	869	639	769	314	ACOC
APP_AGAAGCCGATGATGACG--1770	301	688	581	402	104	169	219	99	351	617	317	259	185	626	168	189	ACOC
APP_CACTTTCTTCAGCCAGT--1771	162	321	215	175	89	40	47	15	172	131	105	74	123	190	91	52	ACOC
APP_CTTGTCAGGAACGAGAA--1772	403	508	151	152	158	62	99	70	177	307	97	161	141	428	87	195	ACOC
APP_GCCGTAGTCATGCAAGT--1773	616	1008	516	545	380	250	242	222	657	535	461	289	736	727	861	210	ACOC
APP_GGTATCAATGCAGGTTT--1774	1110	1641	586	583	562	377	204	100	1322	994	453	289	940	1076	371	296	ACOC
APP_GTTGGCTTCTACCACAT--1775	324	689	354	493	359	229	171	178	480	337	289	289	639	360	427	458	ACOC
APP_TGGGATTCAGATCCATC--1776	270	358	232	261	105	98	128	46	201	225	120	210	261	366	184	191	ACOC
APP_TTCTGCTGATGCGGAGG--1777	380	649	480	538	202	152	161	123	392	374	377	470	301	693	481	325	ACOC
APPL1_AAATCTTAATGAACAAC--1778	156	197	142	161	98	41	30	17	159	100	74	61	88	115	43	83	ACOC
APPL1_CACATATAAGGGATCAC--1779	465	973	496	407	198	416	212	55	588	538	202	231	647	664	322	144	ACOC
APPL1_CATGCAACAGACAATAG--1780	674	1183	629	668	434	385	222	255	845	518	446	247	834	510	569	218	ACOC
APPL1_CTGGTGTTGTTTCTTTC--1781	645	1228	1192	974	718	318	530	121	710	594	516	746	675	432	395	531	ACOC
APPL1_GAAATTTGGTGGGGTCT--1782	33	41	42	52	25	7	16	3	41	25	31	37	18	12	16	8	ACOC
APPL1_GCATAGCTTGATACAAC--1783	187	273	137	188	144	109	73	18	192	157	141	135	200	187	205	64	ACOC
APPL1_GCCCGTGGGGATGTAGC--1784	20	26	95	79	23	33	63	13	58	27	56	80	75	73	77	59	ACOC
APPL1_GGCAGCTTGTCGATCCC--1785	328	489	944	947	352	131	461	132	302	295	672	565	396	876	556	582	ACOC
APPL1_GGTAATGGGGAACATCA--1786	436	560	472	607	252	131	353	145	588	391	416	433	651	857	382	540	ACOC
APPL1_TTGTTAGAACCTCTACT--1787	176	343	205	169	159	65	104	15	184	207	54	67	175	273	93	65	ACOC
APPL2_AAAGCTGTTGTGTGGCC--1788	11	16	17	26	20	3	13	9	9	7	18	9	20	14	8	9	ACOC
APPL2_AACCATGTCTGCAACGG--1789	571	731	692	774	443	271	282	152	578	596	800	595	519	974	819	527	ACOC
APPL2_ACTTTAAAGGATCTATT--1790	39	146	151	76	25	56	59	5	118	62	55	31	66	41	37	43	ACOC
APPL2_CAGGCTGCCTAAGAAAA--1791	49	138	114	111	37	37	68	19	73	45	76	78	46	83	131	114	ACOC
APPL2_CGAAGTCGGAAAAGAGG--1792	80	297	77	227	32	53	29	38	234	126	83	91	243	183	57	23	ACOC
APPL2_GCAACGCCTCCTCTAGC--1793	0	6	6	5	9	8	3	4	3	4	12	13	3	3	7	8	ACOC
APPL2_GCAATGCAGCGCGTCTA--1794	172	593	396	300	121	215	174	109	142	239	167	226	153	400	177	135	ACOC
APPL2_GTCCTGTGTTCCCAAGT--1795	692	1123	1213	1600	434	626	575	591	668	688	902	668	1201	1554	1485	795	ACOC
APPL2_GTGTTTGAAGAAGATGC--1796	193	364	374	281	131	105	176	103	289	159	226	170	320	210	204	172	ACOC
APPL2_GTTGGTATAGTCTGTGA--1797	662	1066	719	570	254	277	237	160	659	704	392	357	638	539	330	229	ACOC
APTX_AAAGTTCATTCACCATG--1798	182	279	336	323	69	29	72	25	126	174	115	141	122	138	101	126	ACOC
APTX_ACAGTGATTCTATAGAA--1799	154	237	123	122	82	54	42	24	128	184	43	82	112	132	32	52	ACOC
APTX_ACTGAGTCAATGCTGGT--1800	465	981	1005	798	682	528	555	527	498	635	531	410	872	1282	934	402	ACOC
APTX_CTCTGTGCCCCTAAAGA--1801	53	77	106	139	103	52	109	35	33	44	58	85	79	328	113	56	ACOC
APTX_GAAAGCAGAGTGTAACA--1802	362	595	279	271	124	118	55	35	318	263	149	153	380	217	180	141	ACOC
APTX_GAACCTGGGAGCAACTC--1803	359	706	826	336	309	159	348	240	501	373	417	391	793	611	525	555	ACOC
APTX_GAAGAGGCAAAGAACCC--1804	57	72	232	232	68	21	91	45	63	28	72	99	135	94	183	153	ACOC
APTX_GTGGAAGTCTGATTCGC--1805	182	139	317	124	44	100	127	28	96	73	167	162	104	101	124	123	ACOC
APTX_TGGTGAGACAGGACAGC--1806	3	9	19	30	5	1	12	2	23	7	67	33	19	6	40	9	ACOC
APTX_TTGACTCCAGTGGCCCA--1807	394	624	443	544	386	254	553	197	254	297	383	463	646	910	660	600	ACOC
AQP1_AAGCCGTGTCCCCTGCT--1808	367	632	454	462	470	439	405	297	352	299	301	347	512	725	955	534	ACOC
AQP1_AGCAGGATGCAGCCATA--1809	145	239	214	250	70	62	87	100	117	145	134	146	104	274	132	75	ACOC
AQP1_ATTCATCGGGGGAGCCC--1810	8	17	27	27	11	8	2	2	8	14	13	29	14	95	51	22	ACOC
AQP1_CACCAGGTCCTCATAGC--1811	86	175	106	176	72	65	68	55	90	63	106	85	175	185	187	119	ACOC
AQP1_CCCACCAGCCACCTGAT--1812	177	420	309	349	161	107	150	109	291	170	226	209	202	275	294	225	ACOC
AQP1_CCCCTTGCCTCTGGTCT--1813	258	586	357	435	369	270	134	157	304	203	275	372	496	553	400	430	ACOC
AQP1_CCCGAGGTTCCCCATCT--1814	84	166	422	310	72	180	535	134	108	130	202	161	308	190	448	240	ACOC
AQP1_GACTTGTACTACTACGA--1815	510	664	561	744	312	288	322	224	395	366	467	486	391	624	672	502	ACOC
AQP1_GATCTGCTCCTGCTGGT--1816	927	1262	941	1173	519	418	447	494	946	925	813	1043	970	1394	1641	1321	ACOC
AQP1_GCACGCATAGCACCAGC--1817	279	826	409	441	333	550	156	209	371	318	195	294	276	550	211	423	ACOC
AQP1_GCTGCACGCAGTGATAT--1818	316	571	280	247	123	132	74	139	348	273	127	91	339	311	185	84	ACOC
AQP1_GGTGTGAACTCGGGCCA--1819	7	15	18	15	2	1	1	0	6	6	9	22	2	10	3	4	ACOC
AQP1_GTCACGGCGCCTCCGGT--1820	203	393	935	579	275	302	610	243	180	174	530	685	279	455	634	443	ACOC
AQP1_GTCCAAGGGCTACAGAG--1821	442	758	407	384	134	105	100	79	444	239	362	250	229	641	157	151	ACOC
AQP1_GTGACTGGAGGACTGAG--1822	316	579	492	359	194	219	188	219	265	270	286	404	253	506	308	261	ACOC
AQP1_GTGGGATTAACCCTGCT--1823	37	38	11	40	14	23	3	40	17	28	20	27	19	72	39	30	ACOC
AQP1_GTGGTTGAGCTGGATTC--1824	226	258	389	526	179	90	209	83	165	205	353	359	235	242	230	182	ACOC
AQP1_TCAATCTGCTCCTGACT--1825	136	176	120	61	96	51	59	44	73	68	80	81	73	152	147	126	ACOC
AQP1_TGAGGTCACTGCTGCGT--1826	157	181	109	182	75	165	155	156	79	100	74	119	123	147	315	196	ACOC
AQR_AGAAAACGTGCCTGCAT--1827	0	4	678	498	8	5	338	112	1	3	371	370	2	4	281	426	ACOC
AQR_GAAGATCGTGGCCCCTA--1828	371	589	508	595	264	153	183	264	304	259	375	415	294	289	339	451	ACOC
AQR_GATTTCTTCTTGATGTG--1829	21	36	365	350	12	8	81	30	20	15	205	202	26	5	136	94	ACOC
AQR_GCATTAGCTGAAACTGA--1830	64	89	473	621	37	44	184	133	44	22	483	411	36	26	297	511	ACOC
AQR_GCCCTACTCGGCACTGG--1831	922	1190	1147	1103	733	445	947	414	595	474	827	915	679	740	1603	962	ACOC
AQR_GCCTTGCTAGATACCTC--1832	6	70	1687	1641	0	81	733	528	3	0	1329	874	72	0	2046	996	ACOC
AQR_GCGCCTTGTGGGTAGCA--1833	1	5	244	255	0	0	175	41	0	2	185	187	0	1	81	89	ACOC
AQR_TAAAAAAGAATGGGAAG--1834	0	5	128	104	0	1	41	1	0	0	33	68	0	0	5	38	ACOC
AQR_TCAGAGCATTTCCAGTT--1835	1	5	397	396	1	1	138	91	0	6	244	309	9	6	363	516	ACOC
AQR_TTATCTCCCTCCCAATG--1836	0	0	47	77	12	0	51	16	0	0	82	89	0	0	180	73	ACOC
AR_ACAGTGTCACACATTGA--1837	245	303	306	293	137	99	200	153	199	248	92	98	173	313	191	130	ACOC
AR_CAGCAGCAAACTGGCGC--1838	243	500	418	670	110	88	180	135	310	281	378	284	203	474	266	171	ACOC
AR_CTATTGATAAATTCCGA--1839	381	436	234	228	68	60	59	25	174	451	150	184	161	312	103	106	ACOC
AR_CTTCATCTCCACAGATC--1840	166	253	174	187	81	76	77	56	85	133	107	107	115	248	151	165	ACOC
AR_GAAGTGCAGTTAGGGCT--1841	160	306	84	152	67	55	79	32	183	161	42	67	225	216	43	49	ACOC
AR_GGACGCAACCTCTCTCG--1842	365	792	786	585	269	108	584	163	292	400	663	536	630	489	585	600	ACOC
AR_GTCCATCTTGTCGTCTT--1843	143	265	280	256	97	71	107	54	182	164	131	133	167	229	171	128	ACOC
AR_GTCTTGGACGGCGGCCG--1844	83	211	245	367	91	60	109	103	110	96	496	602	234	213	166	287	ACOC
AR_GTTGCTGTTCCTCATCC--1845	741	1480	1561	1033	560	447	880	288	644	641	826	832	1085	1117	1237	1084	ACOC
AR_TGGAAAGTAATAGTCAA--1846	75	69	46	85	29	25	11	7	71	37	32	82	17	54	14	24	ACOC
ARAP1_ATAAGCGCTAGAGAGCC--1847	36	19	29	45	14	10	10	5	12	17	26	38	10	18	19	9	ACOC
ARAP1_CACTTTGTCCCCGACCA--1848	310	422	413	232	189	104	118	62	248	270	178	208	503	360	183	233	ACOC
ARAP1_CAGACTGGCCACGCGCA--1849	41	46	216	262	97	35	128	111	41	49	206	266	75	130	294	134	ACOC
ARAP1_CCCGGAAGGCAAAGGTT--1850	47	76	78	151	28	2	37	36	21	35	119	148	7	94	118	111	ACOC
ARAP1_CGCCACACCCCATGGAC--1851	60	90	81	108	54	46	64	46	48	57	115	81	59	153	188	139	ACOC
ARAP1_GAGGGAGAGGAACTGTC--1852	171	204	240	227	92	106	120	76	252	101	167	248	324	181	250	234	ACOC
ARAP1_GATGACCACGCCTATGA--1853	238	424	260	281	279	244	166	187	153	146	155	239	241	205	263	288	ACOC
ARAP1_TGATCACTTCAAACTTC--1854	347	585	317	264	181	163	102	42	381	289	145	202	313	331	128	160	ACOC
ARAP1_TGGTCCGGTTGTTCCGA--1855	182	463	393	426	52	110	123	94	151	212	232	270	127	168	232	197	ACOC
ARAP1_TTGATGACTGGTGTGAC--1856	299	495	631	666	216	123	312	92	319	275	356	474	316	364	253	254	ACOC
AREG_AACGAACCACAAATACC--1857	0	0	0	0	0	0	0	0	0	0	0	0	0	0	0	0	ACOC
AREG_AAGAATATTTCGGTGAA--1858	0	0	0	0	0	0	0	0	0	0	0	0	0	0	0	0	ACOC
AREG_AGACATAAAGGCAGCTA--1859	0	0	0	0	0	0	0	0	0	0	0	0	0	0	0	0	ACOC
AREG_AGCCCCGCTGCTACCGC--1860	268	385	346	301	431	519	449	529	184	205	227	270	564	537	1029	596	ACOC
AREG_AGGCATTTCACTCACAG--1861	0	0	0	0	0	0	0	0	0	0	0	0	0	0	0	0	ACOC
AREG_CAAATATATAGAGCACC--1862	0	0	0	0	0	0	0	0	0	0	0	0	0	0	0	0	ACOC
AREG_CCAATCCAGCAGCATAA--1863	0	0	0	0	0	0	0	0	0	0	0	0	0	0	0	0	ACOC
AREG_GACAGCACCACCGGCGC--1864	57	47	63	30	69	38	39	61	13	49	49	68	59	67	60	104	ACOC
AREG_GCCCCCCCAAAACAAGA--1865	0	0	0	0	0	0	0	0	0	0	0	0	0	0	0	0	ACOC
AREG_GCTACCGCCGGCGCCGG--1866	49	71	166	266	54	38	22	23	15	42	101	138	35	63	56	55	ACOC
ARG1_AAAAGCAAGCGAGCAGC--1867	151	164	230	230	132	13	69	23	170	134	164	233	105	134	80	224	ACOC
ARG1_ACTGAAGTGGACAGACT--1868	636	1225	1564	838	542	253	793	269	767	538	558	633	1020	1014	642	353	ACOC
ARG1_CCAAGTCCAGAACCATA--1869	166	272	243	108	274	42	141	58	158	179	167	161	146	299	128	252	ACOC
ARG1_CCTTTCTCAATACTGTA--1870	472	707	339	340	269	159	99	40	375	394	327	253	262	388	194	174	ACOC
ARG1_GAACGGAAGAATCAGCC--1871	37	60	112	113	26	5	27	10	47	37	80	116	33	46	31	44	ACOC
ARG1_GCATCTCTGGCCATGCC--1872	61	105	65	109	27	28	20	23	66	34	132	103	53	78	32	66	ACOC
ARG1_GGATGTCAGCAAAGGGC--1873	524	522	291	494	356	75	139	78	471	328	274	283	328	526	286	214	ACOC
ARG1_GTCACCCAGGAGAATCC--1874	574	898	652	773	612	1570	474	364	563	432	528	501	943	629	1513	558	ACOC
ARG1_TGATGTGAAGGATTATG--1875	268	362	364	394	245	102	106	103	197	269	262	230	186	319	316	178	ACOC
ARG1_TTCTTCACAATTTGAAA--1876	706	1006	744	960	384	77	217	85	542	585	503	669	383	521	235	550	ACOC
ARG2_AGATCATCTTTGGGGAC--1877	81	102	119	93	64	31	59	17	41	57	67	93	78	111	47	102	ACOC
ARG2_AGCGTGGATTCACTATC--1878	605	1192	548	719	439	576	410	502	736	671	545	749	486	833	1522	1416	ACOC
ARG2_AGCTTCTCTTATGGCAG--1879	20	75	44	57	48	11	18	20	33	13	20	34	38	36	29	75	ACOC
ARG2_CAGACCTTTGTGTTGTC--1880	576	850	521	571	312	229	155	178	545	851	326	550	487	912	291	527	ACOC
ARG2_CGAGAGGCTGCCCCTTA--1881	69	78	93	49	81	72	80	72	35	44	45	29	55	59	81	66	ACOC
ARG2_GAAAAGGCTCTCCAGTT--1882	66	94	104	88	36	19	51	19	66	75	65	140	36	66	43	72	ACOC
ARG2_GACGGATTTCTTCAGGA--1883	357	580	372	249	145	119	243	53	542	311	292	324	446	274	151	407	ACOC
ARG2_GAGCCCCGTTCTCACAA--1884	590	568	586	988	474	288	341	521	344	530	409	661	618	625	582	545	ACOC
ARG2_GCAATCGGTACCATTAG--1885	498	601	568	597	320	205	305	197	646	358	473	398	674	313	599	430	ACOC
ARG2_TACAGCTGTGTCACACT--1886	992	1066	1293	825	543	268	965	401	830	883	927	1345	654	993	1476	1297	ACOC
ARGLU1_AACGAGAAGTTCTCCGA--1887	369	676	1067	977	376	281	601	361	271	299	827	917	571	653	1470	943	ACOC
ARGLU1_AAGATGTCGATGCGGTC--1888	1119	1791	920	896	489	379	485	197	1090	1002	488	812	1154	1148	464	723	ACOC
ARGLU1_ACGAGAAGTTCTCCGAA--1889	106	138	557	453	148	162	370	168	160	109	395	530	221	214	244	425	ACOC
ARGLU1_AGAACGTGCAAAACGTG--1890	127	177	155	257	41	53	38	69	44	71	145	172	38	145	107	151	ACOC
ARGLU1_AGAAGTTCTCCGAAGGG--1891	8	12	22	23	96	7	47	10	4	8	37	39	17	10	39	21	ACOC
ARGLU1_AGCTCCGGCTCCGAGAC--1892	36	52	153	108	32	67	83	89	36	30	124	108	123	49	267	86	ACOC
ARGLU1_GGCGCGTATGGCAGCCG--1893	83	114	220	168	139	117	150	76	48	73	134	106	251	156	260	135	ACOC
ARGLU1_GTCGCGATCCCGGGACA--1894	50	92	196	287	47	45	210	58	43	32	276	270	64	91	198	213	ACOC
ARGLU1_TAAACGGAACCGGCGGC--1895	9	47	98	71	9	5	49	5	12	15	106	65	17	29	21	21	ACOC
ARGLU1_TTCGCGCTCCACCAACA--1896	132	202	411	424	64	59	257	91	77	54	285	292	148	144	275	219	ACOC
ARHGAP11A_AAAGAAGCTACGATTAC--1897	315	279	319	293	204	78	126	49	178	155	180	257	146	171	127	234	ACOC
ARHGAP11A_AATAGATATGAAAGTGT--1898	109	192	57	155	76	30	27	52	92	103	62	100	76	140	67	76	ACOC
ARHGAP11A_ATTGAATCTGTAAAAAC--1899	269	476	277	248	99	34	76	18	237	114	233	193	191	77	122	91	ACOC
ARHGAP11A_CGAAGTAAAAGAATTGC--1900	219	117	354	293	91	14	64	19	61	90	261	123	57	166	150	124	ACOC
ARHGAP11A_GCCCTTCGGTATGAATA--1901	718	1529	1204	981	364	310	436	173	804	642	547	754	534	715	478	683	ACOC
ARHGAP11A_GGGATCAGAGGCTGGTG--1902	0	1	16	10	0	0	2	0	0	0	1	0	0	0	3	0	ACOC
ARHGAP11A_GTCCTGTCCAAGACATC--1903	473	675	704	799	317	195	348	318	472	391	465	674	837	721	655	961	ACOC
ARHGAP11A_GTTTGAAATTCAATCTA--1904	41	98	88	62	25	11	33	11	73	60	53	16	44	41	19	10	ACOC
ARHGAP11A_TCGCTCTGGAGTTAGTA--1905	208	347	191	225	130	119	95	36	181	193	137	109	163	197	169	245	ACOC
ARHGAP11A_TTTCCACCAATGAGTAC--1906	401	461	615	364	247	134	239	187	519	260	410	388	648	790	567	663	ACOC
ARHGAP20_ACAATTCCCAATGTCCT--1907	194	307	314	575	185	99	176	113	162	284	337	408	353	541	197	310	ACOC
ARHGAP20_AGCTGTGTGGATGAAGT--1908	264	429	246	197	150	62	90	45	224	179	103	134	154	198	119	82	ACOC
ARHGAP20_CAGAATTGACCCACAAC--1909	135	179	109	117	55	31	48	24	108	130	77	81	98	101	91	105	ACOC
ARHGAP20_CATGAAATCCTTTGTTT--1910	241	321	201	161	64	39	68	19	295	228	144	163	197	178	56	101	ACOC
ARHGAP20_CGCTCCATCTCTTATCC--1911	871	851	958	1093	510	304	334	578	510	522	535	813	552	600	856	617	ACOC
ARHGAP20_CTCTGCTGATTGATGGC--1912	184	367	413	598	66	102	112	126	175	206	462	586	204	233	334	336	ACOC
ARHGAP20_GCCCACAGTGAACTTTG--1913	1156	1512	1091	774	534	529	357	235	1104	956	559	613	1209	1201	1165	588	ACOC
ARHGAP20_GCCGCTCCTGCCTCTGG--1914	143	471	257	462	126	329	186	277	258	267	344	399	320	523	473	359	ACOC
ARHGAP20_GGCACTGCATCTCTCGG--1915	622	1365	900	964	541	1025	763	504	690	681	588	1017	801	1178	840	1182	ACOC
ARHGAP20_GTGTCAACACTAGCAGA--1916	223	195	257	200	135	57	119	61	126	165	196	190	170	249	164	169	ACOC
ARHGAP25_ACAGGCCGACTGACCGA--1917	441	630	678	941	438	245	494	333	342	267	715	887	592	706	860	1104	ACOC
ARHGAP25_CATTTCTCCACCAGGAT--1918	262	242	96	123	113	40	69	17	154	202	76	66	167	285	32	19	ACOC
ARHGAP25_CTCTCAGGCGGAGATGG--1919	97	157	262	215	62	44	100	36	113	131	242	229	190	168	294	147	ACOC
ARHGAP25_CTGCCAGTTCTTCACGA--1920	317	640	453	344	277	250	202	199	321	251	182	420	308	524	190	361	ACOC
ARHGAP25_GAAATTCGGCCCCCATC--1921	184	289	228	158	130	90	153	30	154	143	162	120	173	391	168	163	ACOC
ARHGAP25_GAGAGGCCCATCAAGAT--1922	576	735	799	694	578	637	529	441	415	509	597	511	661	545	1373	606	ACOC
ARHGAP25_GAGGTAGAGCTTTAACA--1923	537	1020	482	645	357	178	140	66	489	759	331	410	294	611	182	186	ACOC
ARHGAP25_GATGACTGGCGAGCAGA--1924	162	299	711	551	204	128	229	201	283	156	341	368	448	137	402	359	ACOC
ARHGAP25_GCACGGCCGGAATGAAG--1925	712	1009	729	730	240	166	273	115	630	472	517	583	535	500	385	298	ACOC
ARHGAP25_GCAGCTCTACTACTACA--1926	412	1048	405	464	168	305	127	228	363	530	244	309	286	751	345	250	ACOC
ARHGAP29_AAAGAAAAAACGTGCTT--1927	61	58	121	58	36	7	10	0	78	49	40	62	73	56	24	44	ACOC
ARHGAP29_ACTTTGGCATTTACCTT--1928	171	219	356	297	109	29	217	48	134	170	181	219	171	189	147	237	ACOC
ARHGAP29_AGTTGGTGAATGATATC--1929	275	739	423	433	153	159	184	61	253	336	306	716	272	229	327	278	ACOC
ARHGAP29_ATTACAACTTCTGAAAT--1930	268	384	180	205	72	38	36	34	225	166	147	123	324	175	104	89	ACOC
ARHGAP29_CACTGACTCTATCGAGC--1931	355	528	531	461	178	153	250	116	401	247	399	376	401	614	617	378	ACOC
ARHGAP29_CGTTGTCTAGTTCTAAA--1932	315	568	249	157	112	62	125	30	338	200	119	199	160	140	129	94	ACOC
ARHGAP29_GCAACTAGAACTAACAT--1933	385	564	365	346	199	65	188	140	514	286	356	256	398	329	215	339	ACOC
ARHGAP29_GCACAAATTTGTTAGCC--1934	4	5	9	7	0	0	1	1	2	4	12	12	0	0	3	8	ACOC
ARHGAP29_GGAGTCCACTAGAAATA--1935	828	996	469	426	245	287	155	125	487	656	191	251	390	598	360	215	ACOC
ARHGAP29_TATTCATATACGTCTAG--1936	161	254	124	120	45	63	46	30	114	109	51	100	51	100	62	69	ACOC
ARHGAP35_ACTGGTGCTGAGGACGG--1937	50	91	70	83	36	34	37	23	38	12	57	45	34	28	38	33	ACOC
ARHGAP35_ACTTGTTCCCGCTGACC--1938	547	881	1179	1382	806	601	1165	518	713	562	953	956	831	1356	1632	1547	ACOC
ARHGAP35_ACTTTCCAATCCCACAC--1939	187	456	347	341	174	119	185	110	172	221	232	372	154	482	191	301	ACOC
ARHGAP35_ATGGATGGCCGGGGTTT--1940	18	21	53	63	13	4	28	6	10	7	66	105	23	10	37	28	ACOC
ARHGAP35_ATTATCTGGGACCGAGA--1941	284	597	353	358	161	99	79	34	277	320	202	247	206	360	109	123	ACOC
ARHGAP35_CACTCGGGCGCACGAAG--1942	285	644	583	601	244	152	219	79	375	379	255	311	350	553	389	383	ACOC
ARHGAP35_CATGTTATACGGGACCA--1943	53	119	90	116	44	81	49	21	44	64	39	57	87	153	72	55	ACOC
ARHGAP35_GTCACGACAGTTGTTAA--1944	302	507	495	472	221	63	307	76	313	397	224	233	310	371	148	325	ACOC
ARHGAP35_TAAAGTCTTTCTCTGCC--1945	44	65	29	45	42	17	30	4	21	30	39	42	35	73	37	39	ACOC
ARHGAP35_TGTTGTAGGTGGGAATT--1946	152	234	73	93	132	51	36	18	235	66	110	86	232	67	127	38	ACOC
ARHGEF12_AACAGTGAGAGCTACAT--1947	1179	2008	912	1059	817	507	328	203	829	763	660	758	664	877	839	763	ACOC
ARHGEF12_ACATCTCCTCATTCACC--1948	1475	2739	1619	1756	1423	1740	1462	1371	1640	1599	1318	1550	2097	3895	2907	2076	ACOC
ARHGEF12_AGGTGCTATACGGGTTG--1949	115	192	192	300	118	133	92	91	93	94	223	104	223	194	357	151	ACOC
ARHGEF12_AGTCGGCAAGTGGAATC--1950	273	441	129	249	163	131	60	51	230	278	248	244	294	190	322	107	ACOC
ARHGEF12_ATCTTTGGGCAGGTGTT--1951	20	60	37	54	24	19	18	9	27	20	39	21	32	19	33	12	ACOC
ARHGEF12_CGGGCTGGAGTACAGAC--1952	330	451	395	290	323	241	172	134	302	412	480	560	324	467	651	556	ACOC
ARHGEF12_GACTCATTCAAATCATC--1953	635	919	491	642	215	166	285	76	592	692	503	343	568	1003	427	356	ACOC
ARHGEF12_GTAGAGCCGTCAGTCAT--1954	143	375	296	299	167	90	153	55	162	165	155	303	225	178	116	262	ACOC
ARHGEF12_TAGTATGGGACTGACCT--1955	18	35	56	48	28	8	40	16	15	21	68	68	34	66	37	57	ACOC
ARHGEF12_TGTGTTTCTTGGCCTCT--1956	162	346	185	296	126	146	159	74	110	87	187	113	155	170	238	140	ACOC
ARHGEF25_AGCTCTAGCCACAGGAG--1957	44	103	73	89	16	27	45	23	39	37	30	115	67	81	110	143	ACOC
ARHGEF25_CACTGACCGGATACTGG--1958	231	266	337	483	92	76	97	273	218	321	317	190	304	308	285	148	ACOC
ARHGEF25_CAGTGAGGGGAGTATAT--1959	67	197	398	340	54	54	74	64	266	176	339	217	333	241	317	125	ACOC
ARHGEF25_CCAAGCCCCTGAGAGTG--1960	194	296	202	235	132	96	93	71	241	88	136	170	191	168	195	138	ACOC
ARHGEF25_CGACTTGGGGCAGATTG--1961	239	391	622	645	154	81	247	131	322	331	253	400	311	471	399	487	ACOC
ARHGEF25_GACCCCCTGAGCAGCCA--1962	106	70	131	340	115	45	58	155	105	113	124	119	153	200	146	129	ACOC
ARHGEF25_GCAGACAGTGGTCAGGC--1963	196	376	392	346	207	77	126	81	207	144	236	305	279	207	223	303	ACOC
ARHGEF25_GGCCCGTCAGTGGCCTG--1964	236	427	865	948	525	661	695	600	194	219	713	697	997	1611	863	653	ACOC
ARHGEF25_GTCAGCAAGGTCAGTTC--1965	80	155	65	58	36	31	38	10	83	125	109	102	60	85	69	28	ACOC
ARHGEF25_TGTGATCCGAAAAGTGC--1966	244	260	326	371	187	105	196	93	188	194	199	237	239	371	412	318	ACOC
ARHGEF40_ACGAAGGTCCAGCAGGA--1967	453	362	677	595	375	79	461	200	352	316	539	510	576	401	869	493	ACOC
ARHGEF40_ACTAGCACTCAAGTGTC--1968	181	346	957	858	267	210	436	293	109	132	743	783	287	470	477	556	ACOC
ARHGEF40_CAGCAGTTGCCAGGGTA--1969	26	44	81	167	27	36	75	60	34	49	47	107	62	132	93	92	ACOC
ARHGEF40_CCTCAAAGGGTGGATAC--1970	166	254	178	247	81	157	151	84	140	184	178	146	220	253	218	163	ACOC
ARHGEF40_CGTGTCTCGGGAGGGTG--1971	36	84	65	47	70	30	31	39	33	53	43	50	34	118	32	53	ACOC
ARHGEF40_GAGGAATCCACTGTATT--1972	79	136	190	149	50	28	144	40	69	80	204	195	80	247	145	219	ACOC
ARHGEF40_GCAGAGCTCGCCCACTC--1973	317	424	526	491	167	150	295	166	199	175	293	346	200	240	366	256	ACOC
ARHGEF40_GCTGATGTCCAACCATG--1974	291	754	867	546	134	177	359	161	300	277	551	547	342	395	797	540	ACOC
ARHGEF40_GTACTGAGGCGACCTGT--1975	338	608	873	853	276	170	391	242	560	649	825	853	530	1077	949	997	ACOC
ARHGEF40_TTGGAGTGTCAGACAGG--1976	42	161	82	63	6	28	20	6	56	50	42	30	69	44	31	17	ACOC
ARHGEF6_AACCAGCACAAAGTAGG--1977	82	177	84	68	58	23	54	20	144	63	44	54	123	185	70	77	ACOC
ARHGEF6_AACTGTCAGTTTGTAAG--1978	796	1325	459	563	430	504	185	90	593	530	223	263	649	625	213	349	ACOC
ARHGEF6_ACACGAGTTGAAGAAGG--1979	313	566	190	165	133	58	59	42	452	379	151	217	328	379	77	145	ACOC
ARHGEF6_CAAACCATTCATGCGAC--1980	160	286	143	136	98	61	58	13	135	164	58	91	134	252	187	23	ACOC
ARHGEF6_CATTTACAGCTGAAGGA--1981	382	595	352	435	141	64	90	34	266	209	175	213	134	283	56	99	ACOC
ARHGEF6_GAGGTTACATCTTTACT--1982	156	246	178	144	60	59	69	38	125	129	125	131	153	156	136	96	ACOC
ARHGEF6_GGGAAGGCACATTAAAT--1983	382	450	175	174	136	38	31	26	252	179	129	198	112	137	114	117	ACOC
ARHGEF6_GTTAAAATGAGGATACC--1984	80	202	133	138	24	31	28	10	150	143	63	89	154	232	74	55	ACOC
ARHGEF6_TAATAATTCTTGGTAAG--1985	123	156	105	115	54	17	28	1	103	127	48	42	78	45	52	38	ACOC
ARHGEF6_TGAGTTGGAACAATTCA--1986	562	1079	360	445	282	202	133	128	600	454	366	254	520	922	237	151	ACOC
ARHGEF7_ACTGTACGAGCATTTGC--1987	1012	1268	1214	1069	413	407	524	373	853	599	611	639	1025	843	757	660	ACOC
ARHGEF7_AGCTCTTTGAGCAGCGT--1988	249	180	344	286	152	19	171	44	251	431	182	149	276	430	309	53	ACOC
ARHGEF7_AGGGCACACTCAACGGC--1989	12	48	25	56	21	28	15	20	31	22	43	67	37	41	38	38	ACOC
ARHGEF7_CATCCATGTCACCCGTG--1990	145	284	160	162	90	92	85	84	135	148	93	148	179	319	204	130	ACOC
ARHGEF7_CCGAGCAAACCGTTACG--1991	221	442	190	195	131	135	56	29	188	223	123	133	254	468	167	107	ACOC
ARHGEF7_CCTGTGTCTCCCAAATC--1992	303	394	302	269	210	389	233	177	246	242	244	205	255	264	441	334	ACOC
ARHGEF7_CGTCCTCATTGGTCTGC--1993	220	593	287	385	161	170	171	158	366	312	266	272	365	414	670	134	ACOC
ARHGEF7_TATCAAATCCTTTGGGA--1994	107	243	132	77	33	17	56	4	63	93	35	49	66	74	41	24	ACOC
ARHGEF7_TGCTTTCAACGTACCTA--1995	165	249	259	175	103	39	97	16	70	101	113	111	70	154	56	67	ACOC
ARHGEF7_TTGATTGTTGCTATTAT--1996	545	839	339	275	171	160	84	70	429	406	207	176	301	277	199	101	ACOC
ARID1A_AACTCGAACGGGAACGC--1997	516	501	802	568	186	77	249	195	206	179	267	408	163	236	498	400	ACOC
ARID1A_CAACAGGGACCTCCGTC--1998	220	428	212	254	134	132	106	74	219	313	117	115	270	407	204	159	ACOC
ARID1A_CAGAACTCTCACGACCA--1999	261	455	178	231	202	91	107	72	245	148	176	214	185	189	163	202	ACOC
[truncated: 107,912 more rows]

## Sheet: S2_SH-SY5Y
sgRNA	CD63_cell_Cas9+_rep1	CD63_cell_Cas9+_rep2	CD63_cell_Cas9-_rep1	CD63_cell_Cas9-_rep2	CD63_sEVs_Cas9+_rep1	CD63_sEVs_Cas9+_rep2	CD63_sEVs_Cas9-_rep1	CD63_sEVs_Cas9-_rep2
AADACL2_CAAGTCTTACTTTACCC--1	38	54	41	67	119	95	52	80
AADACL2_CCATCTTCAAACTGAGC--2	433	345	377	774	383	208	676	371
AADACL2_CTTGATGCTGTTGTTGT--3	298	282	221	280	206	104	247	150
AADACL2_CTTTCTTCAATGTTGTC--4	223	186	159	276	140	98	149	125
AADACL2_GAAAGTCAGAAACCCGA--5	184	143	114	207	167	130	208	198
AADACL2_GCTAAAAGCTCTCTGTT--6	88	155	234	826	73	38	249	311
AADACL2_GGCAAGTACAATCGTAC--7	664	384	399	571	443	234	456	331
AADACL2_TTATATCCATGATATTC--8	231	221	180	439	153	99	297	159
AADACL2_TTCATCTGAAAGTGGTT--9	345	384	281	550	376	218	406	324
AADACL2_TTGCCGTCCATCTATTC--10	249	247	241	405	211	109	459	253
AADAT_AAGGAGATCATCGATTT--11	126	157	93	196	137	57	142	102
AADAT_AATAAGCAGGTTCATCT--12	615	502	328	539	449	295	508	288
AADAT_ATGTCTCTTAGGGAATC--13	22	58	19	37	11	40	19	20
AADAT_ATTACGGCAGTCTTAAA--14	197	129	188	299	102	117	226	204
AADAT_CTTGACTGGGTGGGTAA--15	194	138	45	126	155	66	218	69
AADAT_GAAATGATCATTAATCC--16	151	198	113	183	122	94	223	185
AADAT_GATCTATGTGTCACATC--17	626	536	471	729	464	369	745	378
AADAT_GATGGGAGAAGGGTTTC--18	399	239	306	575	315	153	499	331
AADAT_TTACGCACGGTTCATCA--19	405	395	228	499	184	131	461	174
AADAT_TTGCCAGTGATGAAAGT--20	129	78	90	122	253	90	105	49
AAK1_AACCAGCGCCTGCAAAC--21	460	342	342	529	441	366	559	383
AAK1_CACAGTGGACGAGGTGT--22	108	136	168	274	81	93	278	132
AAK1_CCGGCTCCAGCGGAGGA--23	131	164	189	229	131	198	300	171
AAK1_CTATTGTATTTCTGGTG--24	408	236	177	348	370	201	191	188
AAK1_GACAAACATGCGTTTCA--25	78	119	90	192	125	177	185	97
AAK1_GACTCCCGGCGAGAGCA--26	1182	993	792	1442	1082	886	1375	1288
AAK1_GCGGGCAACAGCTTCAC--27	541	518	831	1197	485	362	1336	845
AAK1_TACATCGGAAGAGTCTT--28	79	46	171	209	47	35	94	67
AAK1_TGAGTAGCGGTGATGTA--29	218	236	114	267	145	99	187	133
AAK1_TTTCTCTCTTGCACACC--30	329	402	437	912	355	379	562	546
AANAT_AGCGAAACTCACTGGCA--31	187	312	359	559	100	99	505	295
AANAT_CTGACAGCTCGGGGACT--32	5	3	4	9	6	7	3	4
AANAT_GAGCGAGCCGATGATGA--33	1025	1297	1061	1708	915	847	1551	1080
AANAT_GATCTCATCCAGGTACA--34	475	517	391	607	603	473	640	513
AANAT_GCCCAAGACGGAGATGA--35	336	370	266	431	436	411	440	267
AANAT_GCGCTGACAGCGTCCTC--36	179	186	1115	1497	146	137	1529	1120
AANAT_GGACAGCTCTGGACATA--37	127	155	286	426	130	78	594	223
AANAT_GGAGAACAGCAAGGGAC--38	20	20	20	33	31	19	74	34
AANAT_TCCTCCTAAGCCAAGGA--39	126	141	139	286	167	190	205	198
AANAT_TGGGGCCTCAGGTTTCA--40	239	173	110	211	330	187	202	183
AARS_AATGCTCAGGTCCGAGG--41	109	52	317	604	80	100	627	539
AARS_CAACCAATGAGCCTTTC--42	43	34	285	543	15	19	465	325
AARS_CATGACTCGAGTTCCGC--43	49	63	276	486	35	31	582	420
AARS_CCCTGCGCTCAGTGCTT--44	52	97	488	660	126	47	656	379
AARS_CCTGAAAGTGGGGGATC--45	30	42	323	544	16	10	486	329
AARS_GATGCACTTCTGGGTAT--46	186	212	1115	1858	110	80	2023	1063
AARS_GGTGGACATGGCTCCCT--47	44	25	447	696	43	12	657	408
AARS_GTGTGGTTGCTCATGAT--48	62	42	315	566	38	20	484	409
AARS_TAAAGTCAAATCTGAGG--49	14	10	64	61	6	10	85	33
AARS_TGCGAGTCGTCTCCATT--50	36	46	326	487	30	37	384	346
AARS2_AAACTGGGGTCGCCGCG--51	46	53	72	169	56	67	112	136
AARS2_AAGGTCGCCCGCATGGC--52	52	45	96	147	50	46	133	135
AARS2_CCAAGGCCTCGGCCGTG--53	12	41	154	249	25	11	96	158
AARS2_CCATCGGCCGCTCTCAT--54	126	107	238	279	104	50	365	190
AARS2_CCTGCCATCTCGCTTCG--55	324	164	323	528	302	220	367	437
AARS2_CTTGGCAATTGGGCCTT--56	12	10	23	28	2	3	9	2
AARS2_GAAAGCACACGGCTAGC--57	22	10	25	32	0	0	7	14
AARS2_GGCTGTTGGCCACACGT--58	282	327	567	1034	135	110	923	827
AARS2_TAGTGGATCTCAGTACA--59	171	245	246	318	54	35	292	150
AARS2_TGCCCTCCGCTTCCGTG--60	364	449	1144	1886	201	215	1603	1298
AASS_ACAGCCTTCGAATCGGC--61	445	421	577	601	384	287	777	428
AASS_AGTTAAAAGACCTCCAG--62	840	871	777	1721	455	270	1292	750
AASS_CTGCAAGTACATAGGAC--63	240	181	110	232	307	157	184	186
AASS_CTGTGTTGGCCGTCCGG--64	232	259	386	695	192	120	477	448
AASS_GCATGGCTCATAACTAC--65	1488	1492	1247	2052	998	672	1671	992
AASS_GGATCATAGAGGAGTAC--66	367	384	297	528	428	355	961	372
AASS_GGCCAATATGGGCTTGT--67	305	305	327	463	311	262	372	228
AASS_GGGGGTCAGCCTCTCCA--68	10	21	59	96	31	31	108	94
AASS_GTGCTTGGGAGCTAGCG--69	6	11	13	32	5	3	8	2
AASS_TGGTGGCATTCTTCAGG--70	52	74	88	108	47	24	125	58
AATK_AGTTTGAGAATGCGGAG--71	355	542	342	722	329	308	971	307
AATK_CAGAGTTCACCTCCCCC--72	33	15	70	124	26	31	97	131
AATK_CAGCCTCCTGTACCTGA--73	243	260	222	495	315	289	417	416
AATK_CAGGTAGGGCGTCACCT--74	53	42	95	180	34	31	160	117
AATK_CCGGGTGGCGGAGTCCA--75	29	19	153	254	26	26	197	162
AATK_CCTCAAGTCCACAGACG--76	46	23	4	42	30	21	14	11
AATK_GATCGCGCCAGAGCTGG--77	988	834	1102	1684	642	539	1814	848
AATK_GCCACGGCAGCACAGAA--78	1155	830	610	897	1273	686	1111	669
AATK_GTGAAGATTGGTGACTA--79	261	220	364	690	128	81	537	272
AATK_TCAGGTCAGCCGTGAGC--80	112	91	98	145	124	133	122	175
ABAT_AGCTTGACTAATGTGTC--81	317	273	381	648	242	209	520	257
ABAT_CCGTGGGAACGGTGCGA--82	102	124	108	131	81	73	223	108
ABAT_CTGTAGTCGGGGCAGCC--83	94	119	132	192	28	25	98	75
ABAT_GAGCCGAGGCAATTACC--84	994	899	710	1218	975	673	1267	919
ABAT_GCCTCCGGAGAACTTTG--85	482	435	486	674	595	227	968	355
ABAT_GCGCTGGGCGAGCAACA--86	3249	2378	2365	4283	4362	2548	5413	3582
ABAT_GCTGTGCTGGAAGCTGC--87	736	483	617	838	591	427	723	530
ABAT_GTCAACAGACCCGCCCT--88	22	12	49	33	6	30	32	30
ABAT_TTGAATTTGATTATGAT--89	383	333	162	266	342	184	221	107
ABAT_TTGGATGAGTTTCAGCA--90	121	154	96	127	183	97	142	102
ABCC2_AAAATGCTGAAAAGATC--91	414	411	230	356	363	220	378	248
ABCC2_ACATCCTCGAGTGTCAG--92	852	705	577	841	979	837	873	886
ABCC2_AGCAAACTGTTCTGGTG--93	1166	1430	785	1605	1017	933	1225	809
ABCC2_ATAGAGTTTGGTGGTAG--94	588	409	197	387	418	233	288	170
ABCC2_CTGCCTCCGGACTGTCC--95	498	340	901	1285	535	309	1085	975
ABCC2_TACAAGGGCCAGCTCTA--96	310	263	189	609	280	204	325	326
ABCC2_TCCAATACAGCAGACAA--97	898	829	574	849	1406	628	1029	548
ABCC2_TCCTGGATTTATACACG--98	996	1016	1076	1947	1400	638	1481	986
ABCC2_TCGAGAGAATCCAGAAT--99	354	326	267	466	523	325	302	255
ABCC2_TGGTATATCGAACAGCA--100	220	171	126	318	142	97	196	140
ABCC8_ATGGCTCGCAAGTCGAT--101	416	253	249	275	304	187	431	137
ABCC8_CGAGGCCTTTGACGCCC--102	152	103	137	179	190	172	234	272
ABCC8_CGGCAGCGAGAACCACT--103	304	241	193	302	292	220	406	236
ABCC8_GACAGCAGATTCACGAA--104	1105	934	1055	2194	1038	479	1598	1145
ABCC8_GACATTCAGGGCACTCA--105	1523	925	553	1151	1585	749	1087	822
ABCC8_GCATGTACAGGTGCAGA--106	1378	1680	718	1380	1336	1116	1157	968
ABCC8_GCTGGTGTATTGGACCC--107	43	23	43	79	47	35	66	21
ABCC8_GTGGTGGATGTGCACCT--108	91	115	100	227	56	89	174	124
ABCC8_TGGAGGTCAATGTCATC--109	339	303	263	566	275	262	528	332
ABCC8_TTCTTGGACCACGCCAT--110	90	85	228	289	78	39	357	166
ABCC9_AATGAAGCCATGTGTTG--111	226	147	203	275	103	41	283	147
ABCC9_ACGAATCCCATCACGGC--112	0	0	4	0	0	1	2	1
ABCC9_AGATTGGTGACGACAGT--113	276	377	204	613	256	289	347	280
ABCC9_ATGAGGGACCAGGTTGA--114	249	182	143	237	117	81	133	156
ABCC9_ATGTAAGAATCCATCTC--115	229	199	286	476	170	63	322	139
ABCC9_CCCATAGATTAGGACAC--116	161	134	57	169	85	143	89	54
ABCC9_GTTAAGTACTGTCAGTC--117	373	380	311	547	175	166	433	306
ABCC9_TAGCACATTCCGCTATC--118	160	153	129	203	159	102	169	160
ABCC9_TGTTACCACAAAATGAA--119	299	247	211	362	327	162	325	249
ABCC9_TTGCAGATCATCCAAAT--120	277	213	183	381	416	207	459	265
ABCE1_AAAATCTCCTGCCAGTC--121	10	8	94	131	11	10	86	56
ABCE1_AATTGATAAGGCGCCAA--122	38	22	331	819	62	47	481	562
ABCE1_ACATCTAGGTAACTAGA--123	38	22	351	495	214	82	672	299
ABCE1_ATCTGGTCTACATATTG--124	54	16	469	635	208	102	859	391
ABCE1_CAATCTACCAAGCAACT--125	9	22	44	105	51	9	69	59
ABCE1_GCTTTAGCCCTTTGCTT--126	8	0	103	203	8	4	131	73
ABCE1_GGCACAATATCGATGTG--127	66	20	758	907	81	55	1236	383
ABCE1_TAGATTGACAATTGATA--128	4	3	117	228	35	6	146	76
ABCE1_TGTCAAGCAGCGTTTAA--129	13	13	179	332	49	32	360	187
ABCE1_TTGTCCTGTAGTTCGAA--130	555	424	976	1927	821	341	1453	1361
ABCG1_AAAGGGCTCGCTCAAGG--131	209	171	123	167	430	153	244	199
ABCG1_CAGGCCGTTGATGAGGA--132	319	345	289	472	257	207	411	208
ABCG1_CGAGACCACCTGGAAGC--133	103	71	96	99	207	137	99	123
ABCG1_CGTGGACTTCCCGGCCC--134	20	20	13	35	35	17	19	26
ABCG1_GAGATACTGACAGCGCT--135	141	169	95	192	120	85	232	174
ABCG1_GATGACGGAGCCCAAGT--136	147	212	409	700	95	119	513	366
ABCG1_GCATCTCACTGTGCAGG--137	154	185	123	285	188	105	184	129
ABCG1_GCTCCCGGTCCGCGTGT--138	1240	1108	1643	2528	2497	1204	2795	2689
ABCG1_GTTCAATAGTGGTGAGT--139	312	191	176	337	197	108	238	140
ABCG1_TTCACAGCTGCCCTCCG--140	185	119	144	227	102	68	142	94
ABL1_ATGCTACTGGCCGCTGA--141	343	285	430	586	225	164	484	351
ABL1_GCAAGCTTGGCCTTCTT--142	187	126	162	254	188	134	259	180
ABL1_GCGGCATTGCGGGACAC--143	454	398	504	1003	343	289	875	604
ABL1_GCGTGATGTAGTTGCTT--144	1789	1878	1494	2713	1745	1487	2174	1804
ABL1_GGAAGAAGGAATCATCG--145	739	455	425	1047	553	719	880	514
ABL1_GGAGGGTGTACCATTAC--146	429	398	445	721	520	350	1045	470
ABL1_GGTGTTGAAGCGGCTCT--147	264	334	361	597	142	76	572	242
ABL1_GTGCAACGAAAAGGTTG--148	155	155	151	294	116	71	265	150
ABL1_TACGGGGAGGTGTACGA--149	170	119	91	200	149	75	157	115
ABL1_TGGGCTTGTTGCGCTTT--150	48	36	93	198	17	20	110	63
ABL2_AAGTTCGCTCTAAGAAT--151	28	42	35	57	52	63	69	57
ABL2_AGATGGACAGCTGCCCA--152	43	48	101	125	20	89	89	161
ABL2_AGCCTCATTTAGTGCCT--153	14	8	39	60	1	7	29	13
ABL2_CTTGGTTACAACCAGAA--154	190	196	97	140	60	86	165	102
ABL2_GAATTCTTCTACCTCCA--155	1122	697	629	1087	841	452	1179	707
ABL2_GCCATACGGGAATTTGC--156	102	74	62	174	57	64	83	91
ABL2_GCTGCACTGCGTGACAC--157	321	236	254	335	423	195	422	249
ABL2_GCTTTGCATCGTCCCTA--158	908	735	426	773	795	587	571	523
ABL2_GTGCAACGAAGAGATTA--159	241	235	105	241	220	83	194	77
ABL2_GTGTACAAGCTCTGCCA--160	355	444	225	475	225	146	196	230
ACACA_AATTAGATTCGTTGTCA--161	122	119	145	253	217	127	182	122
ACACA_AGAAGTTCCGGTAGTTT--162	103	90	237	285	523	244	302	168
ACACA_ATCTTAGCGGACCAATA--163	269	123	240	323	410	77	265	196
ACACA_CACTCTCGATTCATAAT--164	593	402	550	781	688	349	786	549
ACACA_CGAGTAACAAATTCTGC--165	74	48	39	85	103	103	57	83
ACACA_CTTGCACCTAGTAAAGC--166	201	164	194	563	141	193	264	422
ACACA_GAGGCCTTGATCATTAC--167	434	272	536	1142	1400	566	964	643
ACACA_GCATGCGGTCTATCCGT--168	333	161	477	991	768	523	779	511
ACACA_GTTCAGCTCCAGAGGTT--169	261	290	406	795	389	621	536	597
ACACA_TTTGGTCCTCCAGGCAC--170	4	11	9	4	38	27	10	11
ACACB_ATGACCAACTTCATCCT--171	159	122	182	383	67	32	273	165
ACACB_CGTCACTGGAAGAAAGG--172	247	198	77	181	324	55	243	116
ACACB_CGTGTGACAAACTCAGC--173	134	169	143	232	138	86	285	155
ACACB_GAGACACCGCAGAGAAA--174	506	325	295	650	371	105	590	377
ACACB_GCACAGAGACTTTACCG--175	1442	990	849	1563	1246	504	1529	771
ACACB_GCCGACCGGCATCTTTG--176	605	552	462	783	588	411	676	508
ACACB_GGATGGCCCGCTCGTTG--177	528	619	954	1186	409	651	1245	804
ACACB_GGCGGCAATCCCGTTGT--178	1264	1331	2144	3726	847	881	2911	2396
ACACB_TGCTTCTGATTTACTCT--179	466	442	247	615	254	207	354	238
ACACB_TTGTTATTGGGCCCTCC--180	391	414	332	695	164	137	452	242
ACAD8_ACCTCCGCTAAGAAACA--181	1382	987	866	1232	1179	941	1193	947
ACAD8_AGGACCCGGAGACCGCC--182	486	594	553	708	790	694	985	628
ACAD8_CCCACCGCTCTGTACCA--183	340	267	246	488	552	427	429	346
ACAD8_GAAGCTATCAATCATCC--184	147	113	97	182	148	83	242	162
ACAD8_GCAGCCCAGCTAGGCTT--185	611	421	572	848	767	486	865	730
ACAD8_GCGGCTGCCGGCGTTTC--186	29	23	96	247	16	34	127	139
ACAD8_TCCAAATATGGCAGAGT--187	213	205	109	267	172	99	237	225
ACAD8_TGAGTCAGACATCTATG--188	573	623	449	863	375	344	768	473
ACAD8_TGCCGAACAGGAGGACC--189	55	84	123	304	57	34	198	155
ACAD8_TGGATGATTGATAGCTT--190	179	124	144	253	137	138	175	148
ACADS_AACATCTGGTGTGTCTC--191	263	241	350	589	320	323	636	426
ACADS_ACTCATGATGACTCCGG--192	167	155	224	296	185	110	283	213
ACADS_AGAAGATGGGCGGGCTT--193	32	28	48	105	27	7	86	43
ACADS_CCGGGACTTTGCCGAGA--194	163	161	312	578	106	86	465	308
ACADS_CGTAGGCCAGGTAATCG--195	48	45	126	62	80	43	126	47
ACADS_GACGTGCCCGAGGAGCT--196	170	115	360	624	129	133	339	343
ACADS_GGGCCCATCTTGAAGTT--197	286	297	280	413	287	222	646	303
ACADS_GTCACGCCTTTCACCAG--198	120	100	127	311	80	66	188	154
ACADS_GTTTCCCATTGCAGCCC--199	163	180	162	439	131	92	164	138
ACADS_TTCCACAGACTGGTAGA--200	347	302	219	434	497	176	380	237
ACADSB_CAAAGTTGATGCATCTG--201	150	129	158	289	131	65	186	158
ACADSB_GAGAAATCAGTAATACA--202	516	413	303	595	514	250	442	387
ACADSB_GAGCTGAGGCAAATAGG--203	276	243	163	234	492	316	417	223
ACADSB_GAGTAGAGCTTCTGACT--204	531	455	471	667	566	516	650	568
ACADSB_GATTATTATGTCCTCAA--205	300	260	298	425	270	113	452	219
ACADSB_GCAGTGCGGTTGCTGCG--206	551	657	748	1313	654	444	1095	942
ACADSB_GGAACAAATTGCACCTT--207	670	696	647	1240	346	276	925	533
ACADSB_GTAGATCGTGATACTCC--208	116	167	136	172	126	85	236	130
ACADSB_GTTGACCCAGAATATGG--209	263	207	158	247	234	173	285	165
ACADSB_TGTTAATTAATGTGTTC--210	207	163	90	95	76	46	95	46
ACAN_CAGCCAATGAGTGCCGG--211	476	389	385	741	486	426	603	377
ACAN_CAGGCCGCCTACGAAGA--212	198	153	127	149	154	170	128	107
ACAN_CGCCCTGTCAAAGTCGA--213	142	107	85	189	164	103	207	107
ACAN_CTCAGGCGTGGCAATGA--214	303	255	243	318	266	197	305	212
ACAN_CTTCGCCGAGGAGATGG--215	117	107	41	91	86	70	112	63
ACAN_GCGTCGTAGCGGGATGA--216	1775	1772	1401	2364	1567	1093	2328	1566
ACAN_GCTCCACTTGATTCTTG--217	898	800	564	1279	967	565	1119	801
ACAN_GGGATGGCCGGGTAGTT--218	117	199	233	466	50	64	282	158
ACAN_GGGGTCGATGAAATAGC--219	897	780	535	1067	600	244	874	465
ACAN_GTTGGCATGCACGTAGA--220	1338	1059	811	1704	1006	650	1393	972
ACAT1_AATGAAAGCCATCATGA--221	1552	1263	1005	2028	949	426	1366	727
ACAT1_CACCAGCCTCCGGAGCA--222	352	287	413	690	205	210	459	453
ACAT1_CCATATGTAATGAACAG--223	184	142	93	271	166	150	140	136
ACAT1_CCTAAAAAAGATCCAAT--224	217	132	123	215	153	42	223	95
ACAT1_GATTTGATTGTAAAAGA--225	146	220	90	108	87	19	129	43
ACAT1_GCGGCACTTCTGCGCAG--226	1357	1207	1107	1639	1359	734	1896	1249
ACAT1_GGTAATGTTCTACAAGG--227	190	183	206	315	139	62	407	141
ACAT1_GTACATGGAGTAGAAAT--228	184	127	149	137	57	106	302	57
ACAT1_TCTTTCACTTCTTCTTT--229	46	41	27	73	35	17	53	34
ACAT1_TGGTTCCATTGCAATTC--230	85	118	106	219	125	102	133	122
ACAT2_ACCTCAGACACATCTTC--231	1483	1345	886	1759	1042	631	1583	1339
ACAT2_AGTATACTGTCAGTCAG--232	338	265	119	269	253	101	172	119
ACAT2_AGTGAGTAGAGAAGATC--233	81	44	47	67	64	38	96	49
ACAT2_ATGAGTTTCCTCGCCAT--234	478	595	559	868	398	399	929	576
ACAT2_CAGATGATCTGTGGGTC--235	59	97	71	149	29	52	86	70
ACAT2_CCATGCTGGAACAGAGT--236	167	117	120	247	149	55	273	135
ACAT2_CTCAAGTAAGCCAAGTG--237	207	177	131	224	57	52	131	166
ACAT2_GACAGGAACAGCAGCTA--238	1589	1246	628	1411	1006	606	1343	728
ACAT2_TTGCAGTCCAGTCAATA--239	479	520	392	585	311	207	519	283
ACAT2_TTTCACAACTGTCATAT--240	261	233	181	351	178	73	368	143
ACCS_ACTTGGCCACTTCCTCC--241	561	702	1799	3244	806	691	2593	2253
ACCS_CAGGTCCTGCATGCAGG--242	76	76	81	106	95	63	101	57
ACCS_CGCCATAGTAAGGGGTG--243	38	32	39	41	28	38	40	21
ACCS_GCCAGAGCTCCGTGGAG--244	58	35	84	193	81	90	149	132
ACCS_GCGCGACATGCAGAGGG--245	411	374	185	342	321	282	330	215
ACCS_GCTCCCACCACCTGTCT--246	447	727	444	838	773	1311	814	780
ACCS_GCTGGCCTATGTCTACC--247	305	321	843	1203	282	284	1010	774
ACCS_GTTCACCCTTCCTCAAA--248	247	197	120	302	402	235	182	291
ACCS_TAGCCATGGGGAAGATC--249	103	113	101	167	82	46	153	128
ACCS_TTGACCTGCTGTCCTGG--250	283	189	188	298	271	108	243	238
ACE_AACCACACCCTGAAGTA--251	114	116	88	150	168	162	129	173
ACE_AGTATGCCGAGGCCAAC--252	211	315	179	265	135	196	230	187
ACE_ATATGACCGGACATCCC--253	89	98	131	273	14	22	184	132
ACE_ATGAGTTCCACGTATTT--254	295	237	330	592	224	178	518	378
ACE_CAGGGTTGGGCTACTGC--255	262	218	297	448	309	204	527	424
ACE_CTACGGGCACCCTCTGC--256	125	136	257	380	108	128	299	298
ACE_GCAGTGCTGCCCGTTCT--257	13	11	63	126	11	12	79	89
ACE_GGAAACCACCTACAGCG--258	860	743	703	1026	1175	854	772	1062
ACE_GGGTCCAACGCCAGGGC--259	941	894	728	1530	764	543	1466	922
ACE_GTGGGCCGTCGCCTGGT--260	142	111	228	403	128	132	364	282
ACE_GTTCACATCAAACTTCC--261	902	1188	747	1242	1123	533	1678	744
ACE_TAGATGCAGGGGACTCG--262	225	239	154	228	70	57	145	130
ACE_TTGGGATGCCTCCTGGC--263	7	2	9	17	13	7	5	10
ACE2_ACTACAATGAGAGGCTC--264	157	238	148	396	94	88	268	210
ACE2_AGCACCATCTACAGTAC--265	678	619	247	511	1000	563	594	362
ACE2_AGGTCGGCAAGCAGCTG--266	464	512	451	818	364	233	683	441
ACE2_ATACATTTGGGCAAGTG--267	229	199	113	267	78	55	188	145
ACE2_ATTCTCTTCAGTAATAT--268	487	308	329	515	416	174	654	287
ACE2_CAGGCTCTTCAGCAAAA--269	64	85	24	45	96	60	76	31
ACE2_GGCTATGACTACAGCCG--270	35	15	64	72	11	21	40	29
ACE2_GTGAACTTTGATAGAAC--271	55	51	48	66	87	21	59	42
ACE2_TATGGGGATTATTGGAG--272	344	316	114	316	149	109	154	103
ACE2_TGCTCAGTCCACCATTG--273	104	124	103	204	142	105	168	149
ACHE_AAGGAGTGGGGAAGCCA--274	39	40	89	122	22	19	108	56
ACHE_ACATCAGTGACGCTGTT--275	2461	2017	1737	2899	2343	1886	3143	1986
ACHE_CGACGGGGTCCCATGGG--276	56	43	57	113	101	147	121	107
ACHE_CTCCTGGGTGGAGGAGT--277	73	38	1049	1605	57	83	1539	1079
ACHE_CTGGTGACGGTGCGTGG--278	104	131	111	333	102	114	175	161
ACHE_GAGACCCACATTGCCCG--279	737	535	482	939	781	508	824	889
ACHE_GGCGAATGCCCCGCAGC--280	351	316	1164	1805	250	152	1373	1294
ACHE_GTACACGTCCAAGGAGG--281	126	50	54	116	88	48	79	82
ACHE_GTGCATGCCCACCGAGG--282	1254	1382	1681	2723	1119	851	2648	1728
ACHE_TGTGCAGCAGACACTGC--283	134	153	147	267	84	113	225	254
ACOT13_ATAGGCACTCTCCACGG--284	212	188	191	180	322	155	283	148
ACOT13_CATGACTCAGTCTCTGC--285	312	376	353	466	432	322	612	340
ACOT13_CTGACCAACAAGGCCAC--286	209	255	159	272	158	88	319	240
ACOT13_GACTCAGTCTCTGCGGG--287	241	273	1129	1595	271	130	1646	916
ACOT13_GAGAGTGCCTATTGCAT--288	150	219	170	280	370	273	288	249
ACOT13_GAGCATACCAATGCAAT--289	83	54	36	57	65	62	54	37
ACOT13_GATAAAGGCCATGACCA--290	570	563	366	727	166	179	587	327
ACOT13_TCTGCGGGAGGTGATAA--291	203	171	147	234	191	149	197	127
ACOT13_TCTGCTATGCACGGAAA--292	724	480	577	1016	451	325	803	586
ACOT13_TGGCTGTCAAACCGCCG--293	161	199	222	396	65	38	268	136
ACOX1_AACTCACCTTCGAGGCT--294	134	103	171	361	330	162	228	333
ACOX1_ACCCTGATGAAATTATG--295	865	711	676	867	1780	860	1215	639
ACOX1_ATCTCCAAGTTCCAGGC--296	209	215	224	401	508	229	390	284
ACOX1_CAGCCAGCGTTATGAGG--297	294	353	204	589	537	364	471	377
ACOX1_CTCCGGGTTGAAGCTGG--298	134	164	95	255	224	141	175	118
ACOX1_GATCTCTCGGCGGCGCC--299	109	139	172	305	48	24	142	156
ACOX1_GGAAGTCTGGGTCGTTC--300	277	134	156	262	545	193	318	188
ACOX1_GGTTTCAGGGTCATACG--301	862	1049	767	1085	1741	594	1530	504
ACOX1_TACCTATTCGTGAAATC--302	291	206	151	362	164	72	239	252
ACOX1_TGAAGATCCAGAGGCTC--303	30	24	54	40	35	30	63	22
ACP1_AAAACTGCTTCTGCAAT--304	601	346	185	395	496	325	367	232
ACP1_ACAGCGCGGCAACTTCC--305	458	424	503	1052	492	416	1010	833
ACP1_AGCTGCATGAAGAGGCA--306	674	801	930	1611	934	1069	1747	1304
ACP1_CACAGCTCTTGGGTCTG--307	250	239	275	518	181	285	479	265
ACP1_CAGAGCGTTCTTGGAGA--308	218	154	99	186	237	146	280	136
ACP1_CGTGCTGTTTGTGTGTC--309	885	917	938	2131	538	525	1049	1066
ACP1_GAAACTACAGTCTCTGT--310	450	363	214	435	721	465	517	330
ACP1_GCGGTGCTGTTTCTGAC--311	438	330	214	364	453	243	419	241
ACP1_GTACCTGCCGGGCAACG--312	766	650	467	838	592	466	629	536
ACP1_TACCTGTCTTGCTTTAT--313	48	40	13	84	59	50	28	33
ACP2_AAGCGCTGCATCCCGTT--314	103	110	123	217	166	118	246	151
ACP2_AGCGGTCCGGCTGGAGC--315	116	116	121	293	136	77	199	176
ACP2_AGGGGATGCTACAGCAC--316	185	167	99	276	219	235	166	203
ACP2_ATTCTTCTTCCTGATAG--317	55	58	47	81	40	35	63	44
ACP2_CTGCGGCAGCGCTATCA--318	547	417	504	666	558	607	777	465
ACP2_GACTCTCATGAGTGCTG--319	1228	1121	1239	1746	2257	1832	2197	1810
ACP2_GCTGCCACGAGATGTTC--320	1662	1526	2203	3472	2135	1295	3830	2317
ACP2_GGTGATAAGAGGTGTTT--321	206	266	227	295	182	168	471	294
ACP2_GTGAACGGTCTCCATGG--322	692	481	740	1052	611	405	1129	630
ACP2_TCACGCCGAGAAGGAGC--323	193	193	242	345	173	152	356	162
ACP5_AAGACATCAATGACAAG--324	33	35	26	85	40	32	69	34
ACP5_ACTTCATCCTGTCTCTA--325	118	204	241	237	119	83	336	142
ACP5_AGAGAATACGTCCTCAA--326	248	160	161	184	292	190	288	185
ACP5_AGCGATCTCCTTGGCAT--327	1005	1068	858	1207	1183	875	1155	958
ACP5_CCCCATTCCACACGGCC--328	63	83	100	167	26	35	124	121
ACP5_GACACAGTGACACTATG--329	1327	745	805	1355	1406	672	1576	909
ACP5_GCTCAAGAAACAGCTGG--330	114	205	160	225	105	74	287	97
ACP5_GGAGGACTACGTGCTGG--331	218	210	498	833	110	174	657	435
ACP5_GGCGGTAGAAAGGGCTG--332	29	25	58	95	8	9	59	67
ACP5_GTAGCAACAAGGCTTGC--333	137	132	103	184	74	53	235	101
ACP6_AATCTGCTTCATCAGTG--334	1306	1001	580	935	1226	815	1015	704
ACP6_ACTGCCTCTTTACAGCC--335	12	25	16	67	18	8	39	23
ACP6_CCAGCAGCTTTGGTAGT--336	174	146	149	235	136	63	188	128
ACP6_CCCAGCCAGCAAACAAC--337	312	278	268	507	357	203	443	358
ACP6_CGCTTGTGGACCCCAGT--338	209	202	140	249	194	142	256	168
ACP6_GAACCCCCAGCTATTAG--339	126	90	30	48	361	146	150	48
ACP6_GGACTTCTTCATCCTCC--340	175	124	209	347	200	138	394	245
ACP6_GGCCGATGGCCAGTGTC--341	39	22	81	109	27	22	130	35
ACP6_TAAGGAGAATATGGTTT--342	173	135	171	297	90	105	176	159
ACP6_TGTTTCGACACGGGGCT--343	2	2	3	2	3	0	5	0
ACPP_AAACTTTCAGGATTACA--344	699	753	400	939	680	411	885	596
ACPP_AGCTGCACCCCTCCTCC--345	51	20	71	105	50	52	116	135
ACPP_AGGTGTCAATGGGACTT--346	3	2	0	5	3	4	2	5
ACPP_CCGAAGTGTACTAGCCA--347	74	61	155	276	12	6	88	99
ACPP_GAAGCACAGACGTTGAC--348	243	200	100	209	202	77	233	147
ACPP_GAGCAGCATTATGAACT--349	806	876	660	1159	647	532	1107	576
ACPP_GCAGCAAGCCTTAGCCT--350	31	28	117	242	1	12	78	79
ACPP_GCCCTGTTTCCCCCAGA--351	259	230	185	465	302	226	440	321
ACPP_GGCTGCCAGAGTAGGAT--352	1953	1595	1688	2905	1765	1249	2872	2108
ACPP_TGAGACTTTGAAATCAG--353	206	186	215	214	161	123	250	81
ACPT_AACACCAGGGGTCCTTC--354	347	270	170	392	616	353	377	363
ACPT_AGTACATGACCATCTTG--355	473	392	289	614	537	219	466	344
ACPT_AGTCCGCAGGACATCTG--356	1366	934	1049	1305	1351	744	1609	1173
ACPT_ATCTCGGCTTTGGATAT--357	960	930	1435	1754	932	682	1951	963
ACPT_CCGAGGCAGGCAGCATA--358	247	224	112	401	284	308	310	263
ACPT_CGCCAGCAGCTGGAGCT--359	31	44	68	96	43	68	83	81
ACPT_GCAGGAGAGGTCCAGCA--360	446	305	185	324	336	227	382	223
ACPT_GTCCCGTGAAGTTCTCC--361	559	443	525	993	800	456	926	790
ACPT_TGGGTCCATGGGGTAGG--362	41	28	37	65	16	9	52	56
ACPT_TTCTCTGCTGCCCGGGG--363	31	33	74	107	21	27	71	77
ACSL1_AAAGCCATTCATAGGGT--364	212	199	162	214	218	229	226	153
ACSL1_ACACCTGTATTCCCCTC--365	208	176	274	304	429	353	306	225
ACSL1_CAACCCCAAAGGAGCAA--366	54	50	28	53	120	96	79	38
ACSL1_CCCATAAGCGTGTTGGT--367	587	524	410	602	499	323	573	296
ACSL1_CTGGCATTCGAAAATAC--368	128	28	42	151	136	5	105	56
ACSL1_GCCAAACTCTTATTAGA--369	1422	1305	735	1543	1322	459	1133	734
ACSL1_GTCACAACATTATACGA--370	291	268	212	239	361	192	398	135
ACSL1_GTCGCTGTCAAGTAGTG--371	702	463	337	396	413	263	448	185
ACSL1_GTTGACTATGTACGTGA--372	145	112	79	103	179	98	81	55
ACSL1_TCTCGTGGCGTACCAGA--373	585	475	528	915	541	299	1061	646
ACSL3_ACATTATATGCCACTCT--374	37	18	147	287	216	29	149	69
ACSL3_ATGGAAAGCCACCGACC--375	29	14	115	194	339	85	225	107
ACSL3_ATGGCGATGTTGGTCTT--376	40	24	412	609	129	32	342	243
ACSL3_ATTACTGCAATATCTGA--377	45	51	339	644	828	142	759	490
ACSL3_GCTTCAGTATTATACCC--378	181	103	543	1092	2306	322	1032	941
ACSL3_GTTCGAGCCTTTAATTT--379	87	62	162	284	117	111	149	142
ACSL3_TACACAAGTGGATCCAC--380	24	11	80	184	165	41	117	170
ACSL3_TCGGAGAAAAAATAAAA--381	65	59	71	71	164	35	124	39
ACSL3_TCTGTTAATAGTTTGGA--382	318	294	551	1163	1321	276	1066	522
ACSL3_TGCAGCTATCATCCACT--383	12	12	86	134	248	14	134	66
ACSL4_AAAGTTGTACTTAAAGC--384	56	94	133	206	197	65	185	105
ACSL4_ACTTTATATGCCACACT--385	84	74	109	167	154	78	118	88
ACSL4_ATGGCAATGGTGTTCTT--386	582	504	594	998	1424	730	1361	736
ACSL4_CATGCTGTATCCAAGTT--387	244	319	482	595	469	263	545	385
ACSL4_CCCACTTCAGACAAACC--388	647	624	771	1126	1081	678	1304	576
ACSL4_CCCTTATATTTATTCCA--389	58	41	40	79	106	42	47	77
ACSL4_GTGAATAACTTTGGTAG--390	68	71	79	197	144	40	162	78
ACSL4_GTTATTAACAAGTGGAC--391	64	64	24	55	16	11	82	29
ACSL4_TGCTGCAATCATCCATT--392	98	81	93	230	192	98	209	138
ACSL4_TGTGTGACAGAGCGATA--393	100	140	121	126	170	135	153	74
ACSS2_ATGGTATGTGATCTGAG--394	1101	753	409	711	921	551	857	457
ACSS2_CAGCGAGGGGACGTGCG--395	93	86	60	189	47	57	138	104
ACSS2_CTCCGGACCCGCTCCTC--396	64	69	351	532	62	88	430	314
ACSS2_GAGACCAACTCCGCGCC--397	103	96	70	135	99	54	141	169
ACSS2_GCTACCGCGAGCTGCAC--398	1	18	12	24	2	3	11	4
ACSS2_GGAAAATCTTCATTGAG--399	990	942	548	1267	470	424	855	629
ACSS2_GTGCAAAGCCCCAATGC--400	168	113	152	256	128	43	204	141
ACSS2_TACATTGTAGCAGATGT--401	161	219	90	242	64	67	134	75
ACSS2_TACCGAAGGAATGGGCC--402	28	27	38	50	19	15	32	25
ACSS2_TGGCCACCACAAGCTCT--403	45	53	42	65	117	84	56	59
ACTA1_CCAACAACGTCATGTCG--404	154	94	75	154	128	66	135	101
ACTA1_GCCATTGTCGCACACGA--405	554	537	481	759	394	242	1022	468
ACTA1_GCGAAGCTCGTTGTAGA--406	72	82	34	71	94	38	58	108
ACTA1_GCTACGAGCTGCCAGAC--407	211	225	260	537	108	123	441	304
ACTA1_GCTGGAAGAGCGTCTCC--408	415	309	705	1438	384	222	1160	690
ACTA1_GGAGAAGCTGTGCTACG--409	913	931	785	1689	895	442	1336	1031
ACTA1_GGCGTCATGGTCGGTAT--410	887	879	1025	1544	868	825	1532	978
ACTA1_GGGGGCCTCGGTGAGCA--411	97	85	89	158	63	101	161	114
ACTA1_GTGAAAGCCGGCTTCGC--412	339	260	457	652	219	125	749	290
ACTA1_TGATGCCGTGCTCGATA--413	198	155	531	691	170	120	678	314
ACTR2_ATGACATGAAACACCTG--414	105	147	214	570	586	159	338	269
ACTR2_CAAGAGTACCAAGAAAA--415	139	42	97	208	107	76	113	130
ACTR2_CTAGAACTGCACCACCC--416	28	12	63	139	298	184	71	149
ACTR2_GGACGTATCATCAAAGT--417	44	41	176	256	192	171	250	104
ACTR2_GGTGTAGTGGTAGACTC--418	434	181	889	1484	1171	529	1207	572
ACTR2_GTGGTGGTGTGCGACAA--419	699	466	1236	2532	1702	661	1921	1272
ACTR2_GTGTGCGACAACGGCAC--420	39	49	135	190	76	47	141	105
ACTR2_GTTCCAACCGTGATGGC--421	48	57	87	226	59	35	126	118
ACTR2_TGACATGAAACACCTGT--422	91	32	252	407	203	168	518	261
ACTR2_TGTGCGACAACGGCACC--423	111	141	701	841	169	156	702	385
ACVR1_AATTTCCACTTGGAGGT--424	415	276	183	256	572	183	278	186
ACVR1_ATCGTTGATGCTCAGTG--425	163	173	218	330	233	162	274	182
ACVR1_CCTCAATCCCCGAGACG--426	380	298	330	701	474	383	587	584
ACVR1_CTCTCCGAAAATTTAAA--427	72	92	68	123	62	41	155	63
ACVR1_CTTCCAGGTTTATGAGC--428	89	85	86	125	167	81	166	133
ACVR1_GAGTTTGGGGTTGACCT--429	203	142	110	224	172	87	92	121
ACVR1_GATCATTCGTGTACATC--430	1509	1006	1113	1577	1036	475	1537	910
ACVR1_GCAATCATGATAAGCAC--431	1017	767	723	1203	953	565	1306	755
ACVR1_GGACGGCGGGGTCTTAC--432	801	936	604	1348	994	766	1333	863
ACVR1_GTGGTCCTCATTACCGC--433	163	215	223	503	274	185	450	253
ACVR1B_ACACTGACTACTGCAAC--434	52	51	20	51	38	14	33	23
ACVR1B_AGATTATTGGCAAGGGT--435	519	541	280	435	242	211	485	217
ACVR1B_CTCCACTTTGGGGATGC--436	36	47	62	108	55	41	83	106
ACVR1B_CTTCCATGTCCAGTCTC--437	356	421	430	727	288	402	582	438
ACVR1B_GAGACACATCTCACATG--438	471	545	661	1256	671	266	1033	666
ACVR1B_GATGATAGTTAATGACA--439	150	117	28	75	137	88	56	90
ACVR1B_GTGCACCAGCTGCCTCC--440	134	158	191	308	329	361	329	266
ACVR1B_GTTGTCCTCCTGCTCGC--441	214	156	237	240	270	161	366	177
ACVR1B_TAGAAGGGCTTCCCGGC--442	170	148	221	464	64	61	279	314
ACVR1B_TGAGCACCCGTCCATGT--443	677	519	603	1054	548	479	1005	772
ACVR1C_AAACAGAAGGAGCATGT--444	196	191	180	290	213	79	303	169
ACVR1C_AACCAATGGAAAAGAGC--445	45	34	13	44	11	9	21	35
ACVR1C_ACTTGAGCATTCAGTTC--446	931	776	683	1442	570	270	1212	924
ACVR1C_ATCTGAATATCATGAAC--447	419	352	192	555	209	114	282	340
ACVR1C_GAACTTGGACTCAACTT--448	1088	1157	1173	1756	887	868	1832	967
ACVR1C_GAAGCAGCATTCGGTTT--449	252	194	256	476	248	162	306	376
ACVR1C_GCGCTCTCAATTGCTAG--450	579	663	291	459	359	317	410	237
ACVR1C_GTGCCATAGCGGACTTA--451	62	75	140	180	21	27	135	80
ACVR1C_TCTCCTGCTGCTCGCAG--452	1603	1363	1464	2415	2558	1408	2217	2042
ACVR1C_TCTCGATGAGCAATAGC--453	74	154	101	210	104	83	159	140
ACVR2A_ACCTGGAAGAATATTTC--454	65	48	38	128	87	24	81	94
ACVR2A_ATTAGAAGTGAAAGCAA--455	182	107	71	166	112	67	60	94
ACVR2A_GAAACAAGGTTGTTGGC--456	5	4	6	11	5	9	9	8
ACVR2A_GGTGTTGAACCGTGTTA--457	547	483	277	611	425	272	478	296
ACVR2A_GGTTTCAAACCTAGTAA--458	54	66	53	81	44	28	99	42
ACVR2A_GTTGCTTAACGAATATG--459	189	228	194	460	275	184	413	273
ACVR2A_TGTGTGACTTCCATCTC--460	112	88	138	403	124	134	204	270
ACVR2A_TTCTCATGCTTCATTCC--461	325	267	300	648	481	273	543	305
ACVR2A_TTGGAACAAGTACAGGA--462	262	219	197	282	289	205	447	179
ACVR2A_TTGTAATAGGGTGGCTT--463	134	79	122	193	67	31	181	81
ACVR2B_AGAGCTGTTGCGCCAGG--464	239	242	163	337	301	175	250	251
ACVR2B_AGGGAAAGGCCCCCGAT--465	157	135	150	235	104	55	147	121
ACVR2B_ATCCCCAGAGGAGGGCG--466	38	44	61	122	81	93	59	81
ACVR2B_CACTGAGGAGAACCCCC--467	968	789	827	1502	1128	715	1329	1141
ACVR2B_CAGGGTGGGGGCTGTCG--468	12	24	35	59	31	27	79	57
ACVR2B_CTTCACTCATTTGCCAG--469	288	299	111	318	210	203	196	246
ACVR2B_GAGCGCACCAACCAGAG--470	679	404	382	655	416	239	811	340
ACVR2B_GCCCCCCTACGGTCATG--471	16	5	9	19	21	13	18	17
ACVR2B_TCTACTACAACGCCAAC--472	397	251	241	368	264	122	419	119
ACVR2B_TGGGGAGGCTGAGACAC--473	35	18	107	178	37	89	145	116
ACVRL1_ACACGTTGTGGTTGCAG--474	421	453	308	649	309	298	675	339
ACVRL1_CATCAGAAGGCCTTTCC--475	294	143	262	423	252	172	442	291
ACVRL1_CCTGTGAAGCCGTCTCG--476	625	528	915	1467	326	312	1166	954
ACVRL1_GATGGCCTTGGTGACCC--477	362	340	456	673	512	360	635	491
ACVRL1_GCCGCTATGGCGAAGTG--478	540	600	771	1169	334	312	987	703
ACVRL1_GGACTGTTCATCCCTCG--479	754	711	1021	1462	584	353	1074	951
ACVRL1_GGCACCCCCAGGAACAT--480	641	565	547	920	958	1077	1027	941
ACVRL1_GGTTGTTGCCGATGTCC--481	371	345	454	911	266	125	968	496
ACVRL1_GTAGGCCCCTTGCAATG--482	135	80	52	131	144	139	83	133
ACVRL1_TGGTTGACGAACTCGGT--483	4	11	1	15	0	2	4	10
ACY1_AGATGGAGGAGAGTGTA--484	169	118	73	111	177	122	144	118
ACY1_AGGCACCACATCCGTGT--485	270	174	206	286	251	102	377	207
ACY1_CAGCAAGGGTCCCGAGG--486	184	267	422	1206	157	269	867	873
ACY1_GAAGGCATCAGTGGGAT--487	132	83	61	136	244	111	91	133
ACY1_GACGCACTTCATGTCCT--488	90	58	109	184	80	70	164	101
ACY1_GAGACAGCCCGCCAGCT--489	20	10	26	62	17	23	20	15
ACY1_GAGTCACGACCCCTTTG--490	245	331	418	481	351	357	735	381
ACY1_TGCGGATACGCAGGTAC--491	98	90	90	187	94	82	107	98
ACY1_TGGTTCTGGGGAACCGG--492	83	87	68	162	111	66	146	57
ACY3_ATGGCGGCACAGGTGCA--493	121	115	219	432	66	82	410	250
ACY3_CATGGCAACGAGATGTC--494	65	34	39	40	74	54	88	28
ACY3_CCCCGAGCTGTCCTGCC--495	15	7	25	35	26	31	16	38
ACY3_CCTGGTGGCCACAGTTC--496	424	236	794	1841	560	403	1170	1009
ACY3_CGTCGCGTGGCTGTGAC--497	363	367	453	721	399	347	877	659
ACY3_CTCACTGCCTGTGCCCC--498	58	89	183	332	92	152	200	200
ACY3_GAAGCCTATAGACCCGT--499	117	130	116	279	255	174	252	214
ACY3_GCACACCCTGTGGCTGG--500	164	131	190	448	264	134	214	207
ACY3_GGACTTCGCGATTAAGC--501	353	247	213	495	410	168	284	255
ACY3_TCTCCTCCCCAGACCGC--502	110	50	74	169	198	186	174	132
ACYP2_AAATAGGAGTGGTTGGC--503	81	84	70	139	21	20	79	80
ACYP2_CTGCGGCGGCTGCGAGA--504	570	411	812	1097	800	581	1301	737
ACYP2_GAACACCTCGTAGTCCA--505	1447	801	641	1397	2251	1255	925	1216
ACYP2_GAGCCGGAGAGGGGCTC--506	46	30	123	212	31	25	94	119
ACYP2_GAGTGAAGAACCATGGA--507	194	138	251	248	212	169	306	187
ACYP2_GGACGCGCGAGACAATG--508	827	830	577	964	1032	616	819	887
ACYP2_GGGAGCTCATTGTCATC--509	725	796	789	1431	767	693	1241	807
ACYP2_GGTCAATGCGAGAACTA--510	223	246	170	398	260	312	386	189
ACYP2_GTCTCGCTGTTCTACCT--511	1311	1214	958	1761	1271	1071	1317	1243
ACYP2_TGTCACGGTGCCTTTGC--512	283	315	384	636	286	264	507	475
ADAM33_AGGCCCCGGAGAGCTCG--513	2447	1884	1503	2668	3486	2223	2843	2478
ADAM33_ATCATTGCCACTACCAA--514	878	861	828	1500	574	349	1481	728
ADAM33_CCACAATGTACAGTTCC--515	470	378	481	759	675	433	682	581
ADAM33_CCCATCTGGGCCGTAGT--516	13	19	96	134	9	14	118	85
ADAM33_GCAGGCGAGAAGCGCGC--517	462	568	388	648	575	350	639	502
ADAM33_GCCAGTCACCCCGCACT--518	81	95	161	312	95	85	262	215
ADAM33_GCGCACCGTCAGCCTGG--519	869	726	1143	1775	701	497	1669	1295
ADAM33_GGGACGCAGATAATAGC--520	310	485	381	560	424	152	646	302
ADAM33_TAGCAGCAGCAGCAACG--521	380	296	262	348	150	137	378	140
ADAM33_TCTCGAAGCCAGACATG--522	294	241	257	403	137	130	346	189
ADAMTS5_AAAAGGGGCGCGTGTAC--523	312	297	154	406	365	313	371	223
ADAMTS5_ATGCATCAATGCTGGTA--524	725	497	336	635	580	349	710	441
ADAMTS5_CAGTGCAACCTGACATT--525	259	256	207	321	323	173	305	168
ADAMTS5_GACCAACTCTACTCCGG--526	401	416	467	524	438	359	706	364
ADAMTS5_GAGCCACTGCTTCTATC--527	1375	1122	1243	2183	2168	1792	2160	1934
ADAMTS5_GAGCGAGATGGTTCGGT--528	960	746	751	1250	862	422	1270	852
ADAMTS5_GAGCGAGCCGAGCCTCC--529	1886	1785	2397	3702	1815	1312	3779	2730
ADAMTS5_GGATCTGCTTTCGTGGT--530	757	584	525	1007	601	319	856	560
ADAMTS5_GGCCCCGAAGAACTCCC--531	488	512	501	900	666	509	1119	579
ADAMTS5_TCATTCATGTGACACCC--532	75	76	67	98	31	66	125	55
ADC_AAAGCCCAGCCCCAGCT--533	105	92	77	155	60	81	172	83
ADC_AAAGTGCTTCCTCACTA--534	38	65	44	76	64	37	70	65
ADC_AGTGCCTGCCACGAGTC--535	201	276	315	598	195	119	463	525
ADC_CACTTGACAGCATAAAA--536	246	235	124	284	204	88	248	180
ADC_CAGCTGGATCCCATGCT--537	262	211	600	1116	252	214	1053	651
ADC_CATCATTGCCAAGAAGG--538	12	2	16	7	14	0	15	4
ADC_GAGTTGGTCCAGCATAT--539	392	373	367	710	279	327	603	459
ADC_GGTAGCTGCCTTCTTCG--540	632	611	821	1171	438	281	1015	964
ADC_TACCCGAGACCTGCTGA--541	335	256	296	598	183	102	392	287
ADC_TGGCTACCTGAGTGAAT--542	1131	934	2140	2872	746	562	2648	1704
ADCK1_ACAGCGCCAAAGTCATT--543	265	325	358	781	194	155	594	590
ADCK1_CACATAAACTCAAACTC--544	144	152	94	214	81	50	181	107
ADCK1_CATGCAAGAGATCCGCC--545	134	141	92	144	84	84	174	140
ADCK1_CATTCCTCCCTTCATTG--546	392	321	288	365	493	272	381	232
ADCK1_CCCGCACCTTTGGGTGC--547	9	16	21	66	6	1	15	17
ADCK1_CTCTCAAGCTTGCTTCG--548	543	563	422	1025	342	151	652	494
ADCK1_GACGCCTGGCAGAGCGA--549	122	171	87	129	92	74	139	114
ADCK1_GCTGCATGATGGGCGGA--550	22	41	50	68	17	45	70	38
ADCK1_GGAGGCCGTCCCCAGAG--551	75	79	66	140	53	31	100	130
ADCK1_TACTCCTCTGAGCCATA--552	193	196	112	206	112	100	175	106
ADCK2_ACCAGTCGTTTCTAGAA--553	815	928	1547	1823	531	375	1872	1253
ADCK2_AGTGCCCTCGCGATGCC--554	63	63	83	203	60	20	47	106
ADCK2_CACAGGGAGACGACCTT--555	401	508	620	873	434	320	895	464
ADCK2_CCGACTCAGAACGTCAG--556	370	347	143	298	288	219	354	173
ADCK2_CGCTCAGTGTGAGTCCA--557	482	465	468	835	475	394	1039	611
ADCK2_CTGCGCCTCCTGACTCG--558	240	219	263	318	235	212	280	280
ADCK2_GCAGGCAGGAATTCCCG--559	327	275	256	438	236	189	479	293
ADCK2_GCTCGCTCAGGTGCATA--560	365	294	258	472	385	275	331	340
ADCK2_GTGACAAAGGGGCGCAG--561	449	664	364	638	407	289	705	431
ADCK2_TCTGAGCTTCGTAACGC--562	444	316	308	413	188	92	386	222
ADCK3_AACTTCGGCGGCCCAGA--563	107	151	165	281	105	122	296	158
ADCK3_AGCTCATCCACAATCTC--564	2071	1717	1999	3450	2249	1620	3444	2150
ADCK3_CACGTCGATCAGGTGCT--565	108	150	295	452	65	101	367	231
ADCK3_CATGCGGGACTGAGAAG--566	39	35	79	163	84	38	98	98
ADCK3_CCATGGGCTTTCAGCGA--567	141	146	204	430	191	219	318	359
ADCK3_CTGGTAGTCACACTCCA--568	271	236	262	548	388	316	394	452
ADCK3_GACCAATCCCCTGTTGG--569	89	131	299	364	179	216	287	329
ADCK3_GCTCGAAGATCTTAGCC--570	29	14	38	68	19	8	52	15
ADCK3_GGTCATGCCCACAGCGA--571	361	366	313	537	317	213	385	310
ADCK3_TGATGTCAACAACCTCA--572	47	20	17	115	80	42	59	42
ADCK4_ACCATGTGGAGGTTCTT--573	601	615	778	1226	680	411	1280	980
ADCK4_ACCTTATGTACAGTTCG--574	234	162	157	299	141	110	261	120
ADCK4_ACTGTTGGTTGGCCTTG--575	159	166	493	729	48	51	493	358
ADCK4_CAAGCGGCTGATGCGGG--576	535	434	648	911	366	146	721	457
ADCK4_CACAATCCGCTCGGCAT--577	373	222	386	778	264	130	507	397
ADCK4_CAGACGACCTCCTGGCA--578	140	61	117	144	99	39	203	124
ADCK4_CCAGCGGGGCATGAAGT--579	103	52	87	105	144	50	81	111
ADCK4_CCGCTCTCGAGAACGCA--580	1664	1382	1744	2803	1569	746	3356	1951
ADCK4_GTGCACCTGCCCAATTG--581	663	481	1045	1623	484	372	1490	1071
ADCK4_GTGGGGGGCCTACTTCG--582	93	130	147	258	125	103	238	154
ADCK5_AGCACCTTCCTCCACAG--583	100	74	99	160	287	169	124	181
ADCK5_AGGGGCCATCAGCAACG--584	236	164	297	622	295	135	445	350
ADCK5_CACAGCAGGGGACGGCC--585	10	5	15	29	7	8	13	1
ADCK5_CCGCTATGTCATGGCAG--586	353	313	455	813	286	359	697	511
ADCK5_CGGGGCACCACGACGTA--587	143	103	68	147	142	94	102	132
ADCK5_GAGGAGGATGCGGCTCG--588	125	61	143	177	97	51	171	119
ADCK5_GCGGGACCGCTTTGATG--589	271	213	311	499	315	236	384	357
ADCK5_GGTCCGGGTATACTCGG--590	1286	1147	1033	1576	1332	998	2104	1059
ADCK5_TCTCCCTGGACTACTGG--591	1110	1093	876	1096	2314	1367	1504	1138
ADCK5_TGAAGGAGCACAGCCCC--592	163	178	280	734	124	107	354	313
ADH1B_AACCTCCACATCCTCAA--593	275	159	156	342	825	400	335	494
ADH1B_AATGGGCTTCCCCCTGC--594	29	37	33	87	100	119	91	86
ADH1B_ACTTCATAAGCCTTAGG--595	113	86	86	128	88	46	104	70
ADH1B_AGAATCCACAGCCAATG--596	449	630	402	653	694	573	606	543
ADH1B_AGGTATCCCAAAACTTG--597	176	125	84	141	167	219	139	122
ADH1B_CACCTTCTCCCAGTACA--598	1144	937	559	978	2036	1297	1203	704
ADH1B_CAGAGTTTGTAAAAACC--599	136	59	83	122	49	58	107	43
ADH1B_CGGCCTATCTGCTGTTA--600	2540	2204	1856	3636	2309	1738	2831	2601
ADH1B_TCACACAGATGACCACG--601	246	144	208	444	77	92	402	283
ADH1B_TGGACGCACCTGGAAGG--602	98	82	190	293	56	89	228	142
ADH1C_AAAATCCACAGCCAATG--603	274	188	169	215	318	131	293	211
ADH1C_AGAGGTTGCACCTCCTA--604	167	111	142	336	198	120	205	210
ADH1C_AGCCAGAATCATTGCTG--605	266	267	138	319	186	143	279	125
ADH1C_ATCTGTCCCCAAACTTG--606	296	238	240	287	484	338	394	249
ADH1C_CCCATCCACCACTTCGT--607	319	255	283	443	418	244	605	346
ADH1C_CGGCCTATCTGTTGTTA--608	458	430	400	893	283	551	527	481
ADH1C_GGAAAGTGTTTGAGAAG--609	277	91	133	186	409	93	207	116
ADH1C_GGCACAAGTGTCATTGT--610	680	621	627	956	1158	666	1278	610
ADH1C_TACTGACTGGACGCACG--611	180	98	71	135	100	41	122	68
ADH1C_TCGTTCAGATGAGCATG--612	383	398	255	476	266	299	395	212
ADH4_ATCAGTATGGCACAGAG--613	838	683	390	680	967	400	776	332
ADH4_ATCGATTCTAAATTTGA--614	178	216	95	318	127	87	152	145
ADH4_CAAAGCAGCCATCGCCT--615	27	25	48	80	24	11	61	82
ADH4_CACTCACAAATTTGTGT--616	513	561	380	510	722	618	554	443
ADH4_GCTTTCCCAGTGATCGT--617	364	412	351	428	692	427	631	372
ADH4_GGTATTGTGGAAAGTAT--618	234	237	196	251	239	132	382	98
ADH4_TCGACTTGTGCTGTCTT--619	603	618	1105	2175	360	357	1411	1038
ADH4_TGAAGTAGCTCCCCCCA--620	141	73	102	201	51	37	143	84
ADH4_TTGACGTTGGTCACTCC--621	849	688	918	1479	714	254	1433	702
ADH4_TTTGTCTGCTTGGATGT--622	421	547	606	1035	349	216	948	378
ADH5_AGTGGAGCTGATCCTGA--623	408	487	281	780	298	495	609	547
ADH5_CACAGCAGCACCATAAC--624	325	324	326	415	277	253	456	235
ADH5_CTCATTGAGATGACCGA--625	304	310	267	566	414	258	500	297
ADH5_GATGCCTATACCCTGAG--626	879	789	482	847	905	1067	926	787
ADH5_GGAATTGTGGAAAGTGT--627	225	162	172	281	419	198	307	197
ADH5_GGATTGGCAGTTATCAT--628	486	313	385	749	499	279	497	515
ADH5_GGCGTCAGCGTCGTGGT--629	518	646	813	1271	505	264	1379	734
ADH5_GGGTATAGGCATCGGTG--630	504	512	452	825	304	162	881	293
ADH5_GTTTACTAAAATCCTGA--631	453	483	512	827	327	170	850	400
ADH5_TCTGAATACCACCGGCT--632	101	106	122	218	161	65	241	132
ADK_AATATTCTCTTTGGAAT--633	126	138	81	166	54	34	96	79
ADK_ACCAAATGACCAAATCT--634	348	296	254	384	370	246	423	255
ADK_CAGAATGAGCAGCCAAC--635	425	418	554	741	377	350	860	416
ADK_CAGCAAGATTAGCTATG--636	0	0	0	0	0	0	0	0
ADK_CCACTTTAATTGAATTC--637	226	196	175	305	163	92	321	144
ADK_GAAGCCCAAAAAGCTGA--638	63	109	69	125	107	78	186	75
ADK_GTAATGAGCATCCACAT--639	370	284	249	517	185	165	285	224
ADK_GTCGAATATCATGCTGG--640	109	128	130	231	157	84	174	114
ADK_TGACATCTCTGCTGTAG--641	34	71	50	51	45	66	64	39
ADK_TTGGGATAGATAAATTT--642	226	191	101	160	295	108	210	79
ADORA1_AACTCGCACTTGATCAC--643	625	786	687	1037	718	576	1023	650
ADORA1_ATCACCAGCACGTTCCC--644	515	552	547	874	535	640	991	607
ADORA1_CCTCATGGTTGCCTGTC--645	245	251	367	554	179	132	480	279
ADORA1_CTGGAAAGCTGAGATGG--646	111	143	265	349	71	66	342	143
ADORA1_CTGGATCCTCTCCTTCG--647	180	161	187	408	262	313	230	381
ADORA1_CTTCATCGTGTCGCTGG--648	544	437	492	749	727	350	663	616
ADORA1_GAACAATCTGAGTGCGG--649	625	618	414	787	404	293	687	380
ADORA1_GCGGCGGTGGCCATAGC--650	48	38	107	274	33	26	200	122
ADORA1_GGCGGTGAAGGTGAACC--651	966	1002	1235	1447	1014	593	1935	857
ADORA1_GTACTTCTGCGGGTCGC--652	190	199	200	263	61	72	222	124
ADORA2A_AGATGGAGCTCTGCGTG--653	222	173	263	444	433	342	377	226
ADORA2A_CAATGTGCTGGTGTGCT--654	213	201	301	635	203	100	467	317
ADORA2A_CACCGAGGAGCCCATGA--655	136	114	81	75	105	74	99	66
ADORA2A_CTAGGTTGGAACAACTG--656	16	29	34	40	49	56	18	34
ADORA2A_CTGTCTCTTTGAGGATG--657	945	803	926	1520	1466	1268	1211	833
ADORA2A_CTTGGTGACCGGCACGA--658	966	1047	1238	2021	1283	1363	1937	1428
ADORA2A_GCGGCCGACATCGCAGT--659	773	819	1200	1968	997	1107	2328	1191
ADORA2A_TACACCATGTAGTTCAT--660	236	179	165	233	534	326	226	161
ADORA2A_TGACACCACAAAGTAGT--661	216	257	116	260	431	350	194	211
ADORA2A_TGGTTCTTGCCCTCCTT--662	61	71	291	437	82	88	307	316
ADORA2B_ACAGGACGCGCTGTACG--663	701	639	778	859	388	314	1210	441
ADORA2B_AGCTGATGGACCACTCG--664	1362	1229	872	1711	1381	962	1390	1031
ADORA2B_CAATGACCCCTCTTGCT--665	273	170	174	304	382	250	276	258
ADORA2B_CTGGTGTGCGCCGCGGT--666	38	33	87	199	29	17	108	86
ADORA2B_GATTGACTCCATTCCTG--667	728	508	660	1183	639	372	1452	621
ADORA2B_GCAGCAGCTTTCATTCG--668	933	643	797	1623	600	249	1218	767
ADORA2B_GCCCACCAACTACTTCC--669	433	373	305	648	402	357	619	637
ADORA2B_GGTCATCGCCGCGCTTT--670	18	19	52	55	3	11	40	54
ADORA2B_GTATCTGTCGACTGCCA--671	319	184	239	415	236	78	398	213
ADORA2B_TTCTGTGCAGTTGTTGG--672	1448	1245	938	1550	868	605	1244	670
ADORA3_ACATAGTGACAATGAGC--673	265	276	494	1137	201	91	782	516
ADORA3_AGAGCAGTGCTGTTGTT--674	126	69	194	344	105	69	200	275
ADORA3_AGGACACGGGCTGGTAC--675	46	39	142	127	24	35	137	52
ADORA3_ATGAAGAGCCACATGAC--676	396	297	374	405	207	167	535	190
ADORA3_CAGCCCAGTGTCCAGTC--677	651	671	678	1137	696	585	1118	897
ADORA3_CCCTGGCCAATGACTTT--678	155	124	219	454	172	100	301	306
ADORA3_CCTCAGGGCCACATGAT--679	12	11	169	306	35	12	234	239
ADORA3_GCCTCCTTCTGCTCAAT--680	701	555	908	1207	830	423	1423	964
ADORA3_GGACTCTGCGCCATAGT--681	562	559	796	1603	741	486	938	1005
ADORA3_GGTGATGTAGGTAACAT--682	213	198	237	327	165	83	321	151
ADRA1A_ACTCTTGGCTGGAGCAT--683	156	146	176	247	153	120	224	90
ADRA1A_CAACATCTGGGCGGCAG--684	1166	952	552	878	1059	681	950	529
ADRA1A_CACCCAACCGCCGGCAC--685	65	64	114	200	85	89	199	149
ADRA1A_CCGTGGAGGTGAGCAGG--686	92	87	104	247	100	57	158	87
ADRA1A_CTCGGGGTGATCTTGGG--687	536	378	173	222	582	401	359	219
ADRA1A_GACCCCTGTTCGGCTGG--688	534	458	692	1130	612	454	951	828
ADRA1A_GCCGATGTAGCGGTCGA--689	412	311	364	583	201	147	475	301
ADRA1A_GCTACTGGGCCTTCGGC--690	1214	1147	1994	2819	1022	834	2625	2355
ADRA1A_GTGTCGGTGACAGGCTA--691	340	288	371	579	188	155	602	393
ADRA1A_TCAGAGGGCTTGAAATC--692	8	2	0	33	17	0	7	15
ADRA1B_AATCCCGACCTGGACAC--693	291	238	219	347	454	280	316	344
ADRA1B_ACAATGAAGTAGTTGGT--694	1527	1097	689	1382	997	856	1263	853
ADRA1B_CCAGCGGACCCTGCCCT--695	36	42	133	135	36	26	91	91
ADRA1B_CCCCGACGCCGTGTTCA--696	14	6	34	59	28	14	61	37
ADRA1B_GACTCGCTGGACGACAG--697	3150	2732	2729	4324	2271	1781	3963	2727
ADRA1B_GCGCACAGCTCGACTGG--698	705	523	661	1204	515	244	678	722
ADRA1B_GCGCTTGAACTCCTTGC--699	275	331	286	473	346	216	559	300
ADRA1B_GTAGCCGAGCACCTCTA--700	543	386	399	548	265	170	563	283
ADRA1B_GTTGGGGCCAGTGAAGT--701	269	366	422	629	226	327	691	453
ADRA1B_TAGGATGTTGCCCACGA--702	635	536	1053	1635	391	254	1299	1097
ADRA1D_AACTCGGGGCGCAGTCC--703	841	959	874	1236	752	886	1381	929
ADRA1D_CAGCTGAAGCCATCGGA--704	261	276	445	500	152	125	633	325
ADRA1D_CGCCTTCTGCGACGTAT--705	259	247	179	198	229	128	406	172
ADRA1D_CGGCGACGTGAATGGCA--706	220	249	239	446	154	164	592	332
ADRA1D_GCAGCGGCGAGGACAAC--707	1681	1468	1335	1612	1146	945	2096	1006
ADRA1D_GCGCCTTCCGCGAGTGG--708	422	380	418	630	238	164	830	353
ADRA1D_GCGCTTGAACTCGCGGC--709	393	455	639	1200	247	275	1043	720
ADRA1D_GTTCACGATGAAATAGT--710	1380	1380	823	1686	1824	894	1642	1032
ADRA1D_TCGCACAAGATCCGCGC--711	452	416	408	519	386	255	739	331
ADRA1D_TTTCGAGGGACCCCGCC--712	3	9	3	21	10	0	3	12
ADRA2A_ATGGCCTTGATGCGGCG--713	818	645	868	1817	636	362	1570	1101
ADRA2A_CCGCCAGGAGCAGCCGT--714	21	14	28	40	26	15	35	55
ADRA2A_CGCGCGGCTCGTGAACA--715	182	222	254	583	150	176	464	412
ADRA2A_CTACTGGTCCATCACAC--716	200	167	104	196	315	261	232	153
ADRA2A_CTCGCGTTGCCCGCGTC--717	77	65	110	177	88	55	156	135
ADRA2A_CTGGCCAACGAGGTCAT--718	83	59	169	445	64	67	289	276
ADRA2A_GAGCACGTTGCCGAACA--719	199	164	293	386	257	83	595	251
ADRA2A_GCTGACGCTGGTGTGCC--720	7	16	38	57	8	16	34	26
ADRA2A_GGGAGTAAGGGGTGGCC--721	7	14	13	12	1	4	5	8
ADRA2A_GTCATCTCGTCGTGCAT--722	494	332	536	819	627	356	614	723
ADRA2B_ATCCGATGCTGGAGGCC--723	60	51	86	131	76	55	120	62
ADRA2B_CAGAGCGTTGCCGAAGA--724	461	433	301	644	518	255	607	399
ADRA2B_CAGGTGCACGATGGACG--725	137	212	179	368	104	128	194	196
ADRA2B_CCAGCGACACCAGGAAC--726	454	529	516	1449	598	336	863	817
ADRA2B_CCGCCCCTCATCTACAA--727	279	260	277	444	510	434	358	313
ADRA2B_GGCCACCAGGATGTCGG--728	142	174	154	308	219	186	283	144
ADRA2B_GGCTGGTCAACACAGCC--729	35	27	55	112	18	15	50	46
ADRA2B_GGTACTTCCGGCGCACG--730	427	307	521	741	364	235	777	520
ADRA2B_GTAGCCCAGCAGCTCGT--731	241	224	173	262	311	204	328	185
ADRA2B_TGGCCTGCACGGAGTAG--732	30	11	17	42	19	5	11	25
ADRA2C_CATCCTGGTGGCCACGC--733	1844	1413	1991	3233	2210	1217	3306	2458
ADRA2C_CCCGCGCCGCTCGCATT--734	294	216	302	409	233	139	400	216
ADRA2C_CCTGGACCGCTACTGGT--735	300	345	439	720	347	322	587	487
ADRA2C_CGCCCGGCTGGTCAGCA--736	58	82	99	176	83	65	137	117
ADRA2C_CGCGGCCAGTACTCGGC--737	417	649	658	934	445	555	996	714
ADRA2C_CGTCAAGGCCACCATCG--738	273	215	372	592	229	158	541	444
ADRA2C_GATGAGGAAGCCCACCA--739	395	385	402	680	386	325	574	398
ADRA2C_GCCACAGAACCTCTTCC--740	203	98	155	305	228	121	303	221
ADRA2C_GGGGTTGCCAATGCCTC--741	112	92	416	392	74	93	457	402
ADRA2C_GTTGGCCAACGAGCTCA--742	28	25	35	54	38	17	11	39
ADRB1_CAGGCTCTGGTAGCGGA--743	385	348	267	521	396	360	473	283
ADRB1_CAGGTCGGCGCTGGCCA--744	56	65	174	268	26	18	204	112
ADRB1_CAGTGGACAGCGGGCAT--745	162	205	248	412	81	106	300	218
ADRB1_CATCGTGCTGCTCATCG--746	623	451	457	893	646	335	862	549
ADRB1_CCCGCCACCAGTGCATG--747	326	213	348	553	262	247	467	358
ADRB1_CCGCGGCGTCTTGGCGA--748	302	349	315	614	569	198	481	335
ADRB1_CGACAGGTTACCGGGCT--749	36	39	35	102	13	33	26	39
ADRB1_CGAGCTGTGGACCTCAG--750	272	185	160	219	586	234	207	187
ADRB1_GCGGCCCCACACCACGA--751	520	480	405	724	460	361	711	465
ADRB1_GGGCTTTCGCTGGCGGG--752	215	223	438	562	118	117	585	254
ADRB2_AAGGCGCTGCCGTTCCC--753	204	130	197	234	149	62	257	203
ADRB2_AATATGGGCGGCCCCAA--754	182	124	248	328	110	95	301	207
ADRB2_ACGCTCGAACTTGGCAA--755	307	346	292	474	252	187	434	239
ADRB2_ACTTCTGGTGCGAGTTT--756	61	33	58	80	52	45	123	16
ADRB2_ATGGTGTGGATTGTGTC--757	708	659	540	757	470	263	748	379
ADRB2_CACATTGCCAAACACGA--758	36	45	59	83	38	34	110	55
ADRB2_GGCGCATGGCTTCCATT--759	2563	2172	1982	2581	2499	2186	2954	2616
ADRB2_GTACCAGTGCATCTGAA--760	1671	1211	847	1553	1818	1258	1850	1157
ADRB2_TGAAGTGATGAAGTAGT--761	330	196	138	185	325	143	269	121
ADRB2_TGTGCTGATCTGGTCAT--762	582	503	578	971	721	612	747	662
ADRB3_ACTGGCCACTGGCCGTT--763	95	88	454	614	31	18	554	396
ADRB3_AGCCAGTGGTGGCGCGT--764	942	950	1299	1960	1081	1000	2191	1447
ADRB3_CAGGTTGCCTCCCACGG--765	89	54	191	190	54	65	185	157
ADRB3_CGAAGTCACGAACACGT--766	286	242	229	341	419	344	270	358
ADRB3_CGAGCTGTGGACCTCGG--767	350	241	275	469	560	460	428	495
ADRB3_CGCAGCCGACCTGGTGA--768	343	349	458	700	347	268	634	640
ADRB3_CTGTTCTCGTGAGGCCA--769	120	144	359	540	68	110	333	215
ADRB3_GCTAGGGCCGCCTCCCA--770	105	119	770	1396	105	92	1069	1147
ADRB3_GTGCGCCGTAACGCAGC--771	113	103	116	238	73	58	114	148
ADRB3_TCTCGGAGTCCAGGCGA--772	828	741	884	1761	797	580	1319	1071
ADRBK1_AAGTACCTGGAGGACCG--773	262	183	135	178	175	135	163	77
ADRBK1_CGACGTGAGCTACCTGA--774	615	457	647	791	1045	397	888	583
ADRBK1_CTTCTTGCTGGCGCGCG--775	395	511	406	972	221	194	528	409
ADRBK1_CTTGGTGGAATTCTATG--776	1340	1136	845	1308	1791	941	1828	807
ADRBK1_GAAGAGCAAGGCCACGC--777	715	1000	711	1386	724	714	1359	774
ADRBK1_GAAGATCTCCCGGCTGC--778	25	20	68	91	56	36	58	48
ADRBK1_GCGTGCATCGCATCATT--779	210	262	285	446	442	366	447	336
ADRBK1_GGAACACGTCCCCTCGG--780	460	341	407	461	483	596	541	526
ADRBK1_GGTTCAGGCAGAAGTCT--781	299	363	281	598	409	315	581	303
ADRBK1_GTACGAGAAGCTGGAGA--782	337	295	208	364	282	170	308	154
ADRBK2_AAGTTCCTTCATGATGT--783	527	412	373	664	831	793	618	468
ADRBK2_AATGCTTAGATAAGAAG--784	790	617	400	651	1405	716	820	514
ADRBK2_ACTTCTGCATCACACTC--785	311	304	273	496	288	494	343	354
ADRBK2_ATTGAAAATCTTGTCAA--786	352	296	146	285	186	80	213	110
ADRBK2_CAAGAGGATCGTCCTGC--787	86	83	73	247	115	136	126	222
ADRBK2_CACACTGAACTCATTCA--788	178	73	225	342	296	123	654	179
ADRBK2_GAAAAATGTCACCTCGA--789	291	259	191	267	271	139	305	164
ADRBK2_GGGAAGTTTATGGTTGC--790	356	440	342	685	225	196	527	306
ADRBK2_GTCGACTTCTGCAAAGG--791	248	214	151	253	303	192	220	136
ADRBK2_TTGTCTCTTGTCAGCAC--792	221	251	219	353	362	329	331	226
ADSSL1_ACTCCTTGGAGGCAGCC--793	12	20	37	62	11	5	29	24
ADSSL1_AGTATGAAACGCTGCCT--794	9	15	10	35	11	3	8	8
ADSSL1_CAACAACGCCGGCCACA--795	34	52	27	102	11	6	19	17
ADSSL1_CCCGAGCCTCCAACGAC--796	133	196	360	382	104	161	394	356
ADSSL1_CTTGACGCCGCCTGCGC--797	29	46	35	19	25	23	28	14
ADSSL1_GGCTGTCGACGGACTTC--798	267	320	469	781	125	54	496	268
ADSSL1_GGGACGAGCTGAGGGTC--799	284	281	612	799	165	155	1147	574
ADSSL1_GTGGGGTGGCAACCCAG--800	118	139	137	213	73	140	188	213
ADSSL1_GTGGTCATCCACTTGCC--801	10	18	50	71	6	2	24	28
ADSSL1_GTGTTGATGATGCCGCT--802	797	714	640	1485	498	321	1011	747
AFG3L2_AATAACTATCTTTCAAA--803	480	345	301	595	176	55	371	190
AFG3L2_ACTGCTCTGTTCTGGGG--804	11	4	27	19	16	0	20	37
AFG3L2_CAGCTCCTCGTGCCTGG--805	232	187	799	1142	167	83	1152	895
AFG3L2_CATTCCATGGGACGACA--806	408	444	497	731	354	307	1136	572
AFG3L2_CCGGGAGAGAAATCACT--807	61	55	335	549	74	23	655	304
AFG3L2_CTTGAGTTGTAACAAAT--808	45	17	39	119	38	13	75	103
AFG3L2_GCGAGCAGCCCTGCCTC--809	39	42	892	1261	18	21	1506	867
AFG3L2_GCGATGATGAGCACCGT--810	234	118	300	356	147	43	374	334
AFG3L2_GGCGGACTCTTCAGTGT--811	305	220	1174	1959	188	75	1567	1061
AFG3L2_TTTGCGGCTGTGGGGCC--812	1	1	11	26	2	0	11	4
AGTR1_AATATTTGGAAACAGCT--813	444	318	369	471	161	127	496	216
AGTR1_ATGATACTGTATAAAGT--814	443	327	214	441	332	185	383	245
AGTR1_CAGCCAAATGATGATGC--815	306	261	443	543	281	245	662	304
AGTR1_CAGGTTGAAACTGACGC--816	163	187	267	447	31	41	350	224
AGTR1_CATTGTGCGTCGAAGGC--817	163	145	104	208	169	129	135	170
AGTR1_CTTTGGGACAATCATCT--818	262	243	157	222	351	250	305	180
AGTR1_GAATACCGCTGGCCCTT--819	1349	1323	2950	4395	796	840	3638	2495
AGTR1_GATTATAGCTGGCAAAC--820	383	518	411	548	107	55	585	226
AGTR1_GCCCAGCCCTATCGGGA--821	306	206	943	1004	301	279	1003	825
AGTR1_TTATACTCTTATTTGGA--822	374	270	221	370	222	87	256	174
AGTR2_AGAACCATTGAATACTT--823	102	61	55	206	111	31	150	145
AGTR2_CCTATCAACACTCATGC--824	161	108	122	196	123	50	112	111
AGTR2_CTCAAAGAAGAAATCCC--825	213	146	155	212	183	78	440	128
AGTR2_GCTAGTAGTGGCAAGGG--826	68	31	44	54	42	20	52	24
AGTR2_GTAAATCAGCCACAGCG--827	617	631	702	909	156	105	977	377
AGTR2_TAATAGGTTGCCCATAG--828	201	249	121	224	71	118	158	94
AGTR2_TCAAAAGGGTCCTAAAA--829	82	47	36	60	97	38	37	35
AGTR2_TCCCCTTGTTTGGTGTA--830	134	206	109	304	145	198	206	196
AGTR2_TCTAAATGCTTATCTGA--831	155	97	124	199	85	42	251	116
AGTR2_TGGCAATGAGGACAAAC--832	221	127	114	92	179	95	238	47
AGXT_AGATGACCAGTGTGAGT--833	998	1137	826	1854	1615	1501	1691	1414
AGXT_AGTGCACCCGATGACCA--834	497	370	458	427	766	438	645	401
AGXT_CACCAGCAGCTTGTGAG--835	967	1136	541	723	821	848	1134	561
AGXT_CCAGCAGGAGCTGGTTG--836	151	226	620	885	156	148	778	563
AGXT_CCATGATGCGAGGAGGC--837	108	96	80	146	79	91	93	110
AGXT_CTGCCCCCAAATGCCAT--838	283	158	190	277	423	275	389	254
AGXT_GCGCTCCCCGATGTCCA--839	132	157	215	348	239	94	318	238
AGXT_GCTCCAGCACATTGACC--840	1679	1509	1380	1969	1871	1259	2541	1271
AGXT_GTACATATCCTTGCTCA--841	623	488	452	683	437	215	670	319
AGXT_TTGAGCAGGGCCTTGGG--842	682	810	761	1597	674	402	1235	802
AGXT2_ACCCCTGCTGCTCCACC--843	289	142	241	300	764	530	386	405
AGXT2_ATTGTTACTGTCAGTGT--844	273	352	264	600	214	141	457	284
AGXT2_CTTGGTTACTGATGTCC--845	816	708	686	1221	837	491	1016	627
AGXT2_GAACTCCCTGGTGGGAC--846	103	85	121	174	190	170	169	150
AGXT2_GAAGTGACCAGGCACAA--847	85	83	60	173	90	49	117	114
AGXT2_GACACGGTTGTAGCCAA--848	657	636	1179	1964	503	459	1548	1326
AGXT2_GAGAAAGATGTTCCTTG--849	812	732	664	986	1091	374	1120	528
AGXT2_GTCACATGGAGGCATTC--850	350	397	201	408	337	306	423	252
AGXT2_GTGGCACAAAAGCAGCT--851	415	406	212	325	350	226	415	205
AGXT2_TGCTTGTATGCCACAGG--852	1079	871	741	1542	435	341	956	673
AHCY_AAGGGCGCCCGCATCGC--853	181	155	212	270	173	110	278	207
AHCY_ACAACCTCTATGGCTGC--854	155	189	122	209	113	167	194	103
AHCY_CCCGTCCTTGAAGTACA--855	489	706	491	887	345	459	823	644
AHCY_CGCCGCATGGTCCTGGG--856	62	62	46	125	36	47	103	80
AHCY_GAGACCCTCGTCACCCT--857	253	229	252	473	254	276	319	479
AHCY_GCTCCCGCATACGCATC--858	145	181	200	305	182	202	281	203
AHCY_GCTGCGGGTACTTGGTG--859	136	109	140	289	112	67	249	121
AHCY_GGCCAATGGGATCCTCA--860	122	114	90	174	116	63	145	137
AHCY_GTTGTGGACCCCAGTCG--861	129	70	356	603	83	31	443	343
AHCY_TGCCTGGAAGGGCGAAA--862	38	25	15	57	29	28	50	67
AK1_AACCAAGATCATCTTTG--863	384	431	380	626	467	250	613	427
AK1_AGCTGACCTCGGACCGC--864	272	310	426	758	240	170	742	626
AK1_AGTGTTGGACATGCTCC--865	242	218	393	690	165	134	448	418
AK1_CACACTGCTGCTGTATG--866	509	578	644	922	515	443	816	553
AK1_CACGATCTTCTCACACT--867	1012	848	693	1660	977	508	1297	740
AK1_GCCTTCTATGAGAAACG--868	243	221	252	523	208	101	325	237
AK1_GCGGGTAGCCATCAATC--869	18	12	86	72	34	9	94	63
AK1_GGAGGGACAGACACCGC--870	478	433	786	1125	381	264	1016	595
AK1_GTCGTCCACACGCCCGC--871	183	199	168	298	199	138	224	243
AK1_TCGGAAATCATGGAGAA--872	79	106	65	89	61	92	72	60
AK2_ACGGATCAAGGGTTCCC--873	180	109	351	480	131	89	552	505
AK2_AGAAACTGAAGTTTGAA--874	321	423	255	473	230	122	635	246
AK2_AGTATCCTAAAGGCATC--875	218	175	103	223	167	99	240	135
AK2_ATCCGGGCCGTGCTGCT--876	753	675	1467	2285	896	804	2059	1947
AK2_CCTTTACCGGCCCCGGG--877	61	58	89	132	29	27	75	84
AK2_CTCCCGGGGCCGGTAAA--878	208	260	806	1121	120	139	991	830
AK2_CTGATTCACCCCAAGAG--879	45	36	48	54	9	19	23	23
AK2_CTGGGATGCATCGATGG--880	487	473	710	1099	305	252	1155	625
AK2_GTCCCTTTACCGGCCCC--881	129	118	387	623	42	12	623	618
AK2_TGTGGTAGGCTTGCAGG--882	251	252	80	269	138	101	128	101
AK3_AGTGATGCGCGACGACA--883	56	97	102	132	31	47	152	72
AK3_ATAGACTCGGCCACTGG--884	51	51	11	47	53	25	40	33
AK3_CCAAACAAAGCCAGTCC--885	944	943	604	1096	702	463	1124	633
AK3_CTGATAAGCTCTATCTA--886	208	128	48	98	163	41	36	41
AK3_CTGCGAGCGGTGATCAT--887	767	625	541	1001	910	779	1132	806
AK3_GAAGCACCTCTCCAGCG--888	29	35	58	48	97	45	106	46
AK3_GAATCCAGCGAGCAGTA--889	233	224	57	244	157	171	187	129
AK3_GAGTAACTGAAGCTTTC--890	288	505	338	566	108	127	573	310
AK3_TGAGAGGCTCCCCAGTC--891	57	58	77	137	56	68	74	54
AK3_TGATGTCATGACTCGGC--892	169	153	109	206	144	103	205	126
AK4_AAGACAGTACAAAGACG--893	36	58	66	102	79	74	55	80
AK4_ACAGGCGTGGCCAGCAC--894	39	35	190	250	44	35	226	164
AK4_ACCGTTAGTCCAGCAGG--895	30	79	195	184	74	29	244	110
AK4_ACGCCTGTTCTCCAACT--896	309	164	264	439	373	190	549	404
AK4_GAAAAGTGTGTAAACGT--897	71	95	147	244	63	58	163	127
AK4_GAGTTGGAGAACAGGCG--898	142	72	278	420	178	43	645	226
AK4_GGCGATCCTCTGGCACA--899	852	783	1630	3140	1055	516	2459	1832
AK4_TCTCCGTTCCGGAAAAT--900	124	71	142	227	117	50	208	104
AK4_TGAACCGTTAGTCCAGC--901	611	668	810	1350	447	355	1150	762
AK4_TGTCCGAGTTGGAGAAC--902	157	163	158	263	95	111	328	130
AK5_AATTACAACTGGAGAAT--903	73	39	68	145	15	3	82	68
AK5_ACTGGGTGGCTGTGACA--904	500	309	314	654	315	152	726	349
AK5_ATACTCCTTGGCATCGT--905	671	561	734	1260	637	475	1204	868
AK5_ATCCGTGTCACTTTCTA--906	386	393	485	804	770	342	1158	645
AK5_CGGTCATACCGCCGATA--907	208	229	480	941	127	139	794	416
AK5_CTGAGGGATTTCCCTCC--908	11	13	76	88	8	13	96	80
AK5_GACTGTCCTCCATTTAG--909	165	135	91	165	178	89	122	108
AK5_GTACCCTTTCCACTTCC--910	537	343	474	867	741	586	851	886
AK5_GTTGATTGAGGAGTATG--911	275	398	483	787	208	110	907	398
AK5_TATTCTACTGGATCTTC--912	100	68	134	200	48	17	204	78
AK7_AAATAAGTCAGCTATGC--913	163	170	91	97	78	67	63	53
AK7_AGAAATTACAGAGGAAG--914	249	346	71	182	189	96	192	76
AK7_CCAAAAACTGGTAATGC--915	64	73	37	74	40	26	52	44
AK7_CCCGCGGCCTGACTTTG--916	662	609	787	1455	522	468	1260	747
AK7_CCTTCTCATGCGCCTGC--917	746	472	494	765	849	366	706	528
AK7_GGAAACTGCTGCTCTCA--918	435	449	302	629	442	376	437	500
AK7_GGCGCGCTCCAAAGCCC--919	112	125	146	282	81	45	294	195
AK7_GTTAAACCATAATTTCG--920	131	83	66	125	109	64	117	118
AK7_GTTTATAAACACCCTCT--921	107	119	83	141	64	33	123	102
AK7_TTCCTTCACTTTGGTTG--922	213	210	347	588	75	145	606	342
AK8_AAGGGGATGGGATCTTC--923	251	300	85	138	312	173	239	116
AK8_ACGGTGCGGGGCGATAG--924	74	96	59	99	38	65	81	47
AK8_AGAATCGACCCTCAAAC--925	225	301	228	402	346	159	421	262
AK8_CAGCAGTCTCCTCACCC--926	347	380	521	870	419	467	803	750
AK8_CCTAATATTACAATCCT--927	498	289	369	600	274	206	554	334
AK8_CCTGCTCACGCGTCTCA--928	446	476	384	760	517	440	717	701
AK8_GATGCCCCAGTACGGGG--929	26	9	46	71	20	9	32	21
AK8_GCACCATGAGACGGTTC--930	565	539	508	803	557	383	858	496
AK8_GGCTTCGGTGGCCGTAT--931	634	691	1049	1535	728	529	1612	1180
AK8_TGGACGAGCAGCGCGCT--932	54	52	82	176	57	76	130	91
AKAP1_AGATGACAGTACAAAGC--933	199	161	118	255	103	82	182	205
AKAP1_ATGAGGTCGACCTTCTT--934	32	50	67	80	45	58	110	73
AKAP1_CAGCCATGATGAGCAGC--935	152	119	205	235	116	90	356	158
AKAP1_CGCAGCGCGTGGAAGGT--936	190	130	208	275	204	77	299	175
AKAP1_GAACAGCATGGATTCCG--937	796	774	627	1203	752	686	1263	801
AKAP1_GGAAGAGCGAACGGAAC--938	323	204	259	501	202	92	337	272
AKAP1_GGCTCTGTGACACTGGG--939	196	164	172	335	117	83	327	149
AKAP1_GGCTGACCCTGCCATCA--940	84	41	84	110	85	90	129	117
AKAP1_GGTTGAAATGTAGATCT--941	513	396	298	662	393	234	583	423
AKAP1_TTCCAAAATGCCCAGGC--942	14	45	48	47	6	17	66	35
AKAP10_AGCATTTGGTGAAATTT--943	366	661	422	653	346	343	804	497
AKAP10_CACCCTCCGTCCCGACC--944	351	337	463	718	752	706	508	769
AKAP10_CCATGTCCTTCTTCCGG--945	144	69	77	147	159	272	108	154
AKAP10_CTCTGGCCATTTCAAGA--946	473	301	430	696	387	180	629	375
AKAP10_CTTAGAAAGGCTTGATT--947	311	347	285	494	233	100	376	271
AKAP10_GGCACTGTCACATTCCT--948	492	744	704	1017	934	694	1264	740
AKAP10_GGTGAGACTCATCAGGA--949	192	194	231	354	174	117	370	264
AKAP10_TGTCCTGCTACTTGAAA--950	2015	1681	1457	2580	1809	1141	2508	1455
AKAP10_TTCTCTTGATAAGAGAT--951	778	699	413	917	720	572	830	613
AKAP10_TTGATTGCAACATGACT--952	35	53	60	92	51	10	110	19
AKAP11_AATATGCTACTGGTATA--953	59	39	56	114	38	6	63	62
AKAP11_ACCTATAGAAACTCCTT--954	1078	868	743	1327	514	369	1205	581
AKAP11_AGTGAATTCAGAATATC--955	1284	1177	1231	1934	752	475	2065	927
AKAP11_ATGACCAGTAACCGTCT--956	810	618	525	955	916	703	980	624
AKAP11_CGATGACTTCCCTATGA--957	148	244	167	202	220	221	225	117
AKAP11_GGAGATTCTGGTTTACG--958	748	826	590	1199	817	392	1243	616
AKAP11_GTAGTTCTTTATGTCCC--959	44	32	44	81	19	19	65	55
AKAP11_GTCTGTGTCATCCATAG--960	307	300	142	300	304	171	294	172
AKAP11_TCACTGCTTATATCTAA--961	1027	907	799	1418	1313	845	1596	942
AKAP11_TTTATTGCAGAGTCAGA--962	177	216	111	179	86	83	152	76
AKAP12_AGACTCCGATAAAGAGA--963	358	315	254	556	580	311	454	430
AKAP12_ATCTGTTCGATTATTTC--964	354	388	243	407	244	126	518	185
AKAP12_CCCCGCCATCGCTGCCT--965	110	90	217	345	40	36	134	148
AKAP12_CGGCGTGGAGCTCCCCT--966	153	159	237	556	210	178	294	418
AKAP12_CTCCGGGCTGCGCTGCT--967	210	279	346	529	205	231	537	357
AKAP12_CTTGGCCAGATTCGGCT--968	303	263	246	333	459	431	427	366
AKAP12_GGTGTCTGGCGCCGCCT--969	163	110	378	670	45	31	417	259
AKAP12_TGGGTGGGCTTGCTCGG--970	80	63	41	103	72	47	70	63
AKAP12_TTTCAGGAAGCCGAAGG--971	516	479	395	665	350	277	536	310
AKAP12_TTTGGGTTCGCTTTCTT--972	336	275	159	332	321	136	323	184
AKAP13_AAACTGCTCCAGGAGTC--973	48	36	54	89	13	24	57	43
AKAP13_AAGAAGAAAGTCGCTGA--974	458	551	312	688	334	191	667	331
AKAP13_ACTTGTACAGTGACGGA--975	88	65	68	80	74	73	69	66
AKAP13_ATGGAGACTGTTCTGTG--976	481	495	261	530	435	384	396	299
AKAP13_CACCAACTTCTTATCAA--977	139	77	82	124	53	30	249	60
AKAP13_CATCATACGCTTCATCC--978	257	166	236	259	320	155	370	176
AKAP13_CCTTCCCGTGTTTGTGG--979	1536	1657	1458	2477	2481	1716	2546	2112
AKAP13_GCATCAATGTCTCTCGC--980	209	230	234	403	233	181	308	230
AKAP13_GGTCAGTTCTGATACAT--981	498	333	286	406	487	341	472	252
AKAP13_GTGATAGCCTCGCTCCA--982	90	110	86	205	84	102	112	150
AKAP14_ACACGATTGAATAAGAA--983	951	646	498	588	733	245	859	412
AKAP14_AGATTCGTGCTACGGGT--984	307	388	436	492	318	257	817	374
AKAP14_CCAGAAAGCAATGGATG--985	151	103	143	195	252	69	121	170
AKAP14_CTCCATGAAACTATATT--986	161	184	197	547	166	85	390	259
AKAP14_GCGTAGAGTTTGTAGAG--987	926	673	508	906	495	193	700	406
AKAP14_GTGTATTCGGCATTGTT--988	169	144	160	260	145	89	154	219
AKAP14_TCAAGTAGCTCTAGCTC--989	169	143	178	456	78	58	257	164
AKAP14_TCACGGTGAATTCACTG--990	210	295	260	288	285	250	360	247
AKAP14_TTCGCTTTCGAGAAAAC--991	356	329	507	651	355	174	904	381
AKAP14_TTCTTGTCTTGTGTATT--992	250	231	260	454	149	101	312	198
AKAP3_ACAACCAAGCCCAGGAC--993	149	226	123	203	173	211	218	109
AKAP3_CACTCTGACAGGATCCG--994	340	340	295	584	346	317	419	365
AKAP3_CTGGCTCCGCAGAGACC--995	58	111	60	121	144	140	78	98
AKAP3_GAAGCCGTAAAGTCATC--996	391	337	281	498	387	186	430	358
AKAP3_GAATGCTGCCCCAGACA--997	176	210	124	252	133	237	243	213
AKAP3_GATGTTCGGTTCAAACC--998	701	816	475	855	560	313	906	496
AKAP3_GGGCCCAACTTGGCAAC--999	349	362	191	414	284	195	302	171
AKAP3_GGGGAAACGTCCAACTC--1000	74	68	238	388	75	29	435	222
AKAP3_TATCTTACTGAGGCTTT--1001	38	42	90	78	36	16	72	29
AKAP3_TGGTTACAAAGCCAAAA--1002	132	168	165	188	42	61	260	118
AKAP4_ACTGGTTACGCAGCCAC--1003	241	238	646	874	199	141	987	733
AKAP4_ACTGTAGCAGTTCTCAG--1004	390	400	301	547	434	245	552	385
AKAP4_CTAGGAGGTTTGGCTGG--1005	37	43	30	66	26	25	33	35
AKAP4_CTGGTTACGCAGCCACA--1006	437	445	564	1095	358	254	854	690
AKAP4_CTGTCATTTCTAGACGT--1007	156	213	145	256	144	107	225	134
AKAP4_GACACTTACAGGATCAG--1008	264	122	91	212	143	240	164	142
AKAP4_GACAGCAAGATCAGGAC--1009	442	297	389	589	458	173	772	358
AKAP4_GCTAGTTCCAGCTCAGA--1010	110	75	40	115	40	55	84	64
AKAP4_TGCATGTTGGAAACCCA--1011	669	501	417	632	547	282	642	471
AKAP4_TGGTTACGCAGCCACAG--1012	168	202	309	712	128	101	388	348
AKAP5_AAGTGTCCACAAGAAGC--1013	129	144	113	167	87	75	190	101
AKAP5_AGCAATAGCACAACTTC--1014	271	160	81	181	229	138	104	118
AKAP5_GCCCACACGGGGGGCCT--1015	14	12	34	60	2	5	11	18
AKAP5_GCTTCAGAGCCAGCTTT--1016	89	96	182	414	29	57	222	146
AKAP5_GTAGTCCTGGGGCTGAA--1017	238	271	155	260	379	187	295	276
AKAP5_TACAAGACGTTTGAGTG--1018	93	135	61	135	79	37	110	70
AKAP5_TGCATTTCACCCTCCAA--1019	212	176	227	315	133	112	373	193
AKAP5_TGCCTGATCATTCAATG--1020	326	227	258	417	214	108	390	220
AKAP5_TGCCTTCACTTAGATCC--1021	1287	1510	1354	2636	1128	925	2023	1496
AKAP5_TTTCTGAAGTTTCAAGT--1022	58	37	35	80	48	14	25	33
AKAP6_AAATTGAGACCTGGCTC--1023	33	53	30	64	68	51	53	20
AKAP6_ACACCCACTGTGGAGCA--1024	747	591	588	922	824	925	1112	893
AKAP6_AGTAAGACAGCAGCTTT--1025	484	580	854	1277	236	205	1134	630
AKAP6_CCTAGTGTAGTTGCCAT--1026	215	246	219	490	174	230	318	319
AKAP6_GCTGGACTGAATAGGTT--1027	223	230	157	243	214	137	241	81
AKAP6_TAAGTAAACCAACACTT--1028	64	143	88	120	47	45	118	81
AKAP6_TACTGATGCTTCACCCA--1029	752	632	969	1453	589	395	1286	797
AKAP6_TAGCTCCAAGAGTCAAA--1030	0	0	0	0	0	0	0	0
AKAP6_TGAAGCAGTTACTGAGG--1031	48	34	10	49	53	26	10	40
AKAP6_TGACACTTTCCCCCCTG--1032	42	32	64	83	40	32	72	92
AKAP7_AAGGAAAGCAGCAAAGC--1033	162	127	79	66	202	72	112	98
AKAP7_AAGTCAAGAAAATGAAT--1034	55	63	54	57	31	74	63	61
AKAP7_AGGAGTTCTTCTATGAA--1035	278	273	212	444	242	127	504	261
AKAP7_ATATCTACAGTAGCAAA--1036	331	338	141	288	265	140	258	138
AKAP7_ATGACGCTGAACTAGTA--1037	100	71	201	156	42	76	210	102
AKAP7_ATGGACAGGAAATAGTT--1038	338	316	123	300	169	131	207	251
AKAP7_ATTTGAAGCCAATACTA--1039	713	415	309	607	314	94	597	244
AKAP7_GTACCAATCCCTTGAAA--1040	139	95	67	106	160	115	133	76
AKAP7_GTATTATTGCATTCTGC--1041	174	229	158	270	72	43	152	94
AKAP7_GTGATCAAGTAAAGAAG--1042	252	164	129	416	231	127	254	202
AKAP8_AGGGGTTGTGCTCCGGC--1043	85	63	127	230	56	65	133	205
AKAP8_CAGCGGGGGGCACGAAG--1044	50	34	23	47	40	35	69	36
AKAP8_CTACGGCCCAGCCTCGT--1045	86	109	227	490	126	111	431	378
AKAP8_GACCGCAATGGCAGCTT--1046	496	507	704	1152	414	444	1083	691
AKAP8_GAGTCATAGGACTCGAA--1047	471	438	503	612	503	356	881	574
AKAP8_GCCGCCATCATTGGCCT--1048	155	130	233	426	48	62	166	154
AKAP8_TACGGGGCGTGGAGTGC--1049	84	92	162	208	89	92	182	157
AKAP8_TCCATGGCTCCCGACTA--1050	25	30	61	133	58	45	55	82
AKAP8_TGCATATGGAACTGGTG--1051	134	114	120	247	87	53	118	134
AKAP8_TGCTCCGGTCCTGGAAG--1052	389	265	291	505	347	217	473	234
AKAP8L_AAGTGGTTTCAGATCCC--1053	45	34	38	92	72	95	63	73
AKAP8L_ATGGAACTTGGAACTCT--1054	288	226	195	482	233	119	302	288
AKAP8L_CGAGCTTGACCCTGAGA--1055	58	50	52	109	177	56	98	123
AKAP8L_GACGGCCCTCGAGTCGC--1056	158	233	713	961	167	201	859	860
AKAP8L_GATAACACCACCAACTA--1057	461	342	216	518	228	201	390	329
AKAP8L_GCACCATATCTAAGCGC--1058	78	56	85	145	115	71	170	122
AKAP8L_GCGGAACTGGTCGCGGT--1059	122	44	228	429	82	36	366	253
AKAP8L_GGAGGCGTGTACGGCTC--1060	137	183	349	439	130	165	450	248
AKAP8L_GGCCACTTCACACTCTT--1061	1097	841	577	1009	1529	574	1047	851
AKAP8L_TACGAGGGCTATGGCTA--1062	19	20	37	89	7	3	36	47
AKAP9_AGCCTACAAATTTATTA--1063	35	78	24	47	12	23	31	32
AKAP9_AGTGAGGATCTGTTGTT--1064	588	706	435	761	498	469	696	469
AKAP9_ATAACCAGTCATGAGCA--1065	395	201	149	231	305	111	206	124
AKAP9_CAGTCCTTCAGTCCCAT--1066	359	388	284	398	433	457	453	309
AKAP9_CTCATTATTGTAGATTC--1067	411	397	255	543	234	135	234	214
AKAP9_GAAAAGCTCAGTCGGAT--1068	181	84	66	76	219	49	113	63
AKAP9_GATTCTTATTCTGAACA--1069	163	176	110	218	84	100	172	86
AKAP9_GCCATTAAACAAAGAGA--1070	42	34	16	45	61	22	28	19
AKAP9_TAAATTAGCAGTGAGCT--1071	80	104	57	75	29	46	58	49
AKAP9_TGGAAAGTGAGTTGGCT--1072	265	303	164	321	172	199	319	171
AKR1A1_AAGTATGCCCTTAGCGT--1073	47	62	24	57	53	73	48	20
AKR1A1_ACAAACAGCTCCTCCCG--1074	86	47	125	178	50	6	139	82
AKR1A1_CAATGAGCCTGAGATTG--1075	231	229	723	786	96	73	748	397
AKR1A1_CAGAAGATGCCTCTGAT--1076	97	118	274	475	93	61	468	291
AKR1A1_CAGCACAATCAATGTGG--1077	310	255	257	343	323	232	570	191
AKR1A1_GACTTGGAAGGCTCTGG--1078	52	102	136	241	94	75	295	137
AKR1A1_GCCAGTGCATCAGGTAC--1079	1152	909	819	1171	1241	1027	1355	921
AKR1A1_GTCCCACGTCCTCCTTC--1080	2142	1729	2239	4266	2787	2220	4242	3563
AKR1A1_TCCCATCAGCATTCTTG--1081	257	329	341	438	378	249	532	323
AKR1A1_TCTGGCTGACCTCCAGC--1082	530	401	500	839	344	354	795	637
AKR1B1_ACTCAGCGACCTGAAGC--1083	583	536	411	781	277	303	650	390
AKR1B1_ATGCCCATCCTGGGGTT--1084	45	23	48	99	36	10	97	90
AKR1B1_CGTCTCCTGCTCAACAA--1085	198	237	212	308	380	204	308	199
AKR1B1_CGTTGTTGAGCAGGAGA--1086	403	524	245	574	234	274	588	251
AKR1B1_GGCTTATACTTCAAGCC--1087	19	23	20	35	12	11	13	8
AKR1B1_GTACCCAACCCCAGGAT--1088	161	162	201	271	194	113	261	198
AKR1B1_GTCAATGGCCACCTTCA--1089	303	488	461	918	272	283	850	657
AKR1B1_GTGCACGTACCATGAGA--1090	184	153	258	441	364	242	631	304
AKR1B1_TGAGAATGAGGTGGGGG--1091	34	42	31	25	24	5	38	10
AKR1B1_TTAAGATCATCTCCACC--1092	17	19	17	35	6	4	21	8
AKR1B10_AAAGGTAATGCCATCGG--1093	345	270	167	275	127	85	206	143
AKR1B10_ACTGAGCTCCACAAACG--1094	188	283	186	503	95	106	384	224
AKR1B10_CCATTGATGCAGGATAT--1095	336	223	184	328	246	100	296	114
AKR1B10_CCGATATCCTGCATCAA--1096	149	156	206	314	198	117	274	230
AKR1B10_CTGGAAGTGGCTGAAAT--1097	319	508	305	459	237	213	587	270
AKR1B10_GAAAGAAGCAGTGAAGG--1098	171	85	42	88	109	64	107	55
AKR1B10_GAAGGCTGTGAAGCGGG--1099	126	196	204	199	225	227	298	178
AKR1B10_GATAAAGGTAATGCCAT--1100	305	150	194	444	138	106	338	302
AKR1B10_TCTTTCACTTTGCCAAG--1101	85	79	49	126	51	60	84	54
AKR1B10_TGACAATCACATTCCTC--1102	325	205	323	501	302	95	505	350
AKT1_AACCGCCATCCAGACTG--1103	98	72	153	234	100	102	175	193
AKT1_AATGATGGCACCTTCAT--1104	223	227	171	378	287	167	263	281
AKT1_AGTACATCAAGACCTGG--1105	289	216	198	286	152	79	347	232
AKT1_CAGGCAGCGGATGATGA--1106	369	167	203	337	318	74	309	131
AKT1_CGACGTGGCTATTGTGA--1107	531	470	487	596	379	180	782	441
AKT1_GGAGATGGACTTCCGGT--1108	207	174	324	613	164	154	517	337
AKT1_GGATGTGGACCAACGTG--1109	128	124	150	306	124	71	245	145
AKT1_GGTGCGTTCGATGACAG--1110	204	238	169	338	188	174	289	220
AKT1_GTACTCAAACTCGTTCA--1111	453	389	334	437	275	117	630	298
AKT1_GTGCTTGGGCTTGGCCA--1112	16	16	48	92	5	9	30	25
AKT2_ACAAAGGTGTTGGGTCG--1113	391	339	283	515	262	200	373	295
AKT2_AGCGACGGCTCCTTCAT--1114	107	59	417	656	95	95	463	560
AKT2_CCAACAGCCTCAAGCAG--1115	89	38	31	110	74	39	68	84
AKT2_GAAGTACCGTGGCCTCC--1116	863	568	1049	1603	750	562	1514	1112
AKT2_GAGAAGTTGTTTAAGGG--1117	485	367	386	712	343	169	575	306
AKT2_GGACCACAGTCATCGAG--1118	125	202	115	259	110	141	190	151
AKT2_GTGTCTGTCATCAAAGA--1119	801	614	603	1011	506	163	1001	563
AKT2_TGACTCCTCCACGACTG--1120	28	19	47	89	37	11	49	67
AKT2_TGGCCTTCTCCCGCACC--1121	74	66	163	430	63	79	224	298
AKT2_TGGCGGTCAGCAAGGCA--1122	101	146	154	341	63	71	201	176
AKT3_AAGGTTGGGTTCAGAAG--1123	232	85	81	146	201	47	119	88
AKT3_AAGTTGTTGAGGGGATA--1124	81	40	52	89	19	36	51	23
AKT3_AATATATAAAAAACTGG--1125	26	33	13	17	5	8	10	5
AKT3_ACAGATGGCTCATTCAT--1126	297	327	283	440	305	177	286	240
AKT3_ATGGAATATGTTAATGG--1127	206	192	180	308	158	94	367	162
AKT3_CACCATAGAAACGTGTG--1128	294	180	139	311	150	119	181	118
AKT3_GACTATTTGAAACTACT--1129	377	387	272	560	169	118	699	267
AKT3_GTCTGTCTGCTACAGCC--1130	45	48	108	198	21	12	124	73
AKT3_GTTCGAGAGAAGGCAAG--1131	529	437	265	422	435	243	704	348
AKT3_TGGCACTCCAGAATATC--1132	157	108	174	234	133	77	344	181
ALAS1_CAGTGGACAATGCCCGA--1133	456	332	538	1066	407	278	948	656
ALAS1_CCAACTTCCATCATCTT--1134	191	216	292	432	258	160	551	200
ALAS1_GAAAGGCCTGGGGGACT--1135	1	1	7	6	0	1	4	0
ALAS1_GGAAGCTGTGTGCCATC--1136	376	338	560	1019	271	273	959	748
ALAS1_GGGTTTCTTTGATCTGT--1137	152	146	171	292	182	89	265	232
ALAS1_GTCCAACAGACTCCTGA--1138	844	855	813	1552	1187	656	1359	1079
ALAS1_TGCAGTGCCCTGGCTTG--1139	15	15	83	118	21	17	45	75
ALAS1_TGGCGGAAGATGTACTT--1140	184	184	466	598	108	92	728	352
ALAS1_TGTGAAAACCGATGGAG--1141	104	187	169	191	50	72	238	105
ALAS1_TTCTTCAGCAGTCCACT--1142	183	157	159	473	187	149	399	198
ALAS2_ACTCACCAGTTCCTGTT--1143	728	601	515	868	756	588	845	820
ALAS2_CCTTTGTTGCCTTAAGG--1144	115	107	86	208	60	30	132	71
ALAS2_CGTCATGGTGCTGGAGC--1145	608	549	574	1156	703	476	1055	829
ALAS2_CTGCCCAGTGCTTGCCC--1146	528	540	745	1280	901	763	1054	987
ALAS2_CTGTCGGAACTCCAGGA--1147	151	116	71	184	136	52	175	127
ALAS2_GGCAGCCCCAGAAGTCC--1148	770	544	565	1048	1280	637	1180	1116
ALAS2_GTGTAGTAATGATTACC--1149	347	311	303	427	228	128	550	278
ALAS2_TCACAGTCTTGAACACA--1150	390	421	402	963	303	166	648	493
ALAS2_TCTTGTCCCTGAAAAAC--1151	326	356	222	497	207	121	384	274
ALAS2_TGGCCCTTCGCCCAAGA--1152	269	220	280	560	188	185	487	287
ALDH18A1_AAGCGCCGGAACCTCAA--1153	973	833	630	1225	1309	634	1534	820
ALDH18A1_ACATGTCTGATGACTGA--1154	297	392	232	530	447	395	326	311
ALDH18A1_AGTCAAGTTTACCGCTG--1155	913	843	638	1009	1229	830	1026	608
ALDH18A1_CCCCTCAGTCGTACACA--1156	162	244	298	372	351	378	285	278
ALDH18A1_CTCACTGCGGTGGGCGA--1157	179	143	255	441	165	86	331	341
ALDH18A1_GATGTTGGTTGAAGGGC--1158	172	164	73	307	98	90	148	143
ALDH18A1_GCTCGTGCCTCTAAGAC--1159	520	371	923	1731	969	459	1257	1191
ALDH18A1_GTTCTGCCCCGAGTGGA--1160	479	551	489	842	454	297	817	578
ALDH18A1_GTTGTACACTTGACCCA--1161	410	351	520	710	437	249	737	608
ALDH18A1_TGCCGTGGTGACCCGAG--1162	160	142	195	268	331	142	221	190
ALDH1A2_ACTTGGTGGAACGGGAC--1163	265	354	432	592	197	192	605	365
ALDH1A2_AGATTGGGCGTGGGCGA--1164	227	269	139	233	105	130	176	133
ALDH1A2_GAACCCATTGGAGTGTG--1165	650	673	366	817	715	740	598	697
ALDH1A2_GCCTGCGTAATATCGAA--1166	200	107	110	180	246	102	140	131
ALDH1A2_GGATGGATGCTTCAGAA--1167	450	376	225	444	332	160	337	225
ALDH1A2_GGGCATCTCTATCTTGC--1168	266	292	270	505	302	280	397	477
ALDH1A2_GTCTATAATCCAGCCAC--1169	74	59	63	166	45	41	62	82
ALDH1A2_TATAGACAAAGCAGTGC--1170	357	324	125	210	119	121	245	105
ALDH1A2_TGGCAGAACTCAGAGAG--1171	240	245	157	338	208	130	234	215
ALDH1A2_TGGTTTGCCACCATTTA--1172	91	80	81	150	74	37	105	98
ALDH1B1_AGGTCATCAAGGTGTAT--1173	684	578	375	831	659	449	730	611
ALDH1B1_ATCCATCCGGCGCCATG--1174	605	454	560	827	581	318	869	794
ALDH1B1_ATGAACAGCTGGTTGTA--1175	461	446	164	329	327	170	240	261
ALDH1B1_CGGGAAGCCTTCCGCCT--1176	41	52	67	124	12	7	44	38
ALDH1B1_GACCGCCCGCTACTCCT--1177	1183	1174	1682	2616	2259	2180	2505	2463
ALDH1B1_GCGTAAGACTCTTGGAA--1178	816	729	534	1080	614	292	930	740
ALDH1B1_GGTTCAGAATGGGGCTT--1179	205	214	215	335	130	96	268	188
ALDH1B1_GTCCAAGGTCTCGAGTG--1180	172	129	129	220	143	90	156	140
ALDH1B1_GTGGTAGGGTTGACCGT--1181	375	366	287	427	247	161	548	219
ALDH1B1_TGCGCTTCCTGGCACCC--1182	193	133	192	318	138	103	360	251
ALDH1L1_AAAATACCAGGCTTTGG--1183	205	241	121	371	143	88	304	177
ALDH1L1_AGGCCCCTCGGTGCCTA--1184	294	334	565	905	324	299	717	637
ALDH1L1_ATTGGACAGAGCCTGTT--1185	10	6	27	29	7	17	42	11
ALDH1L1_GAGGGCCACGAAGTGGT--1186	588	555	678	1136	573	382	1236	641
ALDH1L1_GCACCTTGTCGTTCCCG--1187	961	877	1527	2037	564	384	2271	1753
ALDH1L1_GCCTTTCCATCCTTGTC--1188	1298	1198	2311	3320	1267	1084	2997	2192
ALDH1L1_GGGCAGGACGTTGAGCT--1189	24	32	30	92	17	42	48	61
ALDH1L1_GTGGCGTGCAAAAGGAC--1190	493	367	407	900	408	221	722	434
ALDH1L1_TGACGGGTGATAGATGA--1191	366	367	347	478	199	143	546	163
ALDH1L1_TTGTGAATGGCCTCTGC--1192	441	558	542	849	296	228	766	496
ALDH3A1_ACGAGGACCACGCCCAG--1193	164	215	172	331	266	197	295	260
ALDH3A1_CCTCCAGCTGCTGGATC--1194	181	205	219	529	190	197	518	316
ALDH3A1_CCTGCCCGAGCTGAAGG--1195	1324	1187	922	1434	2196	1343	1566	1103
ALDH3A1_CTCGTCCTGCTGAGTCT--1196	439	309	506	739	591	518	721	591
ALDH3A1_GAACGCCTACTATGAGG--1197	393	385	322	607	474	482	509	458
ALDH3A1_GCGCCTGATCCAGGAGC--1198	359	348	255	438	277	194	419	238
ALDH3A1_GCTCCCTGAGTGGGCCG--1199	290	237	303	531	371	327	471	248
ALDH3A1_GTTGAAGGGGTAGTTCC--1200	389	391	313	516	400	242	380	363
ALDH3A1_TACCCAGTAATCAATGG--1201	199	161	190	227	269	97	270	160
ALDH3A1_TTCTCACTCAGCTCCGA--1202	1119	810	756	1171	977	537	1395	722
ALDH3A2_AGCACGTTCTTCTTAAC--1203	123	119	99	145	218	125	137	93
ALDH3A2_AGGCTGTGGCTGAATAT--1204	1199	1265	1043	1320	1239	721	1619	746
ALDH3A2_AGTCATTACTGTCCTTG--1205	221	331	332	577	187	263	400	347
ALDH3A2_AGTCCGGCGGGTCCGAC--1206	675	823	628	999	424	432	959	591
ALDH3A2_CCTGCGGAGGATGGTGC--1207	1361	1250	1201	2303	1583	1080	2034	1483
ALDH3A2_CGAGAAGGATATCCTGA--1208	339	329	365	591	386	188	635	380
ALDH3A2_CTGAATGGTGAGAACGA--1209	855	868	661	1243	921	697	1285	818
ALDH3A2_GCACAGGTCGGCGGCGA--1210	341	304	228	369	235	198	355	168
ALDH3A2_GCCGGTCGCGACCTCTG--1211	558	524	1116	1807	429	315	1350	1325
ALDH3A2_GGAGTGGTGCTGATAAT--1212	634	420	419	548	587	221	659	378
ALDH3B1_ACGCTGGTGCCCCTCGT--1213	372	454	697	1170	716	636	946	832
ALDH3B1_CCGCAGCGTGTCCCCAA--1214	13	23	22	29	18	24	31	14
ALDH3B1_CGCGGCCAGCTGAGTTC--1215	66	64	81	107	133	125	144	110
ALDH3B1_GCTTCTGCACGACGCAC--1216	360	265	437	671	409	253	766	371
ALDH3B1_GGAAGCGGCCCAGGCCT--1217	20	12	35	65	5	6	12	29
ALDH3B1_GGCAGCTGCTAGAGCAC--1218	347	241	387	631	353	324	703	552
ALDH3B1_GGCGGAGTCCAGCTGCG--1219	262	390	263	634	280	391	461	448
ALDH3B1_GTTCAGCGGATAGTTCC--1220	1392	1305	1116	1936	1473	805	1821	1077
ALDH3B1_TGCCATCAGCCAGGGCG--1221	90	74	114	204	74	54	104	100
ALDH3B1_TTCTTGCTAATCTCCGA--1222	415	395	336	390	245	135	584	283
ALDH4A1_AGCCAGGGCAGCCTCAA--1223	243	188	513	597	157	166	814	458
ALDH4A1_AGGATCTCAGCCCTGCG--1224	52	29	65	112	113	65	66	106
ALDH4A1_ATTGCAGTGAAGTTAAA--1225	498	508	215	352	328	208	340	191
ALDH4A1_CACGGTGTACCGGGGTC--1226	32	12	41	111	19	28	48	76
ALDH4A1_CAGCGTCAATCTCCGCT--1227	649	489	740	1500	478	328	1449	974
ALDH4A1_CATACTTGGCATTGAAC--1228	69	58	58	112	100	33	102	82
ALDH4A1_CCATCCCATGCGTGGTG--1229	181	87	249	333	197	143	280	392
ALDH4A1_CTGTCCCGCCCCTGGAC--1230	25	39	45	49	54	36	47	36
ALDH4A1_GCGGCAGACATGCTGAG--1231	1879	1796	1277	1945	1751	1368	2506	1111
ALDH4A1_GTCTTAGCCTTCACGCA--1232	47	48	183	182	29	18	112	123
ALDH5A1_CCACTCTAGGAAAAAGG--1233	64	107	61	117	58	80	112	91
ALDH5A1_CCACTGAAGGAGGCACA--1234	287	231	188	313	296	136	370	220
ALDH5A1_CGCACCGACAGCTTCGT--1235	560	486	470	760	650	490	974	649
ALDH5A1_CTCTCGCACCCCGCAGT--1236	262	253	417	411	248	209	550	314
ALDH5A1_CTGCTACGCTGGGCGCC--1237	10	8	23	32	10	2	14	14
ALDH5A1_CTGGCCGGGTCTTGCAC--1238	352	252	557	814	319	221	646	482
ALDH5A1_GTAGGCAGCGCGCACGG--1239	643	558	419	790	470	226	691	338
ALDH5A1_GTCCTCAAGCAGCCCAT--1240	533	605	981	979	730	280	1723	654
ALDH5A1_GTCTCCGTAAACACGGC--1241	216	147	140	186	196	85	212	163
ALDH5A1_TGCCATGATCACCCGGA--1242	442	281	488	907	368	240	732	470
ALDH9A1_AGAAGGTTTAAAGACCA--1243	100	161	81	110	122	83	261	101
ALDH9A1_CATCTTTGAGGCCCGCT--1244	82	82	121	272	84	78	174	144
ALDH9A1_CCACTTGGGGTATGTGT--1245	275	334	216	474	284	233	648	393
ALDH9A1_CTCCCAGGTGGATCGTT--1246	71	79	83	154	56	155	161	147
ALDH9A1_GAAATCTACAGTGAGGC--1247	133	68	82	75	134	58	92	56
ALDH9A1_GAGACTTTGGCCACATC--1248	1057	1146	1291	2287	702	479	2376	949
ALDH9A1_GCGTTGCCGAATCCTTT--1249	150	119	146	170	162	140	228	142
ALDH9A1_GGATGAAATTGCTACTA--1250	291	317	237	329	227	109	312	130
ALDH9A1_TGCCTGGAGTATTATGC--1251	242	191	200	226	259	178	260	156
ALDH9A1_TGGAGCCGACTTCCAAG--1252	159	126	124	213	136	148	175	203
ALK_CCACTTGCAGGGGGCTT--1253	28	12	23	82	8	13	15	28
ALK_CCAGACTCTTCCTCTGC--1254	99	112	120	183	200	135	151	165
ALK_CTTTCCACGGCAGCTGT--1255	135	90	171	209	119	51	240	139
ALK_GAGCCATCGGGCTCCTG--1256	292	250	461	1011	76	106	963	929
ALK_GCGGTCCAGGAGACCCC--1257	235	368	656	1034	409	441	1268	1082
ALK_GGAGAAGGCATGTTTGT--1258	234	222	90	96	250	141	139	56
ALK_GGAGTCTTTCATTATCC--1259	248	232	159	450	383	221	290	312
ALK_GTGCCTGTGCACCGAGA--1260	888	547	981	1569	990	512	1884	1319
ALK_TAGCTGAGTGGCTCCCG--1261	360	301	603	976	146	175	884	648
ALK_TTCCATGTAAAATAATC--1262	293	232	130	196	283	48	352	114
ALLC_AAGAAAATAGTTGTGGC--1263	858	1018	621	1102	490	510	795	447
ALLC_CATGAATATACGGAGTT--1264	74	65	103	207	66	45	155	98
ALLC_CCTCTTTCTGGGATTTC--1265	52	69	58	101	53	68	54	75
ALLC_GCATCTGAATCCGTAGG--1266	163	231	61	148	210	102	102	27
ALLC_GCTTGAATGGACACTCG--1267	318	348	308	544	379	278	473	383
ALLC_GGCTTAAGCTCAGTCAT--1268	391	405	509	837	168	166	777	468
ALLC_GTACTGGACAAAAAGAC--1269	815	791	533	853	374	214	844	335
ALLC_TGGATGGCTGGGAGACC--1270	574	633	764	1223	390	310	1149	584
ALLC_TGGTGTGTCCTCAGGCT--1271	166	205	394	370	193	222	472	322
ALLC_TTCAAACTCCTCAGGAG--1272	169	143	115	436	65	44	158	154
ALOX5_ACACCGACGTAAAGAAC--1273	59	28	44	104	68	18	110	33
ALOX5_ACTGGGCGAGATCCAGC--1274	1245	1092	1125	1759	1449	703	1703	1078
ALOX5_CAGCGAGAAGCACCTGC--1275	517	500	502	849	877	389	1110	649
ALOX5_CTCCTACACGGTCACCG--1276	1273	802	1684	2849	1563	755	2398	1735
ALOX5_CTCGAAGTCGTTGTAGA--1277	565	319	218	370	356	140	334	199
ALOX5_GATCACCGGCGATGTCG--1278	808	1001	811	1668	1111	791	1336	1031
ALOX5_GGCAGCCAGTGGTTCGC--1279	727	615	1606	3425	761	525	2717	2316
ALOX5_TGTGAATTTGGTCATCT--1280	154	191	111	173	97	59	130	93
ALOX5_TTCATACGACGTGACTG--1281	209	199	343	648	102	94	329	184
ALOX5_TTTGGCATCGATGCTCA--1282	129	140	87	225	113	78	112	128
ALPI_CAGCAGCAGCAGCACCC--1283	11	24	253	353	121	45	486	230
ALPI_CCACCAGGATCCTAAAG--1284	350	278	161	246	316	334	312	191
ALPI_CTTGGCCCGGTTCATCA--1285	289	194	261	347	704	516	325	357
ALPI_CTTGGCGACCTTCTGGA--1286	467	277	327	653	281	132	385	252
ALPI_GCCGATGGTCTGGAAGT--1287	332	339	251	472	290	282	407	280
ALPI_GCTGGACGGGAAGAACC--1288	439	384	627	879	593	336	913	509
ALPI_GCTGTGGCTGCGCTGTC--1289	162	113	126	343	111	139	249	145
ALPI_GCTTCTTGGCAGCATCC--1290	381	269	320	317	336	142	585	219
ALPI_GGACCGCTTCCCATACC--1291	990	697	1565	1772	1258	718	2450	1369
ALPI_TGGCGGTTCCAGAAGGC--1292	67	53	60	114	93	60	91	98
ALPK1_AGACGTCGAGCCCATAC--1293	283	192	178	343	510	254	217	342
ALPK1_AGAGTGCAAGCAAGTGC--1294	0	1	0	1	0	0	0	0
ALPK1_AGTCTAATAAGCAACAA--1295	83	56	44	145	51	27	91	51
ALPK1_CAACTTGTGGAGACCTT--1296	376	298	352	615	423	187	527	327
ALPK1_CAGAAATGAAAGTGACA--1297	136	75	52	50	135	60	78	31
ALPK1_CCGCACAGTCCCGAGCG--1298	245	262	526	1012	255	251	605	604
ALPK1_GCAGTACAAACAAGCCG--1299	45	22	60	34	23	15	69	48
ALPK1_GCGAATAACCACCTGCG--1300	518	321	299	456	364	117	479	267
ALPK1_GGGTCCTTAACTCGCTG--1301	874	666	606	943	698	360	1370	648
ALPK1_TGCCAAATATCCTACAA--1302	108	93	104	131	128	95	153	112
ALPK2_AATGGTCAGGCCATCGA--1303	547	434	364	587	516	360	539	415
ALPK2_ACAGCGTCTGACTTCTC--1304	398	386	398	500	608	354	657	358
ALPK2_ACTCCGAAGGGCCCCAG--1305	419	410	300	491	498	563	605	522
ALPK2_ATTGCCCAATGACTGGA--1306	579	415	322	663	515	275	578	455
ALPK2_CCAAGCCAGAGGTAACT--1307	103	85	79	192	142	69	144	111
ALPK2_GATAAAAAACACAGCGG--1308	31	59	16	36	10	9	42	16
ALPK2_GCATCAAAGTTCACGGA--1309	1676	1461	1035	1608	898	432	1478	640
ALPK2_GGTTAGGAGACAATTGT--1310	479	515	276	575	374	290	429	292
ALPK2_TGACAATCTGCTCAACA--1311	233	214	146	214	193	145	292	140
ALPK2_TTGCCTCAGATAGCGGG--1312	140	101	54	139	82	55	140	57
ALPK3_ACCGCTTCCAGCGAAAG--1313	473	312	264	619	327	231	455	397
ALPK3_AGCGGGGCTCAAGCGCC--1314	6	9	24	37	10	5	38	16
ALPK3_AGCGTGGTCTCAAATAG--1315	534	535	268	245	351	341	439	120
ALPK3_AGCTGGGGTGAGACAAC--1316	580	433	271	493	732	543	712	390
ALPK3_CCACACGGGACATGAGC--1317	93	75	100	364	98	84	208	231
ALPK3_CGCGGCTTGGAGACGCC--1318	108	88	134	311	155	115	175	213
ALPK3_CTGGCCAGCGGTTGACC--1319	236	250	553	848	316	310	846	597
ALPK3_GAAGAGGGCTGGTTCTT--1320	68	59	95	178	31	21	138	75
ALPK3_GTCCCGGTCTGTGTCCG--1321	108	84	222	403	92	60	296	291
ALPK3_TAGCGCCGCGTCTGGAG--1322	75	103	109	94	46	66	135	52
ALPL_CAGCCACTGAGCGTTCC--1323	78	40	58	131	96	36	129	97
ALPL_CGTCCTTGGCCCAGCGC--1324	279	243	314	611	456	363	407	470
ALPL_GACATTCTTAGCCACGT--1325	244	285	172	387	225	147	319	210
ALPL_GAGCTTCTGAAGCTCCA--1326	46	18	37	43	42	33	95	98
ALPL_GCACTAAGGAGTTAGTA--1327	270	427	107	207	268	297	197	141
ALPL_GCTGCCCGCATCCTCAA--1328	1175	1059	1509	1816	1405	816	2402	1481
ALPL_GGCACTGTCAGGGACCT--1329	115	74	74	185	130	93	80	126
ALPL_GGTCTCGCCAGTACTTG--1330	2130	1919	1623	2842	1691	1692	2108	1476
ALPL_GGTGGATACACCCCCCG--1331	125	98	90	186	77	46	136	161
ALPL_GTCCCGGTCAGCCGAGT--1332	332	283	424	795	296	246	579	555
ALPPL2_AAGCATGTGCCAGACAG--1333	202	144	196	280	146	153	323	204
ALPPL2_AGTGGTAACCACCACAC--1334	123	122	165	109	71	78	313	102
ALPPL2_CACCCAGGAAGATGATG--1335	225	72	161	182	312	119	268	198
ALPPL2_CGGCGCCTACGCCCACA--1336	244	228	193	264	257	222	258	174
ALPPL2_GGACCGCTTCCCGTACG--1337	880	833	1981	2541	822	1025	2273	1928
ALPPL2_GGACTTCTGGAACCGCC--1338	636	624	475	581	649	314	806	308
ALPPL2_GTAGCCTCAGGCCCAGC--1339	76	55	80	115	76	14	75	89
ALPPL2_GTTGGAGATGAGCTGCG--1340	197	123	60	196	197	132	125	129
ALPPL2_TGCCGACGTGCCTGCCT--1341	71	67	142	239	32	10	84	77
ALPPL2_TGCGGTTCCACACGTAC--1342	141	75	91	182	183	86	141	158
AMHR2_ACTTGGGTCACAGTGGA--1343	155	125	157	180	96	70	235	131
AMHR2_AGGCAGCGGATAGCTCT--1344	306	246	312	569	294	98	358	365
AMHR2_AGGGTCTTTGGGGCTTT--1345	13	7	13	23	11	9	16	16
AMHR2_CACCAGTGCCATCCAGA--1346	41	85	99	62	55	72	193	48
AMHR2_CGAGACAGTGATGAGCC--1347	34	38	77	196	21	16	87	64
AMHR2_GAACCTGACCCAAGACC--1348	243	226	367	377	488	283	529	291
AMHR2_GAGGCCCCTGGAGTGCG--1349	990	783	753	1258	1199	984	1343	1246
AMHR2_GGAGAGCTGCTAGATAC--1350	573	669	360	597	547	456	705	366
AMHR2_GGCCTTGTGGTTGAGTA--1351	1198	1063	764	1126	929	697	1350	618
AMHR2_GTCAGTGCCACAGGAGC--1352	97	162	170	255	57	54	235	133
AMN_AACCGGACCCCGTGCGC--1353	591	595	528	968	772	629	769	987
AMN_ACCTGGCCTCTTCTTCG--1354	1545	1542	1921	2944	1237	1300	2558	2861
AMN_ACGTCGTCGTGGCGGCA--1355	758	620	613	911	635	401	961	690
AMN_CACGCGCGACGAGGACC--1356	12	32	58	34	2	12	52	15
AMN_CGGAAGGAGGCACTAGG--1357	289	237	123	236	397	175	267	193
AMN_CGTCGAAGTCCGTGTTG--1358	332	301	798	1431	267	212	1207	1144
AMN_GCACGGGGCTAGCGCCA--1359	57	89	201	260	89	59	242	160
AMN_GGTCCGCGCAGTCCTCG--1360	978	845	1026	1784	812	545	1889	1235
AMN_GTCCGCCGGGAACTCAA--1361	603	434	406	626	731	410	759	509
AMN_GTCTGAGACGCCGAATC--1362	50	29	44	74	36	18	62	36
AMT_CAGGCGAAAGCCCAGAC--1363	134	74	76	119	119	47	130	95
AMT_CAGGGAGCTTCAGAACC--1364	167	153	126	336	106	115	217	197
AMT_CATTATCCAACACCTCC--1365	249	147	257	413	157	91	353	239
AMT_GACGACACAAGGCCGGG--1366	48	22	35	121	90	55	38	37
AMT_GCCGGCCTGTAGTACCT--1367	332	243	419	719	507	238	560	330
AMT_GGCCCACGGCGGGAAAA--1368	589	387	452	906	615	312	673	519
AMT_GTCGCTGTTTACCAACG--1369	332	311	317	579	186	227	446	303
AMT_GTGGCCCTCAGAAGTAT--1370	509	459	545	718	772	431	1076	533
AMT_TATGTGGTGTCCAACGC--1371	95	56	85	174	73	41	104	136
AMT_TGACCGGGTGAAGCTGA--1372	495	406	535	1242	468	324	1010	707
AMY1A_AAAGGTTTACTACCTTC--1373	0	0	0	0	0	0	0	0
AMY1A_AACCCCTCCAAATCCCT--1374	0	0	0	0	0	0	0	0
AMY1A_CTAGATGCAACAATGTT--1375	0	0	1	0	0	0	0	0
AMY1A_GTTACTCCATTATCATT--1376	0	0	0	0	0	0	0	0
AMY2A_AAATCCCATCCAGAATA--1377	34	53	54	110	70	92	105	82
AMY2A_AATCCCATCCAGAATAT--1378	161	108	298	401	281	106	495	377
AMY2A_CGATATTTAGCTCCGAA--1379	120	111	143	167	35	31	260	111
AMY2A_CTAGATGTAACAATGTT--1380	96	126	535	563	60	65	690	328
AMY2A_GGATGGGATTTCAATGA--1381	501	350	543	1149	269	115	786	480
AMY2A_GGTAACGCTGTGAGTGC--1382	25	23	74	133	15	8	96	51
AMY2A_GTCCTTGTTGTGTATTT--1383	346	294	135	394	230	170	283	236
AMY2A_TCCGAAGGGATTTGGAG--1384	218	156	323	538	210	104	768	473
AMY2B_AATCATCTCATTGACAT--1385	736	644	313	641	426	426	510	460
AMY2B_ACAAGTGCTCTGTCAGA--1386	97	68	252	338	115	116	325	216
AMY2B_ACTACTTTGGAAATGGC--1387	58	34	77	55	21	28	93	33
AMY2B_ACTAGATGTAACAATGT--1388	63	23	96	151	37	11	106	34
AMY2B_AGTGACTACTTTGGAAA--1389	326	201	235	340	160	50	382	120
AMY2B_CAGAGCACTTGTCTTTG--1390	923	817	985	1457	702	391	1947	915
AMY2B_CGTCCTTGTTGTGTATT--1391	377	456	314	688	362	388	496	340
AMY2B_CTACTTTGGAAATGGCC--1392	85	71	470	770	66	28	795	440
AMY2B_GAGATGATTCATATATT--1393	288	212	154	184	186	92	365	144
AMY2B_GTAATTAATCATATGTC--1394	44	52	60	125	22	40	84	45
ANKK1_ACCTGAGCTTCCAGCAG--1395	225	111	146	351	130	153	193	207
ANKK1_ACTTCGGCCTGTCCAAG--1396	146	175	608	830	109	55	594	338
ANKK1_CATCGTGTCTATCTACG--1397	198	184	214	330	207	162	310	234
ANKK1_CCCAGCCGCAGCTCGGT--1398	289	225	314	346	287	176	456	173
ANKK1_GATGTACTGCATCCGGG--1399	458	355	251	470	417	278	503	282
ANKK1_GCCCTCGAAGTCGTCGC--1400	122	208	171	326	145	98	246	246
ANKK1_GCCGCGCCTGGAACACC--1401	193	162	173	311	165	186	203	226
ANKK1_GCCGGGCAACATACTCC--1402	365	315	229	330	369	283	317	240
ANKK1_GCGTCGGGTGGAAGGCA--1403	333	441	287	485	371	351	537	294
ANKK1_TATGGCCAACGGCTCCC--1404	103	47	119	160	53	41	80	95
ANXA2_CAGCAATGCACAGAGAC--1405	282	267	249	460	385	220	472	330
ANXA2_CCTTCGCCTACCAGAGA--1406	112	127	107	105	101	115	124	63
ANXA2_CCTTCTCTGGTAGGCGA--1407	1769	1671	872	1855	2220	1546	1840	1533
ANXA2_CGATCAGCAAAATACAG--1408	91	88	108	149	188	87	234	178
ANXA2_CGGGGTGTGGAGACGCT--1409	219	192	193	339	221	194	322	220
ANXA2_CTCCACACCCCGCTAGC--1410	1	1	0	3	0	0	1	0
ANXA2_GACACCAGATTAGAATC--1411	102	77	61	110	59	68	144	64
ANXA2_GCTACGTGGCTCAGGTC--1412	31	35	36	59	43	70	56	74
ANXA2_GTGCCCCACCTCCAGAA--1413	430	332	326	572	1080	600	668	569
ANXA2_TTAATGACTGAGTCACA--1414	364	387	229	462	192	107	356	264
ANXA3_AAACATCTGGTGACTTC--1415	1035	853	502	867	1054	793	785	582
ANXA3_AATCTCTTACTGTTCCT--1416	162	151	138	259	150	121	221	170
ANXA3_AGTTAAGATTTCAATCA--1417	195	162	150	354	86	47	141	113
ANXA3_ATTCAGAAAGCAATCAG--1418	68	108	39	110	57	33	49	30
ANXA3_GAAAGCTCCTTAAACAC--1419	24	40	14	21	63	43	45	20
ANXA3_GAAAGTGGATGAGCATC--1420	319	256	310	384	498	302	361	361
ANXA3_GCGGCAGCTGATTGTTA--1421	968	791	536	1022	609	529	1064	478
ANXA3_TGAGAACAGATGGGGCA--1422	274	407	230	402	291	254	386	177
ANXA3_TGCTGGTGGAGTCACTA--1423	400	433	460	755	404	312	834	409
ANXA3_TTGAAGGGTGATCTCTC--1424	412	419	340	658	359	166	463	379
ANXA5_AACAGAGACCCTGATGC--1425	244	266	211	270	241	360	263	187
ANXA5_AAGTTTATCACCATCTT--1426	26	20	8	27	12	15	20	15
ANXA5_ATGGCTCTCAGTTCTTC--1427	570	580	274	753	574	338	626	349
ANXA5_CAGAAATTATTGCTTCA--1428	91	68	36	92	98	30	83	43
ANXA5_CCCGCTCATCAAATCCA--1429	341	312	249	365	306	222	574	175
ANXA5_CTGAAATCAGAACTAAC--1430	449	505	303	383	442	255	595	235
ANXA5_GCATCATAAAGCCGAGA--1431	150	119	129	287	118	106	253	101
ANXA5_GCTGGAGAACTTAAATG--1432	354	201	285	497	200	124	480	207
ANXA5_GGGATGTCAACAGAGTC--1433	789	583	624	839	525	323	765	446
ANXA5_TGGTGGGGGACACTTCA--1434	110	149	56	95	147	116	102	70
APCS_AAACTTGATCACACCGC--1435	99	72	117	184	52	28	88	101
APCS_AAAGGCTTCCAGGAGGC--1436	25	23	22	31	20	10	18	12
APCS_ACAGAGATCCAAAGCAG--1437	732	549	417	501	697	350	759	371
APCS_ACGAGAGAGATCACTAT--1438	504	566	328	921	497	381	893	664
APCS_AGCTGGGAGTCCTCATC--1439	104	117	180	209	241	184	224	184
APCS_CTCATTATCCCTGCCTT--1440	30	29	50	74	15	18	33	37
APCS_GAGCAAAGGCTTCCAGG--1441	20	26	96	232	50	35	198	224
APCS_GAGTATAGTCTATACAT--1442	224	237	277	377	256	144	675	213
APCS_GATCAATGGGACACCTT--1443	1254	1048	2145	3715	951	695	3040	2113
APCS_TCAGTAACAGATTCTCT--1444	510	504	305	414	558	440	753	349
APOE_CAAGGTGGAGCAAGCGG--1445	130	219	78	122	154	125	165	66
APOE_CAGCTTGCGCAGGTGGG--1446	193	94	107	156	105	60	141	83
APOE_CGTCTCCTCCGCCACCG--1447	231	133	355	631	195	116	483	506
APOE_GACATGGAGGACGTGTG--1448	86	129	236	417	74	43	403	201
APOE_GATGGACGAGACCATGA--1449	240	207	175	400	238	176	276	287
APOE_GCAGACACTGTCTGAGC--1450	235	287	452	489	200	167	547	286
APOE_GGTGCAGTACCGCGGCG--1451	1080	808	1007	1541	875	485	1450	972
APOE_GTCTGCTGGCGCAGCTC--1452	327	456	617	1122	406	339	997	816
APOE_GTGCCAGTTCCCAGCGC--1453	210	137	230	333	177	126	350	229
APOE_TCTGTGGGCTGCGTTGC--1454	109	191	268	535	77	104	263	296
APOH_ATGTTGCTATTGCAGGA--1455	202	187	156	223	248	140	193	144
APOH_CATTTCAGAGTGTTGAT--1456	506	386	282	377	201	191	228	133
APOH_GAAAAACTGATCGTGTT--1457	1387	1183	712	1218	837	531	1054	613
APOH_GAAAATGGTAAATCATC--1458	283	165	120	216	362	166	351	118
APOH_GAAACAATTCCCTCTAT--1459	240	184	188	278	197	98	194	254
APOH_GGCTATGTGTCCCGAGG--1460	1263	1156	1542	3108	598	472	2281	1761
APOH_TACGTAATCTCTTCTCC--1461	377	340	306	426	193	123	410	280
APOH_TGTTGCAAACGTAGGTA--1462	123	132	43	121	54	45	85	36
APOH_TTCTGCCAAGTGCACTG--1463	237	297	217	341	304	138	351	270
APOH_TTTATCTGCCCTCTCAC--1464	206	179	179	258	127	129	252	215
APRT_ACGACCACCCTCTGTCC--1465	444	408	424	837	629	523	693	799
APRT_ATACCACGCCTGGGGTG--1466	99	110	262	360	136	102	236	275
APRT_CATCTCGCCCGTCCTGA--1467	732	792	1162	1982	712	565	1654	1352
APRT_CCTTCAGGTGTCGCGCC--1468	78	110	162	268	93	87	187	201
APRT_CGCCAGGAGGCCGATGG--1469	134	206	223	306	182	122	392	213
APRT_CGTGCTCATCCGAAAGC--1470	336	203	286	414	293	218	336	349
APRT_CTTCCCCACCCCAGGCG--1471	322	210	321	428	664	630	597	660
APRT_GATTCAGAAAGACGCCC--1472	723	604	612	1216	614	360	1127	562
APRT_TAGGAGGCCCACAGAGT--1473	79	97	213	447	41	39	278	255
APRT_TCCCGAGGCTTCCTCTT--1474	329	229	438	691	642	456	902	742
ARAF_AAAGACGGTCACTGCCT--1475	11	7	30	37	11	4	19	13
ARAF_AGAAGTCACAGAACGCC--1476	196	206	407	714	159	185	561	443
ARAF_AGACACTCATGCCATCC--1477	120	161	290	324	81	99	320	195
ARAF_AGCTCCTCGCCATCCAG--1478	1533	1240	1755	2284	1393	1285	2752	1889
ARAF_GGATGGCTCGGCCCCAT--1479	156	199	746	956	105	150	1113	600
ARAF_GTCTACCGACTCATCAA--1480	101	84	69	121	186	117	237	96
ARAF_GTGGAACTTGTAGCCAC--1481	879	948	1132	1844	592	589	1854	1099
ARAF_TCAGCGGGACATCTTCA--1482	786	832	825	1514	765	691	2034	1198
ARAF_TGCGTTGCTTGTTGGGC--1483	151	193	199	365	135	83	255	163
ARAF_TGGAGCGGATGCGCTGT--1484	59	67	241	309	36	43	290	181
ARF1_ATGCGCATCCTCATGGT--1485	32	19	62	86	39	55	110	62
ARF1_CAAAAAGGCCCTTGAAG--1486	21	31	43	121	40	23	50	65
ARF1_CCGGGATGCTGTCCTCC--1487	42	45	104	221	46	59	232	179
ARF1_CCTCTACAAGCTTAAGC--1488	7	30	48	139	22	8	91	55
ARF1_GAAGTAGTGGCGCCACA--1489	358	518	406	627	270	282	685	364
ARF1_GATGTTCTTGTACTCCA--1490	238	267	274	573	414	327	662	387
ARF1_GCCGCATTCATGGCGTT--1491	686	695	1447	1955	315	312	1927	1030
ARF1_TGCACTCACTACGCCAC--1492	1162	1312	2518	4925	763	744	3557	2933
ARF1_TGTCCACCACGAAGATC--1493	586	521	566	1065	809	677	1153	842
ARF1_TGTGAACGAGGCCCGTG--1494	45	61	125	170	5	22	108	86
ARF4_AAATAGTCGGGAGAAGA--1495	222	148	103	206	108	43	166	133
ARF4_AAATGACAGATAAACTA--1496	148	97	128	175	121	74	175	81
ARF4_ACATTTGTTTCACAGTA--1497	491	444	300	432	381	107	475	292
ARF4_AGAGGGAGGAGATAGTG--1498	79	72	163	310	178	72	329	234
ARF4_ATAGAATTAGGCCTCTC--1499	365	243	197	404	313	146	343	215
ARF4_CATTTGTTTCACAGTAT--1500	319	228	301	474	183	92	395	255
ARF4_CTTCTTGCCAAATAGTC--1501	10	8	29	30	8	8	30	33
ARF4_GGATTTGCCAAATGCTA--1502	6792	5671	3826	6298	6490	2990	7438	4089
ARF4_TGTATGAAGGACTTGAC--1503	29	18	23	44	21	5	26	20
ARF4_TTCACAGTATGGGATGT--1504	93	95	136	181	79	94	171	71
ARF6_ACCCACAGTGGGAATGG--1505	62	84	100	279	92	46	121	196
ARF6_CATCGATGAGGCTCGCC--1506	44	26	190	168	30	13	180	94
ARF6_CCAGCTTCAACTTGTAC--1507	541	380	427	968	459	261	852	520
ARF6_GCGGCCGGATCTTGTCC--1508	187	118	470	723	234	256	601	586
ARF6_GGCGGCATTACTACACT--1509	1308	891	1085	1917	902	728	1643	966
ARF6_TGACCCGGATTCGGGAC--1510	137	123	244	267	124	123	372	218
ARF6_TGCTATCCAAAATCTTC--1511	126	166	113	208	102	53	206	131
ARF6_TTCAACGTATGGGATGT--1512	207	205	178	414	180	179	387	273
ARF6_TTGGGCCTGGACGCGGC--1513	17	19	29	65	20	26	41	42
ARF6_TTTCTCCTGGATCTCGT--1514	1063	1021	893	1651	1578	1244	1820	1097
ARHGAP26_AGTGATGAGCACCTCGC--1515	307	387	404	608	290	147	639	293
ARHGAP26_CATCTTCAAGATTCCTG--1516	589	607	524	775	656	357	851	603
ARHGAP26_GCCGATGAACAAGGCTG--1517	208	226	321	664	160	144	434	298
ARHGAP26_GGAAGTGCGGACTATCG--1518	495	467	706	1071	166	170	687	487
ARHGAP26_GTCGCACGAAGCAGAGC--1519	273	258	229	355	218	73	340	195
ARHGAP26_GTGTGGAAGAGCGTCAG--1520	204	211	110	274	134	35	116	93
ARHGAP26_TCGAAAGGAACAGATCG--1521	470	462	516	884	284	124	809	378
ARHGAP26_TCGCTGAACTCGAGCGC--1522	255	303	347	478	172	100	475	281
ARHGAP26_TCTCAGAAGCAGTCTTG--1523	230	199	150	331	148	92	285	159
ARHGAP26_TTTAAATTTCAGTGCAT--1524	74	71	52	87	31	8	64	42
ARL1_AGATCAATACCATCTTC--1525	116	93	92	238	155	105	183	135
ARL1_AGATGGCAAATTCACTT--1526	140	161	230	319	690	1009	661	204
ARL1_CCTTGAAGGACCGAAAA--1527	91	138	140	177	100	67	163	135
ARL1_CTCCTAAATCCCAGACT--1528	93	96	194	268	296	411	259	125
ARL1_CTCTACATTAAATCCAA--1529	48	28	42	135	130	69	73	16
ARL1_GGCAACTAACTCTGATT--1530	199	176	222	520	1002	901	422	345
ARL1_TAATCTGTACAAAATTG--1531	158	69	55	113	99	28	81	66
ARL1_TAGTAACATCTCCAGTA--1532	144	142	183	272	314	361	201	142
ARL1_TCAGCAACCAAAGGCAC--1533	52	10	80	129	176	111	121	88
ARL1_TGCAAATAAACAGGACA--1534	65	37	24	69	34	31	36	23
ARL3_AAAAGATTTGAAGAGAC--1535	584	703	481	745	626	266	863	426
ARL3_AAGCTGCTTCAGAAGAG--1536	53	48	54	37	62	64	31	67
ARL3_AAGTGCACCAGACCAGG--1537	118	72	69	80	171	90	76	100
ARL3_AATGTATGGGACATTGG--1538	624	426	256	582	370	228	455	271
ARL3_ACTAGCGGAATTACTGG--1539	562	674	932	1241	387	297	1211	757
ARL3_CATCTTTGCTAATAAGC--1540	199	159	173	263	185	56	218	117
ARL3_CCAGACTCGGTCGCGGA--1541	79	72	103	162	71	58	189	104
ARL3_GAAAAGTGCACCAGACC--1542	139	145	154	199	95	62	175	79
ARL3_GGAAAATCAGACCATAC--1543	236	229	177	312	372	111	462	159
ARL3_TCCTTCTGCAATTTCAG--1544	466	397	423	781	482	284	851	435
ARL5B_AATAAACAGGATATGAA--1545	16	23	12	6	1	5	7	7
ARL5B_AGTCTCTGCGATCATCC--1546	711	700	1017	1547	889	793	1692	1170
ARL5B_ATCCTTAATTGAACTAA--1547	437	336	292	503	295	123	373	216
ARL5B_CAGGATTGAATGTGCCA--1548	242	200	276	497	164	165	415	264
ARL5B_CATACTTCTCCAACCAT--1549	5	3	4	34	12	2	3	6
ARL5B_GAAGAGGCTCCACAGTT--1550	453	422	289	493	613	447	469	364
ARL5B_TCATCCACTCTAGACCT--1551	611	497	1167	1442	677	510	1349	1039
ARL5B_TGATCTTCGCCAAACTG--1552	297	247	514	763	230	101	652	301
ARL5B_TGGGACTGGATAATGCA--1553	311	268	196	252	271	297	366	170
ARL5B_TGTTGATAGCATTGACA--1554	74	38	44	123	62	19	123	73
ARPC1B_AAAAGAGCGGTGCCAAA--1555	632	542	415	841	534	299	765	487
ARPC1B_ACCGCAACGCCTACGTG--1556	872	851	1663	2573	532	514	2167	1677
ARPC1B_AGCTGATGGGCTCCACC--1557	655	627	1030	1486	635	512	1267	847
ARPC1B_ATGCACCTCATGGTTGT--1558	445	512	422	587	289	313	503	314
ARPC1B_CAAACTTGTTCTCGTTG--1559	153	97	82	138	158	110	89	94
ARPC1B_CACATGGAAGCCCACGC--1560	229	139	241	404	191	95	335	258
ARPC1B_CCAGGCGTGGCAGCTGA--1561	325	249	266	340	220	116	406	324
ARPC1B_CTGCCACGCCTGGAACA--1562	194	154	137	365	264	255	224	212
ARPC1B_GGTGCGGTCCTTGTTCC--1563	910	785	1107	1510	806	421	1776	985
ARPC1B_TGCCGCAGGTCACAATA--1564	217	149	78	135	235	116	158	104
ARPC2_AAATCTTCCGGCATCCA--1565	125	114	301	448	381	155	422	354
ARPC2_AGACAAAACAAAAGTGA--1566	141	113	174	295	311	78	375	178
ARPC2_ATTCTACAAGGAACTTC--1567	16	13	30	88	44	30	68	20
ARPC2_GAACAACCGCATCATCG--1568	326	293	716	908	675	212	1220	491
ARPC2_GATTTGAAATATGATAG--1569	47	43	104	88	123	27	161	39
ARPC2_GGCAGTTATCCATTATA--1570	201	126	140	312	431	155	391	211
ARPC2_GGTGTACGGGAGTTTCT--1571	124	92	150	293	236	159	283	210
ARPC2_GTTACTTCTACTGCTTC--1572	128	131	79	111	89	60	99	75
ARPC2_TGGCTAAAGAGGACCTG--1573	53	63	166	241	175	56	215	116
ARPC2_TTCGAGAACGCGGCCGC--1574	1	0	1	1	1	0	2	1
ARPC3_AAAGAAATGTATACGCT--1575	37	34	73	200	104	33	134	63
ARPC3_AGCCATCTATTACTTCA--1576	337	319	570	945	727	290	1109	616
ARPC3_CATGTTTCCGATGAGTT--1577	129	144	275	424	188	67	473	253
ARPC3_CCTGATACCAAACTCAT--1578	193	233	346	461	316	245	613	196
ARPC3_GAAAGAAATGTATACGC--1579	185	206	436	550	361	106	664	319
ARPC3_GAGAGTTATATATATCA--1580	203	160	260	462	242	112	411	254
ARPC3_GCATAAATTGCGTTAAG--1581	298	259	152	346	186	81	222	193
ARPC3_GCGTTAAGTGGAAAACC--1582	53	74	70	89	54	58	116	38
ARPC3_GGAAAACCAGGCTCTCC--1583	32	28	39	61	116	73	61	45
ARPC3_GGCCTTGAAGTAATAGA--1584	771	605	1147	1678	1384	569	1816	1139
ARPC4_AGGGACCCCCGGCTGTT--1585	65	35	90	157	66	47	151	147
ARPC4_CCTACCTGAGTGCCGTG--1586	353	262	902	1247	801	658	1424	925
ARPC4_CTCTTCAGCCACAATGC--1587	121	67	284	526	270	79	299	259
ARPC4_TGTACATCTGCTCTGTG--1588	146	92	186	317	232	99	241	145
ARPC5_AGGCAGCATTGTCTTGA--1589	969	814	575	1207	685	419	992	708
ARPC5_CAATCTCTGGACAAGAA--1590	290	248	230	499	230	91	339	246
ARPC5_CACTGCTATTGTCAGAC--1591	556	412	312	459	755	552	445	370
ARPC5_CGTGGACGAAGAAGATG--1592	528	477	311	623	402	236	484	293
ARPC5_CTTCAGAGCTGCCTGTA--1593	96	116	167	249	47	49	244	120
ARPC5_CTTCCGGAAGGTGGACG--1594	72	75	72	92	63	41	109	80
ARPC5_GAAGAACACAGTGTCGT--1595	63	40	57	75	63	17	96	53
ARPC5_TCCACCTCGCCCTCGTC--1596	416	397	743	1292	622	436	1173	1173
ARPC5_TGTCATGTTTCCTGTGA--1597	388	408	366	438	271	244	507	309
ARPC5_TGTCGTCGGCCCGCTTC--1598	57	55	87	154	21	47	87	110
ARSA_CACGATGTTGGGCGGAC--1599	301	250	224	404	163	177	364	217
ARSA_CATGTACCCTGGCGTCC--1600	186	181	350	907	136	81	463	453
ARSA_CCGACGACCTCGGCTAT--1601	258	243	879	1546	167	131	1293	833
ARSA_CCGGCCACTCCTTGCGA--1602	219	269	212	427	370	295	294	323
ARSA_CGCCTCCACGGACAGGT--1603	153	117	124	282	137	134	282	214
ARSA_CTCTACCACTCCCAACC--1604	117	68	111	247	137	44	212	158
ARSA_GACCGTGGCCGAAGTCC--1605	537	365	595	1123	640	343	1030	723
ARSA_GCCGGCAAGTGGCACCT--1606	858	756	892	1431	821	838	1266	1014
ARSA_GGCTTCCATCGATTTCT--1607	682	683	770	1066	1079	514	1359	726
ARSA_TAGCGGGCCTCTAGTCC--1608	155	178	766	1170	98	102	754	553
ART1_AGCAGAGACATCATAGC--1609	115	108	56	154	139	41	107	69
ART1_AGGTCTCGTCGTGTGAT--1610	840	844	719	1225	892	948	1215	880
ART1_CAGCACAGCCAGCGTAC--1611	260	249	289	372	348	262	683	330
ART1_CATACACCTGGTTGGCC--1612	9	6	14	19	11	9	9	13
ART1_CATTGAACTCCTTGTGC--1613	849	649	523	804	514	297	768	434
ART1_CCAATGGCAGGAGCGTC--1614	131	92	106	97	111	62	101	78
ART1_CTCATCGCGGAAGCCCA--1615	136	120	417	707	167	153	556	437
ART1_GAAAGGCCCTCACCACG--1616	292	193	245	385	360	259	347	303
ART1_GTCTGGGCCTTGCCATC--1617	114	90	223	314	156	101	246	245
ART1_TCTGCTTCTTGTGTCTG--1618	298	262	267	631	267	176	331	353
ASGR2_ACGAAGCGCAGGTCCAC--1619	136	210	187	251	234	117	344	171
ASGR2_CAGACTGAAGCAGACCA--1620	255	297	217	205	174	103	380	120
ASGR2_CCCTCACCTTGATGGAA--1621	470	512	296	679	602	528	517	499
ASGR2_CGAGCTGCGGAGCCTGA--1622	427	389	550	834	648	411	871	646
ASGR2_CTCCGTCAGGGTGCTCG--1623	106	60	63	130	156	71	77	86
ASGR2_CTCGCAGGCTGAATCCC--1624	275	452	379	589	569	420	734	370
ASGR2_CTTCAGATGGAAGAGCA--1625	191	141	99	208	138	94	246	90
ASGR2_GACAAGATCACATCCCT--1626	273	236	230	275	275	107	300	204
ASGR2_GATATCTTGAAAGTCCT--1627	1119	1403	763	1344	595	463	1184	649
ASGR2_GCAGGATGTTGAAGCTC--1628	100	163	52	172	62	95	108	85
ASNA1_AACACTCTCACGCCCCT--1629	89	88	307	387	1121	1647	367	267
ASNA1_AAGTGGATCTTCGTCGG--1630	81	68	360	502	947	735	494	301
ASNA1_CAAGAAGATGATGCAGG--1631	113	148	217	290	401	265	560	149
ASNA1_CGAAGATGCTCCTGATG--1632	39	49	50	198	134	109	122	123
ASNA1_CTAAGTGTAGGCTCCAG--1633	45	16	14	42	81	51	24	35
ASNA1_GCCCCGCTCCACGATGG--1634	268	283	1290	2176	2478	3324	1669	1720
ASNA1_GCCTGACGAGTTCTTCG--1635	102	147	154	383	180	295	244	153
ASNA1_GGCCATGAGCTATGCCG--1636	61	94	361	791	590	694	554	463
ASNA1_TCTGAGATGTTGTGTGC--1637	51	38	187	283	461	633	354	221
ASNA1_TGACCCCAGCCTGGGCG--1638	43	55	105	136	159	242	98	126
ASPA_AATTAAAAAGTTATTCC--1639	130	137	88	151	28	29	80	50
ASPA_AGTGCACCCCATGTTAG--1640	357	282	187	316	430	278	346	227
ASPA_AGTGGTCGCATATTTGA--1641	1056	1001	610	1119	1173	455	1383	682
ASPA_ATCTTTGGAGGAACCCA--1642	79	79	55	108	279	174	57	68
ASPA_CTGGGGTTAGTAATAAA--1643	94	81	14	48	66	48	47	45
ASPA_CTTAACCAGAAATACTC--1644	47	89	30	94	74	30	62	85
ASPA_GAATCTTCACTGTCTTT--1645	1441	1294	1070	2428	1610	1138	2051	1556
ASPA_GCCCTTCTCACTTCATA--1646	990	1119	620	1537	1383	908	935	814
ASPA_GTCACAGTCAATATATC--1647	703	485	522	770	733	330	865	560
ASPA_TGAAGAACATATACAAA--1648	154	106	97	164	124	34	186	84
ASRGL1_AAGCCGAGCAAGTTTAA--1649	253	164	203	459	227	140	238	216
ASRGL1_ATCCTTGGAGATGGGAC--1650	416	324	392	610	663	369	738	473
ASRGL1_CAAACTGCGCTGCGCCT--1651	60	38	81	106	75	73	42	77
ASRGL1_GAGAAACAAAAAGCGCC--1652	54	40	18	41	91	30	38	14
ASRGL1_GATGCTAGTATCATGGA--1653	726	423	301	418	629	354	545	274
ASRGL1_GCCTGTGGAGGTTGCGT--1654	346	237	334	633	498	324	625	359
ASRGL1_GTAGTGGTCCACGGCGG--1655	67	77	105	198	62	66	122	127
ASRGL1_GTCAGAGCCGCCACCGT--1656	241	252	382	852	372	226	516	490
ASRGL1_TCTGTCTTGAACACAAA--1657	106	119	256	255	112	68	321	78
ASRGL1_TTGCCTTGGACTGCAAA--1658	175	262	157	259	112	188	235	112
ASS1_AACCCGGTGGCATCAGT--1659	205	180	165	230	339	180	325	190
ASS1_ACTCCATCAGGTCATTG--1660	418	497	258	449	467	277	449	239
ASS1_CCACACGAGGATGCACG--1661	256	204	188	193	192	125	233	120
ASS1_GAAATCGCCCAGCGGGA--1662	28	11	23	24	37	28	52	47
ASS1_GCAGGGCCTGGCAAGAG--1663	69	71	83	184	29	24	110	47
ASS1_GCCGTGGGACACATACT--1664	232	150	445	965	322	188	734	794
ASS1_GTCCAGCAAAGGCTCCG--1665	222	113	168	216	179	132	271	186
ASS1_GTCCTCATACAGTGCGC--1666	59	71	245	310	140	126	360	198
ASS1_TGCCTGAATTCTACAAC--1667	680	509	722	1111	390	168	1087	535
ASS1_TGGACCGTTGCAGCTAA--1668	385	321	298	365	417	312	364	351
ATM_ACCACCAGTATAGTTCC--1669	1109	793	729	1208	1392	604	1272	776
ATM_AGAAATCTCCAAGGATC--1670	45	20	28	17	34	15	32	23
ATM_CATTCAGATTCCAAACA--1671	1056	752	726	1109	651	340	1139	470
ATM_CCTCAACACAAGCCTCC--1672	372	307	398	500	525	317	779	293
ATM_CTTATGAATCAACAAAA--1673	40	16	16	46	14	9	11	30
ATM_GATACTTTGATATTAAT--1674	605	509	401	750	433	227	765	398
ATM_GCAGGAAATCAGTAGTT--1675	204	272	218	278	148	210	414	142
ATM_TGCTGTTCTCAGACTGA--1676	234	157	262	308	211	75	387	228
ATM_TTCCCCATGTCGCTGTT--1677	1102	923	712	1122	1616	941	1256	859
ATM_TTTCAGGATCTCGAATC--1678	163	86	145	262	215	48	264	127
ATOX1_AAGACTGTTTCCTACCT--1679	169	124	200	416	181	118	180	304
ATOX1_AGACCTTCTTGTTGGGC--1680	64	96	100	167	59	73	189	100
ATOX1_GCAACCCTGAAGAAAAC--1681	264	227	131	186	397	246	313	152
ATOX1_GTGCTGAAGCTGTCTCT--1682	267	234	302	465	317	204	591	247
ATOX1_GTGGACATGACCTGTGG--1683	195	166	126	245	203	126	236	142
ATOX1_TGCTGAAGCTGTCTCTC--1684	243	180	221	354	205	115	411	217
ATOX1_TTCAGCACAGCCTCCAC--1685	70	39	211	306	193	118	397	207
ATP1A1_AAAACCCCCTGGAGACG--1686	200	140	52	115	316	377	77	223
ATP1A1_AGCGATTCTTTGTTTCT--1687	650	807	648	1240	551	482	1250	556
ATP1A1_ATCCATTCAGGAGTAGT--1688	393	444	235	462	495	389	460	231
ATP1A1_CCTCTTCTGTAGCAGCT--1689	254	311	303	483	208	274	339	204
ATP1A1_GAACTTCATCGTAAATA--1690	128	186	95	130	97	81	108	81
ATP1A1_GATAACTCCTCGCTCAC--1691	524	261	646	894	390	252	1188	602
ATP1A1_GCCCTTGTGATTCGAAA--1692	277	172	191	215	168	83	272	117
ATP1A1_GCCGTTGTAATCATAAC--1693	240	172	175	460	287	86	289	142
ATP1A1_GTAGCCAATGTGCCGGA--1694	455	398	412	567	326	282	596	351
ATP1A1_TCGTGCAGCTGAGATCC--1695	242	231	371	472	196	204	492	335
ATP2A1_ACCGCAAGTCAGTGCAA--1696	1351	1279	969	2085	1362	867	2081	1265
ATP2A1_CCATCCGACGGGTACCC--1697	24	21	24	62	19	8	29	30
ATP2A1_CTATCACCAGCTCCCAC--1698	144	153	148	212	147	92	214	104
ATP2A1_GACAAAGGGTTCAACAA--1699	156	165	93	178	193	79	184	101
ATP2A1_GGAGAATCCGCACCAGG--1700	166	206	143	172	103	91	357	99
ATP2A1_GGCCAAACATTCCTCCG--1701	2300	2169	2035	4475	1801	1294	1996	1930
ATP2A1_GTCAACCCGCAGCGTGG--1702	655	556	695	1256	666	355	1086	868
ATP2A1_TCCTGGTTGACAGCTCG--1703	377	338	272	530	293	277	401	302
ATP2A1_TCGGGACATCGTCCCTG--1704	46	33	204	241	36	11	122	109
ATP2A1_TGGCAGCCATTTGGTCT--1705	40	36	55	123	46	19	54	56
ATP2C1_AAGAGCATGGACCTCTT--1706	242	146	125	234	315	91	349	189
ATP2C1_AGAAGCAGCATAATAAG--1707	592	506	345	548	395	166	465	327
ATP2C1_ATATACTTCTTCCACAG--1708	266	224	132	341	228	143	216	174
ATP2C1_CGTCACTGTGACCACAA--1709	124	94	95	122	188	132	205	69
ATP2C1_CTCTATCCCCAACAGAA--1710	297	304	163	354	327	287	308	240
ATP2C1_CTTGCAACTTCACTGAC--1711	90	102	41	128	70	27	107	73
ATP2C1_GACCAGTGTTCCCATAA--1712	1344	1331	1007	2302	1584	1598	1580	1974
ATP2C1_GCCCGAGACTTGGTTCC--1713	620	562	824	1289	492	356	1295	666
ATP2C1_GCTGTCACCTTAGAACA--1714	703	831	450	812	472	620	631	434
ATP2C1_GGCGAGCCTTTCATGGC--1715	45	67	141	260	40	30	162	107
ATP4A_AGTACGTCAAGTTCGCG--1716	39	132	158	239	42	74	245	104
ATP4A_CAATGAGAGCGATTGCC--1717	366	432	396	617	81	61	600	431
ATP4A_CAGCCATGTCCCCGCCA--1718	229	214	505	925	469	284	688	692
ATP4A_CCATCCAGGCTAGTGAG--1719	320	260	264	575	306	215	394	373
ATP4A_CCGCCACTGACAGCTGG--1720	246	321	267	329	264	226	386	231
ATP4A_CGCCACTGCTCGTCCAG--1721	384	293	370	816	402	255	568	406
ATP4A_GAACTATGAGCTCTACT--1722	203	254	121	238	172	118	220	168
ATP4A_GAGGTAGGCGGTCTGGA--1723	98	137	51	161	47	58	103	88
ATP4A_GCCACTGTCATCCGCGA--1724	76	45	72	125	100	100	92	81
ATP4A_GTTGGTCAGCGTTGATC--1725	203	166	188	309	272	165	292	230
ATP5A1_AAGGAGATATAGTGAAG--1726	57	33	122	126	22	20	257	59
ATP5A1_AAGTGGGGCAGCATCCG--1727	72	80	549	995	68	41	762	567
ATP5A1_ATTCGAGGAATGATACC--1728	63	51	300	418	17	19	569	267
ATP5A1_CAGCGTGAACTGATTAT--1729	65	97	296	504	26	19	612	307
ATP5A1_GACTGGCATTAAGGCTG--1730	6	2	97	140	9	4	82	74
ATP5A1_GTATTGCCCGCGTACAT--1731	119	68	675	1582	49	36	1078	873
ATP5A1_GTCCGTGCGCGTTGCTG--1732	879	696	1946	3364	910	606	3269	2789
ATP5A1_TACCTGGCTCCTTACTC--1733	14	19	118	112	15	12	152	80
ATP5A1_TCCGGCCCGCCGAGGAA--1734	29	25	51	73	21	21	58	87
ATP5A1_TTGATCTTGAAGAAACT--1735	50	68	106	177	33	23	207	102
ATP5B_AGAATCATGAATGTCAT--1736	25	53	185	455	22	12	381	279
ATP5B_AGGACTATTGCTATGGA--1737	57	68	425	807	71	34	520	615
ATP5B_ATGGACCGCCGTCGGAG--1738	192	207	984	1422	120	124	1387	1042
ATP5B_CAAGACTGTACTGATCA--1739	51	53	251	333	22	13	348	259
ATP5B_GGGGTTTGTGGGTCGGG--1740	18	14	73	125	3	6	107	54
ATP5B_GGTGAGAGGACCCGTGA--1741	21	26	114	201	29	7	239	119
ATP5B_GTCGCCAAAGCCCATGG--1742	51	114	299	640	40	34	629	242
ATP5B_GTGGCGGCGCCTGCTTT--1743	21	48	617	805	9	17	555	382
ATP5B_TAGAGGCCAGAAAGTAC--1744	130	85	604	827	90	32	839	571
ATP5B_TCTCCGCAAGGCCCCGG--1745	173	138	373	563	156	88	469	468
ATP5C1_AAAAAGCTGATATCAAG--1746	458	440	302	457	528	260	581	303
ATP5C1_AAACCAGCTCGAATATA--1747	366	313	256	495	334	172	315	233
ATP5C1_AAGAAACACCTCCTTAT--1748	111	88	255	415	65	25	535	250
ATP5C1_ACTTGCAACGGTATTAA--1749	80	65	88	202	43	24	157	74
ATP5C1_AGAAAGCCCCCCACTTT--1750	14	7	105	231	19	1	123	132
ATP5C1_GATGGACTTTAGTCTCC--1751	79	89	291	584	56	23	567	404
ATP5C1_GGGTGTCGCTGGGCTGT--1752	35	22	254	418	16	23	254	285
ATP5C1_GTCTATGAAAATGGTAG--1753	29	30	50	63	7	1	93	27
ATP5C1_TGACAGCTTGGCGGGTA--1754	64	62	311	508	39	15	446	296
ATP5C1_TGGCCAGATTGTATTCT--1755	96	132	148	290	67	34	228	101
ATP6V1A_ACACGTTTACTCCTCTG--1756	247	176	655	1228	1030	742	1071	821
ATP6V1A_AGTGGGCCACAGCGAAT--1757	12	53	42	85	173	69	78	38
ATP6V1A_CTGCTGATATCCGACAA--1758	174	140	778	1169	492	678	1040	768
ATP6V1A_GACCAAGCTCTACAGAG--1759	16	13	122	289	414	230	114	108
ATP6V1A_GATAAAGAAAGCACATT--1760	30	25	67	123	184	95	131	37
ATP6V1A_GATCCTGTACTTCGCAC--1761	147	47	1522	2496	3936	2341	2680	1684
ATP6V1A_GGTCGAACTTGACGTAC--1762	495	434	417	614	351	197	638	365
ATP6V1A_TGCAGCCATGTATGAGC--1763	7	12	291	391	304	264	520	181
ATP6V1A_TTACCCCCACGAAACAG--1764	27	24	146	248	847	568	212	297
ATP6V1A_TTGGAGCTTGAATTTGA--1765	441	333	266	570	505	329	376	234
ATP6V1B2_ATGCGGGGGATTGTCAA--1766	30	23	85	129	149	155	155	98
ATP6V1B2_CAAGTTCTGGAAGTTAG--1767	20	12	83	259	355	136	170	139
ATP6V1B2_GACAATTTCAGCATACC--1768	324	347	640	913	1353	843	770	395
ATP6V1B2_GCATTTCGGCCATCGAT--1769	69	12	515	733	447	266	688	439
ATP6V1B2_GCCATGAAAGCTGTCGT--1770	177	116	342	549	287	228	466	285
ATP6V1B2_GGATATTCTCCGAACAC--1771	34	10	778	1249	559	293	1157	817
ATP6V1B2_GGTAGATTCGACATTGA--1772	62	20	419	708	452	221	744	340
ATP6V1B2_GTAGTCTACTACATCTT--1773	50	53	137	203	153	87	156	127
ATP6V1B2_GTGGGCACGGGTAGCTC--1774	153	139	280	588	321	204	469	375
ATP6V1B2_TCCCGAGCTCCCACCGC--1775	17	20	171	253	163	202	220	262
ATP6V1C1_AACCTGTCAGCAAACAT--1776	156	79	143	196	951	503	254	185
ATP6V1C1_AGGAAATCTTCAGAATT--1777	56	38	115	122	143	206	76	46
ATP6V1C1_ATTTGGCCATGTCCCAC--1778	103	76	214	432	267	218	365	238
ATP6V1C1_CAGATGCTCGAGATTTC--1779	316	180	429	816	890	568	682	378
ATP6V1C1_CCGAAATGGTAGTTCCA--1780	133	84	263	419	731	410	291	224
ATP6V1C1_CTTCCAGTATAATGAAG--1781	40	107	180	301	384	282	349	226
ATP6V1C1_GCTTAATCCAGTCGTTG--1782	38	41	97	191	76	113	130	103
ATP6V1C1_GCTTATATCTGCTCCTG--1783	1299	981	1792	3300	1643	1376	2452	1683
ATP6V1C1_GTAATGTCACCTTGTTT--1784	40	16	79	135	170	137	129	74
ATP6V1C1_GTATCTCGTCACATTAC--1785	133	81	410	534	922	577	576	358
ATP8A1_ACGGTCCTCCGCATGGT--1786	443	454	579	1042	468	811	810	1070
ATP8A1_AGGAATTAGCTGCCTGC--1787	725	643	631	878	536	319	1096	546
ATP8A1_AGTAGAGAAATCTTGGA--1788	202	96	111	153	113	62	162	104
ATP8A1_ATACAGACAGCGCACGT--1789	838	804	574	861	606	588	778	661
ATP8A1_CTCACTGGCTGACCAGG--1790	612	627	657	1072	547	598	909	608
ATP8A1_GGTGGCGCTAGTAATTT--1791	492	525	355	787	336	217	573	300
ATP8A1_GTCGTAACGCTTGCAAT--1792	87	59	47	102	57	25	87	109
ATP8A1_GTTGTATAACGACCTGT--1793	140	161	177	221	112	86	288	172
ATP8A1_TGTTTCAATGTAGCACA--1794	511	529	325	725	220	228	582	335
ATP8A1_TTGGGAAATTGTCCACT--1795	202	188	206	282	157	196	301	192
ATR_AATCTGCTTTACAAGTC--1796	297	286	175	458	202	123	263	251
ATR_AGCACCAAAACAGACTG--1797	187	166	138	171	130	133	237	92
ATR_ATCAAGCAACATCACGG--1798	54	54	108	160	147	42	183	90
ATR_ATGGAATATCACCCAAA--1799	19	7	34	97	42	18	51	96
ATR_ATTATATTCCTCTGGTG--1800	38	29	96	166	36	16	101	97
ATR_GGAAGCCATGAGGCCAA--1801	107	46	118	285	303	136	290	230
ATR_TCAATTAGATGAACACA--1802	201	144	107	224	170	117	156	114
ATR_TCATAACGAGACTTCTG--1803	106	75	377	604	224	154	784	327
ATR_TCATGGAAGCCAGCTCC--1804	271	218	697	1028	279	110	980	532
ATR_TGTAACAAATGACAGGA--1805	1	18	14	39	21	18	15	26
AURKA_AGACTCTGGTAGCATCA--1806	6	10	247	506	48	34	420	326
AURKA_CTTAAAATTGCAGATTT--1807	59	35	88	193	38	9	104	63
AURKA_CTTGCAAAGGAATGCGC--1808	277	234	266	329	288	200	518	188
AURKA_GAAATTGGTCGCCCTCT--1809	10	9	229	302	3	14	417	253
AURKA_GAGCTGATGCTCCACTC--1810	22	6	198	230	43	15	240	213
AURKA_GCAAAGCAAGTTTATTC--1811	15	6	39	55	19	14	26	49
AURKA_GCCTGGCCACTATTTAC--1812	562	361	1245	2258	532	201	1700	1474
AURKA_GGGGCTGCTTGCTCTTT--1813	85	48	145	232	109	86	164	178
AURKA_GTCACGAGAACACGTTT--1814	41	39	74	161	40	22	222	99
AURKA_TGTCTCCAGTCACAAGC--1815	76	32	298	559	75	32	390	390
AURKAIP1_AACGGCCCTCAACAGCT--1816	106	91	263	354	109	44	583	210
AURKAIP1_CCCCAAGATCTACCTGC--1817	165	149	163	408	120	37	441	320
AURKAIP1_CCGTGAGCCAGCTCTCC--1818	177	221	1094	1959	104	83	1323	1006
AURKAIP1_GCCCGTCTCTGGAGTGC--1819	240	561	950	1654	424	524	1437	1548
AURKAIP1_GCTGAAGGCGGGGCTAA--1820	78	84	79	122	31	34	118	105
AURKAIP1_GGCCTCTCTCCCTCGCA--1821	104	99	477	653	118	83	708	598
AURKAIP1_GGGAAGTCAGGCGCCCC--1822	61	125	321	622	59	72	485	478
AURKAIP1_GTCCCGGTATCCAGTCT--1823	32	36	154	196	54	55	110	94
AURKAIP1_GTTGAGGGCCGTTCCTT--1824	15	25	120	224	21	13	135	145
AURKAIP1_TGTCCGCCCAGCCAGAT--1825	245	172	305	468	88	112	460	361
AURKB_AGGGTGCTCAGGCCAGA--1826	221	284	326	356	195	197	602	289
AURKB_CAGAGAGATCGAAATCC--1827	205	67	228	386	109	82	394	219
AURKB_CTCTAATGTACTGCCAT--1828	96	44	184	558	60	4	356	252
AURKB_CTTTCCGGAGGACTCGC--1829	83	98	195	218	107	82	177	120
AURKB_GAAACGTGTACTTGGCT--1830	674	434	504	677	893	428	747	552
AURKB_GAGATTGGGCGTCCTCT--1831	271	224	516	688	37	177	876	488
AURKB_GCCGTAGGGCCAGGGGT--1832	142	87	344	728	71	58	403	371
AURKB_TAGAGACGCAGGATGTT--1833	93	53	215	402	27	8	341	157
AURKB_TATTCTCCATCACCTTC--1834	146	75	172	265	93	47	239	210
AURKB_TGGGCTGGACATTGGAG--1835	38	16	64	94	7	25	89	66
AURKC_ACTTGAAGAGAACCTTC--1836	164	99	118	183	87	85	168	116
AURKC_ATACAGGCGCAGGATAT--1837	110	101	64	171	42	26	91	68
AURKC_CCGGGTGTACCTGATTC--1838	133	107	93	128	173	133	80	166
AURKC_GAATCACTTTCTTGTCA--1839	136	124	71	116	219	139	142	109
AURKC_GGAATGTGTACCTGGCT--1840	240	202	293	461	213	219	371	179
AURKC_GGCAAAGCTCAACCTGC--1841	324	201	159	333	233	157	258	206
AURKC_TCGATGACTTTGAAATC--1842	46	28	34	61	20	3	37	12
AURKC_TGGAGCACCAGCTGCGC--1843	2319	1801	2376	4017	2182	1609	4110	2962
AURKC_TGGGAGGCGCTCTCAAA--1844	49	68	30	73	60	28	56	65
AURKC_TGGGCTGCTGGGCTGTT--1845	68	35	106	184	82	57	176	140
AVPR1A_AAGCCCAACAAACAGTA--1846	274	164	70	119	173	127	171	116
AVPR1A_ATGGACTTGGAAGATTT--1847	508	491	346	648	501	344	650	435
AVPR1A_ATTACAGCAGCTATTCA--1848	654	582	385	779	336	144	746	314
AVPR1A_CACAGTCTTGAAGGAGA--1849	300	249	260	291	232	236	685	141
AVPR1A_CACGGCGATCTCCAGTT--1850	319	286	204	493	256	230	332	357
AVPR1A_CGTGAAGTCCATTTCCC--1851	450	417	664	868	522	436	1012	741
AVPR1A_GACGGGCGGCATCTTTG--1852	1225	1337	1770	2891	591	598	2635	1696
AVPR1A_GCTTGTGTTGCCAGCGC--1853	563	557	732	941	311	237	1076	651
AVPR1A_GTACCCAAGATGACCAC--1854	199	150	130	171	192	56	439	94
AVPR1A_TAATGCAGTGATGGTGA--1855	521	428	242	476	254	234	334	260
AVPR1B_AACCCCTGGATCTACAT--1856	102	172	77	151	232	217	174	178
AVPR1B_CACGAACAGGTGCATGC--1857	702	642	472	874	794	455	904	684
AVPR1B_CAGGCAAGGTGACGCAG--1858	404	416	137	160	348	291	314	114
AVPR1B_CCAGGGTGTTGTGGCAT--1859	78	56	72	165	119	76	79	139
AVPR1B_CCGGCGCATCCTGGGCT--1860	60	66	73	133	80	64	55	128
AVPR1B_CTGGTGCTGGCGACCGG--1861	275	218	371	808	150	146	424	402
AVPR1B_GACTCCGATCTCCACCT--1862	707	640	753	1131	1183	1211	1015	833
AVPR1B_GGGTTGGCATCCCACAG--1863	253	227	297	421	187	158	420	264
AVPR1B_GGTGAAAGCCACATTGG--1864	200	180	206	356	139	100	321	196
AVPR1B_TCCCTTGGTGACTCTTC--1865	270	224	243	382	445	248	496	392
AVPR2_ATGAAGTGTCCTTGGCC--1866	68	83	96	204	89	58	153	61
AVPR2_CAACATGAGTAGCACAA--1867	166	195	114	195	192	165	225	86
AVPR2_CGGGGTCACTGACTGCT--1868	548	571	539	865	642	702	1282	820
AVPR2_GAAAGATGCATAGATCC--1869	134	128	88	170	136	46	198	125
AVPR2_GCCCGACACAGGGCATC--1870	271	240	1009	1180	300	222	1348	959
AVPR2_GCTCTCCATAGTCTTTG--1871	78	68	32	67	128	61	96	67
AVPR2_GCTTGCTCTGCTGTGCC--1872	45	38	80	129	23	19	43	21
AVPR2_GGCTAGCAGCGGGTCCC--1873	170	244	1196	2401	83	109	1622	1134
AVPR2_GGGCAGGCTGGGCAGAG--1874	3	14	105	188	25	25	165	188
AVPR2_GGTGCAGCTGTTGAGGC--1875	112	134	92	180	138	46	152	117
AXL_AAGCCAATGTACCTCGG--1876	755	640	610	853	741	328	946	550
AXL_AGAACATTAGTGCTACG--1877	428	523	153	303	551	344	310	141
AXL_AGAACCAGACCCCCCAG--1878	251	168	190	425	176	187	270	342
AXL_CCACGCGGATGTGATAA--1879	286	155	270	289	237	115	373	200
AXL_CCAGCCGGTACCCTAAC--1880	241	224	197	356	513	509	276	372
AXL_CCTAGCCGAAGCTGATG--1881	102	105	231	440	92	41	290	283
AXL_CGGGACCCTGCCCATCC--1882	147	93	179	209	131	189	245	218
AXL_GATGCTTGCGAGGTGAG--1883	767	660	365	833	581	514	667	522
AXL_GCTTCCTGTGGAGACGC--1884	413	404	369	591	417	326	814	607
AXL_GGCTCCTCCAGGAAGTA--1885	575	507	337	717	735	438	728	523
AZGP1_AGGAAGTCTCAGCCCAT--1886	155	132	169	265	248	157	268	333
AZGP1_ATATTACTATGATGGAA--1887	186	225	93	121	93	91	102	103
AZGP1_ATTTCCGCAGAGTCGCA--1888	315	227	268	317	224	128	355	206
AZGP1_CAAGGGCCTGAAACGCG--1889	18	21	10	40	18	20	50	42
AZGP1_CAGCCCAGTGTAGATAT--1890	567	622	465	895	830	651	705	941
AZGP1_CCCGCGTTTCAGGCCCT--1891	31	31	78	179	21	47	81	121
AZGP1_CGAAGGGGACCCAGGCT--1892	37	58	216	283	33	29	184	155
AZGP1_CTCACGTATTGCAGGGA--1893	1401	1419	613	1026	1044	966	1054	642
AZGP1_GACCCTGAAAGACATCG--1894	733	630	321	522	1254	363	914	661
AZGP1_TTCTCCTGGGGGACAGC--1895	64	63	169	248	115	78	291	274
B2M_ACTCTCTCTTTCTGGCC--1896	2	1	24	45	1	4	8	12
B2M_CACATGGTTCACACGGC--1897	31	31	37	36	80	12	53	37
B2M_GACTTTCCATTCTCTGC--1898	777	771	911	1287	636	353	1238	997
B2M_GAGCACAGCTAAGGCCA--1899	49	30	88	143	49	75	140	74
B2M_GAGTAAACCTGAATCTT--1900	102	93	54	133	113	52	73	87
B2M_GCGCTACTCTCTCTTTC--1901	135	83	76	172	145	49	220	90
B2M_GTTGACTTACTGAAGAA--1902	171	158	165	183	137	73	214	81
B2M_TAAGTCAACTTCAATGT--1903	95	66	70	131	64	46	84	71
B2M_TAGCGCGAGCACAGCTA--1904	315	279	231	420	177	128	353	216
B2M_TCAACTTCAATGTCGGA--1905	242	302	152	293	165	99	307	165
B4GALT1_AACAGTGCCGCCGCCAT--1906	545	428	564	968	458	451	660	612
B4GALT1_ATGACCATAATGCGTAC--1907	340	423	246	495	481	240	354	309
B4GALT1_CACCCTCGTTTACTACC--1908	142	99	135	162	230	111	176	166
B4GALT1_CGTCTCTCCTCACAAGG--1909	188	227	160	244	188	188	340	167
B4GALT1_CTCCGACCAGTTGGGGC--1910	378	305	360	642	429	273	563	434
B4GALT1_GCACATTTCCGTTGCAA--1911	642	504	820	1227	605	336	1233	846
B4GALT1_GCGCTGCCGCTCAGGAG--1912	18	10	60	53	5	13	67	41
B4GALT1_GGACGCGCCTGGCATCG--1913	387	388	890	1747	321	200	1361	1063
B4GALT1_GGACGCGCCTGGCATCG--1914	387	388	890	1747	321	200	1361	1063
B4GALT1_GGGAGCTCCGGACCGGA--1915	263	144	98	287	185	139	212	139
B4GALT2_AACCCAGGCGTGCTCAT--1916	202	88	128	180	363	100	226	181
B4GALT2_ACCGCCACCGTCTGGGC--1917	195	285	474	528	428	320	681	549
B4GALT2_ACTGCTGGGGGGGACGC--1918	33	37	78	94	26	17	82	63
B4GALT2_AGTCGGGCGGTGTGTAT--1919	358	446	336	646	235	327	650	396
B4GALT2_CAGCTTGGCCCGGTTGA--1920	152	200	342	583	139	91	312	254
B4GALT2_CCGCTGCCGCCTCAAGA--1921	137	111	174	273	118	129	214	182
B4GALT2_CCTGCTGCACTTCCTCG--1922	174	148	181	311	258	200	175	340
B4GALT2_CGTGGGAGCCGTGGGAC--1923	10	9	27	31	8	10	18	18
B4GALT2_CTAGAGGCGGTGGCGTT--1924	97	94	261	501	44	40	336	347
B4GALT2_GCTAGCAGCTGGGTGGA--1925	54	60	82	205	47	26	116	116
B4GALT3_AGTCTCAGTGCCCTATT--1926	865	796	588	1210	876	567	1046	844
B4GALT3_ATGGCTGTTCGGGAGCG--1927	64	45	65	131	52	22	76	57
B4GALT3_ATGTACCTGTCACTGGG--1928	543	353	393	638	442	338	756	486
B4GALT3_CCTGTTCTTGCACGATG--1929	245	259	230	358	255	200	319	277
B4GALT3_CGCCAGCAGCTTGCTTA--1930	79	127	101	81	41	67	162	41
B4GALT3_GGAGCGGCCTTGCACGC--1931	207	148	289	339	199	182	333	258
B4GALT3_GGCAGACCTTGAGGAGC--1932	272	231	259	493	262	237	497	371
B4GALT3_TACTGTAGACATCACGA--1933	713	786	653	960	390	226	986	470
B4GALT3_TGATGGCACTGGGCTAA--1934	175	174	310	492	93	91	474	356
B4GALT3_TGTGGAGCGGAATCCCC--1935	401	316	368	895	492	215	548	502
B4GALT4_AAGTTCTACCTTCTTCG--1936	34	50	39	92	99	75	109	115
B4GALT4_AGCCAAACTCTTGAATG--1937	0	0	0	0	0	0	0	0
B4GALT4_AGGAAAGGTGGAAAGTC--1938	181	242	176	285	185	105	178	176
B4GALT4_AGGCAGCAGCTGGATTA--1939	459	503	402	654	335	317	695	371
B4GALT4_AGGCCGGTATCGCCCTC--1940	717	765	1215	1554	613	502	1811	1238
B4GALT4_CACCAGTAACTACTTCG--1941	1697	1510	1415	2640	1815	917	2420	1327
B4GALT4_CCATCCTCGTTCCCCAC--1942	811	688	1253	1866	1548	1168	1637	1769
B4GALT4_CCCTCAAGGAAGAAAAT--1943	659	649	619	956	845	450	1471	791
B4GALT4_CTTTATATTCCACGATG--1944	211	188	108	183	122	86	106	75
B4GALT4_TGAAAATGAGCTTGCTC--1945	27	41	14	46	25	26	23	34
BACE1_AGCAGTAACTTTGCAGT--1946	865	751	655	1327	350	298	924	488
BACE1_ATGGTGGACAACCTGAG--1947	197	190	209	328	70	157	319	265
BACE1_CATCCACAGCAGGAGCC--1948	39	6	21	22	4	3	11	3
BACE1_CTTCAGACTGGTTGAGG--1949	527	525	322	592	500	236	455	379
BACE1_GACCACTCGCTGTACAC--1950	1813	1340	1711	2503	3708	1944	2821	2615
BACE1_GAGGTCCCGGTATGTGC--1951	1009	1262	874	1556	1888	1613	1655	1311
BACE1_GCCGTGCTGGGTGCCGT--1952	892	784	1453	2611	931	938	2269	1567
BACE1_GTATACACCCATCCGGC--1953	49	45	73	83	21	23	88	72
BACE1_TCTGGTAGTAGCGATGC--1954	61	71	78	191	107	51	91	87
BACE1_TCTTCGTCGGTCTCCCG--1955	348	372	574	1197	256	222	692	562
BAG1_ACATTTGGAGAAGTCTG--1956	154	142	88	186	120	150	139	117
BAG1_CGTGGTCCGCCTCCCTC--1957	217	139	239	376	286	391	242	467
BAG1_CTCTCTGCAAACTTGAT--1958	377	301	377	549	208	161	493	222
BAG1_GAATACAAGATGGTTGC--1959	184	235	129	172	145	49	264	33
BAG1_GCAGTACTCCGGGCAGG--1960	283	272	230	411	232	123	301	173
BAG1_GGAGACCGCGAGGCGAC--1961	266	313	414	511	249	296	686	338
BAG1_GGTCGACTCCTCGTCCC--1962	620	452	1595	1848	435	375	2270	1525
BAG1_TGCCGCCATTTCCTCCC--1963	230	208	317	508	254	196	438	338
BAG1_TTCACTGCTGCCCTGCT--1964	842	967	835	1517	1036	911	1285	1100
BAG1_TTGAATAAAGAGCTTAC--1965	173	183	184	245	219	134	368	150
BAIAP2L1_AGGAGTTCCAGACACGG--1966	445	366	250	562	397	304	525	405
BAIAP2L1_ATCGGTGAGATTGCCAC--1967	344	403	489	966	447	364	899	645
BAIAP2L1_ATGGAACAGTTCAATCC--1968	559	543	461	769	402	254	791	377
BAIAP2L1_CACCTCCTCGGGCCCCC--1969	51	57	98	151	64	36	88	115
BAIAP2L1_CATGGATAATCTCTTTG--1970	142	152	97	240	145	81	175	118
BAIAP2L1_CTTCTTCAACTCAGCTT--1971	76	55	84	68	92	12	89	36
BAIAP2L1_GCGAAATTTAATAAACC--1972	134	116	54	87	146	68	78	51
BAIAP2L1_GGCCACTCCATCGTAGT--1973	1207	1043	1410	1953	1536	1067	1914	1570
BAIAP2L1_GTGCGTTTCGGCTTCCT--1974	66	59	120	246	33	35	129	94
BAIAP2L1_TCTCGTTGAGTTTCTTG--1975	213	154	229	630	209	156	488	351
BBOX1_ATGAACACGCATACAAG--1976	326	280	213	299	428	279	363	158
BBOX1_GAGAAGTTTCAAAACTT--1977	253	154	165	236	228	67	332	154
BBOX1_GATCCTCTGGTATGATG--1978	368	236	247	321	496	290	455	196
BBOX1_GCTCTGAGCCCCAGTAT--1979	78	40	222	339	57	53	351	266
BBOX1_GCTCTTGATGTGAACAT--1980	181	101	114	173	124	126	240	132
BBOX1_GGCATAGTAAGACTCAC--1981	118	94	91	167	121	123	132	117
BBOX1_GGCTTGTACCATCCAAA--1982	646	809	683	1011	440	448	956	627
BBOX1_GTGCTCTGATTGCTACC--1983	138	120	129	226	119	125	158	106
BBOX1_TCTCTCAACCATACAGC--1984	184	182	169	292	178	83	185	118
BBOX1_TTCACTGTAATGCTCAT--1985	147	134	130	263	210	163	184	135
BCAT2_GCTCATCGAAGTGGACA--1986	607	412	312	1117	491	225	727	513
BCAT2_GGAAGTAGGCACCCACT--1987	421	380	596	992	479	334	954	602
BCAT2_GGCATGAAGGCGTTCAA--1988	359	289	252	521	433	162	461	231
BCAT2_GGCCAGGAGGGAGACCG--1989	115	139	159	272	42	69	175	151
BCAT2_GGGCCAGGCTTCTTATG--1990	895	635	698	1072	818	409	1180	816
BCAT2_GGTGGAATGGAATGACA--1991	86	100	91	123	75	79	140	109
BCAT2_TCTGGAAGGGCTGGATT--1992	146	112	301	395	89	32	364	154
BCAT2_TGCGCCTCTTCCGCCCC--1993	452	337	1242	1880	198	191	1959	1468
BCAT2_TGCGGCCTGTGCTCATT--1994	120	128	279	480	139	115	320	314
BCAT2_TGGCTGACACCCAGCGA--1995	174	249	524	906	123	123	943	639
BCHE_AAGAAAGAAAGTTGTGT--1996	89	95	40	61	58	17	32	36
BCHE_AATCGAAGTCTACCAAG--1997	2354	1987	1522	2381	1987	1046	3474	1404
BCHE_ACGGTAACAGCCTTTCT--1998	25	46	114	106	14	12	115	92
BCHE_ATACTTCGGGGAAATGC--1999	52	32	41	58	8	10	43	34
[truncated: 22,570 more rows]
