# Supplementary material for: Barcoding of small extracellular vesicles with CRISPR-gRNA enables comprehensive, subpopulation-specific analysis of their biogenesis and release regulators
Source: Nat Commun. 2024 Nov 19;15:9777. doi: 10.1038/s41467-024-53736-x (PMC11577021; doi:10.1038/s41467-024-53736-x)
Supplement: Supplementary file 5 — Supplementary Data 3 [file 41467_2024_53736_MOESM5_ESM.xlsx]

## Sheet: S3_FCcells and FCsEVs of gRNAs
	CD63_CIBER								CD9_CIBER
	rep. 1				rep. 2				rep. 1				rep. 2
	FCcells	FCsEVs	RE	RE_trimmed	FCcells	FCsEVs	RE	RE_trimmed	FCcells	FCsEVs	RE	RE_trimmed	FCcells	FCsEVs	RE	RE_trimmed
A1BG_AGCTCCTGGAGCTGACA--121	0.499936	1.09012	0.953042	0.90764	0.425381	-0.0081343	-0.12499	-0.157508	-0.460827	-0.200603	-0.146033	-0.134628	0.645267	-0.817071	-1.25669	-1.28204
A1BG_CAGCTACCGGACCGATG--122	-0.441793	0.872075	1.38019	1.34824	0.164146	0.131091	0.188058	0.158798	0.248578	-0.0821859	-0.529704	-0.523869
A1BG_CGCTACTGTGACCATTG--123									0.0155932	-0.666813	-0.949434	-0.941769	-0.0280601	-0.980155	-0.980784	-1.00006
A1BG_CGCTCGGGCTTGTCCAC--124					-1.95951	-1.15176	0.318262	0.315478	-2.26087	-1.04621	0.282365	0.307901
A1BG_CTGACGGGTGACACCCA--125	-0.36017	0.825317	1.27751	1.24439	-0.0151918	-1.09532	-0.919022	-0.946047	0.191674	-0.514637	-0.92188	-0.915598	-0.272268	-0.833924	-0.675336	-0.692411
A1BG_GCACCTCCAGAAACTCA--126	0.585311	0.0643087	-0.131262	-0.177883	0.436736	0.738128	0.613716	0.581057	0.764788	0.600021	-0.21285	-0.211068	0.433292	-0.0302666	-0.331685	-0.355119
A1BG_GGTGAGTCAAGGTGCAC--127					0.268329	-0.290739	-0.303095	-0.333654					0.648709	-1.4413	-1.88317	-1.90854
A1BG_TGCCGAGGTGTGCTGCG--128	0.65565	0.550656	0.306895	0.259268									0.385284	0.709614	0.439495	0.416494
A1BG_TGCTCCCTGGCTCTCGA--129	0.531325	0.659871	0.501288	0.455437	0.559939	0.232076	0.0256867	-0.00850854	-1.07439	-1.11887	-0.630048	-0.613826	0.174166	-0.0341517	-0.166627	-0.187725
A1BG_TTCCAGCTGTTCAAGAA--130	0.697954	0.919268	0.646524	0.598294	0.769719	0.566466	0.220492	0.183681	0.772588	0.887001	0.06861	0.0703316	0.477892	0.0134531	-0.317044	-0.340879
A1CF_ACTCTCATACTCCACGA--131													-0.483741	-1.51997	-1.22351	-1.23868
A1CF_ATGAAAAAGGTTACTGA--132					0.575609	-1.18373	-1.40055	-1.43494	0.959733	1.59317	0.642321	0.642573	0.378477	0.130631	-0.13505	-0.15799
A1CF_CATCCTCAAAAAGGTCT--133	-0.186714	1.1891	1.52246	1.48686	-1.07523	-0.846313	0.0353173	0.0215088	-0.016916	0.357872	0.0982599	0.106179	0.348048	-1.08648	-1.33232	-1.35499
A1CF_CCTCAACTGCATCTTCT--134	-0.243087	1.27555	1.64752	1.61273	0.035138	-0.287241	-0.144434	-0.172086	1.03146	0.608255	-0.393352	-0.393663	0.685353	-0.824836	-1.29059	-1.3163
A1CF_GAATCAAATCACAAATC--135	0.622217	-0.0971113	-0.317966	-0.365115	-0.317092	-0.577334	-0.200157	-0.223418	0.251305	0.571769	0.122321	0.128135
A1CF_GATAAAACCAAAAACCG--136					-0.538232	-1.31799	-0.793672	-0.814176					0.0813665	0.956453	0.884481	0.864219
A1CF_GTGGCCCTCCACCTGGT--137	-1.36656	-0.59777	0.543919	0.525175	-1.62147	-1.50763	-0.262537	-0.269535	-1.084	-0.0705492	0.425079	0.441376	-1.42441	-1.13425	-0.224497	-0.231187
A1CF_TGCCCCCAACAAATAAT--138	1.97962	2.26424	1.1134	1.04687	1.39116	1.32613	0.566655	0.522096	-0.0806642	-0.75429	-0.968783	-0.960363	0.0468747	0.011418	-0.0380666	-0.0580174
A1CF_TGCGCTGGACCAGTGCG--139	-0.156388	-0.79113	-0.47855	-0.514578					-0.723613	-0.817382	-0.576822	-0.563354
A1CF_TTGCTTGATTGCATTCT--140	0.537812	1.13071	0.967679	0.921736	0.76796	-1.24078	-1.58559	-1.62237	1.13306	1.04021	-0.0333096	-0.0344179	1.00844	0.596368	-0.0800338	-0.108651
A2M_AGTTTCCAGTTAGAGGG--123	1.68959	1.00199	-0.386198	-0.406736	2.01342	1.40927	-0.0892663	-0.117817					2.04731	1.33835	-0.0965629	-0.124391
A2M_CCTGTGAATCTTCACCG--124	-0.180804	-0.13692	-0.160783	-0.150463	-0.208827	-0.380722	-0.251846	-0.255244	-0.26308	0.27885	0.357944	0.362899	-0.0590788	0.540312	0.507082	0.509593
A2M_CGTCATTCTCCGCCTCC--125	-0.0464812	-0.367863	-0.489704	-0.4816	-0.441938	-0.536843	-0.237255	-0.238014	-0.933145	-0.416806	0.109567	0.128118	-0.542792	-0.62802	-0.339367	-0.329888
A2M_CTTCCTTGGAGTCTGTC--126					0.746664	0.129827	-0.441029	-0.455241	0.647395	0.644158	0.115496	0.101977	1.13775	0.616851	-0.212799	-0.227526
A2M_CTTCTTCAGCCCCAGCA--127	-0.282176	0.228506	0.278587	0.290579	-0.368936	-0.249184	-0.0030571	-0.00464247	-0.0170221	0.323696	0.238543	0.238505	-0.222002	0.45166	0.526846	0.531704
A2M_GAAATCGCATCGCACAA--128	0.584719	0.226273	-0.355985	-0.358295					0.485788	0.555599	0.134812	0.124572
A2M_GAACCAGACTTGGATGA--129									0.313165	-0.0759412	-0.3815	-0.388237	0.0920049	0.370683	0.236916	0.237251
A2M_GACACAGCCCTTCTCAG--130	-0.620034	-0.558679	-0.262154	-0.244587	-0.122082	-0.0783658	-0.0130163	-0.0173957					-0.479671	-0.14976	0.0968895	0.105459
A2M_GAGACTGAGGCGTCTGT--131	0.386562	-0.0420508	-0.479767	-0.478807	0.592058	0.396154	-0.0614793	-0.0739421	0.426407	-0.045985	-0.427134	-0.436169	1.00876	0.489843	-0.253974	-0.266843
A2M_GGAGGCATTGTCCGAAC--132	-0.173019	-0.263466	-0.293007	-0.282815	-0.502163	-1.44353	-1.09983	-1.09991	-0.144501	0.419082	0.419023	0.421571
A4GALT_AGCTGCCCTTTCTCCTT--133	-0.615813	-0.311051	-0.0176048	-0.000107652	-0.735442	-0.0222049	0.492324	0.494887	-0.0484943	-0.145686	-0.209831	-0.20923	0.00954543	-0.260158	-0.339054	-0.33753
A4GALT_ATCTACTGGCACGTTGT--135	0.192352	-0.215272	-0.511326	-0.507162	0.0922611	0.243587	0.151968	0.145162	0.0581715	-0.285435	-0.420781	-0.422345	0.18466	0.169502	-0.0259219	-0.0269211
A4GALT_ATGAAAGGGCTTCCGGG--136					0.857574	0.837705	0.185626	0.170158	1.39326	1.25473	0.228194	0.199541	1.09901	0.545647	-0.258223	-0.272393
A4GALT_CACGGCCGCGTACCAGT--137	-0.287523	-1.59731	-1.54332	-1.53124	-0.565216	-1.07791	-0.68804	-0.687404	-1.16557	-1.29107	-0.609548	-0.586281	-0.561982	-0.454959	-0.153536	-0.143781
A4GALT_CATGTGCTCGGTGGAGT--138	0.0121789	0.69229	0.52766	0.534796	-0.142308	0.172809	0.252971	0.24882	-1.08218	-0.412945	0.212912	0.234487	0.285794	0.686239	0.423516	0.42106
A4GALT_GCCGCAGCAGGAGGTCG--139	-2.79201	-1.5581	0.322721	0.376122	-2.98563	-2.10696	0.0554455	0.0834783	-2.24536	-1.43185	-0.0295519	0.015624	-2.83974	-1.2032	0.613938	0.656502
A4GALT_GCCTGGAGTGGGGCCGT--140	-1.40278	-0.740007	0.127478	0.157959					-2.67107	-1.55522	0.131244	0.185058	-2.22913	-0.812548	0.598268	0.632036
A4GALT_TGCAGACCCGCTGCCTT--141	-1.75216	-1.09314	0.0291929	0.0654382	-2.61935	-1.40564	0.48852	0.512407
A4GALT_TTCGGGGTGAGTTCTGG--142	0.775646	1.09918	0.377653	0.372193	0.82201	0.900401	0.274368	0.259302	0.486216	0.0169794	-0.404094	-0.414342	0.329587	-0.422071	-0.713936	-0.717023
AAAS_AAGAATGCAGCTCTGGC--41	-0.945897	-0.08266	0.502031	0.520589					-0.398839	-0.149263	0.0213856	0.0234081
AAAS_ACTTGACCCCGAGGCGG--42	-1.60323	-0.713461	0.345114	0.372369	-1.21004	-0.02881	0.654138	0.676415	-2.69082	-0.529886	0.831292	0.907415	-2.12976	-0.235439	0.972222	1.02938
AAAS_CAAGGAGGTAGGGTCCA--43					-0.758468	0.569584	0.915927	0.932388	-1.60769	-0.526568	0.271997	0.313102	-1.7003	-0.351812	0.608618	0.652209
AAAS_CAAGTGCTGTCTCACCC--44									-1.11563	-0.868031	-0.325057	-0.29986	-0.956467	-1.22766	-0.695443	-0.675355
AAAS_CCTTAGTGCCTCTGTCT--45	-1.71497	-1.05351	0.0856258	0.114359	-1.30129	-0.831841	-0.080877	-0.0574243	-1.4481	-0.326667	0.389002	0.424948	-0.81665	-0.603597	-0.151875	-0.136205
AAAS_CTCCCGGTGATGGATGA--46	-0.3541	0.343481	0.501531	0.512259	-0.620554	-0.721755	-0.478213	-0.463528	-0.749055	0.538666	0.891228	0.904573	-0.152662	0.250475	0.319949	0.314638
AAAS_GACTGAGTCATCTAGCA--48	-0.963839	-0.0416744	0.555951	0.574747	-0.614406	-0.11774	0.121219	0.135824	-1.10513	-0.783766	-0.246244	-0.221387	-1.33114	-0.308964	0.438945	0.470871
AAAS_GCGAAATGTGGCGTCTC--49	-2.21428	-1.32859	0.170509	0.205849	-1.50965	-0.906113	0.000162862	0.0262992					-1.16837	-0.742747	-0.0885461	-0.0617628
AAAS_TACACCTGTTACCAGCT--50	0.439779	1.0026	0.588324	0.588549
AACS_ACCGGGGCGCTCCTCCT--143	-0.524913	0.363954	0.591095	0.607092	-8.0001e-05	0.524308	0.500313	0.494552	-0.874699	-0.411589	0.0757697	0.0931345	-0.274062	0.331404	0.441233	0.446842
AACS_ACGATGCCCCCGGTCTT--144	-0.498585	-0.53922	-0.331284	-0.315721	-3.06477	-1.02918	1.19117	1.2201					-2.96214	-1.73174	0.166849	0.211176
AACS_ATGATGACTTGTACCAT--145									-0.217305	-0.400307	-0.351768	-0.347742	-0.765895	-1.17286	-0.735742	-0.72305
AACS_CACCCCGTTGGGGTTGA--146									-0.318172	-0.0207018	0.0951671	0.10124	-1.43495	-1.31727	-0.434937	-0.412608
AACS_CTCGAACTCCAGCTGCG--147	0.171273	0.409551	0.128873	0.133385	0.301269	0.119888	-0.124794	-0.133965	0.405344	0.942174	0.575084	0.566477	0.740195	1.56446	0.999354	0.990353
AACS_GAGTTCTGGAAATTCAG--148	1.34618	0.773082	-0.364611	-0.379484	1.79654	1.1484	-0.191311	-0.217407	1.70197	0.46588	-0.766725	-0.801641	2.05713	0.490953	-0.950489	-0.978459
AACS_GATGACTTTCTTGCCAC--149	-0.797315	-0.339863	0.0859759	0.106468	-0.913352	-0.802505	-0.157687	-0.15311	-0.0995141	0.0464573	0.0163686	0.0180047	-0.844061	-0.401373	0.0877577	0.101576
AACS_GCTGAATTTGAGAAAAC--150	0.499256	1.96604	1.44612	1.44522	-0.186318	0.877939	0.99033	0.986677
AACS_GTCTGAATATGACTCAA--151	0.743506	0.652008	-0.0460732	-0.0510029	0.818763	0.771576	0.147919	0.132891	0.310131	0.116501	-0.187032	-0.193708	0.159294	-0.453059	-0.631604	-0.632238
AACS_GTGTTCTTCTTACTGTC--152	0.794245	0.505047	-0.230045	-0.235812	0.453335	-0.136918	-0.492962	-0.503854	0.538835	0.7755	0.319304	0.307988
AADAC_AAATACCGATTCTCTCA--141	0.680325	-0.240854	-0.50152	-0.549498	0.371501	-0.988021	-1.06903	-1.10087	0.180999	0.314503	-0.0851856	-0.0788198
AADAC_AGTCTGAAGCACTAAGA--142	-0.0689346	1.10486	1.35752	1.32025	0.119052	-0.943932	-0.85696	-0.885658					0.257432	0.381388	0.194625	0.172776
AADAC_ATAACGTTGAGGAGCCA--143					-1.04325	-0.467138	0.393219	0.379012	-1.97392	-1.02774	0.0977419	0.121025	-2.32042	-2.11911	-0.625181	-0.623796
AADAC_ATGACTTGCTGTCAAGA--144					0.162647	-0.101408	-0.0434437	-0.0726856	0.40122	0.481257	-0.0742953	-0.0696583	0.60188	-0.0612328	-0.472566	-0.49752
AADAC_ATTGGGAAATGATACTT--145	0.00773886	0.10462	0.304755	0.266382	0.542964	0.279354	0.0842597	0.0502761	0.267111	0.421485	-0.0391498	-0.03346	1.19861	1.20483	0.404446	0.374115
AADAC_CAGGATAAATTAAAGAC--146	0.394331	0.558613	0.493887	0.449993	0.25384	0.512334	0.509619	0.47924	0.0923058	0.511519	0.174605	0.181667	0.329183	-0.103019	-0.336561	-0.359057
AADAC_GCTCCCGACAACCTTAA--147	1.81944	1.82161	0.78052	0.716271					1.40242	-0.306215	-1.57038	-1.5736
AADAC_GCTCCTCAACGTTATCT--148	-0.440737	0.255446	0.762839	0.730872	-0.586221	-1.27205	-0.715793	-0.735698	-0.397002	-1.28174	-1.27234	-1.26143	0.0567393	-0.198497	-0.254413	-0.274453
AADAC_GGATCCCCACAATCAGA--149	-0.343314	0.778365	1.21901	1.18565	0.297239	0.260139	0.228548	0.197628					0.0415819	-0.0954344	-0.141468	-0.161371
AADAC_TATATAATGCCTTAAGG--150									-0.260616	1.3432	1.25607	1.2659	0.080056	-1.62953	-1.70065	-1.7209
AADACL2_CAAGTCTTACTTTACCC--1									0.203369	-0.0234295	-0.361662	-0.358054	0.611446	0.356937	-0.182393	-0.187244
AADACL2_CCATCTTCAAACTGAGC--2	0.183852	0.630772	0.420309	0.416546	-0.079481	-0.0831146	-0.132801	-0.130296	0.296523	0.73949	0.339626	0.342094	0.101391	0.543222	0.331914	0.332872
AADACL2_CTTGATGCTGTTGTTGT--3	0.682991	0.256266	-0.254964	-0.269572	0.702547	0.772139	0.195804	0.18895					1.27269	1.09635	0.131766	0.119384
AADACL2_CTTTCTTCAATGTTGTC--4	0.676718	0.89364	0.386189	0.371718					1.13684	1.54213	0.586311	0.578497	1.06051	1.01266	0.184533	0.174568
AADACL2_GAAAGTCAGAAACCCGA--5	0.766919	0.344299	-0.217504	-0.233935	1.30381	0.892264	-0.0889844	-0.103035	0.3173	1.49868	1.08507	1.08729	1.27966	0.371807	-0.597256	-0.609717
AADACL2_GCTAAAAGCTCTCTGTT--6	-1.01138	-0.449624	0.0601277	0.0823329	-1.34306	-0.66544	0.13582	0.153448
AADACL2_GGCAAGTACAATCGTAC--7					0.941869	1.26762	0.530112	0.520393	0.313269	0.618844	0.207901	0.210165
AADACL2_TTATATCCATGATATTC--8	0.306217	0.595855	0.311658	0.305237	0.161067	0.642647	0.430966	0.430593	0.161917	0.600811	0.290004	0.294119	0.236077	0.246158	-0.0517694	-0.0523452
AADACL2_TTCATCTGAAAGTGGTT--9	0.570698	0.54171	0.0981446	0.085977	0.638388	1.08716	0.554032	0.547945	0.767615	1.40979	0.698244	0.694948	0.971518	0.730671	-0.040225	-0.0491766
AADACL2_TTGCCGTCCATCTATTC--10	0.19845	0.581606	0.362346	0.358266	0.558219	0.525583	0.0464444	0.0413174	0.207495	0.975869	0.634907	0.638465	0.12634	0.148497	-0.0788568	-0.0781829
AADAT_AAGGAGATCATCGATTT--11	-0.0155407	0.244267	0.153952	0.154522	-0.414195	-0.427061	-0.251338	-0.244827	0.379878	0.137336	-0.317676	-0.316228
AADAT_AATAAGCAGGTTCATCT--12	0.908842	0.925387	0.278065	0.258551	0.958412	0.808789	0.060144	0.0502273	1.19131	1.66323	0.671367	0.662888	1.34284	0.552943	-0.456753	-0.469933
AADAT_ATGTCTCTTAGGGAATC--13	0.655109	0.858271	0.363842	0.34984					0.901875	2.71823	1.91786	1.91292	0.792992	2.15167	1.49559	1.48867
AADAT_ATTACGGCAGTCTTAAA--14	-0.816735	-0.307649	0.084814	0.10279	-0.449502	-0.205993	-0.00649356	0.000440239	0.145041	0.663317	0.363675	0.367996	0.0270444	0.5577	0.394204	0.396009
AADAT_GAAATGATCATTAATCC--16	1.03684	1.27285	0.5484	0.526105	1.89703	1.55259	0.171847	0.150696					0.999013	0.604056	-0.184522	-0.193787
AADAT_GATCTATGTGTCACATC--17	0.533056	0.590205	0.169321	0.157972	0.068028	0.0692544	-0.0797708	-0.079031	0.479524	0.913629	0.39269	0.392919	0.130897	-0.426126	-0.656411	-0.655789
AADAT_GATGGGAGAAGGGTTTC--18					-0.298534	0.0796283	0.17746	0.182587	-0.428416	0.0814838	0.161247	0.172585	-0.302032	0.0604943	0.108631	0.114183
AADAT_TTACGCACGGTTCATCA--19	0.772241	1.01968	0.454665	0.438119	0.384348	0.793166	0.431119	0.428073	0.706008	1.21807	0.547291	0.544749	1.08793	1.87342	1.02766	1.01738
AADAT_TTGCCAGTGATGAAAGT--20	0.603629	0.647268	0.183859	0.170976	1.15802	0.606089	-0.276979	-0.289285	0.270619	-0.179907	-0.562633	-0.559848	-0.464722	0.000553299	0.153317	0.160722
AAK1_AACCAGCGCCTGCAAAC--21	-0.0297044	-0.283149	-0.364929	-0.364052	0.0908814	0.155506	-0.00890924	-0.00844297	0.113326	-0.253493	-0.532152	-0.527442	0.316097	0.35562	0.00623203	0.00474487
AAK1_CACAGTGGACGAGGTGT--22	-0.029936	0.462492	0.380851	0.381733	-0.0393723	0.349095	0.272397	0.274423					-0.524626	0.507097	0.698385	0.706473
AAK1_CCGGCTCCAGCGGAGGA--23	0.142838	0.036483	-0.149267	-0.152138					0.1025	0.453624	0.182127	0.186969	-0.0791057	0.391857	0.296627	0.299641
AAK1_CTATTGTATTTCTGGTG--24					0.720609	0.770758	0.18226	0.175189	0.977574	1.19322	0.342769	0.336904	0.577501	0.754133	0.236633	0.232169
AAK1_GACAAACATGCGTTTCA--25	-0.185336	-0.0954113	-0.0834124	-0.0791541	0.508109	0.606787	0.161394	0.156866	0.291961	0.138451	-0.258395	-0.255871
AAK1_GACTCCCGGCGAGAGCA--26	0.626959	0.227557	-0.24991	-0.2633	0.807995	0.637312	-0.0100366	-0.018153	0.802336	0.521297	-0.213219	-0.216939	0.800406	0.299216	-0.361636	-0.368639
AAK1_GCGGGCAACAGCTTCAC--27					-0.350702	0.0626357	0.1956	0.201351	-0.860605	-0.309502	0.0562021	0.0728283
AAK1_TACATCGGAAGAGTCTT--28	-1.85945	-0.463812	0.55696	0.59759	-1.76471	-0.505908	0.579308	0.601983					-1.63529	-0.426538	0.479028	0.499765
AAK1_TGAGTAGCGGTGATGTA--29	0.470444	0.901121	0.517966	0.507976					0.462351	0.524508	0.0149301	0.0153694	1.42237	1.47043	0.409587	0.3955
AAK1_TTTCTCTCTTGCACACC--30	0.0854946	0.266649	0.115453	0.113827	-0.0274498	0.20675	0.122023	0.123906	0.137533	0.642572	0.347898	0.352311	0.544281	0.651228	0.155093	0.151007
AAMP_ACGGCAACACCTGGATG--151	-3.4877	-4.25779	-1.66287	-1.65132	-4.68232	-4.81112	-1.52937	-1.4982					-4.19374	-1.87403	0.841253	0.859522
AAMP_AGGGCAACGAAGAGGGC--152									1.76227	1.22159	-0.297261	-0.303309
AAMP_ATGACAAAGCCTTCGTA--153					-3.88337	-2.52139	0.228743	0.249945	-3.67463	-1.35469	0.974484	1.01112	-2.73747	-1.28498	0.480856	0.486
AAMP_CCATGACTCCACTCTAG--154	-4.12177	-3.00048	0.028847	0.0494542	-3.81866	-2.0022	0.704875	0.725271	-2.72285	-0.448782	1.20676	1.23592	-2.7109	-1.00894	0.739576	0.744481
AAMP_CCCCAAGACCAATACCT--155	-0.963501	-1.08773	-0.222185	-0.246686					-1.34421	-0.42327	0.256522	0.274861	-1.45068	-0.846141	0.0807432	0.0742898
AAMP_CCGACCACCCCTTCCTG--156	-1.11635	-2.43814	-1.46787	-1.49019	-0.49519	0.369472	0.865153	0.844113	-0.993412	-0.446692	-0.015179	0.000406445	-1.0525	-0.992721	-0.325444	-0.335486
AAMP_GAGACCCTAAGCTTCCA--157					-1.47116	-0.00923051	1.13585	1.12698					-1.02568	-1.76943	-1.11964	-1.12992
AAMP_GAGTCCGAATCGGAAAG--158	-1.689	-2.0765	-0.7139	-0.728039	-0.622775	-0.583236	-0.00266119	-0.0221107	-0.215124	0.0223197	-0.0970082	-0.0875326
AAMP_GATGGAGTGGCATCCTC--159	-3.66708	-3.60602	-0.888204	-0.874091	-3.94808	-1.69831	1.09489	1.1169	-4.10801	-2.62045	0.0154443	0.0554806	-3.97378	-2.58765	-0.0157643	0.000522938
AAMP_GTGGCAGGTGGACACTA--160	-1.84893	-3.61463	-2.14247	-2.15432					-3.0793	-1.65261	0.255209	0.287169	-1.86872	-0.828078	0.371353	0.368668
AANAT_AGCGAAACTCACTGGCA--31	-0.284748	-0.321994	-0.250092	-0.243674	-1.14464	-1.32168	-0.654046	-0.638792	-0.945987	-0.486766	-0.0645728	-0.0469019	-1.51894	-0.432801	0.39794	0.417352
AANAT_CTGACAGCTCGGGGACT--32									0.554438	-1.06445	-1.63495	-1.63564	1.03542	0.723341	-0.0886485	-0.0983278
AANAT_GAGCGAGCCGATGATGA--33	0.22148	-0.135998	-0.369136	-0.373716	0.244022	0.0773545	-0.190192	-0.191558	-0.354981	-0.324033	-0.292855	-0.282415	-0.169422	-0.281841	-0.318988	-0.314946
AANAT_GATCTCATCCAGGTACA--34	0.170844	-0.283949	-0.486574	-0.490054	0.534021	0.341973	-0.12087	-0.125708	0.869524	0.354117	-0.42485	-0.429393
AANAT_GCCCAAGACGGAGATGA--35	-0.657598	-0.458358	-0.161787	-0.147268	-0.98981	0.071408	0.634772	0.648173	0.230747	-0.0932671	-0.449613	-0.44634	0.0874355	0.0396835	-0.162651	-0.161534
AANAT_GGACAGCTCTGGACATA--37	-0.380347	-0.792796	-0.663288	-0.654793					-0.258615	-0.626164	-0.658743	-0.649482	-0.104532	-0.164889	-0.243767	-0.240463
AANAT_GGAGAACAGCAAGGGAC--38					0.111859	-0.686656	-0.865198	-0.864983					0.325386	1.34204	0.98668	0.985087
AANAT_TCCTCCTAAGCCAAGGA--39	-0.277088	0.024175	0.0914613	0.097713	0.0305888	0.77231	0.648498	0.649686	0.439402	1.17566	0.681263	0.681983	0.453746	0.645424	0.207512	0.204457
AANAT_TGGGGCCTCAGGTTTCA--40	1.13547	1.06744	0.283559	0.259121	0.989869	1.55559	0.785763	0.77547	1.41855	0.055688	-1.08652	-1.09778	1.0331	0.306411	-0.504086	-0.513738
AARS_AATGCTCAGGTCCGAGG--41	-2.7048	-1.87151	-0.341348	-0.282351					-2.41632	-1.28633	0.108652	0.144313	-2.98809	-2.61469	-0.839131	-0.802988
AARS_CAACCAATGAGCCTTTC--42	-3.09643	-2.4281	-0.661954	-0.594448	-4.10857	-3.76036	-1.09669	-1.04597
AARS_CATGACTCGAGTTCCGC--43	-1.52757	-1.16839	-0.3476	-0.31418	-3.7778	-2.37974	0.0611644	0.107933	-2.96266	-2.56889	-0.812439	-0.770093	-3.15591	-2.32953	-0.446037	-0.407982
AARS_CCCTGCGCTCAGTGCTT--44	-2.43745	-1.88346	-0.514398	-0.46121	-2.0778	-2.84349	-1.54743	-1.52101	-2.52965	-1.85679	-0.386829	-0.349781	-3.08883	-2.6795	-0.839145	-0.801855
AARS_CCTGAAAGTGGGGGATC--45	-3.94401	-2.7546	-0.477725	-0.391804	-3.00678	-3.07593	-1.15426	-1.11672					-5.08847	-2.97786	0.14848	0.208544
AARS_GATGCACTTCTGGGTAT--46					-4.10618	-3.33759	-0.67554	-0.624842	-2.89428	-2.08836	-0.37715	-0.335641	-3.46704	-2.47049	-0.38691	-0.345312
AARS_GGTGGACATGGCTCCCT--47					-5.29139	-3.88386	-0.423642	-0.358758	-3.86065	-3.1591	-0.808537	-0.755204	-5.19345	-4.34859	-1.15474	-1.09348
AARS_GTGTGGTTGCTCATGAT--48	-4.11606	-2.49229	-0.111743	-0.0220847	-2.75474	-3.01194	-1.26	-1.22548	-2.62799	-2.63948	-1.10446	-1.06621	-3.73197	-2.92068	-0.666721	-0.622106
AARS_TAAAGTCAAATCTGAGG--49									-2.08382	-1.95051	-0.77551	-0.743917
AARS_TGCGAGTCGTCTCCATT--50	-2.27202	-1.93072	-0.661337	-0.611743	-2.79958	-2.59129	-0.809151	-0.77409	-3.16225	-2.14376	-0.255265	-0.210477	-2.9059	-2.55236	-0.829657	-0.79445
AARS2_AAACTGGGGTCGCCGCG--51	-0.331706	0.660756	0.760953	0.768391	-0.299038	-0.38608	-0.287909	-0.282776	-0.167571	-0.445389	-0.538204	-0.530057	-0.0357428	0.872917	0.7498	0.75232
AARS2_AAGGTCGCCCGCATGGC--52	-0.862452	0.0998071	0.519818	0.538787	-0.49287	-0.435717	-0.207012	-0.199559	-1.58446	-1.07181	-0.227193	-0.20171	-1.1453	-1.142	-0.551546	-0.536389
AARS2_CCAAGGCCTCGGCCGTG--53	-2.28708	-0.214804	1.06365	1.11357					-2.71502	-0.540609	1.052	1.09131	-3.02991	-1.20654	0.59592	0.63254
AARS2_CCATCGGCCGCTCTCAT--54	-0.0846287	-0.520131	-0.568815	-0.566745	-0.573559	-0.152626	0.130419	0.138837	-1.45066	-1.56336	-0.807265	-0.783419
AARS2_CCTGCCATCTCGCTTCG--55	-0.22628	-0.264591	-0.22792	-0.222772	0.238707	0.363621	0.0996534	0.0983504	-0.0864649	0.143154	-0.00332079	0.00383349	-0.274261	-0.30311	-0.272834	-0.267597
AARS2_CTTGGCAATTGGGCCTT--56	-0.839886	-1.0975	-0.691083	-0.672604	-2.46208	-2.14965	-0.594795	-0.563774	-1.92356	-0.906394	0.162571	0.192203	-0.957154	-0.0254935	0.443958	0.456971
AARS2_GAAAGCACACGGCTAGC--57					-0.739579	-1.43524	-1.04039	-1.02999
AARS2_GGCTGTTGGCCACACGT--58									-2.0165	-1.958	-0.827548	-0.79678	-2.34671	-1.91453	-0.551443	-0.522604
AARS2_TAGTGGATCTCAGTACA--59	-1.47746	-0.796731	-0.00613486	0.0261965	-1.23379	-1.28111	-0.553436	-0.537116					-0.534191	-0.53284	-0.3354	-0.327203
AARS2_TGCCCTCCGCTTCCGTG--60	-1.94697	-1.19471	-0.121194	-0.078662	-2.76297	-2.47431	-0.716836	-0.682213	-2.15851	-1.37847	-0.154058	-0.121551	-2.39671	-1.3883	0.00694077	0.0363491
AASDH_GAAGGATCGAAGGTCAG--51	1.08964	1.17246	0.28968	0.281307	0.676796	1.82435	1.10085	1.09883	1.85093	0.789355	-0.208603	-0.279316	1.4279	1.99853	1.15809	1.10284
AASDH_GGATAGACTTACCCTCT--52	-0.991874	0.716541	1.33438	1.35354	-0.329333	0.167078	0.193543	0.204477					-0.207105	0.242976	0.343792	0.340202
AASDH_GGCTGCCTCCTGTTATA--53									-1.43518	-0.632324	0.0766338	0.112162
AASDH_GGTACTATACACTTATG--54					0.115499	1.35935	1.05424	1.05944	1.05134	0.478542	-0.104079	-0.148941	0.669793	0.759486	0.355482	0.324185
AASDH_GTTGGGCGACCATTTAT--55	-1.09534	0.0990947	0.791524	0.81206					-0.657341	-0.903953	-0.59903	-0.58865
AASDH_TATGTTCTACATACATC--56	-0.41228	0.339138	0.539131	0.550629	-0.406047	0.116446	0.200093	0.212015	0.496764	0.974096	0.679538	0.652605	0.360751	0.896362	0.67027	0.648737
AASDH_TGAATTGCCTGTACAAC--57	1.04689	0.539621	-0.312339	-0.320147	0.903459	0.457358	-0.4351	-0.440044	0.870626	0.673955	0.185201	0.146181	0.574068	0.837806	0.48891	0.460637
AASDH_TGACTTTCAAGGAATTC--58	0.888685	0.596496	-0.141409	-0.147123	0.667388	1.17111	0.454617	0.452713					0.360322	0.86092	0.635075	0.613556
AASDH_TGCTCTTCAGACTTCAC--59	-0.0812545	0.415022	0.37637	0.383489	0.22575	1.29034	0.903044	0.906828	0.164771	-1.0766	-1.19871	-1.21491	-1.08152	0.156045	0.760251	0.784291
AASDH_TGTAGTAAACTGGAAGC--60	0.0313876	-0.213129	-0.332987	-0.327359	0.225068	1.42413	1.03734	1.04114	0.0197837	0.0872438	0.0404456	0.0289339	-0.738977	0.563339	0.970345	0.983561
AASDHPPT_AACAATCAGAAGCTTTA--161	1.055	-0.151377	-0.668737	-0.722067	1.47385	0.784433	-0.0300637	-0.0756533	0.777713	0.389047	-0.432972	-0.43129
AASDHPPT_AACGAATATGATTCCAA--162	-0.535995	-1.52596	-0.9533	-0.983907	-0.124947	-1.63871	-1.38938	-1.41504
AASDHPPT_ATGTTAAAGTTGAAATT--163	0.0825933	-0.168565	-0.0197143	-0.0591561	-0.220956	-0.380854	-0.0676449	-0.0921041	-0.510658	-0.289369	-0.19953	-0.187734	-0.36566	-1.2621	-1.04262	-1.05885
AASDHPPT_CACTGCCAGCAGCCATT--164	-0.470132	-0.591841	-0.0643093	-0.0958567					-0.478203	-3.01515	-2.94828	-2.93674	-0.351799	-2.31545	-2.10501	-2.12137
AASDHPPT_CCAAGTGCCGCAGGAAA--165	-0.742689	-0.519478	0.194787	0.167133	-1.53312	-1.58738	-0.401072	-0.409172	-1.1669	-1.43343	-0.879129	-0.862182	-1.23776	-2.99808	-2.21001	-2.21838
AASDHPPT_CGCACGCCCTCCATGGA--166	-0.617759	0.781712	1.41039	1.38095	-0.869548	-0.21327	0.531504	0.515131	-0.45855	-0.392922	-0.339963	-0.328576	-0.124445	-0.785888	-0.723677	-0.742083
AASDHPPT_GAACCTGAGCTGCAAGT--167					-0.669284	-1.35524	-0.743717	-0.762586	-1.12202	-1.6146	-1.09206	-1.07546	-0.941226	-1.15151	-0.556775	-0.56782
AASDHPPT_GAGTCCTTTGCAAGAAC--168					-0.0340558	0.133345	0.322193	0.295404	0.151582	-0.766838	-1.14571	-1.13911	-0.0659252	-0.170202	-0.146144	-0.165078
AASDHPPT_TAGGATTTGAATTGCAG--169	-0.445523	-1.77313	-1.26246	-1.29436									-0.787762	-0.991498	-0.496821	-0.509249
AASDHPPT_TCTATCTCCATTAAACT--170	0.309202	-0.0703	-0.0767029	-0.119381	0.665037	-0.112016	-0.388336	-0.423841	1.46585	0.515357	-0.793698	-0.797419	1.31827	0.301971	-0.576432	-0.607842
AASS_ACAGCCTTCGAATCGGC--61	-0.0788937	-0.0249911	-0.0771312	-0.0751855					-0.253482	-0.776306	-0.812281	-0.803084	-0.28092	-0.0766462	-0.0420875	-0.0367754
AASS_AGTTAAAAGACCTCCAG--62	0.391963	0.637699	0.301834	0.293549	0.360442	0.576188	0.23024	0.22748	0.24595	1.28352	0.917119	0.920206	-0.130405	1.03587	0.973635	0.977233
AASS_CTGCAAGTACATAGGAC--63					1.10501	0.843925	-0.00344175	-0.0151129	1.07721	1.21507	0.298692	0.291608	1.3345	0.288615	-0.715715	-0.728801
AASS_CTGTGTTGGCCGTCCGG--64	-0.608884	-0.624399	-0.357182	-0.343721	-0.443118	-0.28323	-0.0880299	-0.0811725	-0.787637	-0.572119	-0.254691	-0.238958	-0.781773	-0.603009	-0.246347	-0.235331
AASS_GCATGGCTCATAACTAC--65	-0.210181	-0.0733607	-0.0463905	-0.0415924	0.175961	0.214386	-0.00732521	-0.00787721	0.297582	-0.201127	-0.601691	-0.599236
AASS_GGATCATAGAGGAGTAC--66	0.845157	0.947845	0.338898	0.320767	0.316762	0.275109	-0.0414232	-0.0436603	0.314917	0.388572	-0.0234622	-0.021219	0.661366	0.0804381	-0.490996	-0.496416
AASS_GGCCAATATGGGCTTGT--67	0.21173	0.00707655	-0.220185	-0.224554	0.678839	0.209985	-0.350384	-0.356955					0.109356	0.61501	0.398578	0.399446
AASS_GGGGGTCAGCCTCTCCA--68	-1.43846	-0.92316	-0.156063	-0.124579	-2.32369	-0.70323	0.758422	0.787787	-3.87492	-1.20926	1.15075	1.20426
AASS_GTGCTTGGGAGCTAGCG--69	-0.732251	0.244644	0.586198	0.602339	-0.254912	-0.112361	-0.0439052	-0.0393003					-1.36917	-0.676723	0.0576985	0.0754045
AASS_TGGTGGCATTCTTCAGG--70									0.781318	1.16246	0.441855	0.438392	0.429883	1.80023	1.37766	1.37488
AATF_AGGTGATTTCCTAGTAG--153	-0.0906846	0.21915	0.129551	0.138385	0.478377	-0.636411	-1.01079	-1.02197	0.140295	-0.031524	-0.221689	-0.224919	0.302313	-1.2203	-1.49401	-1.4967
AATF_CAAGATTGAGCGTTCAA--154	-0.772534	-0.523075	-0.115312	-0.0952293	-0.88163	-1.75	-1.12842	-1.1242	-1.07054	-1.43039	-0.812307	-0.790968	-1.08461	0.646113	1.29532	1.3126
AATF_CGAGGCGGACCCTGAAG--155	0.553228	-0.342022	-0.901309	-0.903099	0.541511	-0.280119	-0.700736	-0.712627	0.141292	-0.130318	-0.321149	-0.324399	0.198188	-0.77177	-0.976196	-0.97739
AATF_CTGCCAGGGTGATTGAC--156	-0.163885	-0.767958	-0.804162	-0.794121					0.0426385	0.32854	0.203562	0.202314	-0.209884	-0.410803	-0.34368	-0.338997
AATF_GATCGACCATATTCTGA--157					0.386789	-0.40724	-0.71455	-0.724689	0.582993	0.0551151	-0.430558	-0.44277	0.244484	0.102961	-0.132272	-0.134133
AATF_GCACGATAAGACCAAAC--158	-1.66997	-1.68215	-0.61977	-0.584881	-0.954292	-2.00924	-1.33444	-1.3294	-0.978079	-0.962131	-0.405764	-0.386301	-0.404512	-0.166567	0.030069	0.037556
AATF_GCATTAGCAGGGGCTTG--159	-2.31183	-1.65847	-0.127901	-0.082422	-2.13773	-2.58055	-1.03908	-1.02065	-0.584984	-0.282084	0.0118864	0.0233728	-1.00425	-1.08878	-0.493058	-0.476933
AATF_GGATCCCAACGATCAGG--160	-0.558884	-1.24242	-0.990501	-0.973943	-0.736547	-0.356007	0.159331	0.161907
AATF_TTCCAGTTGCAGCGCCA--162	0.499203	0.776588	0.256708	0.255809	-0.185566	0.171959	0.2838	0.280139	0.345966	-0.475169	-0.802623	-0.810025	0.30933	0.487895	0.20951	0.206715
AATK_AGTTTGAGAATGCGGAG--71	-0.0603148	-0.376775	-0.44011	-0.438568	0.120417	0.103003	-0.0813024	-0.0811896	0.242201	0.576208	0.212284	0.215417
AATK_CAGAGTTCACCTCCCCC--72	-2.44237	-1.96676	-0.594733	-0.541437	-1.36942	-0.751428	0.0675826	0.0855264	-1.88404	-1.4617	-0.41888	-0.389732
AATK_CAGCCTCCTGTACCTGA--73	-0.25954	-0.976822	-0.92011	-0.914239	-0.436397	-0.27101	-0.080336	-0.0735591	0.0220593	0.197492	-0.0207837	-0.0149572	0.163995	-0.781077	-1.03265	-1.0324
AATK_CAGGTAGGGCGTCACCT--74	-1.79629	-1.45475	-0.472031	-0.432773	-0.979377	-0.825847	-0.269509	-0.256234	-0.721053	-0.280521	-0.00714642	0.00777229	-0.951046	-0.596057	-0.130535	-0.117591
AATK_CCGGGTGGCGGAGTCCA--75					-4.96905	-3.65097	-0.407831	-0.346805	-5.44352	-3.74586	-0.348048	-0.275349
AATK_CCTCAAGTCCACAGACG--76													-1.43898	-0.594728	0.184588	0.203088
AATK_GATCGCGCCAGAGCTGG--77	-0.299872	-0.488153	-0.407138	-0.400391	-0.311672	-0.205269	-0.0985895	-0.0933053	-0.114013	0.0451515	-0.0830979	-0.0756065	-0.384299	0.123329	0.224372	0.230861
AATK_GCCACGGCAGCACAGAA--78	-0.167679	0.355513	0.356872	0.360747	0.26505	0.0762608	-0.205447	-0.207065	0.81972	0.708387	-0.0376297	-0.0415629	0.533808	0.0632184	-0.426182	-0.430149
AATK_GTGAAGATTGGTGACTA--79	-0.461998	0.132498	0.311206	0.321475	-0.570765	-0.0036581	0.277505	0.28589					-0.605427	-0.533413	-0.290161	-0.281153
AATK_TCAGGTCAGCCGTGAGC--80	-0.595065	-0.0269241	0.231967	0.245127					0.0482464	0.149568	-0.0860334	-0.0805274	0.148997	-0.0473509	-0.289276	-0.28886
ABAT_AGCTTGACTAATGTGTC--81	-0.272657	0.555435	0.620051	0.626206	-0.486499	0.49471	0.719125	0.726501	-0.0585789	0.0391633	-0.125762	-0.118949	-0.141832	0.402608	0.347718	0.351446
ABAT_CCGTGGGAACGGTGCGA--82					0.142113	-0.0306046	-0.229521	-0.229668					-0.24461	-0.111306	-0.100099	-0.0952001
ABAT_CTGTAGTCGGGGCAGCC--83	-0.502221	0.538715	0.741661	0.752804									-0.441949	0.13726	0.275378	0.282524
ABAT_GAGCCGAGGCAATTACC--84	0.103959	0.265235	0.102913	0.100886	-0.0573852	0.365088	0.300521	0.302762	0.141298	-0.0224913	-0.319657	-0.31529
ABAT_GCCTCCGGAGAACTTTG--85	0.345683	0.955263	0.647286	0.640007	0.281938	0.444296	0.151215	0.149395	0.798057	0.416371	-0.315313	-0.318981	0.810592	0.771203	0.103799	0.0966806
ABAT_GCGCTGGGCGAGCAACA--86	-0.119508	-0.219212	-0.246879	-0.244051	0.257718	0.190787	-0.0859824	-0.0875129	0.232427	0.0632275	-0.29423	-0.290977	-0.036482	0.230712	0.10807	0.110598
ABAT_GCTGTGCTGGAAGCTGC--87	-0.160441	-0.28947	-0.292472	-0.288755	-0.227629	0.391488	0.44157	0.445848	-0.372995	-0.354364	-0.311268	-0.300608	0.00157285	-0.0196911	-0.166806	-0.164711
ABAT_GTCAACAGACCCGCCCT--88	-0.494402	-0.386081	-0.187847	-0.176874					-0.673264	-0.207158	0.0345993	0.0489333
ABAT_TTGAATTTGATTATGAT--89	0.988542	0.976001	0.280653	0.259408	1.33419	1.24663	0.244922	0.230508	1.10735	1.46852	0.532207	0.524754	1.28602	1.53705	0.563889	0.551356
ABAT_TTGGATGAGTTTCAGCA--90					-0.296096	0.557597	0.653787	0.658885	1.09226	0.731554	-0.194779	-0.202047	0.840846	0.600381	-0.086478	-0.0939414
ABCA1_AGGTTTCATTGTCCACC--163	0.204744	0.735577	0.430484	0.434443	0.783655	0.437265	-0.16068	-0.175312	0.256494	0.699237	0.431508	0.425921	0.482611	0.3234	-0.0702933	-0.0755842
ABCA1_CACTTCCTTGGGTTCAG--164	1.14215	1.31051	0.321644	0.310137	1.35776	1.9361	0.917728	0.896598					0.96063	0.645946	-0.0658415	-0.0780176
ABCA1_CCAGTTTCTCCCTTGGT--165	-0.0559786	-0.199579	-0.314492	-0.306232	0.0844592	-0.0296161	-0.115522	-0.122239	0.364852	0.116249	-0.223812	-0.231598	0.550451	0.106612	-0.332225	-0.338493
ABCA1_CTTGTTGGCCTCAGCTG--166	-0.782163	-0.286297	0.128489	0.148731	-0.932507	-0.640336	0.0185086	0.0233022	-2.06885	-0.974482	0.309994	0.351589
ABCA1_GAACAGAGATCAGGATC--167					0.59852	1.24545	0.783087	0.770551	0.146588	0.278612	0.0842467	0.0808894	-0.435998	-0.023108	0.19448	0.202421
ABCA1_GAGAGAGGTTGTGATAC--168	0.260179	0.163262	-0.182266	-0.179222	0.64792	0.403461	-0.0950826	-0.108178					-0.0212114	-0.664753	-0.723182	-0.721216
ABCA1_GAGGGCATGGCTTTATT--169	0.146942	0.658838	0.395908	0.400821					-0.151355	0.322786	0.327301	0.329989	-0.0145448	-0.212868	-0.275733	-0.273863
ABCA1_GCGCATGTCCTTCATGC--170	-0.428497	0.170881	0.327693	0.3421	-0.368599	0.0174154	0.263296	0.261707	-0.49833	-0.051137	0.18499	0.194719	-0.996322	-1.06586	-0.475407	-0.459396
ABCA1_TCCGAGCATCTGAGAAC--171									0.0274598	-0.219125	-0.333971	-0.334911	0.298693	0.0551162	-0.21619	-0.218832
ABCA1_TTACCCGACTCCTGGGG--172	0.23381	0.838685	0.51239	0.51587	-0.0104449	0.749261	0.732856	0.727212	0.993617	0.138064	-0.621707	-0.642251
ABCA12_AAATGTGACTGACAGTT--171					0.632968	0.463306	0.208324	0.173218	0.941694	1.37749	0.439416	0.43981	0.845586	0.397496	-0.172727	-0.199877
ABCA12_ATAATATAACGCATGTG--172	0.551765	-0.381445	-0.554032	-0.600175	-0.0775959	-0.593734	-0.375915	-0.402162	0.865405	1.72378	0.8397	0.840693	0.928689	-0.577	-1.2014	-1.2293
ABCA12_CTCTCTGATATGAGCTT--173	-0.117764	0.281224	0.567343	0.530763	-0.244554	-1.16609	-0.837174	-0.861339	-0.00563278	0.202099	-0.065499	-0.057668	0.210751	0.655084	0.498756	0.477328
ABCA12_CTTATCTCCAAGCAGTC--174	0.221675	-0.768249	-0.714686	-0.756114	-0.788466	-0.588221	0.102603	0.0852194	0.297647	0.680385	0.198138	0.203588
ABCA12_GACTATTGACAAGTTGC--175	-0.319705	-0.797927	-0.373456	-0.407152					0.517726	0.982987	0.344977	0.348699	-0.0888663	0.830537	0.869552	0.850824
ABCA12_GTCTGGAAAAATTGGCT--176	0.861929	0.733073	0.347987	0.297415	0.743992	-0.533665	-0.862521	-0.89901					0.863733	-0.651297	-1.23335	-1.26067
ABCA12_GTGCTAAATGATCCTTG--177	0.381841	-0.390556	-0.446726	-0.490442	0.34217	-0.437787	-0.499275	-0.530755	0.679925	1.08882	0.336007	0.338456	0.70718	0.472902	-0.00708473	-0.0329869
ABCA12_TAAGCTGGCTGCTATTT--178	0.627944	0.728745	0.503967	0.456736					0.398479	0.298823	-0.254789	-0.25013	0.078551	1.44609	1.37596	1.35572
ABCA12_TCCTTATATTCCTTACT--179					-0.346275	-0.465325	-0.0687305	-0.0916274	-0.79078	0.851037	1.13914	1.15313
ABCA12_TCTGCAACTCCTCGAAG--180	0.963732	0.918584	0.463751	0.411724	0.884664	0.335926	-0.0865318	-0.124776					0.767468	0.642491	0.123198	0.0967521
ABCA13_AAAAGCTGTTAACTGGA--173									0.574724	1.61512	1.13497	1.12293
ABCA13_AGAGATTCAACAGTGTG--174	0.620414	0.776692	0.168398	0.165499	0.726669	0.400017	-0.156196	-0.170182					0.536572	1.51106	1.08145	1.07539
ABCA13_AGGGTACTCGGTGGCCA--175	-0.584739	0.352046	0.622826	0.63981									-1.33193	-0.337427	0.476355	0.4972
ABCA13_CAATAACGGCAACACAC--176	0.373471	0.699025	0.270858	0.272033	0.370559	1.1974	0.901978	0.892023	0.942343	0.161428	-0.564117	-0.583621	0.493456	0.438567	0.0376573	0.0322102
ABCA13_CATCCGTCAGTGTGGAG--177					0.400132	-0.598922	-0.916003	-0.926294	0.260953	-0.0779488	-0.348655	-0.354333	0.315222	0.690844	0.408539	0.405659
ABCA13_GAAAGCCACGTCCGAAC--178	0.589758	0.0264473	-0.559486	-0.561879	0.265836	-0.0481852	-0.266918	-0.275688	-0.62336	-0.734027	-0.41444	-0.402175	-0.442627	-0.548835	-0.326835	-0.318799
ABCA13_GACATCAGGTACATCCA--179	-1.45438	-1.10318	-0.198058	-0.166726	-0.862688	0.128481	0.736196	0.740199	-0.566365	-0.0368814	0.24466	0.255769	-0.940306	-0.101065	0.452111	0.467315
ABCA13_GCCCGCTGGTAATGTCC--180	0.544185	-0.274115	-0.826806	-0.828447	0.630581	0.259599	-0.226246	-0.239145	0.155595	0.0574958	-0.142883	-0.146423	0.321085	-0.0136847	-0.299892	-0.302856
ABCA13_TGACAGCAGGAGGGCCG--181	-1.53734	-2.06547	-1.09984	-1.06714	-1.26702	-0.192865	0.710956	0.719536	-0.945752	-0.549813	-0.0150246	0.00378191
ABCA13_TGCCGATGGATGCAGAC--182	-0.263484	0.392673	0.42912	0.440804	-0.0756283	0.717541	0.748871	0.743966	0.48956	0.0229467	-0.400358	-0.410674	-0.101534	-0.480079	-0.485058	-0.481935
ABCA2_AGCCCGCAGGCGCGTAC--181					0.156666	0.329601	0.391545	0.362377	0.341287	0.094701	-0.418432	-0.413325	0.280342	0.385869	0.184169	0.162114
ABCA2_AGCCGTTGGGGGCATCC--182	-0.664379	-0.171468	0.489145	0.460372	-0.758475	-0.742551	-0.0716832	-0.0894409	-0.796562	-0.818454	-0.526263	-0.512223	-1.13147	-0.67437	0.0443937	0.0350632
ABCA2_CAATCGCTGTGCCCGGA--183	-0.0302751	-0.160177	0.0660017	0.0281721	0.325037	-0.615036	-0.665124	-0.696391	0.132961	-0.27927	-0.644958	-0.638215	0.571945	0.29461	-0.0972075	-0.121891
ABCA2_CCTGGGCTCAGAGCTCG--184	-0.884143	-0.00483127	0.806346	0.780712	-1.30317	-0.193851	0.839451	0.828484	-1.2563	-1.13166	-0.514088	-0.496439	-1.06254	-0.385129	0.288695	0.278744
ABCA2_GACCGCGTGGTGGAGGA--185	0.571413	0.450049	0.264001	0.217578	0.121711	-0.528532	-0.44333	-0.472062	0.560269	0.22684	-0.441281	-0.437892	0.786024	0.112663	-0.418727	-0.44534
ABCA2_GCCCACCATCTCCGTGA--186	0.57532	0.26362	0.0748954	0.0284163	-0.0399276	-0.0374786	0.155276	0.12856	0.310574	0.168408	-0.322988	-0.31764
ABCA2_GGCGGCCAAGAGTGCTT--187					0.141083	-0.361271	-0.288958	-0.317931
ABCA2_GGGCGCCGCTGTGTAGA--188	0.182499	-0.121092	-0.0406891	-0.0815578	0.199203	0.706314	0.739955	0.710257	0.611979	0.121558	-0.58316	-0.580178	0.530193	-0.322504	-0.6871	-0.711407
ABCA2_GTCGCTGCCCAATAGCA--189	0.086248	0.346266	0.492613	0.453119					0.675915	0.371557	-0.378413	-0.375932	0.288286	0.277521	0.0706425	0.0485158
ABCA2_TAAAGAACAGCACCAGG--190	-0.12907	0.0117411	0.305605	0.269187									1.32901	-0.127203	-1.01261	-1.04412
ABCA3_CAACGCCACCATCTACC--183					-0.177883	-0.141478	-0.0352636	-0.0390115	0.401946	0.388012	0.0231907	0.014652	0.044331	-0.133114	-0.235158	-0.234136
ABCA3_CAAGGAGCCCCTGCCGC--184	-0.75833	-0.195928	0.201474	0.221322	-0.263138	0.225883	0.394532	0.391749	-0.899456	-0.195342	0.308543	0.32641	-1.01764	-0.241571	0.363065	0.379383
ABCA3_CCGCTTGAAGATTCAGT--185	-0.00719524	0.340426	0.189929	0.197384	-0.429497	-0.959433	-0.668955	-0.669855	-0.283458	-0.309481	-0.216784	-0.211416	-0.248484	-0.742911	-0.650102	-0.644863
ABCA3_CGGCTTTCCCTCCGAGA--186	-0.955857	-0.0137802	0.527704	0.550811	-0.0851462	0.214972	0.253272	0.248475
ABCA3_GGTCCTGGTGACGGTCC--187	-0.0204971	0.495412	0.354617	0.362292	0.403944	0.23501	-0.0848634	-0.0951969	-0.468563	-0.52332	-0.307063	-0.297939	-0.281123	-0.31692	-0.202392	-0.196683
ABCA3_GTCTCCTGGCGGAGGGA--188	-0.013618	0.210284	0.0644711	0.0720329	0.471509	0.980547	0.611194	0.600096					0.601659	0.497852	0.0249394	0.0179338
ABCA3_GTGTGTAACTGAACCGT--189					0.0173904	0.0638055	0.0270159	0.0210578	-0.359318	0.00483573	0.14817	0.155078	0.0597115	0.42979	0.317512	0.318312
ABCA3_TCACTGAGACAGTGCGC--190	-0.0428502	0.399326	0.274836	0.28288	-0.13137	-0.334898	-0.262746	-0.267021	-0.00488458	0.140421	0.0471653	0.0468813	-0.290077	0.533877	0.654364	0.660202
ABCA3_TCCCTTGGTCCTGGGTT--191	-0.852994	-0.465437	0.00101579	0.0224261					-1.13689	-0.366715	0.295659	0.318344	-1.26417	-1.06145	-0.292756	-0.272887
ABCA3_TGTAGTTCTTCCAGAGG--192	0.0800019	0.658294	0.444192	0.450209					-0.0380778	0.217279	0.14618	0.14657
ABCA4_AAGAGGAATACGAATAA--193	0.803879	0.235774	-0.506345	-0.512271	0.896714	-0.066881	-0.747622	-0.763534	1.74843	1.17949	-0.0841339	-0.119993	1.18595	0.567151	-0.294575	-0.309997
ABCA4_ACTGGACCCTGCGGAAA--194	0.236249	-0.0112489	-0.339322	-0.335883					-0.237003	0.0788141	0.140501	0.144927	-0.0407571	0.0975197	0.0520977	0.0543452
ABCA4_AGGGCATCGCCTTGTTG--195	-1.25194	-1.43036	-0.67291	-0.644917	-0.971445	-1.50042	-0.81306	-0.807825	-0.66423	-0.452424	-0.105556	-0.0924618	-0.567419	-0.640259	-0.335217	-0.325384
ABCA4_ATGCTGCCGTGGCTCCA--196	-0.602772	-0.921503	-0.63757	-0.620288	0.279351	0.510532	0.281902	0.272979	-0.752185	-0.0346333	0.370946	0.385825	-0.556877	-0.269221	0.0288054	0.038487
ABCA4_ATGGCTGTAGAGTGGGT--197	0.123364	0.219973	-0.0257582	-0.0204564	0.193554	0.240973	0.0751741	0.067222	0.852218	1.12285	0.457462	0.439788	0.493984	0.775311	0.374049	0.368595
ABCA4_GATTGCCGAGCCCACTA--198	0.739247	0.690617	-0.00435805	-0.00921751	0.433677	-0.390304	-0.731952	-0.742622	0.674076	0.699274	0.152801	0.138741	0.488339	0.717115	0.319611	0.314237
ABCA4_TCTTTGCCCCGCGTCTC--200	-0.961756	-0.98789	-0.442103	-0.418898	-0.814121	-1.00642	-0.43427	-0.430817	-1.9049	-1.05167	0.123372	0.16164
ABCA4_TGTGTCGGAGTTCGCCC--201					-0.293806	0.170912	0.36202	0.359584					-0.246604	-0.840618	-0.74906	-0.743848
ABCA4_TTGTGGTGGAACTCGTG--202	0.447821	0.44606	-0.0363405	-0.0363919	0.494467	0.275599	-0.110567	-0.121925	0.923754	0.747622	0.0344851	0.0153588	0.610011	0.304643	-0.173828	-0.180954
ABCA5_AACTAAAGCTGTTATTA--203					1.00794	1.39389	0.631687	0.614517	1.45757	1.23879	0.169325	0.139367	1.52447	1.23636	0.149367	0.129069
ABCA5_AGAGTAAACTTGTCCAT--204	-0.257242	-0.0744916	-0.0425981	-0.0310169	-0.986924	-0.361792	0.336904	0.342314	-0.822801	-0.618593	-0.165876	-0.149564	-0.222165	-0.260583	-0.185288	-0.180428
ABCA5_ATAGATACCTTTCCCCG--205	0.0548216	0.195728	-6.91197e-06	0.00642569	0.490605	0.918895	0.535558	0.524244	0.320384	0.713627	0.40325	0.396366	0.073023	0.118431	-0.00270473	-0.002096
ABCA5_CTTGTAATATTAGTCAC--206	0.486241	0.396565	-0.11386	-0.114545	0.930208	1.49157	0.786296	0.770006	0.767063	0.599001	-0.00954107	-0.025488
ABCA5_GATACTGGAATCATATC--207					0.378679	0.338712	0.037341	0.0272935	0.492928	-0.0576509	-0.483204	-0.493588	0.998801	0.442277	-0.294911	-0.307637
ABCA5_GCTCGGCTTAGAGAGAC--208	0.650898	1.03921	0.408676	0.405274					0.617377	0.300042	-0.208583	-0.221493	1.16739	0.545676	-0.303697	-0.318851
ABCA5_GTCCACTGCAATTAGGG--209	0.365199	0.578018	0.155885	0.157197
ABCA5_GTGAAAATGCTATAACT--210	0.0938319	0.596302	0.372112	0.377901	0.46678	0.158209	-0.20768	-0.218725	0.411879	-0.106443	-0.477895	-0.486635	0.51037	0.24437	-0.167796	-0.173486
ABCA5_TAAAACTGTGAAACCTG--211	0.600024	0.683075	0.0896537	0.0870913	0.419681	-0.628741	-0.960139	-0.97065					1.35179	1.31345	0.341364	0.323554
ABCA5_TATAATGGCAGCATCTA--212	0.876728	1.20378	0.40852	0.401393	0.552525	-0.0960813	-0.524764	-0.536779	0.483355	-0.0495178	-0.468681	-0.478871	0.839572	0.558737	-0.0724933	-0.0829257
ABCA6_AATCATTCCAGTAGTAA--213	0.995727	1.01239	0.130335	0.121244	1.01102	0.698628	-0.0658237	-0.0830287	0.618105	0.306047	-0.203064	-0.215988	1.52568	1.26629	0.178495	0.15818
ABCA6_ACCAAATAAAACACACA--214									1.42869	0.480232	-0.569958	-0.599329
ABCA6_ACCAAATACTGGAATAG--215	0.791059	0.881359	0.148591	0.142877	1.02283	0.385373	-0.387729	-0.405068					0.590786	0.735528	0.269851	0.263002
ABCA6_ATGATTCCCATAGCATA--216	1.70062	0.875304	-0.520921	-0.541642	1.56292	0.776482	-0.392138	-0.41559	1.61327	0.506905	-0.666493	-0.69961	2.35045	1.28718	-0.349451	-0.381645
ABCA6_GAGCCATTCCAGGAAAC--217	-0.127186	0.00480025	-0.0581727	-0.0487372	0.290929	-0.106228	-0.343338	-0.352392	0.871965	-0.271719	-0.950285	-0.96836	1.01275	0.0577975	-0.688673	-0.7016
ABCA6_GATAATTGTAACGAATA--218					1.53898	1.51123	0.360139	0.336958	1.51633	0.422175	-0.686518	-0.717668	1.53201	1.50786	0.415853	0.395447
ABCA6_GGCCTCTCAATACTTCT--219	0.253312	-0.0291666	-0.369686	-0.366528	0.132008	-0.419152	-0.53988	-0.547135	1.5368	1.94115	0.818793	0.787227	0.795212	0.707237	0.105526	0.0957323
ABCA6_GTGGACTGTTATATCCC--220	-0.490516	-0.267926	-0.0658757	-0.0504458	-0.172263	-0.735862	-0.633763	-0.637575	0.440211	0.87713	0.486767	0.477452	0.435126	0.395803	0.0337081	0.0291012
ABCA6_TATATGAGTCTCCTGAA--221	0.655827	0.515345	-0.118781	-0.122264	0.367007	0.102862	-0.189961	-0.199877	0.903091	0.744625	0.0452819	0.0265749	1.03695	0.423123	-0.339448	-0.352724
ABCA6_TGGGTTAAATTAGATAT--222	1.28977	1.1734	0.076864	0.0629217
ABCA7_AAGTTGCTCAGGCGCCC--223	0.492323	0.323437	-0.191424	-0.192209	-0.246076	-0.66533	-0.509177	-0.512153					-0.217904	0.522829	0.595288	0.600087
ABCA7_AGAATTTCATGTATCGC--224	0.0801831	-0.256885	-0.47112	-0.465105	-0.481409	-1.17122	-0.842728	-0.843041					-0.925033	0.0831671	0.62618	0.641164
ABCA7_CAACTCCAGGGGGCCGC--225					0.0431354	0.56177	0.506127	0.499877	-3.35118	-1.51778	0.622663	0.690276
ABCA7_CAGGGTGAGCTCCTCGA--226	-0.291158	-0.222893	-0.16626	-0.15412	-0.377696	-1.17361	-0.921068	-0.922555	-0.250801	-0.228236	-0.157338	-0.152632	-0.501408	-0.0480666	0.213048	0.22193
ABCA7_CATCAGCTGTGTCCAGA--227	0.275521	0.306734	-0.0499849	-0.0471935	-0.257764	0.57904	0.743752	0.740909	0.487478	0.407474	-0.0144411	-0.0247152	0.925683	0.832782	0.14425	0.132577
ABCA7_CTCCGCGACATCCAGCA--228	0.456382	0.934234	0.445589	0.445397					0.274615	0.280513	0.000686787	-0.00526828	0.920923	1.0313	0.345935	0.334331
ABCA7_CTTGTTGGAGGCCGCTG--229	0.38402	0.0596519	-0.37621	-0.375208	-0.128244	0.432042	0.501905	0.497595	-0.407366	-0.201957	-0.0265499	-0.0186674	-0.767202	-0.00772012	0.430265	0.442976
ABCA7_GCAATTCGACCAGGAGC--230	0.898446	1.3909	0.579804	0.572318					-0.622765	0.43308	0.75227	0.764523
ABCA7_GGTCCAGAAAGGATCGC--231					-0.601312	-0.720674	-0.304372	-0.303327	-0.471357	-0.599151	-0.381029	-0.371848	-0.793264	0.0778391	0.533168	0.546254
ABCA7_GTGCCCGCCGATGGCAG--232	-0.569592	0.351224	0.610955	0.627689	-0.348731	0.342304	0.573634	0.57182	-0.246272	-0.0392414	0.0286331	0.033247	0.0606588	0.633391	0.520483	0.52127
ABCA8_AAGTTCTTGCTAGGACA--61					1.27736	1.52013	0.348967	0.339207	0.713073	1.20016	0.793243	0.759317	1.57731	0.757041	-0.169411	-0.229383
ABCA8_AGATTTGAGCCGTCCGA--63	0.226131	0.243374	-0.0168796	-0.013828	0.1967	0.781057	0.415417	0.419576	0.144565	-0.345502	-0.457116	-0.472662	0.12722	0.541237	0.449586	0.435432
ABCA8_AGCCTCTACTCCCTTCC--64	0.11552	0.268846	0.0883346	0.0928497					0.285919	-0.450691	-0.635729	-0.655845	0.403571	-0.489304	-0.740047	-0.762932
ABCA8_CGCCTCCAGAATTCCAA--65	0.0779276	0.064683	-0.0887268	-0.0837144	0.562234	1.10992	0.471815	0.471266	0.28047	0.223633	0.0414264	0.0214866
ABCA8_CTTGGGACTGCCAGATG--66					-2.53205	-2.05309	-0.384713	-0.345409	-3.11255	-1.37668	0.20356	0.293318	-2.17122	-2.03836	-0.80683	-0.74836
ABCA8_GGCCATTCCAAGCATGA--67	0.197104	-0.161098	-0.400425	-0.396989	0.255835	0.195255	-0.214464	-0.211067
ABCA8_GTATTTGACATTTACGA--68	0.82142	0.543454	-0.145957	-0.150782					0.52139	-0.0606215	-0.36797	-0.395699	0.750168	0.744298	0.294023	0.260186
ABCA8_TGGGTCGTGTTGGTGAC--69	0.835382	0.997356	0.297879	0.29287	0.768777	0.60766	-0.184406	-0.187615					0.789788	0.137791	-0.335292	-0.370381
ABCA8_TGTGTGTCAACAAACTT--70	1.05057	0.4976	-0.357009	-0.364865	0.517967	0.603467	-0.00164495	-0.0016243	0.470362	0.176728	-0.104115	-0.130194	0.970021	0.203276	-0.373565	-0.414348
ABCA9_AGCATACATCAAACCCC--233					0.331032	0.480514	0.214037	0.204529					0.588463	0.137565	-0.326567	-0.333382
ABCA9_CAAATTGTCGTCCTGAC--234	1.26871	1.38969	0.308507	0.294912					1.73048	0.759663	-0.491973	-0.527468	1.52002	0.491197	-0.59283	-0.613063
ABCA9_CAAGAGACGCATGAGCG--235	-0.121354	0.351294	0.284067	0.293407	0.165672	0.349869	0.204489	0.196852	0.0839083	0.223736	0.0712098	0.0691242	-0.109717	-0.115489	-0.115022	-0.111781
ABCA9_CAGCTGATGTCAGTTAC--236	0.61341	0.937127	0.333942	0.331159	0.349294	0.726735	0.446884	0.437169	0.0178538	0.310649	0.202215	0.20147	0.319741	-0.157312	-0.442625	-0.44557
ABCA9_CCCAAGAAAACTTCAAA--237	0.666756	0.53489	-0.107207	-0.110871	1.65755	0.892925	-0.344998	-0.369521
ABCA9_GCCTGATGAAAAAAGCA--238									0.451006	0.714828	0.317259	0.307725	0.639147	0.342025	-0.155834	-0.16338
ABCA9_GTAAATTGGAGAAAAAT--239	-0.0409375	0.253332	0.127447	0.135459	0.760505	0.289439	-0.291553	-0.305922	0.937629	0.559085	-0.163313	-0.182721	0.811496	0.143722	-0.468826	-0.478854
ABCA9_TCATTGATGACAATGAT--240	0.507996	0.798492	0.272198	0.271154	-0.0029881	-0.106508	-0.128374	-0.134101	0.471094	0.0475803	-0.363398	-0.37334	0.431272	0.157614	-0.201916	-0.206467
ABCA9_TCTGTGCTCTTTCATCA--241	0.48595	1.0341	0.523889	0.523208	0.693234	0.464648	-0.0670793	-0.0806873	0.702512	0.964835	0.399381	0.384744
ABCA9_TGAAGGTTCAGAGTTCT--242	0.0405314	0.174365	-0.010946	-0.00427759	0.586235	0.310007	-0.143362	-0.155759	0.385289	-0.37605	-0.729753	-0.737953	0.364893	-0.381345	-0.696704	-0.700299
ABCB1_AATGTTCTTTCAGTCAA--243	0.709401	1.09295	0.419744	0.415377	0.764129	0.433061	-0.150585	-0.164995	1.25598	0.898341	-0.0365636	-0.0624309
ABCB1_ACAGCTATTCGAAGAGT--244	-0.0430748	0.199506	0.0751796	0.0832273	-0.580544	-0.398738	0.00235524	0.00316505	-0.618149	-0.22278	0.0933284	0.105488	-0.554495	-0.556944	-0.260503	-0.250856
ABCB1_CTCTGGCCTTCTGGTAT--245					-2.58955	-1.92462	-0.052279	-0.0287294	-1.85585	-1.2784	-0.136106	-0.0988336	-2.96946	-1.79705	0.106407	0.150839
ABCB1_CTTGAAGGGGACCGCAA--246	0.467553	-0.735061	-1.23185	-1.23223	0.144295	-0.650045	-0.77977	-0.787165					-0.216985	-0.0838533	-0.0120058	-0.00721987
ABCB1_GACTGTCAGCTGCTGTC--247	-0.216627	-0.448158	-0.44589	-0.434979	0.42287	0.482767	0.149034	0.138486	0.803082	0.552348	-0.080238	-0.0969158	0.331655	0.129551	-0.16369	-0.166807
ABCB1_GCCATCATCCATGGGGC--248									-0.656583	-0.18523	0.156534	0.169473	-1.27834	-0.934181	-0.156064	-0.13599
ABCB1_GCTTGACAAGTTGTATA--249	0.79554	0.236198	-0.499839	-0.505627									1.0849	1.08772	0.293235	0.279269
ABCB1_GTCTCCAAGATTAATGA--250	-0.238842	0.367779	0.386251	0.397528	1.1698	1.55946	0.678729	0.659727	0.94405	0.693783	-0.0329013	-0.0524393	1.21681	0.426707	-0.455553	-0.471419
ABCB1_GTTCTTCATGAATCTGG--251	0.15778	0.0433526	-0.227483	-0.222749	0.489711	0.0200331	-0.36265	-0.373954	0.142994	-0.52958	-0.721547	-0.724831	-0.0764359	-0.394646	-0.416326	-0.413565
ABCB1_TAGGATTTACACGTGGT--252	-0.288312	-0.314469	-0.259912	-0.247818	-0.97952	-0.634506	0.0587677	0.0640935	-0.0710417	0.333837	0.284742	0.2858
ABCB10_ACACGGCACTGAGCCCT--253	-2.55798	-1.52123	0.188889	0.238429	-2.10323	-0.887558	0.628641	0.646686
ABCB10_CATCAATGATCTTCCCC--254	-0.252641	0.406765	0.435303	0.446808	-0.165704	0.327532	0.424828	0.420942	-0.0511799	-0.0508842	-0.113237	-0.112581	-0.573163	-1.12484	-0.81598	-0.806063
ABCB10_CGCCTCCCGGGGACAAG--255									-0.60497	-0.859423	-0.552112	-0.54022	-0.932184	-1.0679	-0.520128	-0.50504
ABCB10_GATGCCTACGGAAGCCT--256	-1.58954	-0.366728	0.636984	0.670546	-1.66972	-0.961387	0.237339	0.250477	-1.31816	-0.153019	0.630359	0.656722	-1.81345	-1.25813	-0.123923	-0.0961423
ABCB10_GCCAGTGAACGGCGATA--257	0.0246763	0.150395	-0.0233506	-0.0164206	0.784473	0.974214	0.37567	0.36103					-0.0472974	-0.669675	-0.710745	-0.708403
ABCB10_GCCGACCTGGCTCGGCA--258	-0.379156	-0.195647	-0.0748258	-0.0612332	-0.838679	-0.366499	0.223634	0.227365	-1.14385	0.237336	0.904361	0.927187	-0.618255	0.370985	0.709855	0.72042
ABCB10_GCGGCTCCTGGGGCTGT--259					-2.29705	-0.762111	0.896025	0.916264	-2.60897	-1.29137	0.353639	0.406192	-3.0431	-1.12437	0.828097	0.87359
ABCB10_GGAATCCTGAGTGACTT--260	-0.0912882	0.449113	0.359955	0.368798	-0.019474	0.105304	0.0955107	0.0899698	-0.0911466	-0.199048	-0.234722	-0.233256	-0.444707	-0.190173	0.0332106	0.0412766
ABCB10_GGCTCGAGCAGCCGCAG--261	-1.01978	0.541939	1.13005	1.15421					-0.637935	0.721954	1.05127	1.06383
ABCB10_GTCAGCGCATTGTGAAT--262	-0.336464	-0.351855	-0.262175	-0.249286	-0.606714	-0.331453	0.0888055	0.0899116	-0.0100321	0.0488772	-0.0409422	-0.0411217	0.396431	0.577137	0.240791	0.236742
ABCB11_AAGGCCTATGCCAAAGC--263	0.254255	-0.422495	-0.763702	-0.76056	0.308595	-0.0323986	-0.282445	-0.2917	0.339124	1.09972	0.776829	0.769565	0.903049	0.656307	-0.017163	-0.0285097
ABCB11_AGATCAGATTGGGATAG--264	1.00429	1.71096	0.822656	0.813423	1.04029	1.33203	0.546149	0.528613	1.60707	1.16978	0.000514879	-0.0324761	1.3806	1.01191	0.0206536	0.00242838
ABCB11_CATAGTCCAAGCTGCCA--265	0.766527	1.38913	0.674255	0.668945									-0.836879	-0.480982	0.00336932	0.017084
ABCB11_CTCATAGTCCGTAAACT--266	0.448233	-0.241613	-0.724314	-0.724372	0.0754855	0.116422	0.0370874	0.0304717	-0.262225	0.568142	0.646666	0.651603	-0.246552	0.378203	0.469725	0.474937
ABCB11_GAAACCACAGATGGTCG--267					-0.094227	-0.136248	-0.0912977	-0.0959925	1.00454	0.970623	0.203559	0.182793
ABCB11_GAGTAGCACGCCTGGCT--268	-0.35638	-0.879437	-0.775229	-0.762013	-0.0559423	0.166653	0.183567	0.178439	-0.168918	0.338897	0.355137	0.358181	0.374816	0.638337	0.316375	0.312637
ABCB11_GCAGAAAATATTCGCTA--269					0.511138	1.05625	0.657875	0.646328	0.635423	1.06061	0.539938	0.526663	0.595099	0.800647	0.3321	0.325189
ABCB11_GGCCATTTGGTCAGCTA--270	0.0986903	0.862137	0.634403	0.640112	0.409439	1.23245	0.908553	0.898157	0.642231	0.615833	0.0906175	0.0772034	0.319426	0.679893	0.394791	0.39185
ABCB11_GTCCATGATGAAGTTGT--271	-0.0753246	-0.191247	-0.292049	-0.283469	0.330991	-0.0342593	-0.300707	-0.310214	0.33711	-0.0662111	-0.387754	-0.394977	0.698615	0.415686	-0.121746	-0.130148
ABCB11_GTGGTAGAGAACAGAAC--272	0.26311	0.538468	0.190801	0.193798
ABCB4_AAATTGTTTATGTCGCT--71									-0.0388548	0.755059	0.738719	0.729103	0.558731	0.387719	0.0476521	0.0198641
ABCB4_AAATTTGTTGATACTGC--72	1.03503	0.2015	-0.641911	-0.649562	0.432508	0.853729	0.312318	0.31344	0.981603	1.08444	0.538044	0.495436	1.53725	0.0666869	-0.8367	-0.895406
ABCB4_AGTGGATCCATACCAGA--73									0.320383	0.865737	0.662798	0.641567	1.02186	-0.00716774	-0.61385	-0.656272
ABCB4_CCGCGTATTGAGTTCAG--74	0.40948	0.676482	0.284048	0.284673	0.506546	0.370966	-0.225633	-0.225465	0.962025	0.305224	-0.231006	-0.272981	0.969374	0.22011	-0.356358	-0.397121
ABCB4_CTTGAGGCGGCAAAGAA--75	1.28482	1.57684	0.553356	0.5424	1.65804	1.90546	0.45054	0.435877	0.381379	0.000503244	-0.23412	-0.257322
ABCB4_GACTGTGATAGCTTTCG--76	0.259528	0.0679336	-0.216396	-0.213787	-0.279014	-0.198088	-0.209131	-0.198845	-0.0211807	0.5007	0.47518	0.464992
ABCB4_GAGGGCGACTTTGAACT--77	0.236686	-0.339953	-0.607815	-0.604903	0.178507	0.699685	0.347607	0.352	-0.142753	-0.474717	-0.437088	-0.443345	0.019211	-1.40195	-1.43142	-1.44216
ABCB4_GCCATAGCTCACGGATC--78	-0.585245	-0.410628	-0.0859408	-0.0721542	0.0516098	0.951803	0.694313	0.700341					-1.84348	-1.70234	-0.659487	-0.611372
ABCB4_GCCATCAGCCCTATTCT--79	-1.18715	-0.976551	-0.217936	-0.196186	-0.37217	0.20862	0.267016	0.278501	-1.49747	-0.0877093	0.653605	0.691147	-1.08397	-0.603765	0.00184893	0.0259655
ABCB4_TGAAGGAATTGGTGACA--80	0.073697	-0.38509	-0.53545	-0.530382	0.200291	1.10704	0.73872	0.742833					1.44035	-0.13534	-0.982944	-1.03859
ABCB6_ACAGGTAGCCACTCAGG--191	-0.318019	0.307884	0.731201	0.697481	-0.528459	-0.13303	0.384788	0.364163	-0.235984	0.612246	0.507682	0.517321
ABCB6_CAAACGCCACAGTCCAG--192	0.743544	0.988938	0.68496	0.636078	-0.151726	-1.85013	-1.58299	-1.60831	0.448105	0.792676	0.203941	0.20821	0.331289	0.341899	0.106984	0.08447
ABCB6_CACCCGGATCCACAGGA--193	0.871959	1.11819	0.726233	0.675518	0.621699	0.320939	0.0734551	0.0384898	1.06847	0.767298	-0.260504	-0.261105	1.19804	1.1416	0.341588	0.311262
ABCB6_CCACAGGCCACAGGCGC--194	-1.47828	-0.571959	0.646275	0.629127	-1.59496	-0.705638	0.521814	0.514486	-1.89375	-1.49118	-0.422438	-0.399785	-2.58891	-1.54308	0.125906	0.129712
ABCB6_CCAGACGCTGCCGTGCC--195	-0.720531	-0.980195	-0.281111	-0.309082					-0.302123	-0.454795	-0.512549	-0.502391	-1.32487	-0.357135	0.487722	0.480135
ABCB6_CGGTATGTGGTCTCTGG--196					0.917954	2.1718	1.72719	1.68853	-0.222143	0.596406	0.482046	0.491577
ABCB6_GGCTGTTCCAAGACACC--197					0.0745128	0.786504	0.903112	0.874969	0.0829779	0.448301	0.117989	0.125124	-0.237959	-0.480034	-0.343814	-0.361198
ABCB6_GTGGGCAAGGGCAGACT--198													0.217593	-0.630556	-0.791344	-0.812834
ABCB6_GTGGTGCTCATCTGCCT--199	-1.42196	0.304544	1.48419	1.46624	-0.972495	0.441405	1.25468	1.23959					-0.769224	0.198141	0.680732	0.668136
ABCB6_TCTACCTGGCGAGATTT--200	1.10254	-0.385018	-0.934947	-0.988956	0.671525	-1.56414	-1.84478	-1.88036	0.163464	-0.237313	-0.624591	-0.618088	0.202653	-0.758936	-0.909984	-0.931339
ABCB7_AAGAGGACATGTTGGCA--201	-2.65621	-2.19489	-0.169641	-0.169966	-1.35568	-2.21453	-1.14629	-1.1566	-3.44875	-2.3891	-0.2198	-0.184939	-3.36369	-4.94679	-2.77268	-2.76189
ABCB7_AGATCTGGCCTGTCTTT--202	-4.12133	-6.35266	-3.32363	-3.30303	-4.51234	-2.56495	0.603702	0.632747	-4.48433	-2.6449	0.257342	0.300332	-3.83668	-3.73311	-1.25062	-1.23557
ABCB7_CGATGCATTCTTGGCGC--203	-1.85407	-3.31121	-1.83552	-1.8473	-1.20653	-1.04957	-0.0805708	-0.0927422	-2.03032	-1.21285	-0.047454	-0.0237283	-1.65877	-2.65246	-1.5899	-1.59448
ABCB7_GCATGTTTCCCGACATC--204	-1.84216	-2.80486	-1.33733	-1.34928	-2.48089	-3.37972	-1.56278	-1.55906	-2.15773	-0.931282	0.32429	0.349015	-2.77011	-5.75645	-3.96934	-3.9639
ABCB7_GGGAACCACAATATTCA--205	-2.96606	-2.28641	-0.0488811	-0.0447804									-2.41764	-0.647476	0.909837	0.912099
ABCB7_GTCTCTGTTAGCGGCTC--206	0.103091	-1.64277	-1.50796	-1.5477	0.939719	0.232404	-0.226686	-0.265617
ABCB7_TATCACATGGCAGAGAT--207	0.65507	-0.263099	-0.506462	-0.55408	1.0192	-0.249112	-0.761089	-0.80101	0.419683	1.03773	0.469108	0.4736	0.785475	0.631581	0.100548	0.0739406
ABCB7_TATTTGGTGCATCACTC--208	-3.11808	-4.58426	-2.24257	-2.2363					-2.96598	-1.06503	0.762585	0.793656	-2.12268	-1.6048	-0.239793	-0.24019
ABCB7_TCAGAATCGCGGAGTGC--209					-3.78586	-3.44277	-0.75752	-0.737533	-3.27615	-2.23619	-0.189044	-0.155538	-3.18652	-0.765974	1.29263	1.30182
ABCB7_TGGAGGCCACATCAACT--210					-2.40497	-0.564046	1.20238	1.20515	-4.75961	-3.17075	-0.073673	-0.0285213
ABCB8_AGAATGTCTGGAAGCGG--273	1.65412	1.53918	0.176869	0.156916	1.11618	0.00412581	-0.837339	-0.855734	0.876984	0.431028	-0.250889	-0.269066	0.569235	0.356422	-0.0949152	-0.101454
ABCB8_CAGCACCAGGTACCCGA--274	0.74158	0.328483	-0.368193	-0.373091	0.788314	0.794098	0.19274	0.178056	0.903022	0.130394	-0.568904	-0.587609	1.00044	0.234637	-0.503641	-0.51639
ABCB8_CCATGCGCTCGCCAACG--275	-0.245944	0.27362	0.297272	0.308667					-0.395769	-0.230107	-0.0624414	-0.0547942	0.135494	-0.220295	-0.383001	-0.383292
ABCB8_CTTGACAACTGACGTGC--276	0.0253627	0.0462951	-0.127951	-0.121033	-0.14973	-0.768507	-0.682909	-0.686976	0.228825	0.906309	0.657049	0.652023	-0.300307	0.587954	0.715247	0.721233
ABCB8_GCAGCCTGCCTGGGAAT--277					0.322245	0.661893	0.401851	0.392442	0.297461	-0.488095	-0.783171	-0.78959
ABCB8_GGAGCTAGGGGGGCTCG--278					-0.693598	-1.18742	-0.703535	-0.701445	-0.527689	0.877691	1.13342	1.14374
ABCB8_TACCATGGGGCCTAGCA--279	-1.00165	-0.0349768	0.539906	0.563769					-1.02662	0.186529	0.775297	0.795744	-0.818299	-0.260275	0.211713	0.22516
ABCB8_TCATGAAACTCCCTACG--280	0.502381	0.643386	0.121188	0.120237	0.313941	-0.998579	-1.25254	-1.26185					0.784248	1.38957	0.795155	0.785519
ABCB8_TGCATTTATTTCGGGTC--281	-0.0722252	0.445616	0.342553	0.351081	-0.0740822	-1.59121	-1.56101	-1.56593	-0.256616	-0.740162	-0.665382	-0.660558	-0.122001	0.174612	0.183253	0.186671
ABCB8_TGGGGTCTCGCTTTAAC--282	0.661935	0.460158	-0.178423	-0.182007	0.430594	0.107699	-0.23169	-0.242325					0.910933	0.644697	-0.03402	-0.0454803
ABCB9_AAGGCGAATGTTCAGTC--211	0.451359	0.428031	0.324234	0.279525	0.250678	-0.099015	-0.0996253	-0.129965	0.402572	1.06399	0.507482	0.512108	0.214353	1.2323	1.07363	1.05217
ABCB9_AGGTGCGCAGGCCCATC--212	-0.66253	-0.10107	0.558276	0.529477	-0.402918	0.240352	0.674636	0.652445	0.0189187	0.0963563	-0.188618	-0.18098	-0.659991	0.290634	0.702008	0.688428
ABCB9_CATGGATCAGTTCAGCA--213	0.823548	0.885327	0.526537	0.476513	1.19544	1.09729	0.468049	0.42593	1.26725	0.744551	-0.423944	-0.426106	1.40852	0.995044	0.0578	0.0255766
ABCB9_CGTCATCGTGTGCCTGC--214	-0.0936986	0.591817	0.861448	0.824524	0.0647807	0.126948	0.250031	0.222009	0.146409	0.539854	0.164647	0.171284	-0.0949978	-0.19055	-0.147538	-0.16621
ABCB9_GAGCTTCGCCAATGAGG--215	-0.306667	-0.591027	-0.175488	-0.20937	-0.906647	-0.523209	0.246251	0.230341	-1.3599	-0.476538	0.214362	0.232825	-1.09849	-0.492857	0.204407	0.19478
ABCB9_GCAGCTGCGGTACAGGC--216	0.105223	-0.132095	0.00125096	-0.038514	-0.16486	0.434443	0.710327	0.685168	0.0241282	0.162759	-0.125902	-0.118305	0.467106	0.365818	0.0423533	0.0186149
ABCB9_GCGCGGCCCGTGTAGTA--217	-1.66375	-0.485828	0.859474	0.844975	-1.87429	-1.53895	-0.12563	-0.129476	-1.90059	-1.35852	-0.284947	-0.26224	-1.79617	-0.711624	0.44051	0.43717
ABCB9_GCTGTGGAAGGCGGTGG--218	-1.75635	-1.96416	-0.555416	-0.568593
ABCB9_GTACGTCCACACGAACA--219									-0.0806652	0.487406	0.272913	0.281333	0.102954	0.0388851	-0.0471618	-0.0676181
ABCB9_TTTGGCCTTCATGAGTG--220					-2.13052	-1.98486	-0.401048	-0.4017
ABCC1_AAAGCACTTGGTGAAGT--283	0.387013	1.1098	0.671756	0.672708	1.07109	1.0528	0.244357	0.226472	0.310801	0.437469	0.133488	0.126799	0.655098	-0.264559	-0.773032	-0.780808
ABCC1_AAGCTCATGAGGAAGTA--284	2.10668	2.43805	0.745634	0.718214					1.10779	0.851592	0.0156111	-0.00724926	1.34303	1.30175	0.335496	0.317812
ABCC1_AAGTCGGGGCATATTCC--285	-0.0835972	0.0802259	-0.014542	-0.00582567	0.201283	-0.112432	-0.283891	-0.29193	0.00733676	0.272422	0.171009	0.170477
ABCC1_ATGGCTCCGACCCGCTC--286	-0.462169	-0.657736	-0.476362	-0.4614	-0.95776	-0.159844	0.517495	0.522574	0.902905	0.0663162	-0.632903	-0.651606	0.311674	0.145044	-0.1349	-0.137729
ABCC1_GAACACGGTCCTCGTGT--287					-0.269611	-0.07509	0.0982994	0.0955898	0.0592277	-0.12829	-0.264342	-0.265927	-0.573203	-0.471767	-0.162877	-0.15296
ABCC1_GCGCTTCCTTCCTGTCG--288	-0.237858	0.187122	0.204877	0.216138	0.147324	0.37139	0.239447	0.232018					-0.276311	0.355026	0.466352	0.471992
ABCC1_GGATCATGCTCACTTTC--289									0.25001	0.303694	0.0402923	0.0348365	0.559844	0.840536	0.395448	0.389045
ABCC1_GGGCTGACCAGAAACAC--290	0.463109	0.281632	-0.211919	-0.212223	0.654953	0.943448	0.439755	0.42658					-0.863232	-0.635161	-0.133274	-0.119179
ABCC1_GTAGCCTCGGTCATGTC--291	-0.181168	-0.538388	-0.561985	-0.551659	-0.298596	-0.720164	-0.525549	-0.52793	0.1977	-0.501777	-0.730262	-0.734656
ABCC1_GTTCGTGAATGACACGA--292	0.743591	0.341209	-0.356935	-0.361866	0.877619	0.9773	0.310543	0.294848	0.883469	0.851084	0.164839	0.14653	0.407118	0.431564	0.0881072	0.0839038
ABCC12_ATCTGGACCAGCGAGGC--81					-0.315995	0.369837	0.38636	0.397122	-0.693426	-0.101394	0.222272	0.233819
ABCC12_CCAGGAAAATGTGGCGA--82	0.146774	0.169809	-0.0332338	-0.0291323	-0.317723	-0.264072	-0.246261	-0.235476	-0.28179	0.323001	0.43285	0.431088	0.202832	0.300706	0.165526	0.148983
ABCC12_CGTGTTGATGGACATCG--83					0.789495	0.143459	-0.664049	-0.667526	0.345679	0.12976	-0.086319	-0.108367	0.979469	0.619276	0.0369965	-0.00408562
ABCC12_CTACCTCTTCATCCCAA--84	-0.876049	-0.265163	0.269173	0.286807									0.355234	0.403156	0.18024	0.158882
ABCC12_GGAATTTCCACACCACG--85	0.561307	0.416732	-0.0851583	-0.0865414	-0.109316	0.21182	0.0742838	0.0823838	0.108612	0.0692573	-0.0236813	-0.0380649
ABCC12_GGGTCGCACTGGGATCA--86	0.0176347	0.0488538	-0.0610892	-0.0552791	-0.401113	0.134687	0.214657	0.226515	0.769134	0.623506	0.18747	0.151732	0.839638	0.559575	0.057794	0.0211301
ABCC12_GTCATATCTTTCTGCAA--87	1.1911	1.09028	0.134357	0.124641	1.27283	1.76297	0.595182	0.58548	0.764077	0.70853	0.275121	0.239546	1.18392	0.631983	-0.0679955	-0.115538
ABCC12_GTTAGCACCCAACCCGG--88	-0.151461	0.188373	0.200335	0.208383									0.374174	-0.315373	-0.549192	-0.571149
ABCC12_TCATATGTCGACAATGG--89	0.609521	0.56242	0.0257714	0.0237504	0.250338	0.133044	-0.272577	-0.269109	-0.497501	0.257297	0.479193	0.484406	-0.146596	0.0564014	0.122382	0.11688
ABCC12_TGAAAGGCTACCGGCAA--90	0.239164	-0.263157	-0.532806	-0.529927	0.250281	0.376324	-0.0292552	-0.0257868	0.109325	0.386561	0.293252	0.278845	-0.223449	0.0380551	0.148279	0.145206
ABCC2_AAAATGCTGAAAAGATC--91	0.986151	1.12497	0.431067	0.409874
ABCC2_ACATCCTCGAGTGTCAG--92	0.144493	0.141048	-0.045699	-0.0486067					0.27383	0.215625	-0.169226	-0.16648	1.06296	1.00491	0.175205	0.165212
ABCC2_AGCAAACTGTTCTGGTG--93	0.696832	0.608826	0.089255	0.0743469	0.741251	0.798952	0.196552	0.189235	0.614957	0.758249	0.147706	0.146278	0.680955	1.13148	0.547444	0.541801
ABCC2_ATAGAGTTTGGTGGTAG--94	1.25697	0.898036	0.0409405	0.0138627	0.694732	0.925254	0.354182	0.347421	1.62523	1.6521	0.373145	0.359356	1.92283	1.99005	0.607362	0.587576
ABCC2_CTGCCTCCGGACTGTCC--95	-0.237594	0.00136823	0.0448564	0.0502501	-0.934003	-0.587282	-0.0615006	-0.0487681	-1.59191	-0.404852	0.444691	0.470265	-1.12092	-0.60234	-0.0275708	-0.0126922
ABCC2_TACAAGGGCCAGCTCTA--96					-0.930837	-0.557722	-0.034073	-0.0213784	0.487148	0.538949	0.0129651	0.013101	0.98	1.21571	0.439358	0.43031
ABCC2_TCCAATACAGCAGACAA--97	0.89796	0.769575	0.12881	0.109532	0.849321	0.739932	0.0647541	0.056143					0.917241	0.915962	0.179972	0.171638
ABCC2_TCCTGGATTTATACACG--98	-0.116892	0.184543	0.1553	0.158071	0.00189466	0.279649	0.175161	0.176692	-0.180573	0.339398	0.255185	0.263491	-0.296026	0.305407	0.34968	0.355164
ABCC2_TCGAGAGAATCCAGAAT--99					0.221243	0.486611	0.234405	0.233311	-0.271708	0.1797	0.155784	0.165205
ABCC2_TGGTATATCGAACAGCA--100	0.260337	0.716866	0.460315	0.45489	0.696752	0.817206	0.244774	0.237989	0.206489	0.904348	0.564051	0.567621	0.520688	0.522214	0.0412509	0.0374337
ABCC3_AGCAGGGAGTGAGGTCC--293	0.315709	0.836057	0.450024	0.452152	0.450496	0.530058	0.176094	0.165234					0.643922	0.739883	0.238847	0.231232
ABCC3_CAGGTAGAGCAAGTAGC--294									-0.405234	0.294518	0.468503	0.476342	0.081745	0.764174	0.637234	0.637717
ABCC3_CTCATACTGTATCAGCA--295	0.313958	-0.00448197	-0.389238	-0.387081	1.02887	0.971682	0.194162	0.176755	0.166781	0.35322	0.145375	0.141607	0.32806	-0.425403	-0.716251	-0.719316
ABCC3_GCGCTGGTCTCAGGGTA--296	0.368267	0.549291	0.12492	0.126181	0.386277	0.628042	0.321107	0.310973	0.924571	0.515559	-0.198123	-0.217265	1.0742	1.1666	0.379241	0.365429
ABCC3_GGAGCGGAATGGGACGA--297	0.312768	0.967825	0.583937	0.586113	0.118833	0.130136	0.0190571	0.0119507	-0.274413	-0.552876	-0.466218	-0.461033
ABCC3_GTGACCCCCACCACCAA--298	-0.29321	-0.325806	-0.267677	-0.255502	-0.262784	-0.410512	-0.242123	-0.244909	-0.740008	-1.08965	-0.692202	-0.67757	-0.426111	-1.09556	-0.884552	-0.876754
ABCC3_GTGGTGCGTCTCCTGGG--299					-0.755871	-1.18068	-0.651192	-0.648398	-0.965561	0.713992	1.262	1.28121
ABCC3_TGATGTAGCCACGACAA--300	-0.0784655	-0.355423	-0.453935	-0.445303	-0.132092	-0.129094	-0.0564141	-0.0606802	-0.540364	-0.548719	-0.284534	-0.273953	-0.693445	-0.774246	-0.385342	-0.373693
ABCC3_TGCCCTGCATCTACCTG--301	-0.706581	-0.903334	-0.543679	-0.524684	-0.155543	-0.144007	-0.0541536	-0.0581543	-0.564505	-0.337157	-0.0568573	-0.0457864	-0.945349	-0.829992	-0.27346	-0.258183
ABCC3_TGCGGTTCCGGGGAGCT--302	-0.16188	0.28032	0.242654	0.252662									-0.786574	-0.90574	-0.454864	-0.441873
ABCC4_AAGTTATAACTGGTATA--303	1.20013	1.25266	0.221503	0.20904	1.30971	0.890308	-0.0928793	-0.113465	2.02228	1.30282	-0.143604	-0.18502	2.14992	1.17493	-0.328267	-0.357573
ABCC4_ACTTCGTCTTAGTAACA--304	0.856131	1.82127	1.04103	1.03425	0.511061	1.11966	0.721341	0.709795	1.31737	1.75175	0.775866	0.748753	1.4306	1.41088	0.386362	0.367416
ABCC4_AGAACACGCGTGAGCAG--305	-0.177499	-0.528517	-0.55479	-0.544525	-0.297557	-0.631456	-0.437602	-0.439995	1.16367	1.36163	0.488339	0.464345	1.28104	1.35842	0.433413	0.416622
ABCC4_CAACTTTCACGGATGCC--306	-0.440484	1.08427	1.24983	1.26443					-0.920733	-0.181098	0.33699	0.355289
ABCC4_CAATCATAAAGTGTTAC--307					1.15929	1.89975	1.02672	1.00784	1.31936	1.67264	0.695428	0.668275	0.451647	0.296434	-0.0766552	-0.0815001
ABCC4_CCCTTGCAAAGCTGTTT--308	1.23047	2.43108	1.37779	1.36483	1.27627	2.09312	1.13442	1.11421					1.01347	0.912704	0.165756	0.152819
ABCC4_GAATATCGTGCCTTGCT--309									0.483098	0.332222	-0.0867701	-0.0969553	0.394162	0.340297	0.00546086	0.00144398
ABCC4_TGTTCTTACACTTCCTG--310	0.773781	0.332128	-0.388037	-0.393466	0.327553	0.624574	0.360645	0.351176
ABCC4_TTAAAATTGGCCATAAA--311	1.32444	1.54393	0.422095	0.407581	1.42895	1.48692	0.416413	0.394477	0.933569	1.19801	0.478317	0.458991	0.621669	0.423103	-0.063125	-0.0704188
ABCC4_TTCACCTCCTGGTACAC--312	0.147755	0.0513836	-0.212139	-0.20724	0.541296	0.0179611	-0.402499	-0.414387	0.0675393	-0.120907	-0.262507	-0.26426	-0.0833746	0.0402773	0.0232148	0.0260763
ABCC5_ACCGCACGATTTCCGTC--221	0.593174	-0.309515	-0.510472	-0.557206	0.354321	-0.826943	-0.896516	-0.928148	-0.265169	-0.792414	-0.876322	-0.866453	-0.10482	-1.56277	-1.51335	-1.53194
ABCC5_AGAGAACCAGCACTTCT--222	0.432075	-0.35494	-0.445526	-0.489959	1.0856	-0.077845	-0.634002	-0.674751	0.600278	0.875957	0.17952	0.182594	0.332925	0.328249	0.0922672	0.0697382
ABCC5_AGAGAGGCCCTCGGCTC--223	-4.58441e-05	-0.152762	0.0527056	0.0144442	0.295501	-0.148022	-0.178458	-0.209356	0.288761	0.876615	0.400657	0.406177
ABCC5_CATTGTCCACTGGGTGC--224					-0.0112388	0.17441	0.348075	0.321001	-0.394653	-0.944417	-0.936682	-0.925797	-0.2426	-1.04078	-0.901539	-0.918881
ABCC5_CCACGAAAAAGTCATAC--225	0.568857	0.0857321	-0.0985652	-0.144952	0.894213	-0.183141	-0.611953	-0.650315	0.278754	0.670945	0.20207	0.207668	0.851359	0.553267	-0.0207206	-0.0479222
ABCC5_GATGAGGAGCATCCCAA--226	0.00511973	-0.132406	0.0695227	0.0311875	-0.653232	-1.29889	-0.698051	-0.717121	-0.709136	-0.397624	-0.167311	-0.153957	-1.28974	-1.44997	-0.628017	-0.635921
ABCC5_GTGCTCTGAAGCCCATC--227	0.0474707	-2.57933	-2.40642	-2.44536					0.407607	0.383764	-0.176308	-0.171721
ABCC5_TATATCATCCCCAGTCC--228	0.616197	-0.950669	-1.1674	-1.21446	0.0696337	-0.29726	-0.177406	-0.205488					0.427857	-0.394048	-0.691923	-0.715308
ABCC5_TCGAGTTCTCCTGAACT--229					0.11336	0.768766	0.859525	0.830898	-0.837088	-0.257288	0.0635852	0.0779434	-0.393897	-1.25511	-1.01722	-1.0332
ABCC5_TGTGGCCCACAAGAAGG--230	-0.00331763	-0.0271464	0.180563	0.142348
ABCC8_ATGGCTCGCAAGTCGAT--101	1.20298	1.02394	0.199384	0.173479	1.18455	0.728611	-0.172324	-0.184948	0.330885	-0.898324	-1.32092	-1.31887	0.493601	-0.318129	-0.781672	-0.78518
ABCC8_CGAGGCCTTTGACGCCC--102	-0.911293	-0.585479	-0.136038	-0.116007					-0.395165	-1.09802	-1.04026	-1.02933	-0.147984	-0.11821	-0.169144	-0.165346
ABCC8_CGGCAGCGAGAACCACT--103					0.709715	0.853426	0.272264	0.265324	1.00422	0.979787	0.111704	0.105514
ABCC8_GACAGCAGATTCACGAA--104	0.0208871	0.213744	0.101479	0.101257	0.0945105	0.0505633	-0.116296	-0.115873	-0.0265976	-0.0689381	-0.255022	-0.2486	-0.181209	0.131554	0.101987	0.106164
ABCC8_GACATTCAGGGCACTCA--105	0.396475	0.748266	0.409682	0.401299	0.82309	0.936	0.278486	0.270189	1.01604	0.547647	-0.328257	-0.334592
ABCC8_GCATGTACAGGTGCAGA--106	0.537158	0.256654	-0.166702	-0.17814	0.808341	0.623064	-0.0245167	-0.0326373	1.16125	0.703913	-0.268061	-0.276173	0.931983	0.806072	0.0606013	0.0521
ABCC8_GCTGGTGTATTGGACCC--107	-0.751517	-0.116155	0.237009	0.253568									-0.0216153	-0.126101	-0.258304	-0.255945
ABCC8_GTGGTGGATGTGCACCT--108	0.269956	0.296184	0.0338371	0.0282036	-0.171669	-0.579643	-0.567246	-0.563638					-0.881217	-0.175953	0.244662	0.25681
ABCC8_TGGAGGTCAATGTCATC--109	0.296736	0.393878	0.115394	0.109178	0.156932	-0.124776	-0.333672	-0.333996	0.29757	0.161001	-0.239555	-0.2371	0.437328	-0.21641	-0.643763	-0.646631
ABCC8_TTCTTGGACCACGCCAT--110					-0.835422	-0.119455	0.339939	0.351491	-1.61543	-1.55207	-0.686963	-0.661101	-1.96162	-1.02497	0.0904633	0.114917
ABCC9_AATGAAGCCATGTGTTG--111	0.592753	0.19658	-0.260275	-0.272922	0.0233429	0.345283	0.226351	0.227625	-0.379688	1.20647	1.254	1.26474
ABCC9_AGATTGGTGACGACAGT--113													0.799665	0.316335	-0.34404	-0.351035
ABCC9_ATGAGGGACCAGGTTGA--114	0.612991	0.929868	0.460817	0.447731					0.388948	0.412871	-0.0481421	-0.0468046	1.00743	1.6157	0.821709	0.812349
ABCC9_ATGTAAGAATCCATCTC--115	0.226034	0.45434	0.218459	0.213779	0.0712761	0.492171	0.340959	0.34166	0.322915	0.66444	0.247115	0.24926	-0.114586	-0.425514	-0.497926	-0.494508
ABCC9_CCCATAGATTAGGACAC--116					0.566959	0.273366	-0.211659	-0.21689	0.825887	0.827631	0.0775345	0.0735259	1.35612	0.0232641	-0.994973	-1.0083
ABCC9_GTTAAGTACTGTCAGTC--117	-0.13234	0.0225975	0.00266254	0.00576941	0.213893	0.657434	0.410178	0.409172	-0.104974	0.378095	0.243866	0.251247	0.0540754	-0.206724	-0.387604	-0.386107
ABCC9_TAGCACATTCCGCTATC--118	-0.269345	-0.360255	-0.297634	-0.29155	-0.404844	-0.0276064	0.141819	0.148218					0.0294559	0.221732	0.056685	0.0584623
ABCC9_TGTTACCACAAAATGAA--119	0.528423	0.00296798	-0.415124	-0.426373	0.536165	0.21667	-0.247617	-0.25248	0.757354	0.563421	-0.141334	-0.144504	1.02435	0.437232	-0.367642	-0.377195
ABCC9_TTGCAGATCATCCAAAT--120	0.0527757	-0.490627	-0.622107	-0.623022	0.241353	0.172656	-0.0930932	-0.0944278	0.585256	0.154455	-0.436438	-0.437503
ABCD1_AGCGTCCTCTAGCTCCC--231	-0.176224	-0.333789	-0.00761851	-0.0433637	-0.350757	1.75494	2.15452	2.13168	-0.31777	-0.145029	-0.191708	-0.181427	-0.844598	-0.343762	0.187971	0.176055
ABCD1_AGGCCGGCGATGGCCGA--232	-0.716884	0.199025	0.89561	0.867587	-0.792009	-0.0400172	0.653164	0.635825	-1.44278	-1.16889	-0.419335	-0.400222	-0.811359	-0.207511	0.302551	0.290335
ABCD1_CCGCTGTCAGGAGGTTG--233	-0.480176	-1.02099	-0.486581	-0.517985					-0.926536	-0.136866	0.247315	0.262375
ABCD1_CGTGAAGAAGGCAGCCT--234	-1.75824	-1.52076	-0.110717	-0.123867	-1.85435	0.325848	1.7259	1.7218					-2.33698	-0.899246	0.60548	0.607014
ABCD1_GAGTGGCTTGGTCAGGT--235	0.266924	-0.0280315	-0.0054696	-0.047544	0.668188	1.0675	0.789085	0.75354	0.458085	0.979824	0.384025	0.388216	0.920399	1.08011	0.461115	0.433291
ABCD1_GATGAGGTTGATCTGCG--236	-0.0934843	-1.3068	-1.03731	-1.07424	0.367631	0.0598137	-0.0186163	-0.0504139	0.181897	0.251728	-0.148595	-0.142236
ABCD1_GGTGCACGAGATGTTCC--237	-0.0694124	0.495373	0.748365	0.711094	0.0449096	-0.0763404	0.0599649	0.0321909	0.0354252	0.306505	0.00984788	0.0173565	-0.10543	0.556575	0.606389	0.587811
ABCD1_TCTGACGGAGGACGTGG--238									0.0318693	0.435827	0.141687	0.149223	0.114414	-0.00377901	-0.0972972	-0.117857
ABCD1_TGCTAGCCACGATGAAA--240	-0.492934	-0.233152	0.310002	0.278781	-0.425187	-0.346757	0.102345	0.0804319	-0.800262	-0.452063	-0.157254	-0.143185	-1.07135	0.0360794	0.715648	0.705776
ABCD2_AAATCTGCATTCACTCC--313					-0.302292	-0.274127	-0.0768051	-0.0791448					0.488653	-0.231826	-0.62954	-0.634918
ABCD2_AAGCGTTTAAAGCAATC--314	0.310986	0.343825	-0.0387639	-0.0365577	-0.87389	-1.14317	-0.527247	-0.523117	0.580875	0.382146	-0.102113	-0.114283	-0.844024	-0.330507	0.158598	0.172416
ABCD2_ATCGAGTGCTGCTAAGA--315	0.485336	0.626785	0.11702	0.11635					0.425335	0.727691	0.347257	0.338244	-0.0925922	-0.0186338	-0.0295626	-0.0265683
ABCD2_CAGCTGATCGAGTGAAA--316	0.287352	0.651866	0.286517	0.289113	0.293355	-0.00248306	-0.241369	-0.250451	0.340902	0.84229	0.518217	0.510917	-0.211387	0.00190525	0.0700276	0.0747329
ABCD2_CAGTAAATTTCGAGCAG--317	0.259547	-0.0396047	-0.384672	-0.381617
ABCD2_CAGTGGACTAATTATGG--318	0.263997	0.458629	0.110315	0.113296	0.265499	0.42781	0.209324	0.200558	1.30732	0.842397	-0.126772	-0.153681	1.27152	0.757345	-0.161322	-0.177976
ABCD2_CATATGCCGCAGCCACC--319	-0.152768	-0.232859	-0.277171	-0.267314	-0.373436	-0.984005	-0.734583	-0.736117	0.588546	0.471513	-0.0178668	-0.0301916	0.128317	0.357048	0.199117	0.198929
ABCD2_GAGCTGATGCTATTGAA--320					0.253981	-0.275396	-0.485448	-0.494084	0.633354	0.70593	0.186641	0.173407	0.444712	0.952549	0.584075	0.57933
ABCD2_GATGTACCACAAACGTT--321	0.471984	0.19454	-0.305486	-0.305936	0.290762	0.534484	0.297498	0.288445	0.385295	0.131755	-0.221951	-0.230152
ABCD2_TCCTGATGAAGTATGTT--322	0.412071	0.700458	0.244134	0.244673	0.258614	0.547803	0.334359	0.32567	0.390009	0.207966	-0.148887	-0.157183	0.59979	0.0255744	-0.446095	-0.453074
ABCD3_AATAACTTCTTGAAGTA--91					1.5621	1.34129	-0.0421179	-0.0555456	2.22524	1.13208	-0.0603071	-0.143122	1.86185	0.879295	-0.210962	-0.279925
ABCD3_ACTTATTGCTGTTATGC--92	0.328529	0.378362	0.0442872	0.045984	0.72981	1.18156	0.418545	0.415837	-0.103259	-1.02149	-1.00438	-1.01191	-0.371213	-1.07665	-0.88136	-0.879764
ABCD3_ATTGTCATCTTACCAAT--93	-0.63876	-1.06626	-0.702996	-0.688501	-0.398443	-0.381613	-0.303633	-0.291809					0.741369	0.0989222	-0.346287	-0.379845
ABCD3_CTTCAGCAAGTACTTGA--94					0.70889	0.513928	-0.233498	-0.235937	0.928148	-0.437709	-0.956342	-0.997221
ABCD3_GAAGATACTCCTCATAG--95	0.202528	0.581519	0.338282	0.341646	-1.24846	-0.232377	0.479205	0.501977	-0.329567	-0.19275	-0.0580838	-0.0583009	-0.0733616	-0.88112	-0.857299	-0.865115
ABCD3_GTATCATTGGTCGTAGC--97	-0.341723	-0.659699	-0.510573	-0.500008	-0.556778	0.092345	0.288347	0.302211	-0.586752	-0.966087	-0.697831	-0.689733	-0.656026	-1.60096	-1.24171	-1.23111
ABCD3_TAGGCCATCATGCTCGC--98	0.187368	0.013781	-0.218527	-0.214963					1.22419	-0.969878	-1.64228	-1.69273	-0.307508	-0.421734	-0.263118	-0.263536
ABCD3_TCTGCCTGCTCCACAAG--99	0.669188	1.01847	0.438809	0.435999
ABCD3_TTTGGATGATTCAAAAT--100	-0.0718056	0.597311	0.551847	0.558841	0.455034	0.952892	0.39469	0.395521	1.36922	0.820019	0.0722783	0.0171386	0.920013	0.16904	-0.379012	-0.418215
ABCD4_AAATTGCAGATCTAACC--323	0.306764	-0.205716	-0.585225	-0.582949					-0.466921	-0.844969	-0.629807	-0.620716	0.0710508	0.0192672	-0.100557	-0.0999194
ABCD4_ATCCCCAGTCAGTACTA--324	0.537216	0.347223	-0.200384	-0.20191	0.754323	0.946045	0.36958	0.355281	1.1089	0.943409	0.106686	0.0838031	1.26491	1.14822	0.233949	0.21739
ABCD4_CACATACAGCAGGTTGC--325	-0.735841	0.449978	0.830975	0.850453	0.221319	1.05493	0.868795	0.860529	0.745016	0.14218	-0.451646	-0.467145
ABCD4_CACGGCCCCGGAAGTAG--326	0.178082	0.992607	0.706962	0.711361	0.144851	0.776777	0.646645	0.639244	0.555717	-0.12756	-0.595025	-0.606684	0.617933	0.128189	-0.355554	-0.362794
ABCD4_CCAGCTTCATCACAATG--327	0.68786	0.282516	-0.374975	-0.378987	0.574079	1.00082	0.556355	0.544096	0.604879	-0.134127	-0.634409	-0.647065	0.898557	0.186504	-0.483977	-0.495259
ABCD4_GCAATTTGTGATCTACC--328	0.487874	-0.266768	-0.778384	-0.779096	0.549605	0.323928	-0.102617	-0.114599					1.40389	1.44299	0.436233	0.417673
ABCD4_GGCCTGTGAGCATCTTC--329					0.0458071	-0.778389	-0.835989	-0.842268	0.118058	0.271693	0.0963709	0.0935925	0.294945	0.00858707	-0.260225	-0.262813
ABCD4_GTGAACAAAACTTTGAT--330					0.775755	1.13401	0.541849	0.527307	-0.896802	-0.116405	0.385708	0.403521	0.462826	1.07469	0.694164	0.689159
ABCD4_GTTCTGCCGATGATGAG--331	-0.513666	-0.768898	-0.549962	-0.53415									-0.37255	0.05072	0.226087	0.233114
ABCD4_TAAGACTCTGACATTCC--332	0.264894	0.43638	0.0874126	0.0903793	-0.992965	-0.890083	-0.186963	-0.181485	-1.07315	0.0688703	0.688702	0.710094
ABCE1_AAAATCTCCTGCCAGTC--121					-3.91075	-2.81794	-0.287505	-0.239146	-3.18122	-2.48866	-0.587609	-0.542589
ABCE1_AATTGATAAGGCGCCAA--122	-4.47566	-3.51268	-0.915455	-0.817984	-3.32847	-3.54246	-1.40416	-1.36277
ABCE1_ACATCTAGGTAACTAGA--123	-3.33373	-2.84127	-0.932132	-0.85947					-3.58937	-3.08904	-0.917959	-0.867945	-5.52986	-4.37807	-0.967868	-0.902777
ABCE1_ATCTGGTCTACATATTG--124					-5.74311	-4.4312	-0.66677	-0.59648					-4.4689	-3.27247	-0.544586	-0.491578
ABCE1_CAATCTACCAAGCAACT--125					-2.41082	-0.883928	0.636398	0.666805	-1.16739	-0.780586	-0.211908	-0.191529	-2.00834	-1.97007	-0.824595	-0.799609
ABCE1_GCTTTAGCCCTTTGCTT--126					-5.8997	-4.96372	-1.09385	-1.02168
ABCE1_GGCACAATATCGATGTG--127	-3.7531	-4.89729	-2.73546	-2.65368					-3.87741	-3.79107	-1.42942	-1.37588	-5.49972	-2.95081	0.440004	0.504752
ABCE1_TAGATTGACAATTGATA--128	-3.88139	-3.88108	-1.64194	-1.55738					-4.9989	-3.17005	-0.0664068	0.000853032	-3.35442	-2.13715	-0.125989	-0.0856733
ABCE1_TGTCAAGCAGCGTTTAA--129	-3.98927	-1.48284	0.821306	0.90821					-3.98723	-3.16887	-0.73456	-0.679678	-5.07611	-4.399	-1.28061	-1.22069
ABCE1_TTGTCCTGTAGTTCGAA--130	-0.630611	-0.719796	-0.439486	-0.425554	-0.454767	-0.205758	-0.0027129	0.00428392	-0.537258	-0.439613	-0.287839	-0.275169	-0.459252	-0.434964	-0.285718	-0.278374
ABCF1_ATCCACTCGGGCTCCGG--101	-1.16405	-1.14487	-0.402911	-0.381466	-0.728002	-0.696669	-0.373036	-0.356968	-0.336696	-0.29048	-0.152111	-0.152097	-0.856063	-0.0298437	0.444568	0.461483
ABCF1_CATCTCCGCTCATGGCA--102	0.137171	0.332686	0.136566	0.140794	0.192679	0.804761	0.442118	0.446329	0.404183	0.667851	0.421383	0.397443	0.458073	0.0455765	-0.236542	-0.26115
ABCF1_CCAAGCCGGAGAAGAAT--103	0.669238	0.477712	-0.101988	-0.104799					0.242403	-0.27557	-0.438004	-0.456713	-0.382404	-0.905325	-0.703592	-0.701643
ABCF1_CCCCAAAACCCCGCGGA--104	0.0584934	-0.467219	-0.606618	-0.601348	-0.484408	0.190999	0.333057	0.345988	-0.573275	0.239233	0.500489	0.508151
ABCF1_CTTCTCCGTGTCCCAGG--105					-0.899556	-1.03329	-0.581784	-0.563506	-0.542418	-0.788744	-0.543517	-0.536852	-1.30113	-0.535939	0.194692	0.22567
ABCF1_GAAAGTGCTCAAGGAGA--106	0.969574	1.09162	0.295399	0.288614	1.07289	0.921735	-0.0970196	-0.104146	0.728598	0.291907	-0.123072	-0.1575
ABCF1_GAGATACCCGAAAAGGC--107	0.627517	0.888404	0.338782	0.336523									-0.302038	-0.882971	-0.727504	-0.728094
ABCF1_GCCAACCAGTGATGAGG--108	-1.86491	-1.97842	-0.731194	-0.700476	-0.5284	0.556784	0.731634	0.745132	1.13646	0.653	0.0261635	-0.0214509	-0.442658	0.0941346	0.330554	0.334407
ABCF1_GGCAGTAGAAGATAAAC--109					-0.369402	-0.188763	-0.13243	-0.12098					0.190108	0.141437	0.0135826	-0.00255803
ABCF1_TAGCCGGCCGCCGCTAC--110	-1.29068	-0.895056	-0.0618003	-0.0386803	-1.37084	-0.312158	0.490649	0.514997	-0.176525	-0.51462	-0.459449	-0.464614	-0.250832	0.114563	0.240552	0.238343
ABCF2_AGCTGTCACTGGCGTCC--111	0.212374	-0.0660394	-0.316375	-0.313141	0.252885	-0.109947	-0.517466	-0.514031	0.164404	0.431741	0.309822	0.293635	0.424117	0.365396	0.102825	0.0792908
ABCF2_CATGAAAGGTAAGTGAG--112	0.548515	0.655962	0.163294	0.16208									1.42505	1.44455	0.605756	0.550595
ABCF2_CGTCGTTATGGCCTCAT--113					-0.927286	0.00458778	0.476767	0.495403	-0.478942	-0.053762	0.158495	0.163107	-0.934956	0.0105757	0.530405	0.549813
ABCF2_GAACATCAGTACTGTTG--114	0.158739	-0.568933	-0.780602	-0.776659	0.564536	1.22003	0.58021	0.579631	0.4461	0.637896	0.369655	0.34436	0.736894	0.943327	0.500695	0.467277
ABCF2_GGAGCTCTACGAGCGCC--115	-1.44454	-1.10593	-0.161754	-0.136598	-0.317919	0.499779	0.517736	0.528523	-0.306416	-0.26353	-0.140889	-0.141855	-1.16431	0.490953	1.14282	1.16947
ABCF2_GGCAGCCAAAAAGAAGG--116					0.492755	0.599893	0.0135742	0.0139196
ABCF2_GGGCCGCTGTCGAGCTT--117	-0.0571207	-0.109579	-0.165629	-0.15883					-0.810178	0.0930464	0.477358	0.492679
ABCF2_TCCATGCAAGATCCGCG--118	-0.139169	-0.664405	-0.661304	-0.65342	0.255403	0.623037	0.21364	0.217042	-0.14909	0.473234	0.514154	0.508102	0.364664	-0.270084	-0.498429	-0.520085
ABCF2_TGGAAGTCGACACAGAG--119	1.35023	0.939994	-0.130648	-0.142469	0.126511	-0.402803	-0.716124	-0.711061	1.15808	1.0293	0.391229	0.342915	1.49512	0.662545	-0.21659	-0.273965
ABCF2_TGTTGTCACAGAACCAC--120	-0.126763	-0.0801204	-0.0859637	-0.0782431	-0.537081	-0.22417	-0.0428493	-0.0292397	0.441485	-0.0867403	-0.352584	-0.377729	0.171616	0.0937301	-0.0234796	-0.0390359
ABCG1_AAAGGGCTCGCTCAAGG--131	1.09368	0.805699	0.0469976	0.0234675	0.797254	1.14879	0.508679	0.500691	1.16923	1.57994	0.602681	0.594471	0.778533	-0.0338222	-0.680607	-0.687361
ABCG1_CAGGCCGTTGATGAGGA--132	-0.00730508	0.420591	0.325313	0.325704	0.107463	-0.247716	-0.423298	-0.423031	1.29397	1.21557	0.155781	0.146046	0.125251	0.734184	0.50753	0.508217
ABCG1_CGAGACCACCTGGAAGC--133	-0.750157	-0.462152	-0.109807	-0.0932776	-0.917159	-0.756436	-0.241997	-0.229466
ABCG1_CGTGGACTTCCCGGCCC--134	-1.61194	-0.82442	0.0472107	0.0824638					-2.16494	-0.92311	0.305553	0.338138	-1.06729	0.025962	0.566241	0.580509
ABCG1_GAGATACTGACAGCGCT--135					1.55861	1.16839	0.015551	-0.00154919	1.06153	1.02389	0.117894	0.111002	0.508506	1.39273	0.919605	0.915926
ABCG1_GATGACGGAGCCCAAGT--136	-1.60419	-0.421985	0.444977	0.480062	-1.36117	-1.09226	-0.278814	-0.260969	-0.945241	-0.91779	-0.49609	-0.478428	-1.02145	-0.832485	-0.321681	-0.307935
ABCG1_GCATCTCACTGTGCAGG--137					0.266447	0.310743	0.0280953	0.0264603	0.571397	1.10244	0.520714	0.519819	0.159031	0.452608	0.20423	0.204532
ABCG1_GCTCCCGGTCCGCGTGT--138	-0.64468	-0.530325	-0.241538	-0.2273	-0.660282	-0.897584	-0.556136	-0.54668	-0.701056	-1.2216	-0.961456	-0.946782	-0.985547	-0.906352	-0.418641	-0.405304
ABCG1_GTTCAATAGTGGTGAGT--139	0.381771	0.231206	-0.0985175	-0.10658	-0.118748	0.749944	0.726701	0.729676	0.715631	0.698119	0.0209684	0.0183087	0.650165	0.646809	0.0825784	0.0772867
ABCG1_TTCACAGCTGCCCTCCG--140	0.582831	0.349857	-0.10102	-0.113451
ABCG2_AATATTTCTTTCTCAAC--333	0.992442	1.21773	0.338064	0.329027	1.27693	0.680731	-0.278451	-0.298666	1.29492	1.02898	0.0680832	0.0414259	1.01883	0.526116	-0.2244	-0.237414
ABCG2_CGTCTCTCAATCTCAGT--334	-0.0378633	1.18213	1.054	1.06196	-0.0102954	-0.152515	-0.16903	-0.174674	-0.391295	0.306107	0.470787	0.478343	-0.375622	-0.205932	-0.0285211	-0.0214502
ABCG2_GCAAGGAAAGATCCAAG--335	-0.462455	-0.309229	-0.127648	-0.112681	0.340987	0.683156	0.409388	0.399767					0.657126	0.900246	0.390423	0.382618
ABCG2_GGTCTCAACGCCATCCT--336	-0.15526	0.58334	0.540845	0.550743	-0.040078	0.187285	0.192581	0.187273	-0.135667	-0.0203985	-0.0263546	-0.023985
ABCG2_GTTAGGTCTGGATAAAG--337					0.849649	0.667839	0.0215649	0.00618654	1.43177	1.35659	0.304348	0.274914	0.885816	1.42847	0.766466	0.755368
ABCG2_GTTCCGGGCGCGCAGGA--338	0.387983	0.824381	0.385629	0.386565	0.228476	0.126061	-0.065312	-0.0736594
ABCG2_TCTGACCTAGCTGGGTT--339	0.844127	0.961601	0.190124	0.183534	0.464191	0.309067	-0.0549266	-0.0659421	-0.467389	0.47256	0.688033	0.697134	0.345792	-0.123991	-0.426639	-0.42996
ABCG2_TGTCGCGGGGAAGCCAT--340									-1.258	-0.956871	-0.213654	-0.188512	-1.29947	-0.579653	0.212524	0.232902
ABCG2_TGTGATGGGCACTCTGA--341	0.183109	0.466817	0.177505	0.181821	-0.396221	-0.068759	0.19735	0.196073	0.23336	-0.0811271	-0.333415	-0.338533	-0.0527928	-0.00238968	-0.0398026	-0.0373817
ABCG2_TTTATCCGTGGTGTGTC--342	0.235202	0.5201	0.19279	0.196247					0.837189	0.840912	0.185559	0.168189	0.969803	0.414001	-0.30389	-0.316199
ABHD1_AACCAAGCTCTGAGGGA--241					0.581976	0.142758	-0.0782946	-0.112765	0.169208	0.809906	0.418563	0.425021	-0.408702	-0.800254	-0.552714	-0.568559
ABHD1_AGAGAAGGTGTCTGCCC--242	0.0354576	1.36108	1.54222	1.50345	0.346803	0.836149	0.771578	0.74004	0.433785	-0.747754	-1.32635	-1.32197	0.189892	-0.0660355	-0.208763	-0.230003
ABHD1_ATCCTCCAAACACCAGA--243	1.28194	0.488979	-0.183865	-0.240437	0.704589	1.0362	0.73356	0.697561	0.231748	-1.11511	-1.55072	-1.54475	0.666404	0.402232	-0.0511701	-0.0767048
ABHD1_CGTTGGGTAGAAAGTCT--244	0.674395	1.4689	1.21229	1.1644	0.46677	0.136867	-0.00752837	-0.040562					0.811476	-0.0839267	-0.631911	-0.658754
ABHD1_GCCGTTGCCCTCTACTT--245									0.0185784	0.983892	0.699159	0.706799
ABHD1_GCTCCACTGCTGGCCGT--246	-1.39704	-0.566228	0.596345	0.578037	-1.71808	-1.95685	-0.647478	-0.653271	-1.34784	-1.33007	-0.647714	-0.629346
ABHD1_GGCACAAAAAGCCCTGT--247	0.48182	0.684972	0.560306	0.515162	0.436582	0.376468	0.252158	0.219501	-0.283486	1.05387	0.982925	0.992938	0.0893267	0.362711	0.285548	0.265215
ABHD1_GGCTGGGCCGCAGTTTC--248									-2.03746	-1.60379	-0.433336	-0.409555	-2.93992	-0.925967	0.97186	0.978829
ABHD1_GGCTGGGTAGTAGGATC--249	-0.0129943	-0.134561	0.0797778	0.0417013	0.35312	-0.109083	-0.177857	-0.209474	0.505549	0.48525	-0.144141	-0.140323	0.55238	0.336539	-0.0425223	-0.0670292
ABHD1_GTCGTGTTTAACAACCG--250	-0.154301	0.603139	0.91429	0.878232	-0.105866	0.791388	1.02802	1.00212					-0.332839	-0.305708	-0.107629	-0.124157
ABHD10_AATTGCACGACCAGAGA--121	-0.17765	-0.262289	-0.231446	-0.223052	0.0620336	-0.145965	-0.411224	-0.405331	-0.510658	0.133653	0.362384	0.368022	0.272794	-1.04649	-1.22194	-1.2407
ABHD10_CACGCTGAGGCCACGGT--123	-1.44658	-1.72511	-0.779467	-0.754285					-0.911306	-1.08276	-0.645914	-0.627323	-1.07723	-0.85946	-0.257727	-0.233823
ABHD10_GAAGGTCTGGTCGATTA--124					0.175158	0.439822	0.0902398	0.0946758					0.138068	-0.318574	-0.41647	-0.430966
ABHD10_GAATGGTACAAAAGCGT--125	-1.62787	-1.17334	-0.0969975	-0.0694162	-0.389708	-0.833816	-0.762347	-0.750636	1.06953	0.241697	-0.350376	-0.395826	0.376104	0.646263	0.411333	0.389315
ABHD10_GCTCCGACAAGGTACCC--127	-1.05035	-1.17933	-0.519341	-0.4994	-1.35617	-1.85585	-1.06398	-1.03982	-1.46943	-1.11365	-0.386905	-0.35027
ABHD10_TAGAGATGAAAGGTGTG--128	1.00499	0.364681	-0.457073	-0.464326	0.441192	1.08799	0.540109	0.541119	0.618709	-0.219025	-0.576925	-0.6078	0.341387	0.693551	0.478607	0.457686
ABHD10_TTCAGATGGTAACTCAG--129	0.269638	0.36469	0.073072	0.075548	0.515278	-0.0983252	-0.701433	-0.701378	0.455166	0.496241	0.223291	0.197703	0.208871	0.0658497	-0.0728068	-0.0895402
ABHD10_TTGGATCTAGCCTTGGA--130	-1.5922	-0.902831	0.147794	0.174903	-1.21245	-0.176659	0.508079	0.530387	-0.606987	-0.935527	-0.656759	-0.648007	-1.48237	-0.245801	0.589165	0.62587
ABHD11_AAAAGACGACGGCCGGG--131	-0.421945	-0.454576	-0.247615	-0.235989					-0.483171	-0.000146745	0.214306	0.219055	-0.507074	0.256273	0.529776	0.535664
ABHD11_AGACGTTCCACCAGCTC--132	-0.089068	1.28736	1.25434	1.26156
ABHD11_ATCTTGGCCCAGCAGAC--133	0.311943	0.247407	-0.074711	-0.0727948	0.538405	0.802153	0.181807	0.181564					0.150704	0.143902	0.0387315	0.023836
ABHD11_CGAAGCTAGGGCCGTGG--134	0.462533	1.06395	0.633266	0.63319	0.906302	0.407972	-0.486604	-0.491585	1.38988	1.91508	1.15661	1.1008
ABHD11_CGCTTCCGCTTTCCTAC--135	-1.1889	-1.72922	-0.969339	-0.947566	-0.524664	-0.529739	-0.357674	-0.344225	-1.02722	-1.17153	-0.674478	-0.65214	-0.893054	-0.891356	-0.395649	-0.377565
ABHD11_CTGCTGCTGGGTGCGAC--136					-0.0240074	-0.0607512	-0.261876	-0.254874	0.354109	0.15188	-0.0685773	-0.0908979	0.597978	-0.234232	-0.596893	-0.625921
ABHD11_GCACCCTCGCGAAGCTA--137	0.293477	0.0590864	-0.249719	-0.247558	-0.129834	0.358712	0.236471	0.244835	-0.188695	-0.364117	-0.302624	-0.307396	-0.500494	-0.181931	0.0877848	0.0934652
ABHD11_GTGCCCTGCGTCGTCGT--138	-0.669756	-0.873602	-0.487988	-0.473083	-0.654104	-1.28657	-1.01802	-1.0029	-0.237725	0.297854	0.384815	0.381628	0.245683	-0.376492	-0.536341	-0.554237
ABHD11_GTGGATGCTCGTAACCA--139	-0.213792	-0.409268	-0.35237	-0.343498	-0.401225	-0.487951	-0.407898	-0.396038	-1.38887	0.0900255	0.774927	0.808957	-0.516424	-0.555385	-0.276499	-0.270315
ABHD11_TCCAGGCTCGGGTCCAG--140					-0.0231346	1.47723	1.27545	1.28244	-0.0666252	1.37746	1.37555	1.36683	-0.160917	0.440179	0.514404	0.509355
ABHD13_AAATGCATTACTTATGT--251	0.777767	1.54178	1.21435	1.16498					0.763311	0.896342	0.0845165	0.0863109	0.548025	-1.05214	-1.42836	-1.45283
ABHD13_AGCAGTGGCTATTCATT--253	0.891205	0.697293	0.29215	0.241159	0.595445	0.0406577	-0.189357	-0.223995	0.302034	-0.208024	-0.693375	-0.68796	0.938872	-0.0524131	-0.683457	-0.711447
ABHD13_GATTTCAGCCATTATGG--254	0.457187	-0.146562	-0.254353	-0.299145	0.740113	-0.779427	-1.1057	-1.14214					0.0946149	1.271	1.19039	1.17001
ABHD13_GCAAAAGGTTAACTTTG--255	2.78597	0.957289	-0.745992	-0.824044					1.60797	2.05397	0.644328	0.639491	1.28957	-0.503723	-1.36341	-1.39456
ABHD13_GGGAATGCAGGCAACAT--256	-0.411255	-0.480079	0.00711501	-0.0252733	0.183933	-0.418804	-0.375003	-0.40451	0.554317	0.428065	-0.235843	-0.232408	0.626735	-0.873613	-1.30115	-1.32633
ABHD13_GTTGATTATCGAGGATA--257	0.928013	0.325495	-0.104866	-0.156382	0.987146	-0.062078	-0.552726	-0.592248	0.720387	1.11285	0.331404	0.333535	0.684533	0.510009	0.0447875	0.0190894
ABHD13_TATTCTGTATAAATTCC--258					-0.117304	-1.34966	-1.10542	-1.13117	1.19159	1.7656	0.650658	0.64909
ABHD13_TGAAAAGTCACTATTAA--259					1.11803	1.09293	0.515197	0.474043	1.08769	1.74415	0.702743	0.701991	0.763891	1.29796	0.781003	0.75459
ABHD13_TGGAATGCCAGTGGGCA--260	0.187914	1.21944	1.29613	1.25519	0.0924729	-0.433422	-0.328765	-0.357132	-0.747271	0.375554	0.632858	0.646511
ABHD14A_GCGAGCCTGCCCACTGC--265									-2.01587	-1.0613	0.0938691	0.117481
ABHD14A_GGCCTCTCGGAAGAAGA--267	0.106831	0.267545	0.39979	0.360002									-0.0365151	0.397348	0.402232	0.383032
ABHD14A_TGGCAACTCCCAAGGAG--270					-0.534388	-0.774877	-0.253114	-0.273666
ABHD14B_AGCGTGGAGCAGCGCGA--271	0.134435	0.0335694	0.146902	0.10672	-0.091112	0.692956	0.919768	0.89369	-0.0308077	0.18541	-0.0643694	-0.0563408
ABHD14B_ATCAGCACCCGGTGGTT--272									-0.793244	-0.279633	0.0102095	0.0242236	-1.22692	-0.627871	0.153124	0.144653
ABHD14B_CAGCCCCTGCCCCTATT--273									0.243557	-0.682626	-1.12659	-1.12072
ABHD14B_CATCCACCACAGCCGCC--274	-0.300353	-0.56313	-0.151916	-0.185888	-0.57026	-0.44667	0.0989621	0.0788579	0.128044	0.777581	0.415373	0.422154	0.23294	0.343954	0.17316	0.151532
ABHD14B_CCAGGGGCCGTGAGGAA--275	0.126597	-0.214672	-0.0959695	-0.13604	0.013598	-0.521426	-0.364287	-0.39167	-0.776131	0.0595277	0.337258	0.351137	0.40124	0.725699	0.445178	0.422033
ABHD14B_CCCGGGCTTTGTGCCAG--276	-0.700361	0.057096	0.742361	0.714102	-0.408141	-0.0343391	0.403421	0.381295					-0.536801	-0.686608	-0.355552	-0.370242
ABHD14B_GACTGATCACAACCGGG--277	0.214509	-0.0573993	0.00107372	-0.0402521	-0.187445	-0.181816	0.109095	0.084218					0.277535	0.202703	0.00283405	-0.0191958
ABHD14B_GTTCTGCCAGGTCTCGG--278	-0.195003	0.366001	0.705037	0.66956	0.457726	0.397335	0.258956	0.226035	0.301023	0.676179	0.191543	0.196966	0.371772	1.21573	0.954426	0.931547
ABHD14B_TGGCCCAGGCTGGCTAC--279	-0.948852	-0.831832	0.0236793	-0.00103078	-0.795926	-0.222058	0.47373	0.456439	-0.944804	0.0974167	0.494527	0.509731	-1.38631	0.0896636	0.974579	0.967546
ABHD17A_CCATCCCCAGCTGGCAT--343	-0.0909603	0.242682	0.153285	0.162123	-0.847827	-0.121276	0.475556	0.479391	-0.159528	0.457651	0.467623	0.470476	-0.628606	-0.247596	0.0981618	0.108877
ABHD17A_CCTGGTGGTTGCCTGCT--344	-1.75276	-0.630973	0.491792	0.528047	-0.607969	-1.15746	-0.736284	-0.735164	-1.30133	-0.609802	0.162341	0.188362	-1.92548	-1.51054	-0.301783	-0.272389
ABHD17A_CTCGGGCTCAGGCACCA--345	-1.29428	-0.511962	0.276376	0.305066	-1.8957	-0.880298	0.483918	0.499614	-1.51058	-0.592049	0.319774	0.350041	-2.66173	-1.95028	-0.251595	-0.211596
ABHD17A_GATGGCCTCCCTGAGCC--346	-2.17263	-1.11053	0.318505	0.361687	-1.67992	-1.39635	-0.190155	-0.176902	-2.89563	-1.80768	0.0286846	0.0870546	-2.72126	-1.84405	-0.105756	-0.0648995
ABHD17A_GCCATCCCCAGCTGGCA--347	-0.965013	0.144009	0.692172	0.71543					-0.0598823	0.562808	0.506265	0.507097	-0.0843977	0.0509947	0.034613	0.0374892
ABHD17A_GCCTGGTGGTTGCCTGC--348	-0.674767	-0.0678891	0.26856	0.287029	-0.499679	0.149712	0.491586	0.49148
ABHD17A_GGATGTACCCGCAGGCC--349									-2.19984	-1.71654	-0.344629	-0.300377	-2.45718	-1.23136	0.331208	0.368262
ABHD17A_GTGCCTGAGCCCGAGCC--350	-1.70078	-0.611063	0.473789	0.509187	-1.76926	-1.74779	-0.476169	-0.461904	-1.13759	-0.942014	-0.279172	-0.256473	-1.78749	-0.647393	0.469539	0.496946
ABHD17A_TCCAACAACCCAGCGCC--351					-1.017	-0.15729	0.563435	0.569185	-1.18152	0.132821	0.824992	0.848582
ABHD17A_TGCCTGAGCCCGAGCCG--352	-2.81792	-0.562795	1.33693	1.39076	-2.69345	-1.66943	0.279004	0.30373					-4.32027	-1.66172	1.14063	1.20452
ABHD2_AACTTCCGGTGCCCATA--280	0.529762	0.0245116	-0.133001	-0.17883	0.274674	0.723866	0.707289	0.67665	0.204878	0.609042	0.192454	0.198632	0.489	0.855856	0.518117	0.494181
ABHD2_ACCCAGCTGGTCGTCGT--281	-0.145218	0.772345	1.07727	1.04108	-0.260939	-0.177248	0.162565	0.138604	-0.80448	-1.04671	-0.748911	-0.734809
ABHD2_CTGTGATTGGCAATTCC--282					0.896856	-0.554959	-0.985529	-1.02392					0.698928	0.75818	0.283574	0.257746
ABHD2_CTTCACTCCATCAAACA--283	0.295876	0.727876	0.730603	0.688115	0.610456	0.976428	0.736425	0.7016	1.15069	1.24683	0.160837	0.15959
ABHD2_GAGGTCGAATGTAGAAG--284	0.479131	0.396272	0.273448	0.228342	1.07623	0.505911	-0.0440133	-0.0846456	0.881199	0.993855	0.0985939	0.0994629	1.46356	1.76836	0.795236	0.762517
ABHD2_GCCTTGTATGGGAAGAT--285	0.16438	-0.612723	-0.519906	-0.560516	0.313185	-0.38223	-0.424432	-0.455551	0.702742	1.3772	0.608247	0.610517	0.299292	0.70081	0.486756	0.46453
ABHD2_GGTGAACATGCGTGGCG--286	0.289333	-0.142668	-0.135459	-0.177853	0.263853	0.597389	0.588012	0.557508	0.749454	0.767807	-0.0342106	-0.0323074	0.734043	0.360761	-0.136739	-0.162883
ABHD2_TGCTGTACGTGATCGTC--287	-0.59644	0.646631	1.2607	1.23095					0.40211	0.630502	0.0743204	0.0789504	0.143041	-0.0665933	-0.178776	-0.199594
ABHD2_TTCGGGAGTCTCCAGCA--288					-0.20838	-0.00366926	0.301172	0.276556	-0.317089	-1.0849	-1.13206	-1.12179	-0.255696	-0.387422	-0.239639	-0.256862
ABHD2_TTGATCTGGGGGAAAAG--289	1.09527	1.57002	1.02507	0.971164									1.14722	2.99222	2.22534	2.19547
ABHD4_AAACGACCGCACCCCCT--290	-1.08739	0.506513	1.45694	1.43421
ABHD4_CACACCTTCGATCTGCT--291	0.273525	0.810346	0.828386	0.786217	0.201772	0.919985	0.951916	0.922186	0.352906	-0.245497	-0.766854	-0.761837	0.772972	1.21223	0.689345	0.66285
ABHD4_CCCCCTCCGGGTCCCTT--292	-2.75484	-0.80518	1.28764	1.28872									-3.90771	-1.64945	0.879351	0.895042
ABHD4_GGGATACATATCTGGCC--293	-0.85288	-0.211596	0.578163	0.552082					-1.57078	0.173455	1.0136	1.03372
ABHD4_GGGTTAGTTGGTCGGAG--294	-0.341511	0.20075	0.640161	0.606777	-0.048497	-0.306996	-0.108539	-0.135148	0.220272	0.282452	-0.145032	-0.138975	0.63005	-0.174028	-0.603728	-0.628935
ABHD4_GGTGCAGCGATTCCGGC--295	-0.426451	-0.927108	-0.429503	-0.461674	0.11488	-0.0884133	0.00133421	-0.0273122	-0.254925	-0.55025	-0.641408	-0.63162
ABHD4_GTAGCTGGCTGCCCACG--296	-2.86159	-1.58531	0.580646	0.583254	-2.17519	-0.597302	1.01623	1.01614	-2.71414	-2.35732	-0.707947	-0.678853	-2.20908	-1.18267	0.238671	0.239053
ABHD4_TCCTAGGACAGATGCCA--297					-1.2032	-1.36621	-0.399434	-0.411647	-0.590155	0.215062	0.361166	0.373586
ABHD4_TGAAGAATGTGGAAGCC--298					-0.5495	0.294223	0.826042	0.805679
ABHD4_TGACATCGATAGAGACA--299	0.13502	0.976988	1.08992	1.04973	0.806254	0.909088	0.538804	0.501538	0.561382	1.11429	0.445383	0.448763	1.06147	1.2843	0.573324	0.544228
ABHD5_ACGTAGGGCACCATGTG--300	0.35246	0.644219	0.608179	0.564883	0.195423	0.137112	0.173267	0.143616	0.255599	0.0733948	-0.379092	-0.373312
ABHD5_ATCCTTAGGCCAGCTAA--301	0.0691435	-0.681348	-0.523283	-0.562532	0.523196	-0.149476	-0.331417	-0.365154					0.206167	-0.540577	-0.693916	-0.715303
ABHD5_CCTGTTCGTATATCTAA--302	0.700548	-0.229097	-0.503617	-0.551885	0.850716	0.150631	-0.249238	-0.287058	0.672646	0.763385	0.0157282	0.0182344	0.605466	0.119492	-0.29418	-0.319166
ABHD5_CTCTGGGCACTGAATTT--303	0.567765	-0.507924	-0.691473	-0.737844	0.45544	0.49278	0.355923	0.323031	0.64469	1.28507	0.557199	0.559925	0.262047	-0.0196021	-0.209373	-0.231263
ABHD5_GACGAAGTAGTAGACCC--304	0.256447	0.276173	0.305913	0.263989	0.727071	0.000641584	-0.316956	-0.353235	0.772856	1.05782	0.239242	0.240961	0.591675	0.53388	0.1292	0.104339
ABHD5_GTCTAGTGCAGCGTTTA--305	1.06553	0.889124	0.364546	0.311065	0.738095	0.4138	0.088868	0.0524516	1.1054	0.908409	-0.145537	-0.146428	1.39985	1.20714	0.275555	0.24341
ABHD5_GTGGACTCTGCCGACAC--306	-1.13428	0.423705	1.40625	1.38419	-1.23806	-0.111662	0.878315	0.866536	-1.17399	-1.14725	-0.587929	-0.570926	-1.07829	-0.0404399	0.643653	0.633844
ABHD5_TACTTTCGTTTGAAATC--307									0.85259	0.979255	0.104242	0.105335	0.193485	-0.273582	-0.418653	-0.439925
ABHD5_TCTTGATCAGCAAGGTC--308	0.182653	0.180904	0.261202	0.220331
ABHD5_TGGAATCCATTGAAGAG--309									1.21985	1.42121	0.286266	0.284477	0.539738	-0.381596	-0.752415	-0.776808
ABHD6_ACCAAGTGCAGGTTCTT--141	0.126783	0.227337	0.0387067	0.0430727	-0.0309171	0.512588	0.316615	0.323705	0.0430348	0.837883	0.779007	0.766744	0.107942	0.531483	0.45093	0.437386
ABHD6_ATGACCTGTCCATAGAT--142	0.681197	1.06347	0.475148	0.472179	1.10827	1.13157	0.0864401	0.0788576	0.244493	0.552564	0.389044	0.370268	0.825486	0.815781	0.322147	0.285931
ABHD6_ATTCTTATCAGTGCTGA--143									0.793169	0.560999	0.112479	0.075963	0.56477	0.334209	-0.00933389	-0.0373127
ABHD6_CCACAAATGCCAGGATT--144	-0.652629	-0.00474844	0.368518	0.383196					0.0629655	0.341694	0.272466	0.259558	-0.362035	0.805139	0.995145	0.996451
ABHD6_GAGCCACATATCCTTGT--145					0.188703	0.178987	-0.180691	-0.17643					0.879571	0.81403	0.28926	0.251335
ABHD6_GGCTGGAGACATCCGAT--146	-1.04994	-1.16426	-0.50456	-0.484625	-0.0888924	0.330244	0.177485	0.185322	0.3967	0.45991	0.217329	0.193631	-0.650815	0.580493	0.936746	0.947177
ABHD6_GTAGGCACCTCCATGGG--147	-0.0995417	0.46108	0.435612	0.442973	0.270515	0.14579	-0.274872	-0.271664					0.179386	0.867806	0.746124	0.730322
ABHD6_TAACATGTTTGTGATTG--148	0.0193327	-0.485941	-0.597109	-0.591321	-0.159636	-0.159891	-0.259918	-0.25117	-0.411016	0.198484	0.375457	0.377873	-0.106592	0.653518	0.69647	0.689704
ABHD6_TCCGTGGAGCATGAGGA--149	1.31742	1.36065	0.313664	0.302277	1.10675	1.1138	0.0698133	0.0622504	0.721174	0.572564	0.16144	0.127252
ABHD6_TTCTGTTATTCCTTCCG--150	-0.532829	-0.213027	0.0738731	0.0869663	-0.248446	0.38065	0.346822	0.356714	0.995807	0.49214	-0.0616373	-0.104704
ABHD8_ACACACCATGCTGACCG--151	0.270335	0.207067	-0.0850537	-0.082587	-0.00122209	-0.0933283	-0.311437	-0.304729	0.0185887	0.102782	0.0566045	0.0451313	0.183131	-0.19095	-0.314789	-0.330709
ABHD8_CAGTGCAGGACGCAGGT--152	0.3214	1.02647	0.697533	0.699324	0.496668	0.818022	0.228786	0.229081	1.01564	-0.0664157	-0.630494	-0.674202	0.956607	0.138906	-0.430213	-0.470573
ABHD8_CCGTGGACAAGCAGGAC--153	-0.714635	-0.931924	-0.513956	-0.498457	-0.218894	-0.244794	-0.300649	-0.291138	-0.425785	-0.139499	0.0451464	0.04804	-0.103237	-0.219339	-0.178319	-0.18519
ABHD8_CTGACCGGGGTGACCGA--154	0.362723	0.762736	0.40401	0.405254	0.240898	0.219001	-0.179583	-0.175994	-0.077245	-0.387904	-0.384302	-0.392677	0.122749	-0.190052	-0.279129	-0.293141
ABHD8_CTGCGGGTGAAGCATGC--155	0.0288447	-0.100844	-0.218868	-0.213206	-0.595301	-0.130028	0.0946901	0.10905	0.162522	0.34126	0.220319	0.204192	-0.170549	0.527598	0.607369	0.602624
ABHD8_CTGGGTACTCATGTGCC--156					-1.73105	-1.68247	-0.611163	-0.582175
ABHD8_GACTCGACGCTCTCCAG--157	-1.04113	-0.284477	0.368872	0.388691
ABHD8_GGCTGCATCCGAGGATG--158					-0.675827	-0.0482446	0.236497	0.251894	-1.34972	-1.00821	-0.343638	-0.310873	-2.07572	-0.877065	0.299488	0.354941
ABHD8_GGGCTTGACCTCTACAA--159	1.04402	1.14061	0.290721	0.282952					-3.0974	-3.04466	-1.47229	-1.38302	-2.1213	-0.756874	0.445918	0.502811
ABHD8_TGTCATCCTTCGTACTC--160	-0.00995666	-0.409915	-0.499967	-0.493792	-0.444905	-0.621664	-0.509052	-0.496629	-0.633518	-0.267072	0.0254765	0.0350862	-0.81581	-1.05792	-0.606681	-0.591038
ABI1_CAACTGGAGTACATTGT--353	0.18407	0.706022	0.416009	0.420309	0.556835	1.17241	0.740567	0.728503	0.667491	0.054611	-0.487466	-0.501393	0.542522	0.461983	0.0284225	0.0222687
ABI1_CAAGAGAAAAGCTTTAG--354													1.84388	1.21342	-0.0861176	-0.111016
ABI1_CCAAGTCCTCCCATGTC--355	0.0254674	-0.354256	-0.528579	-0.521662					-0.25055	0.139857	0.210587	0.215288	0.420475	0.401077	0.0487312	0.0443354
ABI1_CCACCCGAGTCAGGTTC--356	0.182222	0.624318	0.335654	0.339984	-0.0219981	0.326006	0.318062	0.312549	-0.223963	0.177879	0.230863	0.235024	-0.20829	0.440722	0.506783	0.511444
ABI1_CTCTCAGCTTCGGAGAA--357					-0.891294	-1.1756	-0.546939	-0.542612	0.345083	0.610717	0.283852	0.276468
ABI1_GAGGAGGAGATCCCGTC--358	-0.197994	-0.365756	-0.37708	-0.366476	-0.0151386	0.451972	0.439004	0.433414	0.37452	-0.0458279	-0.392342	-0.400324
ABI1_GGGCGCTCCATATTCGC--359	0.353409	0.665986	0.252453	0.253959	-0.0551721	0.930911	0.947261	0.942124	0.22706	0.452842	0.20476	0.19977	-0.206092	0.242689	0.307288	0.311917
ABI1_TAGAGATTGGGTTGTAT--360	0.937769	1.33697	0.497189	0.489054	0.381201	1.17144	0.868226	0.85815	0.730252	0.694709	0.110738	0.0955381	1.01969	1.30731	0.556222	0.543195
ABI1_TCATTAGGAACTGTTGG--361	0.579976	1.01538	0.436585	0.434353	0.544949	0.19654	-0.226595	-0.238524					0.267464	0.281285	0.0307602	0.0285683
ABI1_TTATCAAATAAATGCAT--362	0.568753	0.690268	0.119657	0.117611	1.36597	1.16264	0.138246	0.117024	1.14837	0.709171	-0.153903	-0.177587	0.665594	0.400498	-0.11496	-0.122887
ABL1_ATGCTACTGGCCGCTGA--141	-0.042108	-0.48489	-0.559196	-0.55805	0.144553	-0.30531	-0.50587	-0.506046					0.086756	-0.140328	-0.342225	-0.341101
ABL1_GCAAGCTTGGCCTTCTT--142	-0.00135799	0.105599	0.00673784	0.00699895	0.522965	0.0939769	-0.361421	-0.366126	0.0140639	1.38789	1.1749	1.18083
ABL1_GCGGCATTGCGGGACAC--143	-0.151853	-0.28188	-0.290058	-0.286527					-0.409664	-0.315879	-0.248523	-0.237414	-0.508296	-0.458894	-0.278108	-0.270206
ABL1_GCGTGATGTAGTTGCTT--144	0.372344	0.340601	0.0165575	0.00869939	0.498697	0.132506	-0.306549	-0.310964	0.367436	0.0637952	-0.382986	-0.381385
ABL1_GGAAGAAGGAATCATCG--145					0.311416	-0.0897267	-0.402659	-0.404832	0.600444	0.119275	-0.481667	-0.482917	0.334367	0.595921	0.234783	0.233088
ABL1_GGAGGGTGTACCATTAC--146	-0.020732	-0.0533303	-0.140517	-0.139835	-0.416279	-0.498181	-0.321055	-0.314519	0.486234	0.174374	-0.351005	-0.350858	0.398973	0.204389	-0.198298	-0.200729
ABL1_GGTGTTGAAGCGGCTCT--147	0.432382	0.0152861	-0.344935	-0.354097	-0.207871	-0.284347	-0.247571	-0.243529	-0.252128	0.0202841	-0.0165866	-0.00740532	-0.249541	-0.401927	-0.387548	-0.382594
ABL1_GTGCAACGAAAAGGTTG--148					0.405088	0.791509	0.415495	0.4122	0.344124	0.454261	0.0229038	0.0247897	0.139583	0.686236	0.450365	0.450889
ABL1_TACGGGGAGGTGTACGA--149	0.638218	0.263645	-0.220606	-0.234241	0.920096	0.807703	0.0848618	0.0754037	1.02832	1.87503	0.990996	0.984511	1.00115	1.0757	0.285742	0.276453
ABL1_TGGGCTTGTTGCGCTTT--150	-0.542025	0.261208	0.488138	0.500146									-1.00212	0.48077	0.979142	0.992668
ABL2_AAGTTCGCTCTAAGAAT--151									1.40356	1.78218	0.64989	0.638813	0.618103	1.34942	0.805808	0.800882
ABL2_AGATGGACAGCTGCCCA--152					-1.03744	-0.304607	0.290833	0.304804	-0.328116	-0.863594	-0.850191	-0.84008	-0.345223	-0.122497	-0.0465837	-0.0405392
ABL2_AGCCTCATTTAGTGCCT--153	-0.496183	-0.710769	-0.511462	-0.500451
ABL2_CTTGGTTACAACCAGAA--154	0.772552	0.556163	-0.00903473	-0.0255879	0.224012	0.000775191	-0.253296	-0.254423	0.474959	0.152898	-0.365021	-0.364736	0.747665	0.940689	0.313755	0.307353
ABL2_GAATTCTTCTACCTCCA--155	0.222855	0.32854	0.0945742	0.089964					0.699892	0.872034	0.205297	0.20283	0.475509	0.256341	-0.195567	-0.19887
ABL2_GCCATACGGGAATTTGC--156	-0.339859	0.0288398	0.13395	0.141566	0.35264	-0.182508	-0.523203	-0.525869					0.831326	1.09629	0.41555	0.408195
ABL2_GCTGCACTGCGTGACAC--157	0.632767	0.117839	-0.363128	-0.376644	0.339406	0.119539	-0.212243	-0.214751	0.381028	-0.345075	-0.800848	-0.799414	0.483196	-0.716362	-1.17321	-1.1766
ABL2_GCTTTGCATCGTCCCTA--158	0.951792	1.13347	0.46027	0.439822	0.917718	0.894007	0.172768	0.163338	1.12452	1.21658	0.268899	0.261237	1.11945	0.990843	0.12481	0.114174
ABL2_GTGCAACGAAGAGATTA--159	1.25922	0.719253	-0.139199	-0.166325	1.00476	0.667104	-0.112752	-0.123223
ABL2_GTGTACAAGCTCTGCCA--160	-0.104819	-0.257703	-0.294221	-0.291712	-0.0757442	-0.511486	-0.56369	-0.561229	1.08161	1.23934	0.320055	0.312918	0.852143	0.620171	-0.0739538	-0.0815458
ABLIM2_AGAAATGATGCTCTCTG--363					1.12907	0.555281	-0.295621	-0.314162	0.978372	0.658921	-0.090674	-0.110908	0.37012	-0.0659428	-0.38478	-0.38845
ABLIM2_AGGGCGGCTTCTTCGTG--364	-0.580715	0.476456	0.744301	0.761219	-0.357394	-0.0410614	0.196614	0.194898	-1.52988	-0.361845	0.562859	0.593518	-1.55728	-0.408809	0.554926	0.579017
ABLIM2_AGTGACCTTCAACGGGA--365	1.29578	1.29552	0.194593	0.180552	1.00374	-0.0320107	-0.791129	-0.808252	1.27034	0.66212	-0.28237	-0.308528	0.849376	0.469199	-0.168556	-0.17913
ABLIM2_CACACACGAAGCAGTCG--366	0.0673456	-0.135975	-0.340845	-0.334619	0.0624288	-0.709634	-0.779406	-0.785874	0.729728	0.429239	-0.154382	-0.169571	0.831192	1.17431	0.548656	0.538345
ABLIM2_CACAGGATCGCCGTGCT--367	-1.07776	-0.191621	0.43878	0.463899	-0.524576	0.241642	0.601749	0.601925
ABLIM2_CAGCGCGCACCTGTCCC--368	-0.459674	-0.0654793	0.114074	0.128995	-0.377801	-0.214182	0.0384377	0.0369527	-0.62803	0.286283	0.608987	0.621347	-0.663755	0.661887	1.03103	1.04226
ABLIM2_GCTGCTTGTCGACACGC--370	-0.0697425	-0.329053	-0.433927	-0.42544	0.140217	-0.495643	-0.622382	-0.62973	-0.555987	-0.331619	-0.057005	-0.046107	-0.538099	-0.182091	0.103439	0.112851
ABLIM2_GTGTTCCCTGCCCGTAT--371	0.392494	0.355531	-0.0865116	-0.0856501
ABLIM2_TGCGACCAGTTCATTGA--372	0.222814	-0.147395	-0.465668	-0.462007	0.472173	-0.0631779	-0.433016	-0.444122	0.102469	0.00787349	-0.157042	-0.159504	0.370469	0.429049	0.10998	0.106304
ABR_AATGTAGATCTCTTCGC--161	-0.00321944	0.298738	0.203829	0.209915	0.146818	0.248821	-0.0796364	-0.0748353	0.372055	-0.132578	-0.362357	-0.385258
ABR_AGGACATCGACCCCCGC--163	0.431807	0.645453	0.236923	0.237253	0.290702	0.371098	-0.0646102	-0.0616623					0.70842	0.305834	-0.120406	-0.152924
ABR_CATCTTCTACAAGATCC--164	0.600633	0.460137	-0.070104	-0.0720073	0.309173	0.645555	0.196078	0.198788	0.363349	0.791725	0.566467	0.543848	0.662562	0.499284	0.099443	0.0683742
ABR_GCCTTCAGGGGTTTCAT--166	0.0206264	0.135784	0.023684	0.0294546	0.515446	0.74062	0.137388	0.137441	-0.119869	0.299873	0.325615	0.318618	-0.153687	-0.029757	0.0403061	0.0350284
ABR_GGGACGGACGAGTACGA--167					0.0334802	-0.251909	-0.495884	-0.489623	0.033517	-0.717046	-0.770978	-0.782934	-0.084978	-0.141068	-0.11056	-0.118009
ABR_GGTTCTCTCGGGGTTCT--168	0.230808	0.758125	0.4945	0.49749	-0.322157	0.158239	0.179355	0.190197	-0.254199	0.135582	0.2311	0.228446	-0.417826	0.27592	0.498045	0.501113
ABR_GTTGCACCTTGGGGCAC--169	-0.0636935	0.136567	0.0852555	0.0921417	0.130817	0.852859	0.536329	0.541336	0.274853	0.294379	0.11509	0.0953313	0.616235	0.319128	-0.0540425	-0.0836475
ABR_TCCCCGACTCCACCTGA--170	0.659597	1.32733	0.754581	0.751898	-0.168954	-1.55224	-1.64532	-1.63645	-2.0913	0.259583	1.30935	1.36609	0.0367978	-0.025883	-0.0654795	-0.0767759
ABTB1_ACCTTCACACACGTGCC--373	0.0622322	1.23115	1.03001	1.03632
ABTB1_CAAGCAATGCCAGCTGT--374	-0.670796	0.353461	0.687013	0.705417					-0.916191	-0.697905	-0.182849	-0.164642
ABTB1_CCATGCAGGGTGACGGC--375	-0.064087	-0.426722	-0.535721	-0.527327	-0.26961	0.246186	0.419574	0.416865	0.209484	-0.15215	-0.3885	-0.393133	-0.095175	-0.472697	-0.481907	-0.478876
ABTB1_CCATGTCCTCCCGGAGG--376					-0.508141	-0.248495	0.0995763	0.0995666	-0.34643	-0.593907	-0.459175	-0.452529	0.00627893	0.182153	0.105432	0.107002
ABTB1_GAAGGGCAAGAGTGTCG--377	-0.157759	-0.515985	-0.556657	-0.546717	-0.595485	-1.02045	-0.608411	-0.607432	0.150216	-0.25492	-0.451707	-0.455138	0.496197	0.398535	-0.00419926	-0.00968582
ABTB1_GAAGTGGTCATCCAGCA--378	0.485812	0.341857	-0.168255	-0.168933	0.77156	0.407499	-0.181589	-0.196083	0.886829	0.837034	0.148546	0.130169	0.726601	0.90737	0.351316	0.342511
ABTB1_GCTCTACGCCAATGTCC--379	0.0272284	-0.0467993	-0.222407	-0.215519	-0.502155	0.109602	0.453289	0.453211	-1.54209	-0.831386	0.10147	0.132377	-1.05249	-0.417593	0.210235	0.227055
ABTB1_GCTGGCGAACAGGTCGC--380	-1.08658	-0.0195648	0.617271	0.642535	-0.908773	0.790266	1.43173	1.43626	-1.25469	-0.0229991	0.718008	0.743082	-0.704676	-0.138767	0.257611	0.269421
ABTB1_GGGCCCCAAAGGCCACG--381					-0.601188	0.023277	0.439488	0.440532					-0.391844	-0.561092	-0.372886	-0.365582
ABTB1_TTGAAGCCGTCAGGACA--382	-0.142304	0.47183	0.419885	0.42957	-0.252808	0.566831	0.727915	0.725015	0.128695	0.538689	0.356267	0.353273	0.229616	0.925835	0.700495	0.698848
ABTB2_CAAGACGCCCCAGAGCT--310									0.535643	1.43733	0.786639	0.790221
ABTB2_CAGATGAGATGCTCATA--311	1.25195	1.00575	0.35345	0.297306	0.944382	1.3882	0.926006	0.887018	0.996296	0.429109	-0.547613	-0.547648	1.19207	0.449427	-0.346693	-0.376966
ABTB2_CGCATCCACTCCATGAG--312					0.336481	0.710198	0.652495	0.621086					0.674588	-0.352013	-0.810751	-0.836359
ABTB2_CGGCCTCACCTTCTCAG--313	-0.00972192	-0.0541269	0.15797	0.119847	0.12522	-0.951061	-0.868193	-0.896969	0.109381	0.0954856	-0.253514	-0.246586	0.322744	-0.50159	-0.730934	-0.753371
ABTB2_GATGCGCACGGAGATTC--314					0.116881	0.178321	0.266737	0.238066	1.07885	0.520038	-0.515114	-0.515796	1.11875	0.682824	-0.0654954	-0.095107
ABTB2_GATGTCGCCGCTGTCCA--315	0.520437	0.149018	-0.00210589	-0.0478011	0.244278	0.139696	0.143344	0.113084	0.261286	0.947431	0.490919	0.496655	-0.0150756	0.165868	0.156773	0.137381
ABTB2_GGGACCCGCCGTTGTAG--317	0.0810283	0.173894	0.323817	0.284397	0.0542369	1.01344	1.14354	1.11565	0.113063	-0.585323	-0.936929	-0.93003	0.0120446	-0.446249	-0.473025	-0.492662
ABTB2_GGTTCGGAGCTCCAGCT--318	-0.595391	-0.746527	-0.133178	-0.162936	-0.959725	-1.47882	-0.674046	-0.689294	-0.786211	0.322662	0.607526	0.621485	-0.755717	-0.337836	0.135949	0.123232
ABTB2_TGCCATGCACCACATGC--319	-0.931568	-0.919689	-0.0760195	-0.100976
ACAA1_ACGGCCATCTGCCGGGC--320					-0.346355	0.39415	0.790797	0.767902	-0.422742	-0.653601	-0.625985	-0.61488	-0.638162	-0.779019	-0.381877	-0.395654
ACAA1_AGATTGCCTGATTCCTA--321	0.407905	0.039364	-0.0346622	-0.0787502	0.17083	0.703843	0.756362	0.727018					0.0757001	-0.51467	-0.582948	-0.603159
ACAA1_AGCGGTTTGGCATTTCA--322	1.22564	1.16711	0.532843	0.477075	1.08514	0.158076	-0.397777	-0.43852	0.553976	1.01056	0.346895	0.350332	0.594801	0.175335	-0.231384	-0.256273
ACAA1_AGGGGTCCGGCCGATTC--323	-0.210112	0.141466	0.490853	0.455592	-0.111703	-0.565588	-0.325074	-0.350896	-0.312418	0.359851	0.309384	0.319624	0.0473535	-0.470434	-0.520231	-0.540186
ACAA1_ATGTCCCCCAGCTGTTC--324					0.0221714	-0.185521	-0.0340857	-0.0615762	0.641532	0.000958416	-0.724677	-0.721926
ACAA1_CACCACCACCACGTCCG--325	-1.20466	0.617312	1.64808	1.62703					-1.47976	-2.03901	-1.26328	-1.24388	-2.09185	-1.56974	-0.224833	-0.225507
ACAA1_CGAGAGAAGCTCGTCGG--326	0.819585	0.557796	0.201721	0.151753	0.41753	0.87933	0.767698	0.735279					1.06248	0.757085	0.0454537	0.0163492
ACAA1_GCCGCGCCTTGCCTGAG--327	-1.29923	-0.389683	0.70588	0.686174	-1.53543	-1.121	0.0668466	0.0587759	-1.0717	-0.189042	0.297883	0.314083	-1.38536	-0.432644	0.451649	0.444607
ACAA1_GCTGACAGAGGGAACCC--328	-2.78424	-1.42973	0.68324	0.684744					-2.14423	-0.810445	0.43557	0.460189
ACAA1_TGGGGCCGGGGCAATCA--329	0.415336	0.54531	0.466193	0.421999	0.230607	0.448498	0.461242	0.431153	0.517232	0.537649	-0.100012	-0.0962859	0.269713	0.938985	0.744216	0.722256
ACAA2_AAGGCTGCCTTGTCTGC--330	0.198809	-0.168092	-0.0988637	-0.139965					-0.423141	-0.900274	-0.872376	-0.861267	-0.45838	-0.847468	-0.56754	-0.582937
ACAA2_ACATAACTTCACACCAC--331	1.09234	0.13677	-0.406172	-0.460036	0.374259	-0.023052	-0.105892	-0.137772	0.683556	0.530455	-0.224922	-0.222502	0.275272	0.684062	0.485668	0.463658
ACAA2_ACATTTCTGACACAGTA--332	0.826786	0.0482085	-0.3128	-0.362871	1.03895	1.31924	0.794123	0.753956	1.3462	0.977899	-0.246475	-0.249256
ACAA2_ACTGTTCCAGGGTGGTT--333					-0.72416	-1.05821	-0.410179	-0.428365					-0.129871	0.341632	0.407381	0.389024
ACAA2_ATGCTATATATTTGGCA--334	1.09909	0.369774	-0.177798	-0.231757	1.2094	0.87173	0.233196	0.190904	1.705	1.45459	-0.0237209	-0.0293191	1.85501	0.860029	-0.368315	-0.404562
ACAA2_CAGTGAAGTCTTTCAGA--335	-0.0840504	-1.95541	-1.69239	-1.72945	0.696561	1.46166	1.16436	1.12846	0.221732	0.130263	-0.298254	-0.292208	1.16418	1.77492	0.996977	0.966956
ACAA2_CCATCTTTCTTGAATAC--336					-0.170287	0.46884	0.748334	0.723243
ACAA2_CCCTTTGGAGCTTACGG--337	0.247653	-1.77113	-1.73537	-1.77717	0.313479	0.502006	0.459608	0.428486	0.506862	1.24495	0.61463	0.618438	1.43094	1.17571	0.223852	0.191427
ACAA2_GTGGGCTACTTTGTATC--338	0.532455	-0.257728	-0.417085	-0.462952					0.428011	0.421547	-0.152967	-0.14854	0.61383	0.829639	0.410514	0.385454
ACAA2_GTTGACAGTGTGATTAT--339	0.600939	0.442935	0.236658	0.189813	1.1296	1.7616	1.17616	1.13486	1.07627	0.302133	-0.731191	-0.731854	0.797441	1.1566	0.617761	0.591046
ACACA_AATTAGATTCGTTGTCA--161	0.518019	0.16383	-0.247994	-0.259017					0.206758	0.246912	-0.093562	-0.0899954	0.339575	-0.0681076	-0.432595	-0.43435
ACACA_AGAAGTTCCGGTAGTTT--162	0.20041	0.238495	0.0180542	0.0139316	-0.093733	0.315387	0.275298	0.277974	-0.537008	-1.08261	-0.930996	-0.91833	-0.44878	-0.708665	-0.566154	-0.55893
ACACA_ATCTTAGCGGACCAATA--163									-0.470562	-2.07165	-1.96401	-1.95215	-0.455559	-0.411966	-0.265096	-0.257795
ACACA_CACTCTCGATTCATAAT--164	-0.109978	-0.105368	-0.138778	-0.136157	-0.276622	-0.0899546	-0.00687882	-0.00201411	0.135964	-0.77277	-1.06641	-1.06197	-0.229381	-0.574485	-0.573072	-0.568346
ACACA_CGAGTAACAAATTCTGC--165	-0.581255	-0.56291	-0.312341	-0.299481	0.244006	0.464167	0.196631	0.195265	-0.746618	-0.536205	-0.245916	-0.230685	-0.275625	0.209416	0.24057	0.245821
ACACA_CTTGCACCTAGTAAAGC--166	-0.713802	-0.839536	-0.509097	-0.493357	-1.01764	-0.430047	0.152057	0.165791	-0.607393	-0.160097	0.0380795	0.0516075	-0.29113	-0.602603	-0.561479	-0.55605
ACACA_GAGGCCTTGATCATTAC--167	-0.458519	-0.29119	-0.114578	-0.104384	-0.421642	-0.161605	0.0191324	0.0257328	-1.07772	-2.01332	-1.50397	-1.48468	-1.27231	-1.26461	-0.592473	-0.57587
ACACA_GCATGCGGTCTATCCGT--168	-0.91649	-0.977847	-0.525275	-0.505131	-0.956772	-0.495191	0.0459242	0.0589292	-1.06842	-2.02299	-1.51979	-1.50062
ACACA_GTTCAGCTCCAGAGGTT--169	0.0916818	0.66218	0.507256	0.505496	-0.0927975	-0.104107	-0.144826	-0.142162
ACACA_TTTGGTCCTCCAGGCAC--170					-0.435838	0.221268	0.411565	0.418336					-0.351365	-0.0336081	0.0462548	0.0523692
ACACB_ATGACCAACTTCATCCT--171	-0.290528	0.0228297	0.0982148	0.104758	-0.336078	-0.372862	-0.249746	-0.24417	-0.602866	0.516906	0.712087	0.72556	-0.797453	-0.893425	-0.526679	-0.515484
ACACB_CGTCACTGGAAGAAAGG--172	0.644976	0.335364	-0.15296	-0.166741	0.449451	0.49081	0.0849193	0.0810941	0.937895	0.170924	-0.653278	-0.658657	0.636214	0.551898	-0.00336074	-0.00849363
ACACB_CGTGTGACAAACTCAGC--173	-0.190912	-0.575401	-0.560042	-0.555662	-0.500897	0.204849	0.43896	0.446509
ACACB_GAGACACCGCAGAGAAA--174	-0.143233	-0.613559	-0.62693	-0.623587	0.331669	0.651265	0.324693	0.322278	-0.0767977	-0.070955	-0.223826	-0.21679	-0.236699	-0.130156	-0.124036	-0.119228
ACACB_GCACAGAGACTTTACCG--175	0.260404	0.392908	0.136317	0.13089	-0.00778545	0.198283	0.100313	0.10196	0.182638	0.563012	0.238495	0.242357	0.164495	-0.0713095	-0.323201	-0.322962
ACACB_GCCGACCGGCATCTTTG--176	0.25039	0.370806	0.120249	0.11504	0.437653	0.123138	-0.274808	-0.278492	0.4009	-0.0604461	-0.529367	-0.528176	-0.0177079	-0.0445491	-0.179265	-0.17695
ACACB_GGATGGCCCGCTCGTTG--177									-0.310172	0.00150575	0.00303776	0.0129292	-0.526812	-0.506309	-0.313615	-0.305503
ACACB_GGCGGCAATCCCGTTGT--178	-1.2563	-0.939037	-0.281703	-0.254176	-1.66045	-0.76607	0.248928	0.270355	-1.53136	-0.498063	0.31142	0.336253	-1.24638	-0.35696	0.298498	0.314806
ACACB_TGCTTCTGATTTACTCT--179									1.1985	1.21757	0.220951	0.212384	1.13029	1.32643	0.453421	0.442661
ACACB_TTGTTATTGGGCCCTCC--180	0.84061	0.643423	0.0372157	0.0191839	0.654334	1.09602	0.552154	0.545877
ACAD10_CAGAATCGTATCCCTTC--340					-0.31799	-1.30612	-0.928346	-0.951596	0.194883	0.847862	0.438347	0.444604	-0.375599	-0.661211	-0.435254	-0.451397
ACAD10_CTGGGTGTGTTTCAGGA--341	0.322768	0.86883	0.853132	0.81026	1.02391	0.970356	0.455245	0.415265					1.25017	0.680171	-0.15383	-0.184626
ACAD10_CTTTGCCACTCGCTCAC--342													0.268098	0.810359	0.616643	0.594698
ACAD10_GAAAATCACCGCTCTGT--343	-1.04393	-1.47756	-0.556912	-0.580264	-1.56987	-2.10489	-0.894127	-0.901768	-0.146221	0.144214	-0.0238814	-0.0149467	-0.1701	-0.658591	-0.566614	-0.584609
ACAD10_GAATTAGAAGCTCTCTT--344	0.916618	1.46225	1.0397	0.988343	0.120029	-0.288458	-0.202136	-0.230847	0.391128	0.279741	-0.268668	-0.263952	0.502179	0.728475	0.382144	0.358089
ACAD10_GCCTGTGAAAAAGACGA--345	-0.320508	0.861137	1.28616	1.25247	-0.226987	-1.08296	-0.765735	-0.790119	0.148585	1.21898	0.842233	0.848853	0.600251	0.926632	0.51636	0.491422
ACAD10_GTACTCCAGCATTTGCA--346	0.272425	0.748078	0.766872	0.724719	0.649079	1.20284	0.937136	0.901829	0.79384	0.995736	0.162304	0.163858	1.04449	1.0134	0.313493	0.284551
ACAD10_GTTCTCATTCCTTCTCC--347	-0.687698	-0.992359	-0.315769	-0.344209	-0.0780975	-0.276202	-0.0580488	-0.0842892	-0.858806	0.571404	0.907649	0.922177
ACAD10_TGGAAGGTGGTGAAAAT--349	0.993357	2.26648	1.79135	1.7389	1.10668	1.36029	0.790109	0.749097	0.434763	0.929621	0.350329	0.354702
ACAD11_AGCCAATGTTTCTACCG--350	0.0699871	-0.100928	0.056559	0.0172973	-0.123879	-0.2183	0.0303156	0.004646	0.0964052	0.476273	0.136457	0.143487	0.170187	0.659767	0.529886	0.508824
ACAD11_CAGCGTAGCCTCACGTT--351	-1.67592	-1.06374	0.289896	0.275571	-1.43403	-0.937225	0.183149	0.173814	-2.41507	-1.35738	0.0803237	0.10707	-1.93025	-2.1213	-0.881752	-0.883883
ACAD11_CAGTGACTGTATATTCA--352	0.789049	1.27746	0.942309	0.892777	0.764906	-0.729243	-1.07201	-1.10876	1.00733	1.26319	0.278656	0.278535	1.06086	1.07024	0.359658	0.330568
ACAD11_CTGGAAGGATATGGTAT--353	0.333025	-0.13156	-0.154285	-0.197303	0.226512	0.428198	0.443667	0.413629
ACAD11_CTGTCGAACTTGTGCTG--354	-0.0973942	0.324291	0.596454	0.559583	-0.312535	-0.670901	-0.296756	-0.320074	0.0901676	0.523211	0.18781	0.194889
ACAD11_GACTCGCCAGTAGCACC--355	-0.815466	0.15484	0.918966	0.89235					-0.91867	-0.978292	-0.599678	-0.58468	-0.981721	-0.630391	-0.00925726	-0.0199374
ACAD11_GAGATAAAAGGTTGGAT--356	-1.10426	-0.284024	0.677958	0.655467	-0.727872	-0.519034	0.131472	0.113332					-0.618094	-0.12415	0.259908	0.24595
ACAD11_GTATAGGCTTGGGAACG--357									0.00603545	1.66415	1.38829	1.39603	0.777725	-0.0090188	-0.534999	-0.561537
ACAD11_GTTTAGGTAGGCCTCCA--358	0.748419	0.0587921	-0.248526	-0.297478	0.451264	0.574957	0.440879	0.408039	1.26884	1.55352	0.383902	0.381728	1.19446	0.644517	-0.153161	-0.183455
ACAD8_ACCTCCGCTAAGAAACA--181					0.344728	-0.0413109	-0.376677	-0.379249	0.395393	-0.343434	-0.808711	-0.807452	0.184507	-0.411496	-0.676258	-0.676246
ACAD8_AGGACCCGGAGACCGCC--182	0.193023	0.113748	-0.102241	-0.106204	0.217394	-0.126596	-0.376211	-0.377258	0.42377	-0.0998557	-0.583908	-0.582996	0.239812	-0.336559	-0.636888	-0.637506
ACAD8_CCCACCGCTCTGTACCA--183	0.332118	-0.0307246	-0.330529	-0.337513	0.319545	-0.137425	-0.455832	-0.458102	0.685967	0.485165	-0.17236	-0.174656	0.194678	1.00227	0.730965	0.73086
ACAD8_GAAGCTATCAATCATCC--184	0.422796	-0.322678	-0.677122	-0.686076	0.249267	-0.428935	-0.700013	-0.701443
ACAD8_GCAGCCCAGCTAGGCTT--185	0.118363	0.041111	-0.12989	-0.13223	-0.206186	-0.33754	-0.301898	-0.297876					0.392207	0.728774	0.330439	0.328085
ACAD8_GCGGCTGCCGGCGTTTC--186	-2.38581	-1.09897	0.238976	0.291043	-1.47367	-0.812947	0.0762669	0.0954584	-2.0891	-0.494288	0.684204	0.715861
ACAD8_TCCAAATATGGCAGAGT--187									0.583718	1.26156	0.671684	0.670638	0.335657	-0.329522	-0.691489	-0.693199
ACAD8_TGAGTCAGACATCTATG--188	0.577161	0.193135	-0.254325	-0.266633	0.530219	0.472471	0.0121883	0.00739636	0.86507	0.218717	-0.557304	-0.561792	0.835524	0.372636	-0.310801	-0.318204
ACAD8_TGCCGAACAGGAGGACC--189	-0.0313339	-0.177976	-0.258774	-0.257862					-0.968521	-0.9363	-0.499197	-0.481251	0.146406	0.715514	0.475255	0.475701
ACAD8_TGGATGATTGATAGCTT--190	-0.351829	-0.532009	-0.419686	-0.41181	-0.34227	-0.472169	-0.344884	-0.339234	-0.0663616	-0.0934986	-0.253274	-0.246366	0.110684	0.140452	-0.0768333	-0.075981
ACAD9_AAGGTAACGCGAGCCCT--171									-2.76175	-2.06968	-0.671657	-0.59324	-2.17797	-1.25994	-0.0245271	0.0341568
ACAD9_AATGCCTAATTTATCTT--172	1.76593	1.93873	0.568401	0.55108	1.18275	1.91358	0.812941	0.8044					0.828096	0.149033	-0.346104	-0.382403
ACAD9_CTGAGTACGCCTGCACA--173	-1.82007	-2.13458	-0.919679	-0.889555					-0.942998	0.315755	0.769058	0.788673	-1.2532	-0.48073	0.222311	0.251774
ACAD9_GATTACTAATGGAGGAC--174	-0.656042	-0.517265	-0.141539	-0.126815	-0.716111	-0.47715	-0.16238	-0.146465	-0.266872	-0.867958	-0.765858	-0.768102	-0.971783	-1.07029	-0.529264	-0.508693
ACAD9_GCCTAAACTGGCGTCCG--175	-3.04533	-2.27003	-0.171805	-0.12547	-3.03811	-1.79737	0.248224	0.294047	-2.55266	-0.698871	0.590543	0.6622
ACAD9_GCGAAAGCTCGTACAGG--176	-1.239	-1.92202	-1.12603	-1.10359	-2.26367	-1.41623	0.0520907	0.0879387	-1.12511	-0.89576	-0.347861	-0.322358	-1.24348	-0.845016	-0.147573	-0.118417
ACAD9_GCTCTTCCTGCGCACCA--177	-1.25542	-1.38851	-0.580672	-0.558019	-1.46556	-1.44636	-0.572953	-0.547385	-0.833166	-0.977959	-0.581707	-0.565642	-1.03927	-1.26474	-0.684856	-0.662151
ACAD9_TAGAGACCACCAGACCC--178	-0.643606	-1.41947	-1.05271	-1.03815	0.152841	0.864172	0.531225	0.535949	-1.2966	-0.313335	0.323641	0.354688	-1.05747	-1.58743	-0.997072	-0.973793
ACAD9_TCATCTTGGCTAACTTC--179	-1.6895	-1.26246	-0.141683	-0.113286	-1.75516	-0.701574	0.387699	0.416997	-0.704887	-1.09032	-0.760702	-0.748785	-1.28627	-1.09349	-0.371409	-0.3409
ACAD9_TTTGGTGGAGTCACTAA--180					-0.983838	-0.503703	0.0106299	0.0299937
ACADL_AAAAAGGCTAATACCAT--360	0.916278	0.622374	0.200053	0.148704	1.82587	1.08816	0.0394309	-0.0105476	0.753791	1.85467	1.04959	1.05145	1.65485	0.888369	-0.209475	-0.243919
ACADL_AAGTAAGTAGGGAGGTT--361													1.47879	1.48308	0.500024	0.467168
ACADL_AATGAATACTAAAACCT--362					1.26402	0.594383	-0.0804918	-0.123465	1.47729	1.19082	-0.126324	-0.130135	1.65545	1.19941	0.101175	0.0667263
ACADL_AGGGTCCCTACGCGTCC--363	-0.27749	0.0128006	0.40835	0.374051	-0.224896	0.545582	0.861413	0.837002
ACADL_ATGACAGAGCCTGGAGC--364	0.0136071	0.714772	0.910886	0.872429					-0.555154	0.502354	0.623686	0.635831
ACADL_CTCCGCAGCTATTGTCT--365	0.997415	0.554429	0.0765197	0.024012	0.222625	0.927102	0.945158	0.915168	0.519038	0.0329135	-0.606025	-0.602313	0.695667	0.740304	0.267823	0.242025
ACADL_GAGGAATCACTTCTTCT--366	0.888305	0.811113	0.407957	0.357007	0.197474	1.20352	1.23831	1.20864	0.909284	1.17806	0.262919	0.263567	0.705964	0.494552	0.0153588	-0.0105324
ACADL_GGAAAACAAGGACTGCT--367									0.644465	1.85128	1.12356	1.12629
ACADL_TCCTATATTACAAACCA--368	0.49619	0.319282	0.18477	0.139421	0.634725	0.106993	-0.149158	-0.184286	1.1161	1.33167	0.270153	0.269177	1.18155	0.846604	0.0573396	0.0271619
ACADL_TCTTGGTGGAATTGGAG--369									-0.303068	-1.47697	-1.53406	-1.52389	1.02774	0.13526	-0.553726	-0.582518
ACADM_AACGAGAAATACTTCTC--383	0.0299814	0.737928	0.560313	0.567155	-0.162673	-0.271246	-0.176171	-0.180091					-0.403635	-0.497437	-0.301385	-0.29391
ACADM_AATCGACAACGTGAACC--384	-0.189929	-0.469004	-0.48621	-0.47574					0.195614	0.206987	-0.0201048	-0.024457	-0.424556	0.260998	0.470972	0.478748
ACADM_ATGTGGATAACCAACGG--385	0.0141492	-0.167768	-0.333835	-0.326732	0.103297	-0.340248	-0.43995	-0.44688	0.494303	-0.549983	-0.976454	-0.986867	-0.190463	-0.662216	-0.608018	-0.603614
ACADM_ATTGAAGGAAATTCTTT--386	0.994172	1.03849	0.15757	0.148505	0.434415	-0.690933	-1.03312	-1.0438					0.697493	0.737905	0.201221	0.192835
ACADM_CGATGTTCAGATACTAG--387	0.532723	-0.17055	-0.71488	-0.716332	0.603054	0.222251	-0.243436	-0.256023	0.518706	0.179203	-0.263557	-0.274465	1.14736	0.119187	-0.716856	-0.731721
ACADM_GGTTCGGGCGATGCTGC--389					-2.81458	-2.46733	-0.430196	-0.404099	-1.6693	-0.957216	0.0605501	0.0940375
ACADM_GTAACAGAACCTGGAGC--390					0.661511	0.690685	0.182189	0.16894	0.0247948	0.248438	0.135371	0.134485	0.222307	0.339915	0.119439	0.117898
ACADM_TCGTAAATTTGCCAGAG--391	-0.16039	0.382327	0.343575	0.353558	0.061018	-0.347101	-0.41584	-0.422292	0.904753	0.356279	-0.344174	-0.362914
ACADM_TTTAATTAGTGAAGAAT--392	0.710485	1.30864	0.634643	0.630258					1.75762	0.94656	-0.323196	-0.359242	1.7733	1.57376	0.321187	0.297305
ACADS_AACATCTGGTGTGTCTC--191	-0.148746	-0.183913	-0.193962	-0.190499	0.040381	-0.134063	-0.26447	-0.263399	-0.375989	0.240462	0.285539	0.296235	-0.034609	-0.0478704	-0.171717	-0.16921
ACADS_ACTCATGATGACTCCGG--192					-0.387809	-0.324325	-0.166371	-0.160176	-0.73836	-0.660101	-0.375275	-0.360145	-0.439705	0.0362392	0.172914	0.180034
ACADS_AGAAGATGGGCGGGCTT--193	-1.22195	-0.292055	0.344578	0.371358					-1.68054	-1.87378	-0.9656	-0.938941	-1.47258	-0.381448	0.419481	0.438365
ACADS_CCGGGACTTTGCCGAGA--194	-0.871047	-0.0741001	0.351089	0.370246	-0.808746	0.204035	0.645463	0.656697	-0.958435	-0.694495	-0.264066	-0.246242	-1.55718	-0.943735	-0.0883982	-0.068551
ACADS_GACGTGCCCGAGGAGCT--196	-1.72227	-0.509148	0.428968	0.466618	-0.952154	-0.464814	0.0731919	0.0861416	-1.65233	-0.472701	0.416813	0.443127	-1.32593	0.0113661	0.717978	0.735191
ACADS_GGGCCCATCTTGAAGTT--197	-0.707022	-0.591661	-0.265308	-0.249715	0.125813	0.330745	0.142805	0.142853	-0.0443549	0.440237	0.265902	0.272541	0.171697	0.402888	0.146365	0.146522
ACADS_GTCACGCCTTTCACCAG--198	-1.63925	-0.991208	-0.10312	-0.0672738	-0.946245	-0.0765241	0.457502	0.470381	-0.630246	-1.17915	-0.96585	-0.952042	-0.432464	0.276663	0.408681	0.415719
ACADS_GTTTCCCATTGCAGCCC--199	-0.860065	-0.0478734	0.370699	0.389616	-0.266375	0.238601	0.314776	0.319519	-0.30851	0.126625	0.127057	0.136928
ACADS_TTCCACAGACTGGTAGA--200	0.544474	0.298127	-0.129637	-0.141235	0.555603	0.958538	0.481161	0.476065					0.796515	0.79662	0.13827	0.131312
ACADSB_CAAAGTTGATGCATCTG--201	-0.0736566	-0.440131	-0.495427	-0.493595	-0.08724	-0.19232	-0.236782	-0.234184	0.06391	0.348093	0.102128	0.107442	-0.711238	-0.384948	-0.0736477	-0.0634348
ACADSB_GAGAAATCAGTAATACA--202	0.369585	0.349332	0.0269508	0.0191527	0.242915	0.608999	0.342198	0.340844	-0.114554	0.491928	0.364037	0.371535	0.18326	0.240296	-0.0236637	-0.023638
ACADSB_GAGCTGAGGCAAATAGG--203					0.0395762	-0.0638901	-0.193755	-0.192674					0.850468	1.71866	1.02561	1.01804
ACADSB_GAGTAGAGCTTCTGACT--204	0.657666	0.1443	-0.351671	-0.365728	0.495228	0.427872	-0.00884653	-0.0132197	0.659873	0.125912	-0.514348	-0.516326	0.958231	0.328741	-0.43361	-0.44241
ACADSB_GATTATTATGTCCTCAA--205	0.69017	0.349576	-0.165981	-0.180744	0.734395	0.971198	0.373415	0.36618	0.518134	0.944384	0.397899	0.397656
ACADSB_GCAGTGCGGTTGCTGCG--206	-0.000112234	-0.24177	-0.341382	-0.341148	0.115905	-0.115996	-0.297263	-0.297096	0.388531	0.201599	-0.259138	-0.257796	0.143191	0.12513	-0.11306	-0.112578
ACADSB_GGAACAAATTGCACCTT--207					0.125729	0.114935	-0.0729481	-0.0728989	-0.244827	0.579494	0.537793	0.546885	-0.230325	0.850802	0.852823	0.857559
ACADSB_GTAGATCGTGATACTCC--208	1.20445	0.65271	-0.172736	-0.198672
ACADSB_GTTGACCCAGAATATGG--209	0.100488	0.319858	0.159627	0.157676					0.582838	1.52853	0.93924	0.938205	0.249491	1.27103	0.964472	0.963743
ACADSB_TGTTAATTAATGTGTTC--210	0.906138	0.529341	-0.116352	-0.135807	0.868904	0.46125	-0.227116	-0.235962	0.123416	0.341223	0.0558889	0.0604752	0.631799	0.0478985	-0.504521	-0.509604
ACADVL_ACAGTTTCTTAAAGAGC--370									0.135467	-0.246591	-0.614054	-0.60733
ACADVL_AGCGGCACCCCCGGCAT--371	-1.02172	0.231066	1.1365	1.11283	-1.20608	-0.283223	0.685476	0.673299	-1.35374	-1.7096	-1.02307	-1.00465	-1.09129	-1.12448	-0.431915	-0.441608
ACADVL_CAAGTGCCCAGTGAGCT--372	0.00648986	0.418982	0.619972	0.581618	-0.148668	0.0942181	0.359328	0.333967	-0.536004	-0.760332	-0.652554	-0.64056	-0.57762	-1.17156	-0.813888	-0.82821
ACADVL_CAGAGCGTCAGAGGGGT--373	0.332412	0.237736	0.215431	0.172422	0.217672	0.233555	0.254906	0.224978					-0.0222888	0.379728	0.375336	0.356008
ACADVL_CATGCATGACCTTGGCG--374	-0.34962	-0.591982	-0.147015	-0.180284	0.394907	0.158734	0.0621552	0.0300176	0.458648	1.30267	0.70647	0.710656	-0.0975506	0.559183	0.60386	0.585211
ACADVL_CTGCCGCCCCAAGCTCG--375	0.283736	1.06022	1.07126	1.02894					-0.856353	-1.39211	-1.0576	-1.04309	-0.602239	-0.00850352	0.365217	0.351117
ACADVL_GAACATTCCCACAGCAA--376					0.512857	0.0466352	-0.128427	-0.162035	-0.166681	-0.215463	-0.369077	-0.359982
ACADVL_GGCTCACGGCGCTCCTG--377	-1.874	-1.53238	-0.0430349	-0.0545314	-1.93705	-1.10351	0.351568	0.348504	-1.79581	-1.3133	-0.313885	-0.292	-1.87056	-0.874159	0.326476	0.323807
ACADVL_TGGGAACACCTGATCTG--379	-0.0835994	0.527798	0.790509	0.753441	0.730907	1.14886	0.828709	0.792382	-0.0231867	0.833672	0.578498	0.586467	0.247282	-0.395833	-0.575979	-0.597736
ACAN_CAGCCAATGAGTGCCGG--211	0.0164428	-0.333432	-0.443019	-0.443144	0.0668608	0.0510585	-0.0971806	-0.0964269	-0.194324	0.0425277	-0.0325866	-0.0241126	-0.0307735	-0.0736692	-0.199982	-0.197519
ACAN_CAGGCCGCCTACGAAGA--212	-0.052005	0.237452	0.16911	0.170471	0.564585	0.285439	-0.197987	-0.20319	-0.220396	-0.0557882	-0.113653	-0.10486	-0.21021	0.386129	0.375214	0.37972
ACAN_CGCCCTGTCAAAGTCGA--213	0.872496	-0.435207	-1.06063	-1.07935					1.52078	0.848582	-0.361261	-0.373772	0.616895	0.20121	-0.341625	-0.346538
ACAN_CTCAGGCGTGGCAATGA--214					0.20705	-0.0894431	-0.332091	-0.333015
ACAN_CTTCGCCGAGGAGATGG--215	0.485274	0.935201	0.543109	0.532797									0.571751	0.822776	0.308974	0.304575
ACAN_GCGTCGTAGCGGGATGA--216	0.254657	0.0771579	-0.175971	-0.181272	0.223233	0.198591	-0.0549553	-0.056073	0.386083	-0.144134	-0.603252	-0.601879	-0.0948128	-0.250034	-0.335163	-0.33197
ACAN_GCTCCACTTGATTCTTG--217	0.157875	0.393284	0.198473	0.195275	0.236117	0.197882	-0.0643411	-0.065613	0.480165	0.934162	0.412799	0.41302	0.189302	0.552028	0.284183	0.28414
ACAN_GGGATGGCCGGGTAGTT--218	-1.52454	-0.726541	0.0924282	0.125783	-0.800745	0.0787053	0.514746	0.525884	-1.8332	-1.35344	-0.344257	-0.315731
ACAN_GGGGTCGATGAAATAGC--219					0.275689	0.365559	0.0766871	0.0749415	0.619245	1.01055	0.397166	0.395686	0.93271	1.04673	0.300787	0.292277
ACAN_GTTGGCATGCACGTAGA--220	0.574268	0.162622	-0.283096	-0.295341	0.733931	0.359801	-0.237669	-0.244899	0.609519	0.47984	-0.127105	-0.128467	0.578674	0.731927	0.213673	0.209195
ACAP1_AACGCAACCCAGCTCAA--181	-1.12496	-1.34383	-0.630044	-0.609117	-0.614425	-0.548566	-0.309593	-0.294987
ACAP1_CATGGCTGTCCAGCTTG--182					-0.580345	0.0850098	0.298579	0.312746					-0.769332	-0.38002	0.0444623	0.0586372
ACAP1_CCATGAGGGAGAAGTCG--183	-0.365707	0.213754	0.380171	0.391053	0.528653	0.258994	-0.354083	-0.3542	0.280651	-0.0772855	-0.259587	-0.279532	0.268525	0.673899	0.5009	0.482281
ACAP1_CCGGGATTTCTGGCGGG--184	-0.870354	-0.263981	0.26625	0.283808					-0.0720963	0.0453282	0.0462555	0.0377143	-0.71641	1.16753	1.56155	1.57405
ACAP1_GACCAGTGCCCAGTTTC--185	-0.364138	0.2572	0.422486	0.433347	-0.698246	-0.292797	0.00865591	0.0243413	-0.927037	0.8274	1.27241	1.29151	-1.1888	0.352287	1.01825	1.04568
ACAP1_GATCCAGACCCTGGTCA--186	0.0236877	-0.0595417	-0.173849	-0.168119	0.441615	0.716832	0.168633	0.169637	0.942052	0.381888	-0.143967	-0.185296	0.352727	1.04734	0.82587	0.804591
ACAP1_GGAGGCTGAAGCGGCCC--187	-0.404204	-0.941322	-0.747151	-0.73576					-0.684458	-1.35569	-1.03668	-1.02543	-1.34063	0.19011	0.943479	0.975706
ACAP1_GGTCAAGCTGGATTTCG--188					-0.606365	-0.335056	-0.102091	-0.0875892	-0.519525	-0.492715	-0.259379	-0.253455
ACAP1_TCTGCGGGGTTTCCGAG--189	0.153339	0.127522	-0.0802542	-0.0762395	0.29916	0.282567	-0.159447	-0.156608	0.31345	0.114093	-0.0852458	-0.106252	0.466057	0.260915	-0.0258002	-0.05066
ACAP1_TTCCACCAGCTCAATAG--190	2.00571	1.76583	0.222638	0.202144	0.421003	0.724812	0.191977	0.193247	0.532104	0.879206	0.566292	0.538216	0.707636	0.313171	-0.112618	-0.145111
ACAP2_AATAAACAGTTCATGAA--380					-0.155694	-0.00775819	0.262026	0.236754					1.56762	2.11251	1.07154	1.03788
ACAP2_AATCTGCGCTGCACACG--381	0.554635	-0.183185	-0.357738	-0.403922	0.614682	-0.366715	-0.60953	-0.644408	0.0124559	-0.373653	-0.654053	-0.646364	0.0095948	0.688106	0.662927	0.643312
ACAP2_ATGAAAGAAGGCCAAAT--382					0.631623	-0.307757	-0.561844	-0.596933	1.10163	1.76311	0.711835	0.710974	1.3671	0.794839	-0.115397	-0.147247
ACAP2_ATTGCAATGATTGATAC--383					0.340124	0.184684	0.124557	0.0931028					1.07655	0.273115	-0.447691	-0.476923
ACAP2_GATCTGTTTAGTGAACT--384	1.73324	1.54999	0.567957	0.50494	1.79239	0.524261	-0.502188	-0.551749	1.31696	1.28561	0.0819346	0.0793827	1.52868	0.587773	-0.427813	-0.461119
ACAP2_GATGACTGTGGATTTCG--385	0.93511	0.741012	0.305789	0.254171	0.539559	-0.255549	-0.448378	-0.482319	0.677663	1.11484	0.363628	0.366095	0.722445	1.25184	0.761905	0.735865
ACAP2_GCTTTGGAAGAAGTAGA--386	1.16384	0.599867	0.00793977	-0.0469448	1.65122	0.802615	-0.129897	-0.177698	1.45709	1.06357	-0.239291	-0.242943
ACAP2_GTTTGTTTCTTTGTACT--387	0.841144	0.0836905	-0.287155	-0.337431					0.848376	1.45691	0.584875	0.586002
ACAP2_TGCTGTCAGAATGTTGG--388					0.68906	0.3146	0.0222947	-0.0135103	0.83585	0.802403	-0.060762	-0.059537	0.54186	0.947244	0.575041	0.550629
ACAP2_TGGTTGCTACGAGCGCA--389	0.250272	0.781437	0.815408	0.773571					0.711981	0.314772	-0.460724	-0.458526	0.622128	1.24893	0.824399	0.799263
ACAT1_AATGAAAGCCATCATGA--221	-0.146343	0.017856	0.00635886	0.00976997	0.215897	0.26698	0.0183746	0.0173447	0.270356	0.902885	0.520334	0.523122	0.0791597	0.322812	0.1258	0.127011
ACAT1_CACCAGCCTCCGGAGCA--222	-0.284497	0.0357303	0.107481	0.113894	-0.374617	-0.193158	-0.0440884	-0.0380509	-0.316889	0.00376024	0.00973578	0.0197094	-0.101372	0.340699	0.259788	0.263056
ACAT1_CCATATGTAATGAACAG--223	0.456421	0.9044	0.529694	0.520009	0.511565	0.746317	0.298596	0.294027	0.852954	1.12998	0.361976	0.357637
ACAT1_CCTAAAAAAGATCCAAT--224									0.878627	0.971642	0.186651	0.181997	0.55225	0.952078	0.450817	0.44664
ACAT1_GATTTGATTGTAAAAGA--225	0.137798	0.623261	0.440548	0.437786	-0.312787	0.357515	0.464946	0.470244					0.413031	0.857849	0.446121	0.44353
ACAT1_GCGGCACTTCTGCGCAG--226	0.280019	0.378633	0.110222	0.104369	0.208044	0.217577	-0.0257406	-0.0266766	0.490713	0.683113	0.154771	0.154863	-0.0623212	0.288648	0.182624	0.185447
ACAT1_GGTAATGTTCTACAAGG--227	0.70962	0.651739	0.124463	0.109277									0.962382	1.37398	0.608959	0.600112
ACAT1_GTACATGGAGTAGAAAT--228					0.41766	0.931981	0.5475	0.544055	0.568844	0.553435	-0.0265994	-0.0274631
ACAT1_TCTTTCACTTCTTCTTT--229	0.481728	0.913813	0.523858	0.513623	0.459443	1.25398	0.841361	0.837416	0.904488	1.94787	1.14577	1.1408	0.668678	0.395808	-0.180328	-0.185831
ACAT1_TGGTTCCATTGCAATTC--230	-0.625996	-0.445549	-0.168021	-0.154188	-0.18469	0.506978	0.528143	0.531907	-0.353725	-0.588738	-0.558391	-0.547967	-0.0639723	0.0136976	-0.0912647	-0.0884234
ACAT2_ACCTCAGACACATCTTC--231	0.705389	0.23608	-0.288647	-0.303741	0.435477	0.35062	-0.0458594	-0.0495174					0.595642	0.604441	0.0752744	0.0706036
ACAT2_AGTATACTGTCAGTCAG--232					1.50034	0.90139	-0.212211	-0.228613	2.10444	1.51387	-0.0821267	-0.101779	1.718	1.13174	-0.119226	-0.136679
ACAT2_AGTGAGTAGAGAAGATC--233									1.80765	1.5126	0.112963	0.0969424
ACAT2_ATGAGTTTCCTCGCCAT--234	-0.0843618	0.378077	0.329232	0.331297	0.145953	0.187754	-0.0137493	-0.0139422					0.209713	0.158251	-0.122721	-0.122997
ACAT2_CAGATGATCTGTGGGTC--235	-0.416511	-0.0570564	0.0942426	0.103523	-0.486804	0.0766604	0.301281	0.308661	-1.17039	0.128442	0.6991	0.719517
ACAT2_CCATGCTGGAACAGAGT--236	-0.244305	-0.585552	-0.53802	-0.53248	0.580105	0.0230282	-0.47085	-0.476239	0.102496	1.07934	0.807847	0.812689	-0.100053	0.408861	0.327102	0.330354
ACAT2_CTCAAGTAAGCCAAGTG--237	0.303202	0.887112	0.604732	0.598376					0.213529	0.903911	0.558957	0.56244	-0.225906	-0.246408	-0.247229	-0.242544
ACAT2_GACAGGAACAGCAGCTA--238	1.03659	0.389558	-0.334741	-0.357031	0.753892	0.445391	-0.165522	-0.172991	1.26032	1.16047	0.122946	0.113622	1.11751	0.618736	-0.246046	-0.25666
ACAT2_TTGCAGTCCAGTCAATA--239	0.686686	0.127318	-0.38614	-0.400827	0.570323	0.0339197	-0.453371	-0.458642	0.697183	0.977523	0.312578	0.310144	0.370806	0.482915	0.0983422	0.096232
ACAT2_TTTCACAACTGTCATAT--240	0.389293	0.295462	-0.0387947	-0.047021	0.344445	0.497069	0.161893	0.159325	1.02333	0.700688	-0.180037	-0.186461	0.853561	0.488479	-0.206558	-0.214166
ACBD3_AAGAGGAAAGGCTTCGA--191	0.509216	-0.242357	-0.706693	-0.707387	0.656259	0.344154	-0.364041	-0.365802	0.463043	0.282784	0.00574209	-0.0201004	0.242402	0.201302	0.0433421	0.0255492
ACBD3_ACCCGGAGGAGCGGCCT--192	-1.44286	-0.978687	-0.0357242	-0.0105907									-2.39029	-1.53644	-0.178794	-0.113402
ACBD3_CAAGTGTCTGGATTATA--193	1.07825	0.444243	-0.430322	-0.438545	-0.159676	-0.0798822	-0.179879	-0.17113	0.507504	1.19646	0.896323	0.869043	1.00667	0.462709	-0.135229	-0.177171
ACBD3_CCACCTGGATCCGGTCG--195					-1.4622	-1.00714	-0.136237	-0.110712	-1.51901	0.1438	0.896303	0.934541
ACBD3_GAACGCAGAGCGACTCG--196	1.10672	0.147068	-0.748025	-0.756625	1.46035	0.749579	-0.557988	-0.570105	-0.0218238	0.0121765	-0.0130094	-0.0231759	0.148154	0.0145578	-0.0891447	-0.10396
ACBD3_GATTCTTTGATGTGTTG--197	1.10828	0.767665	-0.128552	-0.137172	0.966219	1.23724	0.297999	0.292246	1.37264	1.34322	0.593707	0.538457	1.43453	1.21512	0.370873	0.315412
ACBD3_GGCCGTACAACTCCTCC--198	0.276327	-0.0575933	-0.354034	-0.351647	-0.229946	-0.63417	-0.681788	-0.672134					-0.256286	-0.239345	-0.110218	-0.112253
ACBD3_TAAAGAGGATGCCATGG--199	-0.283728	-0.435848	-0.328532	-0.318734	0.372445	1.55321	1.05657	1.05846	0.436395	0.171867	-0.0913331	-0.116314	-0.154548	0.238695	0.309254	0.304003
ACBD3_TTGTCAAGCTCTTAAAT--200					-1.1969	0.0247995	0.697951	0.720059	1.46594	0.588717	-0.209263	-0.267529
ACBD5_AATCATGGCTTCCTCTT--201	-0.0870315	0.557951	0.523464	0.530659	1.30615	2.07097	0.878348	0.868217	0.761031	3.10411	2.67228	2.6368	1.11564	0.79666	0.135988	0.0906036
ACBD5_AGGACAAAAAGAGTGGC--202	0.0260289	0.0208992	-0.0950955	-0.0893964	0.298407	0.923182	0.48173	0.484578	-0.439104	0.274516	0.466079	0.469403
ACBD5_CAGTGGAGCCGAGTCTG--203	-1.68756	-0.410835	0.708536	0.736907	-1.55039	-0.954559	-0.0179204	0.00874063	-1.37163	-0.326444	0.349503	0.382976	-1.89378	-0.96459	0.107221	0.156926
ACBD5_GAATTGCTGCGTGTCAT--204					-0.458213	-0.395554	-0.273022	-0.260428	-0.018643	0.778227	0.751389	0.74112	0.255254	0.628	0.462641	0.444442
ACBD5_GACCCTGTAAACTTTCA--205	0.851199	0.902979	0.192099	0.18688	0.597981	1.05471	0.389957	0.388947	0.526385	0.395492	0.0855477	0.0576573	0.523483	0.518163	0.198388	0.171714
ACBD5_GATGCTTGGAGTTCACT--206	0.557979	0.753481	0.25399	0.252651	0.263788	0.565895	0.150249	0.153543	1.13441	0.761145	0.135373	0.0878253
ACBD5_GCCCAAGAAGAAGTGAA--207	0.693614	0.997138	0.399865	0.396731	1.33048	0.665679	-0.545082	-0.555527	1.2899	0.970588	0.264048	0.211472	0.585517	1.28386	0.928373	0.899739
ACBD5_GTTTGAGGCGGCCGTGA--208	0.175546	0.141703	-0.0820819	-0.078361	-0.286714	0.309894	0.304591	0.314976					-0.192612	0.47552	0.567992	0.563944
ACBD5_TCATTTCATTTGTTGGC--209													0.430548	0.826147	0.559874	0.536137
ACBD5_TTTACCATTAACGGTTT--210	-0.09154	0.952396	0.921159	0.928414					-1.3109	0.789565	1.43397	1.46548	0.179774	-0.530334	-0.652241	-0.668055
ACBD6_AGCCTTCTCAAACAGCT--211	-0.292563	-0.461024	-0.347337	-0.337423	-1.28339	-0.632546	0.105076	0.128298	0.00361096	-0.915989	-0.954387	-0.965375	-0.904134	-0.452792	0.0492933	0.0677275
ACBD6_CGAGGAGACCAGTTGCC--212					-0.964215	-0.132034	0.367672	0.386783					-1.41234	-0.287436	0.507218	0.54171
ACBD6_CTCAGGGGACGACTCCG--213	-0.0737415	0.113273	0.069205	0.0762241	-0.181577	-0.401004	-0.484676	-0.475645	-0.094591	-0.762697	-0.750086	-0.7579	-0.549566	0.0120905	0.310056	0.317287
ACBD6_CTCTCCACCGCTGTCGC--214	-0.430271	-0.843886	-0.630923	-0.619187	-0.0933813	0.240174	0.0907609	0.0986557
ACBD6_GAAGCTTGGAAAGCACT--215					1.0444	0.875721	-0.121791	-0.128551	0.662936	0.950386	0.569514	0.537209	1.29752	0.777591	0.0122113	-0.0389204
ACBD6_GTAGGGCTCTACTTCAC--216	0.228842	0.16878	-0.0934276	-0.0904119					0.270319	0.062531	-0.114403	-0.134015	0.186545	-0.189459	-0.315263	-0.331291
ACBD6_GTTAAAAAACTAGATCC--217	-0.909736	-0.384236	0.174385	0.192465					-0.018876	-0.432167	-0.458884	-0.469146	-0.0142093	0.480107	0.469875	0.46019
ACBD6_TATAGAGAACTAATAAC--218	0.127	0.543738	0.354951	0.359314	0.26631	0.738357	0.32083	0.324092	1.43093	0.912018	0.132222	0.0750869
ACBD6_TATATTCCTGCATTGCT--219	-0.136668	0.852408	0.853706	0.861558	0.37387	0.986851	0.489149	0.491025	0.26834	0.867296	0.691389	0.671842	0.675644	0.678605	0.271233	0.239751
ACBD6_TTCATCATTCCTGCCCG--220	-0.333665	0.261049	0.404367	0.414825	-0.148412	0.37872	0.270327	0.27893	-0.283412	0.48113	0.591822	0.590112	0.242745	0.636559	0.478402	0.460598
ACBD7_AAAGCAAGACCAGATGA--390	1.60486	0.847311	-0.0467676	-0.107951					0.999237	0.928451	-0.0503538	-0.0504115	0.890821	1.43621	0.836499	0.808942
ACBD7_AACTGAAAGAACTCTAT--391													0.75153	1.21742	0.708515	0.682213
ACBD7_AAGCCAAATGGGAAGCA--392	-1.13861	-0.520741	0.464779	0.442779	0.0984052	-1.31799	-1.21728	-1.24572	-0.277146	0.278699	0.203267	0.21323
ACBD7_CTATATTTCTAAAGCAA--393					0.575815	-0.276243	-0.493196	-0.527589	1.0119	1.81151	0.823746	0.823589
ACBD7_GAACTGAAAGAACTCTA--394	0.544823	-0.328905	-0.496736	-0.542779	0.627729	-0.28155	-0.533047	-0.568087	0.853457	0.9698	0.094173	0.0952598	0.162521	-0.0242132	-0.149096	-0.17009
ACBD7_GAGCTGATAGAAAAATA--395	0.220393	-0.020195	0.0342467	-0.00716314	0.440863	0.741829	0.614671	0.581961	-0.129672	1.28809	1.10828	1.11709
ACBD7_GGAATGCTAGATTTAAA--396	1.40525	0.0519843	-0.705338	-0.763671	0.827524	0.594582	0.210145	0.172614					1.40073	1.74752	0.81536	0.783207
ACBD7_GTTCCATGCTTCCCATT--397	-0.502103	1.02187	1.57131	1.54022	-0.589028	0.00153491	0.559655	0.539785	-0.902871	-0.601471	-0.23404	-0.219165	-1.4393	-1.0215	-0.102034	-0.10859
ACCS_ACTTGGCCACTTCCTCC--241	-0.987689	-0.540437	-0.0449615	-0.023271	-0.821821	-0.677427	-0.227193	-0.215803	-1.3329	-0.896254	-0.218073	-0.195669	-1.23066	-0.693425	-0.0480809	-0.0319525
ACCS_CAGGTCCTGCATGCAGG--242	0.782528	-0.036003	-0.607212	-0.623982	0.812407	0.986809	0.33649	0.328321	0.728425	0.0715615	-0.614053	-0.61687	-0.0517716	0.413793	0.300984	0.303687
ACCS_CGCCATAGTAAGGGGTG--243													0.0231508	0.640033	0.479041	0.48089
ACCS_GCCAGAGCTCCGTGGAG--244	0.221153	0.337499	0.104559	0.0999854					-1.17024	-1.47682	-0.906261	-0.885847	-1.36114	-0.177781	0.551474	0.569089
ACCS_GCGCGACATGCAGAGGG--245	0.176031	0.27881	0.0730597	0.0694668	0.547566	0.174917	-0.297048	-0.302047	0.537198	0.471448	-0.0876491	-0.0881256	0.702184	0.202524	-0.39516	-0.401045
ACCS_GCTCCCACCACCTGTCT--246	0.126054	-0.163651	-0.339286	-0.341793	0.25812	-0.136073	-0.413114	-0.414649	-0.0488274	-0.461634	-0.63301	-0.626316	-0.339085	-0.189827	-0.117862	-0.111887
ACCS_GCTGGCCTATGTCTACC--247	-0.742397	-0.59078	-0.243111	-0.22675	-0.934643	-0.339626	0.186587	0.199327	-1.62965	-1.14376	-0.269246	-0.24321	-1.35601	-0.584107	0.141854	0.15941
ACCS_GTTCACCCTTCCTCAAA--248	0.910249	0.469361	-0.178809	-0.198354	0.680189	0.22526	-0.336018	-0.342605	0.461485	0.866222	0.357218	0.357668
ACCS_TAGCCATGGGGAAGATC--249					0.491348	0.0810232	-0.353082	-0.357409	0.257275	-0.274388	-0.648285	-0.645337	0.0161452	0.579545	0.423059	0.424988
ACCS_TTGACCTGCTGTCCTGG--250	0.146452	0.214548	0.0266213	0.023671	0.220976	0.871451	0.619425	0.618334
ACE_AACCACACCCTGAAGTA--251					0.54377	0.519708	0.0502994	0.0453453	0.824738	0.404543	-0.344794	-0.348788	1.27457	0.971621	0.00583127	-0.00657168
ACE_AGTATGCCGAGGCCAAC--252	0.699909	0.872517	0.351092	0.336117	0.781616	0.554473	-0.0751095	-0.0829103	0.56641	0.893422	0.314998	0.314164	0.774232	-0.225677	-0.869697	-0.876401
ACE_ATATGACCGGACATCCC--253					-2.18645	-1.14002	0.229205	0.256928	-0.972795	0.325438	0.765368	0.783366
ACE_ATGAGTTCCACGTATTT--254	0.0401346	-0.00835535	-0.132219	-0.132859	-0.568213	0.0235592	0.303003	0.311358	0.0826831	-0.74391	-1.0023	-0.997211
ACE_CAGGGTTGGGCTACTGC--255	-1.48868	-1.13804	-0.340676	-0.3081	-0.825477	-0.255561	0.197135	0.208569	-1.38767	-1.74286	-1.02845	-1.00537	-0.773714	-0.479279	-0.1278	-0.116875
ACE_CTACGGGCACCCTCTGC--256	-0.653789	-0.511672	-0.217396	-0.20296	-0.560105	-0.394636	-0.120652	-0.112394					-2.0403	-1.06733	0.0987006	0.12405
ACE_GCAGTGCTGCCCGTTCT--257	-1.49946	-0.217785	0.58607	0.61888					-1.58431	-0.492829	0.351684	0.377165	-1.51837	-0.570108	0.260264	0.279669
ACE_GGAAACCACCTACAGCG--258	-0.0752647	-0.223187	-0.277514	-0.275647					0.0863802	0.0658825	-0.194949	-0.189909	0.308723	-0.274374	-0.61902	-0.620423
ACE_GGGTCCAACGCCAGGGC--259	0.00707724	0.162458	0.0585147	0.0585925	0.112098	0.252622	0.0739187	0.0741311	0.48707	0.852086	0.326154	0.326291	-0.105534	0.323731	0.245497	0.248812
ACE_GTGGGCCGTCGCCTGGT--260	-0.657469	-0.58483	-0.288336	-0.27382	-0.115437	-0.0288591	-0.0543318	-0.0513963	-0.457273	0.0158651	0.114721	0.126412	-0.506977	-0.422225	-0.242287	-0.234401
ACE_GTTCACATCAAACTTCC--261	0.411827	0.609915	0.262081	0.253365	0.483374	0.65007	0.221334	0.217103	0.288053	0.786698	0.392438	0.395009	0.467112	0.150558	-0.29595	-0.299157
ACE_TAGATGCAGGGGACTCG--262	0.742584	0.175397	-0.371743	-0.387645	0.304446	0.0687992	-0.239439	-0.241529	0.350668	1.44396	1.00828	1.01008	0.644428	1.28422	0.72368	0.718453
ACE_TTGGGATGCCTCCTGGC--263	0.476247	0.558187	0.171535	0.16142	0.0605004	0.506038	0.362082	0.362912					-0.46294	0.808851	0.960469	0.967854
ACE2_ACTACAATGAGAGGCTC--264	-0.252213	0.553926	0.606223	0.611935					-0.872667	0.650908	1.02459	1.04137	0.198155	0.356237	0.0826981	0.0825542
ACE2_AGCACCATCTACAGTAC--265	1.07467	0.70336	-0.0438833	-0.0670003	1.09297	1.31705	0.477783	0.466256					0.524392	0.227493	-0.255852	-0.259711
ACE2_AGGTCGGCAAGCAGCTG--266	0.842302	1.00713	0.399903	0.381835	0.715592	0.896319	0.311199	0.304188	0.814364	1.04889	0.306418	0.30255	0.612364	1.3568	0.816881	0.81202
ACE2_ATACATTTGGGCAAGTG--267	0.701996	1.062	0.539318	0.524298	0.49938	0.638484	0.198969	0.194546	-0.20225	0.311364	0.241493	0.250064	0.172363	0.3285	0.0715485	0.0716983
ACE2_ATTCTCTTCAGTAATAT--268	0.47281	0.413551	0.0289703	0.0189295	0.195304	-0.118591	-0.353329	-0.354112	0.397542	1.33564	0.868937	0.87017	0.114369	-0.0927012	-0.312357	-0.311546
ACE2_CAGGCTCTTCAGCAAAA--269					1.22771	1.47936	0.549354	0.536215	1.57035	1.49709	0.254447	0.24133	1.67787	2.30051	1.07535	1.05836
ACE2_GGCTATGACTACAGCCG--270					-0.507829	0.432872	0.671652	0.679284	-1.48844	-1.18545	-0.404367	-0.380059
ACE2_GTGAACTTTGATAGAAC--271	0.924933	0.651299	-0.00571911	-0.0255829
ACE2_TATGGGGATTATTGGAG--272	0.372166	-0.013078	-0.337014	-0.344869	0.434343	0.9758	0.580084	0.576439	1.60805	1.89154	0.623958	0.610379	1.0216	1.97086	1.16775	1.15823
ACE2_TGCTCAGTCCACCATTG--273	0.43048	0.238621	-0.120454	-0.129575	0.463371	0.386874	-0.0283905	-0.0323823	-0.470702	-0.197444	-0.0897035	-0.077848	-0.277437	-0.424603	-0.392284	-0.387012
ACER1_ACGGTCACTGATCCAGC--398	-0.205158	0.231074	0.577068	0.541736	0.398525	0.70883	0.609843	0.57766	-0.573204	-0.719839	-0.585732	-0.573445	0.0763944	-0.196466	-0.265196	-0.285413
ACER1_CACCTCGGAGCTCTGAT--399	0.406864	-0.178695	-0.252008	-0.296081	-0.0452996	-0.49052	-0.29419	-0.32084
ACER1_CCGAAGCTCCTTATTGC--400	-0.371167	-0.902321	-0.442592	-0.475553					0.300097	-1.28093	-1.76492	-1.75948	0.616478	0.653226	0.232375	0.207291
ACER1_CGATCTCGTCCAGCAGC--401					-0.855369	0.276195	1.01154	0.994986	-1.28949	-0.75486	-0.113792	-0.0958818	-1.4717	-1.16754	-0.226956	-0.23322
ACER1_GACCGTGGGCCGCAGGA--403	0.320621	0.759774	0.745547	0.702706	0.269033	1.30722	1.2944	1.26383	0.238703	-0.428736	-0.869265	-0.863352	0.572064	0.152246	-0.239649	-0.264333
ACER1_GAGGGGAAATAGCAGCG--404	0.32998	-0.165418	-0.186057	-0.229032					0.692087	1.01757	0.256153	0.258507
ACER1_GATGAAGAAGGGGATAT--405					-0.882258	0.267908	1.02114	1.00493					-0.379285	0.525076	0.753436	0.737326
ACER1_GTAGCGGGAGCGCTTCT--406	-1.14027	0.0158103	1.00246	0.980487	-0.621421	-0.218284	0.36139	0.341924	-0.311631	0.39854	0.347516	0.357749	-0.35947	-0.296408	-0.0809668	-0.0972553
ACER1_GTCCCAGTTCATCCGCC--407	-0.0685567	0.768347	1.02075	0.98347	-0.376775	0.115485	0.532374	0.509858	-0.827376	0.427586	0.741585	0.755867	-0.835661	-0.389689	0.136217	0.12422
ACER2_AAGGCCCATTTCTCATT--408	1.08644	0.956502	0.417603	0.363824	0.387748	0.483872	0.392057	0.360009	0.806716	-0.191466	-1.03401	-1.03256	0.747584	1.22254	0.716211	0.689945
ACER2_ACCAGCGAAGGAGACAC--409	-0.809424	-1.59686	-0.836878	-0.863579	-0.77447	-1.01774	-0.336229	-0.353788	-0.373407	-1.17201	-1.17931	-1.16859	-0.763261	-2.02926	-1.55056	-1.56321
ACER2_ATGAGCAGTGCAGTGCA--410	1.11093	1.70897	1.15329	1.09916	1.17997	0.582601	-0.0363516	-0.0782773					1.69688	0.91374	-0.211507	-0.246329
ACER2_GCAACCCTTAGTTTCTT--411	1.14869	1.04883	0.467276	0.412608					1.35536	0.130751	-1.1001	-1.10295
ACER2_GGTCAGTGTCCTGTCTG--412	-0.549792	0.561766	1.14387	1.11346	-0.426694	0.138709	0.588814	0.56692	-0.305479	0.208825	0.153446	0.163631	-0.311242	-0.198115	-0.0141163	-0.0308395
ACER2_GTAGCTCGGAGGTGGAC--413	0.552493	0.358543	0.185457	0.139304					-0.866373	-0.745262	-0.403662	-0.389074	0.404358	-1.07858	-1.36114	-1.38431
ACER2_GTGGCATCTACTTAATC--414					0.436218	-0.227902	-0.351969	-0.384622	1.14079	0.73496	-0.344028	-0.345197	1.58366	1.04053	-0.0108941	-0.0446959
ACER2_TAGAACTCGGCGATAGC--415					0.363009	-0.138425	-0.21378	-0.24552
ACER2_TCTGACCCAAGAAACTA--416	1.35683	1.82599	1.10184	1.0442	1.35035	0.973878	0.241559	0.197509	1.89342	2.23666	0.624992	0.617915	1.77579	2.39356	1.21687	1.18133
ACER2_TGTGTGCTTTGGCCATG--417	-0.0866412	0.109711	0.374506	0.337482	-0.012608	-0.0713843	0.103192	0.0761356	0.525126	0.7219	0.0786531	0.0823174	0.533912	0.624289	0.257269	0.232928
ACER3_AAGGTACCACCTATCAT--221	0.934653	0.101716	-0.669329	-0.675651	0.405473	0.383323	-0.137936	-0.136467	0.488025	0.500832	0.210814	0.184163
ACER3_AGTCATGTGGAAGCACC--222	0.0672545	-0.0986955	-0.244411	-0.239257	0.728587	0.584848	-0.17726	-0.179952	0.261589	-0.0639364	-0.236336	-0.255666	0.194689	0.220273	0.0897804	0.073495
ACER3_ATTATACCTCCAATGTT--223	0.824208	1.19562	0.504199	0.499338					0.710095	0.843399	0.43803	0.404201	1.35474	0.696204	-0.102115	-0.155055
ACER3_CAACAGCTGTATATCAT--224					-0.062045	0.143949	-0.0288226	-0.0213314	0.150475	0.866233	0.75155	0.735813	0.404426	0.405223	0.153988	0.131075
ACER3_CTAAGGTAAAAAGCAGA--225	-0.0189825	-0.00398246	-0.0875274	-0.0812327	1.07652	1.80679	0.785337	0.778164	1.03514	0.431494	-0.142715	-0.187054	1.15375	0.818988	0.136376	0.0897867
ACER3_GAACTCGGCGATGTACC--226	-0.39323	0.202312	0.388571	0.399817	0.491328	0.678378	0.0931227	0.0934864	0.60502	0.221552	-0.129238	-0.15967	0.234668	0.517885	0.364378	0.346829
ACER3_GAGTGTTAGAGACGGTC--227	0.362163	0.0926771	-0.265645	-0.264393	0.570495	0.93798	0.293714	0.293058					1.04824	0.666373	0.0444996	0.00124436
ACER3_GTAGCCCTCTCGGTCCG--228					-2.25453	-1.77257	-0.311065	-0.275335	-1.02643	-0.882734	-0.386091	-0.363778
ACER3_GTTTATCCATGGCTTAG--229	0.999307	0.752166	-0.0654883	-0.0726664	0.901463	0.886341	-0.00462909	-0.00954786	0.988362	1.2918	0.741891	0.699064	0.851692	0.459215	-0.0495051	-0.0865498
ACER3_TCCAGCGTGGAGGTCGT--230	0.235848	-0.140787	-0.408045	-0.405122									0.477202	0.267641	-0.0254899	-0.0507018
ACHE_AAGGAGTGGGGAAGCCA--274	-0.491635	-0.160612	0.0359539	0.0468669					-2.13677	-1.65147	-0.441444	-0.409203	-1.49855	-2.46971	-1.65208	-1.6329
ACHE_ACATCAGTGACGCTGTT--275	0.724974	0.280267	-0.256261	-0.271781	0.540542	0.455143	-0.012092	-0.0170075	0.563322	0.573643	-0.00273804	-0.00353415
ACHE_CGACGGGGTCCCATGGG--276	-0.353117	-0.0291069	0.0839925	0.091896	-0.316351	0.299224	0.409055	0.414395					0.278559	0.0667907	-0.258457	-0.259517
ACHE_CTCCTGGGTGGAGGAGT--277	-5.89404	-3.42339	0.0285216	0.156809									-5.99941	-4.76768	-1.0555	-0.985064
ACHE_CTGGTGACGGTGCGTGG--278	-0.713412	-0.51954	-0.189338	-0.173606	-0.0256534	0.0927069	0.00677045	0.00863146	0.0954961	-0.224459	-0.491322	-0.486394
ACHE_GAGACCCACATTGCCCG--279	0.285591	0.0555476	-0.216221	-0.222194	0.223759	-0.260908	-0.514808	-0.515932	0.12719	-0.675549	-0.963381	-0.95884	0.433497	-0.215636	-0.640525	-0.64335
ACHE_GGCGAATGCCCCGCAGC--280					-1.14811	-0.671016	-0.00104878	0.0142462	-2.14985	-1.43476	-0.216085	-0.183684	-2.2023	-1.36047	-0.0902523	-0.063058
ACHE_GTACACGTCCAAGGAGG--281					-0.000271569	0.716624	0.613595	0.615152	0.926852	0.460208	-0.356688	-0.361932	0.452029	-0.506888	-0.943696	-0.946731
ACHE_GTGCATGCCCACCGAGG--282	-0.449765	-0.326525	-0.155189	-0.145185	-0.528154	-0.262459	-0.00999153	-0.00211639	-0.726603	-0.549799	-0.272752	-0.257765	-1.06407	-0.566916	-0.0287093	-0.0144781
ACHE_TGTGCAGCAGACACTGC--283	-0.300343	-0.197528	-0.116229	-0.109472	0.225928	-0.388601	-0.643962	-0.645112	-0.381137	-0.848435	-0.799952	-0.789192	0.00126323	-0.669142	-0.816058	-0.81396
ACIN1_AGCGTAATGGCGATGAT--418	0.119382	-0.236735	-0.113088	-0.153056	0.0362025	-1.01523	-0.873127	-0.900792	0.0591572	-0.480592	-0.794045	-0.786723	0.475983	0.881993	0.552741	0.528923
ACIN1_CCAGGGGTTTGATGTCG--419									-0.120606	-0.92786	-1.11408	-1.10535
ACIN1_CTGACTTGGTCTGCAAT--420	-0.558068	-1.05643	-0.468655	-0.498946	-0.452921	-0.505163	-0.0376064	-0.0591736	-1.18363	-0.947904	-0.381765	-0.364686	-0.636227	-0.187917	0.207963	0.194169
ACIN1_CTTCCTCTTGAATGATT--421	1.07089	1.08645	0.558204	0.504647	1.29386	0.994456	0.299723	0.256378	1.45414	1.69446	0.39369	0.390062	0.769807	0.681946	0.161129	0.134662
ACIN1_GAAGGAGGAAGTGACCA--422	-1.60404	-0.677905	0.626483	0.61113	-1.98515	-0.522463	0.964618	0.962154					-1.42997	-1.10265	-0.189268	-0.195908
ACIN1_GCCTCGCTGCTCCAGTG--423	-0.624651	-0.382757	0.250638	0.221297	-0.712236	-0.548344	0.0917566	0.0734225	-0.725486	-0.377274	-0.135388	-0.121906	-0.680163	0.0113036	0.435829	0.422431
ACIN1_GTACGTTCGAAGGGCGT--424	-0.140192	-0.972356	-0.670871	-0.707131	0.100038	-0.725213	-0.62559	-0.654051	-0.11027	0.673064	0.479524	0.488176	-0.0456785	-0.0890989	-0.0782412	-0.0973579
ACIN1_GTCGTTTCCGACCAGGC--425					-0.985082	-0.332344	0.489306	0.474374					-1.19339	-0.304786	0.454352	0.445579
ACIN1_TCCAGCTGGCACCCCCT--426					-1.38535	-1.88119	-0.793212	-0.803154
ACIN1_TTGCTAATCTTGCCCCG--427	-1.45137	-0.398558	0.801238	0.783706					-0.0226518	-1.98972	-2.24527	-2.23731	-0.716731	-0.27795	0.170417	0.157349
ACLY_AGGTGGCCCCAACTATC--428	-0.253777	0.186982	0.566285	0.531648					-0.539129	0.28198	0.391969	0.403988
ACLY_CATACTTGAACCGATTC--429					-0.862272	-0.359395	0.380538	0.364075	-0.879761	-0.406666	-0.0555906	-0.0408973	-0.569146	-1.10376	-0.751616	-0.766015
ACLY_CGGGCCCAGTCTGTGTC--430	-2.27497	-1.34527	0.41878	0.41301	-2.30722	-1.58794	0.113443	0.114995					-2.60327	-0.804612	0.87373	0.877665
ACLY_CGTTTGATCAGCTGGTC--431	-1.9046	-1.14723	0.363078	0.352019	-2.18431	0.225439	1.84504	1.84506	-2.35913	0.0733443	1.47146	1.49777	-2.0985	-0.591263	0.757983	0.757369
ACLY_CTGGCTGAAGCCACGGC--432	-0.853751	-2.51019	-1.71983	-1.7459					-0.875596	-0.540937	-0.192809	-0.178149	-0.768287	0.218138	0.700118	0.687514
ACLY_GACGTAGTCCCCTTCTC--433					-4.57494	-1.60851	1.60178	1.63161	-3.83495	-2.84664	-0.403997	-0.366105	-3.07182	-0.0460988	1.93772	1.94588
ACLY_GCAATTTCAGAGCAGAC--434	-0.88157	-0.790669	0.0187451	-0.00692595	-0.965674	-0.707503	0.101233	0.0860584					-0.0292179	0.928548	0.928673	0.909408
ACLY_TACAGATGAACTTGTAA--435	-0.386935	-1.33036	-0.859826	-0.892561	-0.920434	-0.914616	-0.135982	-0.15172	-0.319845	1.76616	1.72095	1.73125	-0.079308	1.63573	1.66851	1.6497
ACLY_TCAACCTCACTCTGGAT--436	-2.58314	-1.35209	0.623094	0.621726	-1.69708	-0.436627	0.85878	0.852725	-1.31232	0.0077025	0.664929	0.683018
ACLY_TGCTCCCGCTGGCGTTG--437	-0.710261	-0.392465	0.299583	0.271466	-0.605171	-0.730285	-0.161424	-0.181093	-0.789387	-0.840039	-0.552927	-0.538943	-0.635944	-1.00215	-0.60645	-0.620247
ACN9_AACAGACAAAATTCAAC--231	0.158591	-0.130928	-0.34249	-0.338545					1.01064	0.927799	0.366315	0.322768
ACN9_AACAGCGTTATTGCAAC--232					0.192224	1.0384	0.676094	0.68031					1.44884	2.00157	1.14908	1.09316
ACN9_AAGCCACAAAACCCAAT--233	0.765103	0.354303	-0.294509	-0.298588	0.116611	0.670359	0.364417	0.369607	0.728375	-0.293214	-0.708078	-0.742499
ACN9_ACATGCATCAAGATTTC--234	0.533562	0.412629	-0.069259	-0.070275	0.884192	0.487016	-0.39108	-0.395776	0.16719	0.646581	0.523215	0.506937	0.579763	0.0264688	-0.325705	-0.354158
ACN9_ACGTGAAAGACGAATTT--235													1.014	0.58277	-0.0193864	-0.0615594
ACN9_GACCGTTGGTTCTGACG--236	0.0094583	-0.389416	-0.493465	-0.487547	-0.0649663	-0.363691	-0.534284	-0.526755	0.246932	0.330716	0.165929	0.147074	-0.279116	1.02282	1.16509	1.16378
ACN9_GCACCGTGTTCTGCCCC--237	-0.39124	-0.85085	-0.666025	-0.654805	-0.169581	-0.598477	-0.691091	-0.682215	-0.786035	-0.10601	0.265761	0.280302	-0.060403	0.312353	0.328714	0.320489
ACN9_GCGTTTCTTGCAAGAAT--238	0.675077	0.0966348	-0.487275	-0.490163	0.226421	0.815065	0.427272	0.431047	0.0810542	-0.856287	-0.934911	-0.948404	-0.25003	0.628798	0.754325	0.752091
ACN9_GGCACGTTTCTCGAGTC--239	-0.247522	-0.779029	-0.697814	-0.688496	-0.120124	0.0755533	-0.0539255	-0.0456862	-0.633276	-0.704756	-0.412333	-0.402731	-0.840466	-0.539491	-0.0740584	-0.0576359
ACN9_TTTCGTGATGAACAAAT--240	0.664609	0.721622	0.145259	0.142509	0.814242	1.37664	0.550683	0.546888	0.716328	0.0856458	-0.322961	-0.356992	0.244195	0.447832	0.288839	0.27099
ACO1_AAGAGTGGTATTTGATC--438	0.109753	-0.578057	-0.447815	-0.487644	0.554253	-0.453821	-0.656427	-0.690551	0.433151	0.376641	-0.20151	-0.197123	0.836235	-0.021618	-0.585745	-0.61281
ACO1_AATAGATCATTCCATCC--439	0.537932	-1.36315	-1.52626	-1.5722	0.179064	-0.393232	-0.346191	-0.375638	0.891159	0.49086	-0.411451	-0.41066	0.432672	0.26275	-0.0382643	-0.0616924
ACO1_CACACTACCATGATTGA--440	1.59045	1.05131	0.167102	0.106124	1.38203	0.114656	-0.638743	-0.683188	1.36081	0.766907	-0.467806	-0.470702	0.849401	-0.257112	-0.829823	-0.857007
ACO1_GCTGTGAAAAAGTTAGG--441					1.92325	0.516891	-0.596631	-0.647824	2.04482	2.40209	0.683264	0.674998
ACO1_GGATGATTCCTGAGCCA--442	-0.690134	-0.411082	0.267176	0.238771					-0.720085	-0.429886	-0.191823	-0.178383	-0.668976	-0.982712	-0.56548	-0.578979
ACO1_GTCAGCAATGGACAACT--443	0.66016	0.188162	-0.0586875	-0.106378	0.902151	-0.281285	-0.715378	-0.75384					0.163223	-0.00400783	-0.129349	-0.150348
ACO1_GTCGAGTTCTTCGGGCC--444					-1.37324	-2.79712	-1.71719	-1.72728	-0.938836	0.207064	0.59995	0.615107	-1.91267	-1.4031	-0.175005	-0.177295
ACO1_GTGCTTCCTCAGGTGAT--445					-0.0058707	-0.349176	-0.179082	-0.206223	-0.450805	-0.408226	-0.360748	-0.349423
ACO1_TCAGTGGATGTTACCAG--446	0.874204	0.449132	0.0556367	0.00488875	0.426819	-0.338272	-0.456085	-0.48862	1.05462	1.05575	0.0377453	0.0372529	0.950145	0.942602	0.304209	0.276117
ACO1_TGCCCACGAGGCTGTCT--447	-0.34	-0.277658	0.160718	0.127312									-0.421153	-0.216217	0.0394404	0.0237078
ACO2_AGTCACCAGTAGGCTGT--393					-0.0320585	-0.734317	-0.734894	-0.740293	-0.0656277	0.0392382	-0.0134702	-0.0125217	-0.521652	-1.20458	-0.929993	-0.920819
ACO2_AGTCGTACCTGCGGCTG--394	-1.1134	-1.05371	-0.397303	-0.371597	-3.01301	-1.37374	0.808709	0.837052	-3.55097	-0.165555	2.10826	2.17993	-1.36537	-1.08585	-0.249812	-0.228485
ACO2_ATAATGGATGTACTCGT--395	0.474635	-0.111379	-0.613338	-0.613832	-0.319964	-0.228683	-0.0184184	-0.0205581	-0.897567	0.08977	0.592394	0.610223	-0.478538	-0.316716	-0.0708208	-0.0622675
ACO2_ATTGAAGCCCAGGTTGG--396					-0.605064	0.51674	0.93579	0.936877	-0.489678	0.375672	0.606024	0.615576	-1.58092	-0.534159	0.445308	0.46974
ACO2_CCGGCCGCTGACACTCT--398	0.305879	0.584547	0.205684	0.207974					0.413445	0.164645	-0.207852	-0.216624	0.119434	-0.487485	-0.639505	-0.639565
ACO2_GAAAACTATGCGTACCC--399	-0.394355	-0.801986	-0.670077	-0.656234					0.0846018	0.895023	0.742034	0.739935	-0.184606	0.0895883	0.139889	0.144209
ACO2_GAAGCCCACGCCATATT--400	0.395961	0.233554	-0.211018	-0.210214	-0.056383	0.375408	0.392644	0.387521	0.599727	-0.128945	-0.625788	-0.638339	0.50104	0.0522733	-0.353684	-0.35924
ACO2_GCCCGCTGCTGATGAAC--401	-0.249669	-1.12472	-1.09835	-1.08689	-0.398911	-0.0724479	0.195631	0.194385
ACO2_TGCCACCTTTCACCGTG--402	-0.434259	1.13389	1.29491	1.30941	-0.17688	-0.140341	-0.0348612	-0.0386204	-0.795399	0.182919	0.617345	0.633101	-0.692263	-0.274773	0.113345	0.124976
ACOT1_AACATGTCCACAATGCC--241	-0.249342	0.086551	0.169078	0.178421	-0.164568	0.468317	0.371967	0.380779	-0.275854	-0.724731	-0.617965	-0.619918	-0.658211	-0.144166	0.216345	0.227009
ACOT1_AGCGCTCGTGCCGCACC--242	-0.597719	-0.218309	0.115371	0.129323	-0.216054	-0.179177	-0.23715	-0.227675	-0.57583	-0.691283	-0.4287	-0.420955	-0.758799	0.0286852	0.447103	0.460946
ACOT1_CCAGGTCCAGCTCGCCA--243	0.638116	0.794882	0.237619	0.235219									0.239232	0.338805	0.18267	0.164977
ACOT1_CCGCACCAAGGGTTTCT--244	1.18751	0.251975	-0.701358	-0.711026	0.463182	0.575069	0.0107941	0.0115204	0.382374	0.391031	0.155891	0.132657
ACOT1_CGCCAAGGGTGTCGGCG--245					-2.77805	-1.84846	0.00327748	0.0457508	-2.46351	-0.586673	0.656436	0.72521	-1.77692	-1.0765	-0.0719587	-0.0259468
ACOT1_GCCCTTTCCTGGCATTG--246	-0.124285	-0.292543	-0.300173	-0.292485	-0.273815	0.109821	0.0949032	0.105122	-0.48556	0.153683	0.369378	0.374204	-0.131534	0.00191384	0.0592241	0.0532464
ACOT1_GGCATTGTGGACATGTT--247					0.410469	0.642208	0.117225	0.11863	0.341405	-0.0505596	-0.264418	-0.286328	0.306007	0.457739	0.263163	0.24336
ACOT1_TAAGGTTCCCCCAACAT--248	-0.870112	-0.279734	0.250322	0.267877									-0.115979	0.17006	0.218415	0.211946
ACOT1_TACCGCGCCGACACCCT--249	0.103643	0.35042	0.178471	0.183143	0.0347563	0.179932	-0.0649952	-0.0587508	-0.266935	0.0147882	0.116921	0.114679	-0.0603535	-0.187378	-0.171045	-0.179272
ACOT1_TCCACAATGCCAGGAAA--250	0.642237	-0.306739	-0.866973	-0.869427	0.411237	-0.295269	-0.820824	-0.819429	0.141765	0.463383	0.353223	0.337768
ACOT11_CACCACGTTGGTTGGTG--251									-1.18026	-0.0467275	0.529816	0.557102
ACOT11_CACGTAAGGCTGACTTC--252	-1.08978	-1.02823	-0.339814	-0.319352	-0.999632	-1.2597	-0.733595	-0.714028	-0.819003	-0.190625	0.198271	0.213877	-0.77934	-0.964409	-0.534166	-0.519674
ACOT11_CCCTGGTGATTGGCGTG--253	-0.876099	-0.607099	-0.0727275	-0.0550926	-0.208865	-0.18391	-0.247241	-0.237859	-0.289425	0.486955	0.60077	0.599255	-0.198335	0.33321	0.428976	0.425109
ACOT11_GAAGGCCCGGTTCACCT--254	-0.414941	-0.230346	-0.0284345	-0.0169011	-0.159738	-0.512356	-0.612307	-0.603557	0.0863129	0.442436	0.36108	0.347417	-0.0976829	0.276095	0.313917	0.30687
ACOT11_GCCAACTGCGCCATTCA--255	-0.203022	-0.407872	-0.358739	-0.350009					-0.357852	0.618448	0.767806	0.768504	-0.0890288	-0.137679	-0.104839	-0.11216
ACOT11_GCTCATCTGCACCTCCG--256	-0.781718	-0.194769	0.271561	0.287947	-0.647654	-0.20808	0.0556613	0.0706951	-0.732568	-0.161293	0.182705	0.195518
ACOT11_GGCCTTGGCCACCTTCG--257	-1.11544	-1.17251	-0.465599	-0.444798	-0.215463	-0.232546	-0.290959	-0.281492	-1.42917	-0.80333	-0.0974928	-0.0621592	-1.6375	-0.0556123	0.868661	0.910268
ACOT11_TCGGAAATCACCTGCGA--258					-0.263634	0.143824	0.121317	0.131404					-1.14096	-0.490428	0.147996	0.173913
ACOT11_TCGGGCAGCTGCTCAAG--259	-1.31478	-1.35076	-0.500131	-0.476692	-1.56922	-1.21805	-0.267377	-0.240473	-1.28397	0.321806	0.95222	0.982859	-0.779491	0.125713	0.556044	0.570539
ACOT11_TGAAGCAGATCACGCCG--260	0.165771	-0.128089	-0.344827	-0.340977	0.164752	0.860568	0.518743	0.523313					0.590661	0.131158	-0.22729	-0.256087
ACOT12_AGCATTCAGCACAAGCA--261	0.603091	0.0775295	-0.454483	-0.456419	0.223571	0.360462	-0.0252078	-0.0213954	-0.171068	-0.944081	-0.891744	-0.897086	-0.673511	0.0391648	0.408484	0.419631
ACOT12_CGACACCACCGCCTGCC--262	-0.796423	0.286509	0.76344	0.780021	-0.0768515	0.792723	0.630989	0.638671					-0.736645	-0.109356	0.296308	0.30945
ACOT12_CTCATGACCACCTCGCC--263					-1.40831	-0.655781	0.174956	0.199787	-2.05199	-1.51856	-0.489207	-0.433737
ACOT12_GGATGACATACAGTTTG--264	-0.325095	-0.574414	-0.437275	-0.42693	0.837519	1.47286	0.629556	0.625461	-0.429519	-0.857682	-0.671098	-0.668083	-0.61692	-0.521225	-0.184485	-0.175126
ACOT12_GTGGCCAGATTATGGCG--265	0.00228689	-0.0545828	-0.153461	-0.147448	0.0531355	0.150792	-0.107834	-0.101827	0.420053	-0.299698	-0.55441	-0.578862	0.317374	-0.749108	-0.950228	-0.97039
ACOT12_TAGATATGTTTAAGTTC--266	0.30662	0.546865	0.228585	0.230572					0.584672	0.173831	-0.166389	-0.196164	0.444711	0.76254	0.488113	0.463928
ACOT12_TATCAAGGTCATGGTAC--267									-1.06617	-0.247071	0.270212	0.293809	-0.974596	0.0559469	0.598597	0.619257
ACOT12_TCAGTTAGAAGTGTGAC--268	0.594391	0.483519	-0.0422224	-0.0440432	0.978441	1.36472	0.416372	0.410462	0.843061	0.691594	0.217158	0.17903	1.30604	0.130751	-0.63953	-0.69093
ACOT12_TCATGTGGAACATAATC--269	-0.0792782	0.666466	0.62639	0.633482	-0.0258099	0.29041	0.0906292	0.0976537
ACOT12_TTCAATGCTCTGAACGG--270	0.849381	1.16252	0.452951	0.447756	0.114806	1.03088	0.726287	0.731501	0.441625	0.0776149	-0.188302	-0.213452	-0.260349	0.172753	0.304221	0.302313
ACOT13_ATAGGCACTCTCCACGG--284	0.521467	0.13904	-0.274861	-0.285959	0.452662	0.396977	-0.0110765	-0.0149402	1.0595	0.173311	-0.731349	-0.738216	0.114216	0.0878523	-0.131705	-0.130892
ACOT13_CATGACTCAGTCTCTGC--285					0.0988578	0.475163	0.305376	0.305746	0.605198	0.527687	-0.0763998	-0.0777083	0.291578	-0.277745	-0.611366	-0.612574
ACOT13_CTGACCAACAAGGCCAC--286	0.579416	-0.0473487	-0.496168	-0.508525	0.609295	0.307527	-0.206009	-0.211747	-0.471854	-0.256966	-0.148464	-0.136595	0.0699691	-0.664412	-0.855513	-0.854197
ACOT13_GACTCAGTCTCTGCGGG--287	-2.08737	-0.959409	0.198703	0.244285	-1.52465	-0.759653	0.163893	0.183694	-2.38729	-0.904221	0.471552	0.506858	-2.0876	-0.792091	0.404363	0.430251
ACOT13_GAGAGTGCCTATTGCAT--288	0.087857	0.235355	0.0827355	0.0810583	0.33321	0.857264	0.529655	0.527221
ACOT13_GAGCATACCAATGCAAT--289					0.410534	0.353311	-0.0263709	-0.0297304	1.82544	0.83995	-0.571464	-0.587703	1.44547	0.0427782	-1.03292	-1.04727
ACOT13_GATAAAGGCCATGACCA--290	-0.122448	-0.686303	-0.712199	-0.709307					0.158597	0.582742	0.274131	0.278287	0.00339151	0.688799	0.540514	0.542589
ACOT13_TCTGCGGGAGGTGATAA--291	0.904956	1.06048	0.4155	0.39607	0.436671	0.881919	0.484635	0.480963	0.76151	0.176226	-0.531279	-0.5345	0.2309	0.954088	0.65949	0.658973
ACOT13_TCTGCTATGCACGGAAA--292	0.0885774	0.00704562	-0.146008	-0.147701	0.56979	0.672802	0.18587	0.180605	0.276722	0.0442443	-0.342519	-0.339809	-0.223697	-0.374927	-0.377169	-0.372508
ACOT13_TGGCTGTCAAACCGCCG--293	0.213489	0.873824	0.645503	0.641096
ACOT2_AACATGTCCACAATCCC--448	0.663012	1.00053	0.751724	0.703993	0.294983	-0.494695	-0.524785	-0.555677	0.0992253	-0.52521	-0.867022	-0.860014	0.464712	0.671986	0.350082	0.326365
ACOT2_ACAACTGAATGGGGGTG--449	-0.163132	-0.63425	-0.317049	-0.352982					-0.147005	0.257697	0.0901578	0.0990986	0.406199	-0.677557	-0.961312	-0.984501
ACOT2_ACTGAGCAAGTAGTTCA--450	0.961527	0.338132	-0.11519	-0.167185	0.738071	0.612241	0.287325	0.250909	0.277148	-0.0841019	-0.551841	-0.54623	0.338737	0.0157328	-0.224038	-0.24662
ACOT2_ACTGCGCCGAACTCTTC--451	0.842057	-0.522675	-0.894146	-0.944435	0.209987	-0.592946	-0.566481	-0.596313	-0.204936	-1.56759	-1.69413	-1.68473	-0.128201	0.407216	0.471876	0.453503
ACOT2_CTGTCCTTCGAGCGTCC--452	-0.170436	-0.125756	0.196449	0.160621	0.125774	-0.930276	-0.847777	-0.876559	-0.003581	-0.79561	-1.06466	-1.05684	0.580137	-0.0925479	-0.489706	-0.514463
ACOT2_GAGTTCGGCGCAGTTCC--453	-0.0385895	-0.257368	-0.0254938	-0.0632047	-0.501968	0.530342	1.03053	1.00958	-0.314681	-0.266133	-0.314998	-0.304741	-0.419384	-0.784484	-0.52998	-0.545728
ACOT2_GCTGATCCTGGAGCCTG--454	-1.46227	-0.491472	0.715792	0.698415	-1.84555	-1.82846	-0.434262	-0.438467					-1.7442	-0.129086	0.989166	0.985358
ACOT2_GGAGCCCGAGAAACCTT--455					-0.504701	-2.2101	-1.70809	-1.72901	-0.269514	-1.09039	-1.17122	-1.16132	-0.302557	-0.460833	-0.282497	-0.299298
ACOT2_TAAGGTTCCCCCAACAT--456	-0.341258	0.211925	0.651163	0.617775	-0.838449	-2.13281	-1.40873	-1.42549	0.060093	0.131311	-0.182805	-0.17549
ACOT4_CCATGGCTTTGCCACGT--458	0.0871003	0.191203	0.336966	0.297459	-0.701876	-0.758052	-0.124844	-0.143308	-0.125517	-0.110209	-0.292957	-0.284185	-0.921817	0.180096	0.762173	0.750953
ACOT4_CCCAAAAGCCCAATGCC--459					-1.83239	-1.47405	-0.0886141	-0.0929825	-1.22781	0.650021	1.24743	1.26486	-1.23336	0.584182	1.36938	1.36096
ACOT4_CGCCAAAAAGGCTTCTC--460	-0.0977925	0.176683	0.449118	0.412253					0.445589	0.40958	-0.177374	-0.173086	-0.980317	-0.267694	0.352524	0.341832
ACOT4_CGGGACTCGAGCCCATG--461					-0.758936	-0.620412	0.0507629	0.033011	-1.03232	-0.655153	-0.196101	-0.18021	-2.25307	-2.3925	-0.942482	-0.941703
ACOT4_CGTAACCCGCTGCTCCG--462	-0.750306	0.228629	0.948113	0.920567									0.13797	1.63858	1.5297	1.50893
ACOT4_GTGCGCATTGCCGTGCG--463	-1.40189	-0.945382	0.220516	0.202277	-0.931386	-0.536864	0.249057	0.233456	-1.75319	-0.537892	0.43136	0.45291	-1.31139	-0.918317	-0.0822458	-0.0899547
ACOT4_TCAATGATCCCTGGGAA--464	0.0985687	-0.440336	-0.30243	-0.3421	0.671148	-0.864129	-1.14452	-1.1801	0.428373	0.691487	0.116717	0.121141	0.568355	0.349523	-0.039953	-0.064604
ACOT4_TCTGTACGTCCCGCTTC--465	-0.323595	-0.366834	0.0603031	0.0266628	-0.176275	-0.78771	-0.504231	-0.529247	-0.534329	-0.0347461	0.0718461	0.0838275
ACOT4_TGGCTCGATATTCCAAG--466	-0.290433	-0.947564	-0.543147	-0.577261	-0.456841	-0.7635	-0.293336	-0.314855	-0.858307	-0.608851	-0.27296	-0.258435	-0.83418	-1.01454	-0.489599	-0.501609
ACOT4_TTTCCATCAATGGATCT--467	1.96465	-0.0292929	-1.16987	-1.23619	1.22786	-1.24158	-1.8924	-1.93492
ACOT6_ACACAGGTCACCTCCTT--403	-0.636435	-0.312021	-0.00353234	0.014305	-1.03133	0.35002	1.08123	1.08715	-1.71324	-1.25532	-0.208221	-0.173842	-1.37564	-0.960699	-0.117834	-0.0963588
ACOT6_CACTTGGAGCAATCCAC--405	0.161869	0.563769	0.289951	0.294617	0.253663	1.26284	1.05302	1.04439	0.69413	0.855185	0.295327	0.28086	0.59329	0.39183	-0.0755133	-0.0823984
ACOT6_CCTAGTATTGCGCTTCT--406	0.245755	0.452936	0.117928	0.121211	0.170874	-0.125371	-0.27456	-0.282256	0.455974	-0.258594	-0.659479	-0.669114	0.00425432	-0.267861	-0.343235	-0.341636
ACOT6_CTCAGATAGCCTCTGAA--407	0.347299	0.344944	-0.0641318	-0.0625246	0.386837	2.10737	1.80002	1.78988	0.663256	0.751134	0.211884	0.198043	0.40909	0.507841	0.163072	0.15884
ACOT6_GCATGGATGATCAAAGC--408	0.474747	0.362211	-0.139829	-0.140325	0.217504	0.0660207	-0.117318	-0.125541
ACOT6_GCCAAAGGCTCACTCAA--409	-0.547226	-0.057664	0.185752	0.202118					-0.620573	-0.429844	-0.112118	-0.0999096	-0.513268	-1.27997	-1.01096	-1.00191
ACOT6_GGTGAGGCAATATTCTA--410	0.227307	0.0424496	-0.279101	-0.275514	0.90217	-0.348707	-1.03344	-1.04942	1.2256	0.808565	-0.106056	-0.131307	1.33471	1.01626	0.0555451	0.0379808
ACOT6_TACTGTGTTGGCTACAC--411					-0.437195	-0.324514	-0.0283984	-0.0292111	-0.979241	-0.801209	-0.244066	-0.22458	0.0770742	0.650416	0.526584	0.527135
ACOT6_TCTTGTTCCATTGGAAA--412	1.44823	1.6295	0.417367	0.40081	1.1833	0.797202	-0.0934128	-0.112568	1.19679	0.726627	-0.168766	-0.193432	0.258268	-0.827169	-1.07158	-1.07363
ACOT7_ACAGGGGCACATACCAC--468	0.219432	0.632219	0.687319	0.645923					1.26791	0.0482618	-1.1207	-1.12287	0.782889	0.982423	0.453076	0.426492
ACOT7_ACGGCGTCTCGACGTCT--469					0.00584752	-1.02582	-0.863518	-0.890805	-1.15413	-1.00163	-0.456366	-0.439519	-0.252103	0.171096	0.316537	0.299281
ACOT7_CCTCCTCGATCATCTTC--470	0.167468	0.782522	0.873223	0.832569	-0.16375	-0.0245108	0.250634	0.225462	-0.142287	-0.985784	-1.15666	-1.14776	0.105836	-0.631619	-0.719545	-0.740027
ACOT7_CTCATGGATGAGGTCGC--471	-0.621107	0.311117	0.942084	0.912693	0.0316222	-0.226942	-0.0817958	-0.109404	0.755492	0.276712	-0.529579	-0.527724	-0.191637	0.0223983	0.128417	0.110616
ACOT7_CTCGACACGAGCCAGGG--472	0.452338	0.983697	0.879229	0.834506	-0.0809088	0.23375	0.453774	0.427568	-0.399848	-0.155697	-0.144285	-0.133359	-0.371084	0.511912	0.734926	0.718742
ACOT7_CTGGCTGTTGCAATGCC--473					-0.242799	0.170069	0.497812	0.473625
ACOT7_GCCACGTTGGCATCATC--474	-0.771702	-0.591519	0.142624	0.115384					-0.753115	-0.933893	-0.672452	-0.658753
ACOT7_GGGCTTCATACCGCTTC--475	0.199344	-0.203584	-0.134721	-0.17583	0.108524	0.0431078	0.137085	0.108518	-0.109582	0.723242	0.529216	0.537863	0.154594	0.4739	0.354186	0.333264
ACOT7_GGTGGCGCATGTCAGCG--476	0.060749	0.557573	0.721389	0.682259	-0.0377982	0.245342	0.43668	0.409937	-0.125498	-0.0165739	-0.199336	-0.190564	-0.336418	-0.288507	-0.0880947	-0.104591
ACOT7_GTCCCCGTTCCTCCACT--477	-0.878125	-0.451111	0.355944	0.330223	-0.359036	-0.158299	0.246787	0.224049					0.038691	-0.669026	-0.713175	-0.733052
ACOT8_AGTGCAGGGAGTGCACG--478	-0.113337	1.03806	1.32114	1.2845	-0.132452	-0.835734	-0.581415	-0.606977					-0.575634	-0.814623	-0.458249	-0.472589
ACOT8_CATCTTCTGGGGCCTGC--479	-0.268224	-0.789044	-0.399844	-0.434275	-0.806528	-1.85378	-1.15093	-1.16809	-0.989029	-1.85068	-1.42227	-1.40672	-0.67797	-0.284254	0.138842	0.125424
ACOT8_CGGCTCGAGGTTGAGCA--480	0.574415	0.971623	0.783518	0.737051	0.578595	-0.198288	-0.417091	-0.451519	0.950941	1.04308	0.0984604	0.0987819	0.804001	1.08504	0.541924	0.51515
ACOT8_CTGGTGCTGCATGGGGC--481	-0.0368228	-0.726576	-0.495912	-0.533648	-0.0610615	-0.995449	-0.788632	-0.815085	0.0711411	0.610707	0.288772	0.296001	-0.490405	0.604247	0.905055	0.889946
ACOT8_TGAAGGCCGTGCAACAT--483	-0.11212	-1.43877	-1.15652	-1.19318	0.117763	0.63187	0.7197	0.691018	-0.168754	-0.921464	-1.07361	-1.0645	-0.317189	-0.907869	-0.719993	-0.736663
ACOT8_TGACCAAGACGCTACGG--484	0.542711	1.46166	1.29527	1.24926	-0.283189	0.0370656	0.391684	0.368	0.117975	-0.444645	-0.799727	-0.792867	0.165717	0.0965047	-0.0304619	-0.051484
ACOT8_TTCGTGTCCGCTCCACT--485	-0.508397	-1.03033	-0.47658	-0.507581	-0.42905	-1.02735	-0.575676	-0.597541	-0.0529027	-0.379286	-0.613428	-0.605226	0.0314801	-0.669206	-0.708653	-0.728465
ACOT8_TTCTGGGTGCGAGCCCG--486									-1.79075	-0.29907	0.696764	0.718609
ACOT8_TTTGGTGGTCAGATCGT--487	0.149093	-0.406433	-0.303142	-0.343534	0.549805	0.952434	0.752788	0.71872	0.508295	0.739793	0.108457	0.112254
ACOT9_AAGCTGCCCTTTGCCCA--271					-0.270336	1.04355	1.02604	1.03621	1.06165	-0.450891	-1.03887	-1.08407
ACOT9_AGATTCCCTGTTTCTTG--272	0.153484	-0.347663	-0.555543	-0.55153									-0.667232	-0.416108	-0.0504038	-0.0394549
ACOT9_AGGAGCTCTTTAGACAA--273	1.48146	2.01247	0.847224	0.833666	1.25827	1.3995	0.242564	0.23305
ACOT9_GAGACATCTTGGCGGAG--274	0.708662	1.05425	0.446124	0.442791	0.689129	1.01406	0.281362	0.279178	0.524453	0.0317755	-0.277165	-0.304993	-0.514246	0.373554	0.651186	0.657301
ACOT9_GAGCTTGAGCCCAGAAC--275	1.69585	1.26157	-0.0582372	-0.074631	0.409073	0.984886	0.460943	0.462367	1.07274	0.433044	-0.160697	-0.206251	1.11866	0.468778	-0.193634	-0.239114
ACOT9_GAGGATCTTGACAGCTT--276					0.326367	0.398287	-0.0640065	-0.061518	0.696974	-0.53858	-0.937133	-0.970538	0.262284	0.160939	-0.00846674	-0.0268879
ACOT9_TAACGACGTGGAGCTGA--277	-0.573146	-0.479186	-0.163221	-0.149595	-0.842894	-0.413087	-0.00381311	0.0137354	-0.0851352	-0.117618	-0.109918	-0.118037	-0.0253797	-0.0203809	-0.0241825	-0.0335143
ACOT9_TAGGAGCATCCACAAAC--278	1.07597	0.279536	-0.593387	-0.601579					0.752845	0.779184	0.35161	0.316398	0.622027	0.989441	0.612936	0.583148
ACOT9_TCCTTCATTCTCCTAGG--279	0.52331	0.177676	-0.296822	-0.297702					1.42112	1.61127	0.836567	0.77975	1.61218	1.15368	0.207157	0.146083
ACOT9_TTTCTTGGCTAAATCAC--280	0.40154	0.256295	-0.130415	-0.129684	-0.0450454	0.858826	0.673383	0.680655	0.659026	-0.737558	-1.1164	-1.14858	-0.295412	0.00931851	0.160971	0.160171
ACOX1_AACTCACCTTCGAGGCT--294	0.0213953	0.669121	0.556549	0.556316					-0.673365	-0.75327	-0.511447	-0.497111	-0.266388	0.0419001	0.067113	0.0722597
ACOX1_ACCCTGATGAAATTATG--295	0.846176	1.37708	0.767517	0.749364	0.547533	0.908954	0.437012	0.432013	0.686244	0.542244	-0.115463	-0.117763
ACOX1_ATCTCCAAGTTCCAGGC--296	0.556377	0.42617	-0.00876609	-0.0206225	-0.0761624	0.446716	0.394794	0.39726	-0.276461	0.553763	0.532992	0.54247	-0.0812776	0.467916	0.374082	0.377121
ACOX1_CAGCCAGCGTTATGAGG--297	-0.345708	0.0496421	0.158277	0.16602	0.299198	0.452645	0.14794	0.145913					0.106563	0.564383	0.349748	0.350647
ACOX1_CTCCGGGTTGAAGCTGG--298	0.78698	0.275785	-0.298106	-0.314973					0.493877	0.290711	-0.239725	-0.239671	0.454476	0.479184	0.0408024	0.0377393
ACOX1_GATCTCTCGGCGGCGCC--299	-0.916016	-0.242127	0.210159	0.230293	-1.19244	-0.397252	0.30257	0.318396	-1.40487	0.268088	0.993886	1.01717
ACOX1_GGAAGTCTGGGTCGTTC--300	0.755184	0.310269	-0.244464	-0.26064	-0.0915285	-0.00960945	-0.051183	-0.0485335	0.293812	0.553399	0.155329	0.15783	0.283542	0.388496	0.060044	0.0589276
ACOX1_GGTTTCAGGGTCATACG--301	1.34477	1.04363	0.133629	0.104643	0.811906	0.756946	0.106964	0.0988004	0.673242	1.20626	0.557151	0.55501	0.563033	1.42569	0.917492	0.913192
ACOX1_TACCTATTCGTGAAATC--302					0.343143	0.537244	0.202945	0.200392	0.51825	0.762916	0.216355	0.216111	1.18961	1.5799	0.668752	0.657317
ACOX1_TGAAGATCCAGAGGCTC--303					1.06308	1.09438	0.275249	0.264079					0.427801	0.452611	0.0313842	0.0286249
ACOX2_AGTCCTTTGACGTGGAA--281					0.644055	1.29277	0.593675	0.592071	1.39297	0.94253	0.182455	0.126547	1.04606	1.03223	0.411617	0.368431
ACOX2_CATCATCCACAGTTACC--282	-0.690695	-0.213094	0.187615	0.202796	-0.165978	-0.0105287	-0.105828	-0.0969986					-0.163618	-0.0351408	0.0406393	0.0356754
ACOX2_CCAGAATGAGCGTTATA--283	0.999434	1.12696	0.309215	0.302035	0.547535	1.30233	0.675174	0.674813	0.492691	-0.0835216	-0.375964	-0.402765	-0.031534	0.0158168	0.0155581	0.00642078
ACOX2_GAAGATGGTCGTGAATT--284					0.320703	0.895349	0.437278	0.439839	0.763558	0.683174	0.250035	0.214476
ACOX2_GACATATCTTCAGGGCC--285	-0.724978	0.0519071	0.477332	0.492967					-0.888956	0.279057	0.704288	0.722156	-1.11449	-0.343218	0.279968	0.305049
ACOX2_GCGGAGTGCAGTGTTCT--286	0.556705	1.05279	0.554214	0.552892	-0.0595139	0.778351	0.603694	0.611152	-0.0899001	0.762668	0.772843	0.764878	-0.135389	0.805993	0.865522	0.859667
ACOX2_GGCGCCGAGCTATCAAC--287	-0.135469	0.24904	0.249473	0.257308	-1.01568	-0.45709	0.080981	0.100755	-1.00741	-1.00784	-0.521082	-0.499384	-0.601942	-0.343501	-0.0153833	-0.00649742
ACOX2_GGTGGCTGCGTCATAGG--288	1.277	1.33422	0.316367	0.305514	0.922302	0.847015	-0.0594886	-0.0646758	1.07798	0.968043	0.371582	0.325858	1.27178	0.536187	-0.214372	-0.264691
ACOX2_TATGCACAGACAGAGTT--289	0.233808	0.911072	0.645284	0.648234
ACOX2_TGCACCGAGTGTCATTG--290	0.664797	1.14171	0.565214	0.562462	0.575228	0.971988	0.324193	0.323476	0.525606	0.433604	0.124065	0.0961994	0.575704	0.517947	0.168109	0.139785
ACOX3_ACTTCCTTCGATGCAAG--291	0.998781	0.880312	0.0630362	0.0558651	0.598702	0.873702	0.208411	0.207392					0.826181	0.768582	0.274548	0.23831
ACOX3_AGCGTCCTTCAGCTGGA--292	0.808813	1.15913	0.478804	0.474147	0.625328	0.982787	0.297648	0.296286	1.01496	0.443339	-0.120386	-0.164072	0.614681	1.05533	0.683054	0.653498
ACOX3_CCACGGCAGTAATACCA--293	0.0172697	0.0386088	-0.0710711	-0.0652562	0.0691809	0.0196208	-0.250966	-0.245165	0.802914	1.1489	0.695316	0.658485	0.724449	0.531594	0.0961261	0.0631019
ACOX3_CTCGCGATACTTCTCCA--294	0.694813	0.859734	0.261596	0.258446	1.01022	0.922252	-0.0497854	-0.056105	0.823458	1.4137	0.949451	0.911956	0.857437	0.959708	0.44768	0.410454
ACOX3_GCATCCACTGTGGAAGG--295	-0.0546462	-0.432787	-0.490621	-0.483855	0.858703	0.42893	-0.430167	-0.434535	0.959612	1.17005	0.635078	0.593181	1.17362	1.02687	0.332816	0.285599
ACOX3_GCTCGGTAGGCATCGAG--296					1.31719	0.748622	-0.45223	-0.462503
ACOX3_GGCACTGAATCAAGGCG--297	1.10985	1.20982	0.312469	0.303829	0.737577	1.01405	0.245239	0.242431	0.954268	0.371267	-0.160933	-0.202657	0.404063	1.04545	0.794427	0.771526
ACOX3_GGCAGCTTCGAAATCAG--298					-0.0440472	0.580947	0.39476	0.402019	-0.538173	-0.333693	-0.0906698	-0.0841426	-0.348901	-0.504414	-0.321968	-0.321078
ACOX3_GGGAACGAGCGAAAAGA--299	0.593276	0.185583	-0.339354	-0.34116					0.73574	1.17423	0.755541	0.720882	1.34724	0.531071	-0.262929	-0.315631
ACOX3_TCAGCAGTTTACAGTTC--300	-0.817211	-1.00897	-0.517049	-0.500193					-0.139794	-0.367539	-0.331447	-0.3378
ACOXL_AACGGAAGCTTGTACCC--301	-1.06096	-0.924269	-0.256624	-0.236543	-0.623182	-0.294066	-0.0485658	-0.0338472	-0.688353	0.533917	0.854948	0.866331	-1.42516	-0.18162	0.620411	0.655308
ACOXL_AGCCGAAGCCTTGTCAT--302					-0.879138	-0.385756	0.0505342	0.0685496	-1.43006	-0.376634	0.329666	0.365028	-0.869003	-1.67381	-1.19195	-1.17463
ACOXL_ATAATTTATTGGCTATT--303	1.60455	0.909867	-0.344123	-0.359309	0.700051	1.37015	0.629308	0.626983					0.947015	-0.704059	-1.26766	-1.30771
ACOXL_CAAAGGTGGCTTCGGTC--304	-0.231155	0.207186	0.276602	0.285704					0.272165	-0.0217343	-0.199628	-0.219299	-0.201393	-0.46849	-0.370963	-0.374733
ACOXL_CCTCTGTTAAAACGTGC--305	0.21925	0.242161	-0.0131315	-0.00998887	1.13966	1.39593	0.327402	0.319415
ACOXL_CTGAACATGTTACTAAG--306	0.831676	1.22958	0.532777	0.527817	0.78873	0.911419	0.10448	0.101013	0.157143	-0.561619	-0.679766	-0.695718
ACOXL_GCCACAGCTAATCTCGA--307	-0.477726	-0.274264	-0.0270899	-0.0147258	-0.931119	0.591939	1.06698	1.08566	-1.51315	0.402046	1.1515	1.18955	-0.462282	-1.5924	-1.34468	-1.34021
ACOXL_GCGGAGAAGATGTATAT--308	-0.0409104	-0.239241	-0.306978	-0.300393	-0.02488	0.013	-0.187474	-0.180461	0.692038	0.961359	0.56537	0.532124	0.688895	-0.0547047	-0.469705	-0.501605
ACOXL_TTTCATCGTTCCTGTCC--309					-0.412846	0.286139	0.374855	0.386864	0.218917	0.175422	0.0251873	0.00723744	-0.327664	0.346146	0.516365	0.516585
ACOXL_TTTGCAATGACCGAGAG--310	0.401132	0.58179	0.195374	0.19611					1.51311	1.70612	0.883643	0.823851	1.76051	0.583242	-0.448671	-0.514432
ACP1_AAAACTGCTTCTGCAAT--304	1.37033	1.11387	0.188471	0.158931	0.828447	0.77813	0.117008	0.108647	1.27223	0.721377	-0.324024	-0.333494	1.82335	1.28147	-0.0372503	-0.0559032
ACP1_ACAGCGCGGCAACTTCC--305	-0.284095	-0.347308	-0.2758	-0.269396	0.187152	-0.112155	-0.341403	-0.342089					-0.366196	0.400494	0.489894	0.496177
ACP1_AGCTGCATGAAGAGGCA--306	0.0130982	0.0541177	-0.0534541	-0.0535071	0.380383	-0.0830492	-0.442427	-0.445425	0.143638	0.241201	-0.0575125	-0.0531736	0.356353	0.773039	0.397762	0.395816
ACP1_CACAGCTCTTGGGTCTG--307	0.440931	1.10483	0.739457	0.730109					0.00512324	0.239819	0.0327481	0.0387818	-0.36744	-0.187878	-0.0976768	-0.0913793
ACP1_CAGAGCGTTCTTGGAGA--308	0.550734	0.269868	-0.161668	-0.173402	0.589582	0.0694673	-0.430793	-0.436295	0.606359	0.557912	-0.0469426	-0.0482653
ACP1_CGTGCTGTTTGTGTGTC--309	0.127963	0.217734	0.0409479	0.0383993	-0.00912703	-0.161961	-0.259027	-0.257364	0.0260833	0.528504	0.307566	0.313343	-0.139998	0.218631	0.162561	0.166268
ACP1_GAAACTACAGTCTCTGT--310					0.932323	1.2737	0.542622	0.533018	1.04737	0.722826	-0.173808	-0.180527	0.721409	0.459336	-0.150712	-0.156815
ACP1_GCGGTGCTGTTTCTGAC--311	0.500543	0.541186	0.139893	0.12925	0.504481	0.489037	0.0460868	0.0416029
ACP1_GTACCTGCCGGGCAACG--312					0.859911	0.497336	-0.184974	-0.193712	0.546767	0.632439	0.0670106	0.0664171	0.273877	0.523071	0.200834	0.199828
ACP1_TACCTGTCTTGCTTTAT--313	-0.721702	0.155148	0.490347	0.506258					0.6086	0.41723	-0.189107	-0.190458	0.559063	1.19264	0.686995	0.682741
ACP2_AAGCGCTGCATCCCGTT--314	-0.288804	-0.46566	-0.391313	-0.384807	0.0836451	-0.171634	-0.331176	-0.330623	-0.741777	0.233814	0.5209	0.536072	0.10915	0.160727	-0.0555724	-0.0547027
ACP2_AGCGGTCCGGCTGGAGC--315	-0.2664	-0.656465	-0.595619	-0.589599	-0.414666	-0.487536	-0.311496	-0.304979					-0.187704	0.0253086	-8.1002e-05	0.00416951
ACP2_AGGGGATGCTACAGCAC--316	0.438228	-0.250154	-0.613897	-0.623186					0.329737	0.198298	-0.22354	-0.221478	0.326166	0.26953	-0.086334	-0.0879359
ACP2_ATTCTTCTTCCTGATAG--317									1.36524	0.216866	-0.890074	-0.900682
ACP2_CTGCGGCAGCGCTATCA--318	-0.440404	-0.230687	-0.0649906	-0.0551907	-0.18113	0.0696996	0.088467	0.0921889	0.236088	-0.27718	-0.637059	-0.633851	0.207065	-0.493436	-0.772704	-0.77295
ACP2_GACTCTCATGAGTGCTG--319	-0.0791669	-0.055135	-0.10711	-0.105159	0.0330306	-0.284922	-0.410378	-0.40922	-0.374205	-0.0949077	-0.0510111	-0.0403362	-0.253426	-0.208268	-0.191391	-0.186392
ACP2_GCTGCCACGAGATGTTC--320	-0.441621	-0.899244	-0.732815	-0.722989	-0.122104	-0.582741	-0.603723	-0.600708	-0.422791	-1.03107	-0.955025	-0.943755	-0.432746	-0.914371	-0.782172	-0.775131
ACP2_GGTGATAAGAGGTGTTT--321	0.0924122	0.312763	0.157399	0.155623	0.0809867	-0.0839507	-0.241703	-0.241118	0.115552	-0.745986	-1.02612	-1.02144	-0.252413	-0.350512	-0.334287	-0.329299
ACP2_GTGAACGGTCTCCATGG--322	0.148428	-0.287011	-0.476128	-0.479122	-0.318984	-0.16545	-0.0538464	-0.0484747	0.397198	0.012445	-0.454026	-0.45279	-0.702089	-0.353887	-0.0484707	-0.038362
ACP2_TCACGCCGAGAAGGAGC--323					-0.458928	-0.553894	-0.348046	-0.341
ACP5_AAGACATCAATGACAAG--324	-0.050551	1.02013	0.950912	0.952242	0.209415	0.490934	0.246693	0.245741	1.08305	1.91639	0.996154	0.988999	1.2421	1.06478	0.119864	0.107831
ACP5_ACTTCATCCTGTCTCTA--325	0.866636	1.54674	0.92485	0.906252	-0.397107	-0.533979	-0.369764	-0.363457	1.08709	0.0147981	-0.908115	-0.91532
ACP5_AGAGAATACGTCCTCAA--326	0.54644	0.500235	0.0712858	0.0596453	0.181541	-0.0644689	-0.289938	-0.290557	0.432937	0.570852	0.0807349	0.0815341	0.230313	0.531863	0.237643	0.237133
ACP5_AGCGATCTCCTTGGCAT--327	0.162359	0.332063	0.134551	0.131255	0.486228	-0.0615464	-0.492204	-0.496469	0.287986	0.215228	-0.178988	-0.176415	0.187839	0.0322528	-0.234652	-0.234678
ACP5_CCCCATTCCACACGGCC--328	0.589289	0.14029	-0.314479	-0.32705	-0.726805	-0.169841	0.216405	0.226658	0.233266	1.02336	0.665347	0.668589	0.15285	1.42621	1.18181	1.18218
ACP5_GACACAGTGACACTATG--329	0.986189	0.665349	-0.0285802	-0.0497749	0.172285	0.244417	0.0251818	0.0246738	0.297355	0.289537	-0.110877	-0.108419	0.902232	0.869042	0.142705	0.134542
ACP5_GCTCAAGAAACAGCTGG--330	-1.12949	-0.670358	-0.0894366	-0.0646653					0.307503	1.45533	1.04821	1.05054
ACP5_GGAGGACTACGTGCTGG--331	-1.3258	-1.55358	-0.85437	-0.825334	-1.10541	-0.626155	0.0150572	0.0298412	-1.528	-1.88	-1.07274	-1.04795	-1.84683	-1.0605	-0.0188918	0.00425414
ACP5_GGCGGTAGAAAGGGCTG--332													-1.71358	-2.30462	-1.34871	-1.32708
ACP5_GTAGCAACAAGGCTTGC--333					0.405127	-0.0258251	-0.401866	-0.405161					-0.573428	0.771068	0.993741	1.00238
ACP6_AATCTGCTTCATCAGTG--334	1.26913	1.17411	0.309683	0.28234	1.07894	1.21119	0.381378	0.370019	1.29762	0.683788	-0.378412	-0.388192	1.4502	0.857392	-0.221347	-0.23575
ACP6_ACTGCCTCTTTACAGCC--335					-1.07137	-0.392956	0.225333	0.239709					-1.11086	0.518648	1.08695	1.10171
ACP6_CCAGCAGCTTTGGTAGT--336	0.44427	0.297142	-0.0702419	-0.0796627					0.725619	0.0289086	-0.65485	-0.657631	0.403045	0.359287	-0.0460187	-0.0484961
ACP6_CCCAGCCAGCAAACAAC--337	-0.49704	0.225564	0.425388	0.436418	-0.557175	-0.174814	0.0971965	0.105419					0.55317	0.259423	-0.24243	-0.246617
ACP6_CGCTTGTGGACCCCAGT--338	-0.0998321	0.16539	0.125867	0.128268	-0.137067	0.314874	0.303968	0.307163	0.237502	0.251381	-0.109434	-0.106244	0.0614478	-0.607191	-0.792812	-0.791399
ACP6_GAACCCCCAGCTATTAG--339	1.23411	2.24053	1.39721	1.37063	1.06361	1.15981	0.340324	0.329148	0.564199	0.669091	0.0921291	0.0913223
ACP6_GGACTTCTTCATCCTCC--340	-0.462388	-0.332195	-0.153251	-0.142974	-0.81102	0.0901262	0.533087	0.544347	-0.35455	0.656592	0.687485	0.697919	-1.13847	-0.296149	0.289908	0.304986
ACP6_GGCCGATGGCCAGTGTC--341	-1.66783	-0.257589	0.647721	0.684189	-1.8594	-0.689587	0.45939	0.483198	-2.13146	-1.25826	-0.0517459	-0.0195702	-2.33195	-0.509152	0.844447	0.873118
ACPP_AAACTTTCAGGATTACA--344	0.518588	0.470715	0.0585493	0.0475139	-0.0203538	0.280237	0.190732	0.19253	0.85038	1.54431	0.778003	0.773695	0.793867	0.802768	0.146121	0.139193
ACPP_AGCTGCACCCCTCCTCC--345					-2.1001	-1.03247	0.278609	0.305298	-1.3825	-0.90493	-0.193936	-0.170925
ACPP_CCGAAGTGTACTAGCCA--347					-1.80389	-0.0364618	1.07514	1.09828	-1.71205	-0.69813	0.2309	0.257944	-1.3541	-0.940087	-0.215356	-0.197822
ACPP_GAAGCACAGACGTTGAC--348	0.424197	0.0545603	-0.300728	-0.309713	-0.114744	0.254194	0.228255	0.231182					1.06569	0.616801	-0.214657	-0.224681
ACPP_GAGCAGCATTATGAACT--349	0.581039	0.178937	-0.27086	-0.283252	0.0136519	0.169292	0.0568864	0.0582769	0.507695	0.575604	0.0360261	0.0359106	1.0169	0.761296	-0.0387857	-0.0482542
ACPP_GCAGCAAGCCTTAGCCT--350	-1.24771	-0.331087	0.321068	0.348408									-2.54856	-1.54016	-0.0472591	-0.0161213
ACPP_GCCCTGTTTCCCCCAGA--351	-0.33022	-0.290165	-0.190863	-0.183456	-0.192957	-0.36628	-0.339548	-0.335684	-0.0703862	-0.255048	-0.412161	-0.405203
ACPP_GGCTGCCAGAGTAGGAT--352	0.060852	-0.00567077	-0.142018	-0.143108					0.234931	0.398763	0.0396492	0.0428711	0.01036	0.316721	0.163954	0.165949
ACPP_TGAGACTTTGAAATCAG--353	0.720279	0.616131	0.0824312	0.0670138	0.231806	0.452473	0.193153	0.191932	1.58595	1.50389	0.250923	0.237614	1.07363	1.42661	0.590046	0.579931
ACPT_AACACCAGGGGTCCTTC--354	1.15096	0.20991	-0.583308	-0.608083	0.65215	0.581862	0.0394665	0.0332153	0.560649	0.850173	0.275561	0.274797	0.784588	0.708771	0.0580916	0.0512689
ACPT_AGTACATGACCATCTTG--355	0.847514	0.652878	0.0425104	0.0243286	0.106738	-0.00465706	-0.179751	-0.179475	-0.0320695	0.0676535	-0.11481	-0.108322	0.520853	0.497144	0.016075	0.012256
ACPT_AGTCCGCAGGACATCTG--356	0.382282	-0.0141578	-0.34419	-0.352264	0.164821	0.115187	-0.0990223	-0.099441	-0.0686274	-0.221641	-0.379918	-0.372982	-0.000197755	-0.346748	-0.492725	-0.49061
ACPT_ATCTCGGCTTTGGATAT--357	0.115054	0.291597	0.122589	0.120321	0.290763	0.485237	0.186213	0.184287	-0.0314273	-0.0312377	-0.214126	-0.207646	0.157777	-0.104741	-0.352312	-0.351996
ACPT_CCGAGGCAGGCAGCATA--358	0.42478	0.600568	0.244929	0.235931	0.584402	0.486491	-0.0102811	-0.0157215					-0.517284	0.0332115	0.219778	0.227782
ACPT_CGCCAGCAGCTGGAGCT--359													-0.659127	0.0741315	0.351919	0.361538
ACPT_GCAGGAGAGGTCCAGCA--360	0.923781	0.242793	-0.413532	-0.43337	0.310462	0.110473	-0.201817	-0.203979	1.4258	0.839736	-0.307269	-0.318617	0.84863	0.610337	-0.0815283	-0.0890803
ACPT_GTCCCGTGAAGTTCTCC--361	-0.576401	-0.114827	0.132817	0.145572					-0.748961	-0.438053	-0.146214	-0.130954	-0.26195	0.231378	0.253737	0.258833
ACPT_TGGGTCCATGGGGTAGG--362	-0.744054	-0.241343	0.107324	0.123721	-0.964153	-0.019318	0.526768	0.539861	0.361275	1.45676	1.01406	1.01573
ACPT_TTCTCTGCTGCCCGGGG--363					-1.32185	-0.618686	0.168287	0.185661	-1.90968	-0.396725	0.66306	0.692522
ACR_AAATGACATTGCCCTCG--488					-0.3988	-0.153152	0.278392	0.25615					-0.984739	-0.474239	0.148862	0.138209
ACR_AAGCGCCCACACGAAAT--489	0.485343	0.501549	0.374469	0.329275	0.20991	-0.37713	-0.350614	-0.380446	0.25561	-0.0747687	-0.527264	-0.521483	0.0412604	-0.0461728	-0.091997	-0.111897
ACR_ACCAACTGCCATTCTGC--490					0.000273014	-0.982092	-0.816086	-0.843304	-0.546808	-0.356288	-0.240864	-0.228784	-0.861683	-0.855087	-0.312215	-0.323977
ACR_CCTGAACCGTAACCCAC--491	-0.583164	-1.74465	-1.13968	-1.16961
ACR_CTTGCTGAATTCACGAT--492	0.321394	0.828862	0.814106	0.771254	0.0905474	-0.811289	-0.70535	-0.733693	0.0928181	0.501959	0.164681	0.171739	-0.586678	-1.11642	-0.752846	-0.767087
ACR_GCAAAGGAAATTACATA--493	0.0522227	0.712072	0.881729	0.842721	-0.392469	0.675939	1.10327	1.08095	0.36554	0.699113	0.168815	0.173732
ACR_GCTGCTCACTGCTTCGT--494	0.280191	0.474564	0.488037	0.445773					0.65945	-0.0312135	-0.76953	-0.76692	-0.834152	0.0716546	0.596577	0.584567
ACR_GGTGGTGTCCGCATCGT--495	-0.548707	0.296361	0.877726	0.8473	-0.453994	0.466541	0.934811	0.913258	-1.40884	-1.35568	-0.630141	-0.611295	-1.00229	-0.501469	0.133075	0.12258
ACR_TCTGCAAGAGAGATATG--496	0.497798	0.0721739	-0.0634397	-0.108812	1.76145	1.52577	0.519903	0.470728	1.10541	0.520577	-0.533373	-0.534264	1.01618	0.680873	-0.000574506	-0.0292617
ACR_TGTTGTACGTGAAGATC--497	0.288678	-0.125024	-0.117365	-0.159751	0.292128	0.9116	0.883409	0.852553	-0.342117	0.289472	0.260025	0.270497	0.542876	-0.406417	-0.779282	-0.803703
ACSBG1_AGGCCCTGGATAAGTAT--413	1.16374	0.340589	-0.664025	-0.675888	1.26303	0.954321	0.00531827	-0.0147391	1.2299	0.313075	-0.604421	-0.629759	0.99359	0.210124	-0.523596	-0.536247
ACSBG1_ATCTACGACCTGTGGAC--414	1.05857	1.24547	0.317573	0.307446	0.71454	0.305164	-0.242167	-0.256016	-0.369226	-0.116319	0.0336292	0.0407378	0.289163	0.0321818	-0.232783	-0.235288
ACSBG1_ATCTTCTCCCATACCCG--415	0.376173	0.236256	-0.193882	-0.192751	-0.371628	-0.124527	0.123571	0.122017	0.348066	0.396432	0.0675764	0.0601311	-0.362356	-0.00385246	0.164731	0.171611
ACSBG1_CAGCAGAGAGACCCCAC--416	-1.41782	-1.52123	-0.642772	-0.612043
ACSBG1_CCACGCAATTCTGGAGC--417	0.537177	0.401343	-0.146236	-0.147761	0.192159	-0.0980173	-0.262795	-0.270731	-0.212486	-0.4972	-0.451878	-0.44795	-0.11242	-0.718937	-0.716671	-0.713392
ACSBG1_GAGGAATTCATGGAGCT--418	0.769156	0.583286	-0.133506	-0.138858					-0.21137	0.474173	0.518749	0.522655	0.001137	0.645355	0.572054	0.573699
ACSBG1_GCGTCCAGGGCTTCCTC--419					-1.0669	-0.505076	0.252189	0.258503	-0.823024	-0.015504	0.437361	0.453678	-0.677324	0.0791398	0.457316	0.468733
ACSBG1_GGCCGGTGACATCCGGC--420					-0.618067	-0.282091	0.146482	0.147716	-0.9837	-0.761095	-0.200977	-0.1814	-0.871453	0.614463	1.12182	1.13603
ACSBG1_TCAGCATCACGCCCTTG--421	-0.89181	-0.384412	0.110354	0.132405	-1.50305	-0.660506	0.416164	0.427415	-2.22641	-0.753348	0.636303	0.681094	-2.05567	-0.4366	0.858787	0.890057
ACSBG1_TGGACGACTCGGGCCGA--422	-0.777822	-0.150423	0.261197	0.281367	-0.675626	0.0587488	0.529474	0.53136
ACSBG2_ACAAACCTCGGCAGAGT--311	0.170689	0.143662	-0.0766219	-0.0728367	0.193607	0.488971	0.125637	0.129835	-1.05773	-0.515925	-0.0030242	0.0203006	-0.371144	-0.781007	-0.585757	-0.584164
ACSBG2_ACCCCAAAGACTCAAGA--312	1.7631	1.2513	-0.116992	-0.134275	1.23322	1.63673	0.498468	0.489276	0.268732	0.17664	0.000529885	-0.0190305	0.752624	-0.239543	-0.691231	-0.725146
ACSBG2_ACTCTCGAAAAAATTCA--313									0.0969468	-0.937158	-1.02404	-1.03804	-0.377121	0.899829	1.09852	1.1003
ACSBG2_CGCATTGATTCGCCTTC--314	-0.160947	0.260776	0.279577	0.28775	0.289291	1.08981	0.655152	0.658118	-0.501689	-0.699804	-0.475731	-0.470384
ACSBG2_GACAAGCCTCATAGTAC--315	-1.45243	-0.404891	0.544971	0.570231	-0.802339	-0.312162	0.0668824	0.0839086	-0.482081	-0.0892035	0.124683	0.129397	-0.0205563	0.17612	0.169542	0.160058
ACSBG2_GCCATTCTTGGATGCGA--316	1.30521	1.01909	-0.0190963	-0.0303217	0.476947	1.00645	0.431917	0.432466	1.85783	1.86446	0.862916	0.791979	2.56185	1.62775	0.134517	0.0434361
ACSBG2_GGTTTGGAGCGTTTCCA--317	0.298868	0.199669	-0.113022	-0.110933	0.141028	1.08015	0.756008	0.760883					0.055785	0.870982	0.820455	0.808559
ACSBG2_TATCCCTGACACCCAAC--318	0.108711	-0.0873643	-0.262966	-0.258361	-0.0933118	0.516039	0.366574	0.374468	-0.251548	0.817877	0.912018	0.909279	-0.144206	0.105661	0.170266	0.164689
ACSBG2_TGCTCATCTACACTTCA--319	0.86397	0.983995	0.263908	0.258521					1.47589	0.541126	-0.262021	-0.320609	1.34201	0.996559	0.205568	0.15303
ACSBG2_TGGACCACCTGTCGAGA--320					0.177513	0.705537	0.354199	0.358605
ACSF2_ACCAAGGCCTCTCGTTC--321	-0.632637	-0.422173	-0.0633193	-0.0489056									-0.990999	-1.35428	-0.802188	-0.781009
ACSF2_CCAACTCCGAGAGAGGG--322					-0.283063	0.143266	0.135241	0.145579	-0.509646	-0.323064	-0.0948591	-0.0892541	0.170995	-0.304424	-0.421276	-0.436813
ACSF2_CTGTGGTCTCCAGGCAC--323	-0.555218	0.0795906	0.382631	0.39602	-1.14656	-0.441515	0.19411	0.21557	-0.330786	0.235567	0.370866	0.370688	-1.02607	0.0299509	0.602231	0.624518
ACSF2_GACCTTTGCCCAACTCA--324	1.02389	0.542492	-0.292888	-0.300391	1.28308	0.665316	-0.51011	-0.519944	0.851626	0.301072	-0.177812	-0.216218	0.745261	0.469909	0.0224597	-0.0112221
ACSF2_GACGTTGTAGTATTGCT--325					0.219103	-0.177455	-0.559793	-0.555923	-0.063592	-0.350978	-0.354468	-0.363284
ACSF2_GCGGACACCCTGCAACC--326	-1.85099	-1.24762	-0.0104239	0.0201095	-0.361332	-0.153469	-0.103152	-0.0918058	-0.397371	-0.848453	-0.678568	-0.676593	-1.02017	-0.0891578	0.479731	0.501832
ACSF2_GCTGTGCGCCGGGAGCT--327	-1.85497	-0.386775	0.853285	0.883871	-1.44	0.204434	1.05879	1.08403
ACSF2_GTCTCCACGCCCATCGG--328	-1.35827	-0.910438	-0.0284564	-0.00444208	-0.896899	-0.598817	-0.149288	-0.131044	-0.919624	-0.526402	-0.0852411	-0.0663814	-1.24739	-0.36848	0.331216	0.360496
ACSF2_TCTTAACAGCAAGACTG--329	-0.656807	0.554991	0.93127	0.946003					-0.282769	0.202969	0.313326	0.311596	-1.26087	-0.341303	0.366149	0.395855
ACSF2_TGGGCATTCTCCACTTC--330	-0.949873	-0.19754	0.390017	0.408628	-1.3748	-0.83129	-0.0255374	-0.00113801	-1.05048	-0.673295	-0.164161	-0.141071	-1.39356	-0.198334	0.585509	0.619408
ACSF3_AATCCTGGGCGTGCGGC--498					-0.530034	-2.8591	-2.34023	-2.36084					0.264348	1.11375	0.922475	0.900564
ACSF3_GAAGGTGAGCACCACAT--499	0.570426	0.869707	0.684335	0.637926	0.195618	-0.273368	-0.237342	-0.266995					0.344859	-0.30881	-0.552573	-0.57521
ACSF3_GAAGTGGAAGAACATCA--500	-1.1139	0.609108	1.57769	1.55534	-0.67444	-1.15678	-0.541827	-0.560632	-0.588184	-0.377127	-0.232418	-0.220014	-0.22728	0.231747	0.361004	0.343524
ACSF3_GCGCCTGCGAGACACAG--501	1.04342	0.949005	0.439577	0.386412	0.742531	0.332372	0.00448813	-0.0319836	0.369335	0.272358	-0.260627	-0.25574	0.519733	-0.0141972	-0.371973	-0.396186
ACSF3_GCGGATCAATGTCTTTA--502	0.41755	0.769721	0.689087	0.644861					0.240286	0.00237922	-0.43927	-0.43337
ACSF3_GCTCCCTGTACGTGTGG--503					0.561352	-0.444921	-0.652251	-0.686464	0.922648	0.638298	-0.286299	-0.285756	1.17413	1.14474	0.360311	0.3302
ACSF3_GGCACGGGTGAACACCG--504	-0.162754	0.709437	1.02638	0.990442	0.0310502	0.820737	0.966264	0.938662	0.909031	-0.0181855	-0.933145	-0.932495	0.785616	0.222953	-0.308171	-0.334781
ACSF3_GTAGTACTCCATCAGCT--505	0.409028	-1.01082	-1.08561	-1.12972					-0.836214	-0.861517	-0.541262	-0.526911
ACSF3_GTGGCTCCCACCCAGAG--506	0.12728	0.242137	0.360371	0.320291	-0.0583284	-2.07449	-1.86949	-1.89598	-0.426753	0.328252	0.358707	0.369844
ACSF3_TGGCCCAGTGGGCGTCA--507	0.685059	0.49118	0.22727	0.179224	0.0771758	-2.28405	-2.16921	-2.19739	-0.00750573	1.28813	1.02186	1.0297	-0.00271753	0.841469	0.824318	0.804814
ACSL1_AAAGCCATTCATAGGGT--364	0.873268	0.729384	0.103497	0.084756	0.667405	0.331637	-0.221032	-0.227466	1.11731	0.86639	-0.0765152	-0.0840896	1.79603	1.1711	-0.130049	-0.148391
ACSL1_ACACCTGTATTCCCCTC--365	0.393259	-0.292846	-0.629493	-0.637805	0.841674	0.631288	-0.0387405	-0.04726	-0.112838	-0.883603	-1.01263	-1.00515	0.574906	-0.0144141	-0.530245	-0.53468
ACSL1_CAACCCCAAAGGAGCAA--366	1.86163	0.969914	-0.251531	-0.291746									1.1722	-0.507344	-1.4073	-1.41854
ACSL1_CCCATAAGCGTGTTGGT--367					0.44651	0.200774	-0.203135	-0.206925	0.474449	0.146254	-0.371328	-0.371037
ACSL1_CTGGCATTCGAAAATAC--368					-1.30362	-0.824837	-0.0501424	-0.0329862					0.46066	0.448731	0.00637263	0.00323908
ACSL1_GCCAAACTCTTATTAGA--369	-0.0346453	-0.142879	-0.221682	-0.220698	0.768152	0.5432	-0.0773167	-0.0849563	0.479537	0.508955	-0.0119933	-0.0117643	0.757045	0.311442	-0.321524	-0.328033
ACSL1_GTCACAACATTATACGA--370	1.31573	0.0275216	-0.864978	-0.893333	0.177915	-0.148287	-0.371314	-0.37189	0.409001	-0.0204939	-0.494775	-0.493683	0.520318	0.441721	-0.0390039	-0.0428169
ACSL1_GTCGCTGTCAAGTAGTG--371	0.746376	0.332702	-0.216723	-0.232707	0.779189	0.150672	-0.477277	-0.485048	0.981788	0.0657784	-0.787464	-0.793381	0.909001	0.623384	-0.107307	-0.115546
ACSL1_GTTGACTATGTACGTGA--372	0.452732	0.0452934	-0.327189	-0.336794	0.642207	0.981367	0.445667	0.439535	1.06559	0.545643	-0.363047	-0.369988
ACSL1_TCTCGTGGCGTACCAGA--373	0.369033	0.366318	0.0442701	0.036484					0.0635217	0.0374844	-0.208224	-0.202904	-0.0511681	0.199109	0.0859123	0.0886079
ACSL3_ACATTATATGCCACTCT--374	-0.136006	-0.57411	-0.591836	-0.588649	-0.38597	-0.129922	0.0267929	0.0329663					-0.868786	-0.274031	0.13859	0.150597
ACSL3_ATGGAAAGCCACCGACC--375	0.613449	0.0473808	-0.421946	-0.435042	0.751786	0.640948	0.0314529	0.0240092					-1.53458	-1.18299	-0.342196	-0.322606
ACSL3_ATGGCGATGTTGGTCTT--376	-1.64103	-0.965438	-0.0762755	-0.0403902					-2.06636	-1.41977	-0.256328	-0.224949	-2.93514	-2.19132	-0.449802	-0.414262
ACSL3_ATTACTGCAATATCTGA--377	1.00184	0.481657	-0.221703	-0.243238	0.32953	-0.030881	-0.356012	-0.358402	-0.965013	-0.427868	0.0069134	0.024817	0.0354639	-0.896158	-1.06507	-1.06336
ACSL3_GCTTCAGTATTATACCC--378					-0.207113	-0.622555	-0.586289	-0.582256	-0.480212	-0.494425	-0.380393	-0.368421	-0.977604	-0.605997	-0.123394	-0.110147
ACSL3_GTTCGAGCCTTTAATTT--379	0.157542	-0.0193573	-0.213967	-0.217158	0.068468	-0.451931	-0.601252	-0.600518	0.0688497	-0.543666	-0.792899	-0.787645	-0.421769	0.0742	0.19934	0.206256
ACSL3_TACACAAGTGGATCCAC--380	-0.212692	-0.501956	-0.473473	-0.468621					-0.776622	-0.587292	-0.277152	-0.261553
ACSL3_TCGGAGAAAAAATAAAA--381	-0.129471	0.147521	0.125858	0.128903	-0.41258	0.284642	0.459277	0.465769	0.19259	0.351541	0.0204403	0.0241803	-0.775118	-0.108595	0.243787	0.254727
ACSL3_TCTGTTAATAGTTTGGA--382					0.778941	0.634077	0.00629484	-0.00147387	0.863647	0.167868	-0.607211	-0.611682	0.649018	-0.337123	-0.900616	-0.905895
ACSL3_TGCAGCTATCATCCACT--383	-0.739557	-0.559622	-0.213665	-0.197366	0.0652561	-0.0510572	-0.198216	-0.197443	-0.267065	-1.41818	-1.44517	-1.4358
ACSL4_AAAGTTGTACTTAAAGC--384	0.131114	0.448578	0.269893	0.267276	-0.871687	-0.388833	0.0949834	0.10697	-0.25109	-0.652254	-0.689811	-0.680642	-0.375434	0.012918	0.10826	0.114648
ACSL4_ACTTTATATGCCACACT--385	0.328927	0.583131	0.28525	0.278335					0.224755	-0.0444121	-0.396794	-0.393447	-0.236908	0.0709535	0.0772076	0.0820185
ACSL4_ATGGCAATGGTGTTCTT--386	-0.292929	0.427686	0.504518	0.511113	-0.316975	-0.0167815	0.0934692	0.0988169
ACSL4_CATGCTGTATCCAAGTT--387	0.315252	0.425601	0.135959	0.129341	-0.440727	0.456394	0.649984	0.656813	-0.14568	-0.38849	-0.495788	-0.48791	-0.735934	0.445893	0.773076	0.78357
ACSL4_CCCACTTCAGACAAACC--388	-0.229847	-0.12756	-0.08874	-0.0835146	-0.553779	-0.144572	0.125152	0.133334	0.15171	-0.0986987	-0.402753	-0.398513	-0.455877	0.102257	0.249333	0.256637
ACSL4_CCCTTATATTTATTCCA--389	0.405202	0.0997731	-0.244069	-0.252641	0.722884	0.784589	0.194558	0.187461	0.985837	0.0283972	-0.827524	-0.83349	1.72985	1.15816	-0.100423	-0.118011
ACSL4_GTGAATAACTTTGGTAG--390	1.38869	1.60854	0.672077	0.642137	1.06676	0.789174	-0.0324382	-0.0436517	0.823249	0.487395	-0.260956	-0.264933	0.758715	0.935336	0.301296	0.294768
ACSL4_GTTATTAACAAGTGGAC--391					0.87952	0.546278	-0.149237	-0.15821	0.348718	0.296865	-0.137532	-0.135702
ACSL4_TGCTGCAATCATCCATT--392					0.00764398	0.506439	0.398079	0.399541					-0.085117	1.25896	1.16759	1.17068
ACSL4_TGTGTGACAGAGCGATA--393	0.84813	0.993229	0.38249	0.364295					0.369164	-0.352648	-0.800573	-0.798993	0.188239	0.388074	0.120912	0.120881
ACSL5_ACACAGCGAGTCCTCTT--423	-0.152363	0.0216873	-0.0229206	-0.0130697	0.105922	0.759669	0.658045	0.651085	0.190693	-0.441641	-0.665447	-0.6697	-0.187841	-0.162163	-0.10971	-0.105344
ACSL5_CAGATCAACGCCGGGGT--425	-0.601168	0.0317599	0.314523	0.331779	0.174929	0.436716	0.284557	0.276815	-0.308405	0.423918	0.533267	0.539141
ACSL5_CTGAACAATCAGTCTGT--426	0.650052	0.0874566	-0.542457	-0.545844	0.383709	-0.0121903	-0.317245	-0.327349	0.505785	0.430761	-0.00337451	-0.0140201	0.243995	0.00176302	-0.233145	-0.234999
ACSL5_GGTTATCATGGCTCCTT--427	0.0085552	0.662614	0.500628	0.507824	-0.229986	0.191635	0.336006	0.332848	-0.418828	-0.0592474	0.123811	0.131926	-0.44528	-0.102987	0.120778	0.128852
ACSL5_GTTGACAATATGTACGA--428	0.360087	-0.245636	-0.66404	-0.662644	0.817221	0.511669	-0.110858	-0.125869	0.920349	0.747205	0.0363411	0.0172839	0.893082	0.459849	-0.206989	-0.218193
ACSL5_TAAGACGGGTTGAGGTC--429	-0.11964	0.648	0.579523	0.588834	0.215136	0.019091	-0.162513	-0.170709	-0.343686	0.141437	0.274337	0.280927	-0.480964	-0.353136	-0.105625	-0.0970369
ACSL5_TAAGATAGCCATCTGTA--430	0.797939	1.06219	0.324407	0.318579	0.188939	0.959094	0.796675	0.788776					1.40271	1.29226	0.286291	0.267748
ACSL5_TGCCAAGACTATGTATG--431	0.542005	0.452354	-0.098747	-0.100352	0.320788	0.87733	0.618354	0.608962	0.692478	0.230753	-0.328003	-0.342436	0.429109	0.322102	-0.0359887	-0.0405089
ACSL5_TTAGGTCATTGTTCTTC--432									0.348189	0.321431	-0.00750724	-0.0149551	0.564776	0.218985	-0.229384	-0.235859
ACSL6_AGGTTTGTCCACAATCA--433	1.02468	1.26562	0.362446	0.352877	0.817931	0.865474	0.242427	0.227408	0.390941	0.510952	0.153477	0.145162	0.624206	0.431668	-0.0562484	-0.0635787
ACSL6_CTAAGCAGCCTTACCAG--434	-0.17897	-0.285325	-0.310525	-0.300235	-0.00423	0.355882	0.334926	0.329212	0.391619	0.425908	0.0679803	0.0596511	-0.128375	0.193586	0.206468	0.209978
ACSL6_GACAGGGCTGAATTTCT--435	0.0272559	0.750657	0.57503	0.581917					0.0428793	0.217504	0.0923653	0.0911122	0.169584	-0.0942701	-0.279662	-0.280444
ACSL6_GCACGGCGATCTGTGAT--436	-0.0598736	-0.0988305	-0.210903	-0.202578	-0.0163265	0.14878	0.136682	0.131106
ACSL6_GCAGTCGCAGTATCCTC--437									-0.122856	-0.345374	-0.359881	-0.357772	-0.331411	-0.326814	-0.178822	-0.172388
ACSL6_GGCATCATCATAGTAGT--438	0.520608	1.15058	0.615091	0.613839	0.94759	0.769461	0.0514619	0.034975	1.52885	0.836106	-0.280945	-0.312349	1.69703	0.871291	-0.330528	-0.353311
ACSL6_GGCCCTGTCTTGGTTTC--439					-0.953243	-0.20691	0.467121	0.472149	-0.621269	0.240168	0.558359	0.570582	-0.867672	-0.373127	0.131715	0.145873
ACSL6_GTTCACTCACCGGCCAA--440	-0.368368	-0.10669	0.0062624	0.019677	-0.792085	-0.234614	0.321396	0.3246	-0.941249	0.123059	0.654841	0.673556
ACSL6_TACCAGGTGTTCCGCCG--441	0.512224	-0.0217146	-0.551092	-0.552206	-0.307188	0.253179	0.454087	0.451803					-0.503862	-0.0196542	0.243094	0.252012
ACSL6_TGGTGGCCGAGAGGCTG--442	-1.91618	-0.758083	0.483891	0.522843	-1.86518	-1.05213	0.28974	0.305091	-1.21952	-0.930365	-0.212833	-0.188471	-0.607743	-0.383787	-0.0519126	-0.0414983
ACSM1_ACCTGTGGCCTACAACA--508	0.170962	-0.386375	-0.298068	-0.338771	-0.165651	-1.15703	-0.880623	-0.905772	0.674579	0.699913	-0.0491114	-0.0466204	1.00224	0.97445	0.302093	0.273532
ACSM1_AGGTTCCGGACCCTCTG--509	-0.378424	-0.560351	-0.0956504	-0.128508	-0.306152	-0.371576	-0.00167851	-0.0250756	-0.860953	-0.199425	0.138338	0.152884	-0.297727	-0.288373	-0.113187	-0.130032
ACSM1_ATCAAGCCGGGTTTCAT--510	-0.2086	-0.220951	0.1274	0.0921177					-0.380065	0.221425	0.218836	0.229606	-0.532926	-0.669404	-0.340874	-0.355599
ACSM1_CGGCAGCGCAGCTGTGA--511	-0.492155	-0.309936	0.232684	0.201451	-0.456466	0.486915	0.95683	0.935307	-0.359242	0.201597	0.184269	0.194876	-0.327776	0.401335	0.596112	0.579538
ACSM1_GAATGACTATGAAGTAC--512	0.234304	-0.122014	-0.0771035	-0.118712	0.0432293	0.718164	0.855587	0.827834					-0.274945	-0.00831081	0.152023	0.134973
ACSM1_GACGTCGTAGGGTGGAG--513					0.810875	0.815076	0.441716	0.404393	1.32503	1.04545	-0.163937	-0.166553	1.83071	1.42467	0.21217	0.176142
ACSM1_TCGATAGAGAATGTCTT--514					0.431343	0.212095	0.0912719	0.0586799					0.0298109	-0.268441	-0.306801	-0.326598
ACSM1_TGGAGCTTCAGAGAGAT--515	1.12476	0.352716	-0.212438	-0.266764	1.07382	-0.329059	-0.877375	-0.917977	1.05825	0.812801	-0.207771	-0.208292
ACSM1_TGGCTACACGGCGGGTT--516	-1.16198	-0.992314	0.00921422	-0.0124518					-0.966905	-0.218911	0.193842	0.209219	-0.492282	-0.195146	0.106886	0.0917944
ACSM1_TTATGTACTGGACTACT--517	0.407277	0.23135	0.157755	0.113676	0.374543	-0.0130004	-0.0960292	-0.127913	0.258201	0.350126	-0.104202	-0.0984425
ACSM2A_AGCCAAGCTTCGAGACA--518	1.44991	1.08967	0.30175	0.24278					1.1823	0.861254	-0.247113	-0.248607	0.304123	0.526729	0.309525	0.287255
ACSM2A_CAACATCCGGTAAACAA--519					-0.160286	-0.951169	-0.678329	-0.703545	0.620958	1.14327	0.432194	0.435106	0.563055	0.437885	0.0518638	0.0272606
ACSM2A_CATCTTGTGCTCACTTA--520	1.19441	0.825619	0.212746	0.157424	0.698728	0.336916	0.0381779	0.00225226	1.4264	2.08951	0.808377	0.804966
ACSM2A_GACATCCGAGAATCCTA--521	0.602766	-0.149961	-0.35749	-0.404361	0.954787	0.642535	0.173418	0.1343	0.604788	0.974836	0.275207	0.278246	0.118065	0.643652	0.547754	0.527161
ACSM2A_GCAGCCAACGTCCTCTC--522	0.0381327	0.931648	1.11096	1.07215	-0.939289	-1.70042	-0.909238	-0.924741	-0.691995	0.397259	0.615441	0.62866	-0.718753	-0.242047	0.207638	0.194588
ACSM2A_GGCTCCCGAGAGGACGT--523	-0.243602	-0.147469	0.224863	0.19008	0.111591	0.260461	0.352398	0.323792					-0.230133	-0.0212688	0.109849	0.0923944
ACSM2A_GTTCTGGGTCATGGGAC--524	-1.05152	-1.48001	-0.554164	-0.577408	-1.73839	-2.10734	-0.784444	-0.789984
ACSM2A_TCTGAGAAAAGCTGTGA--525	0.297445	-0.211606	-0.209954	-0.252464	0.401488	-0.247018	-0.347975	-0.380195	1.09044	1.55307	0.509719	0.508945	0.514359	1.37855	1.02428	1.00011
ACSM2A_TGACGCAGTTCTGTAGA--526	0.870665	-0.264905	-0.655976	-0.706673	1.03729	-0.0226283	-0.546645	-0.586791	1.24417	2.31911	1.16695	1.16497	1.32377	1.164	0.282013	0.250553
ACSM2A_TGGGGATCGTGTGGCAG--527									0.524852	0.296022	-0.347032	-0.343365	0.571151	1.17214	0.780836	0.75616
ACSM2B_AACCAAACTTCGAGACA--528	1.29311	0.288887	-0.391609	-0.44834	0.971721	0.820943	0.340558	0.301229	0.935433	1.37198	0.438335	0.438778	0.858443	0.894368	0.315762	0.288496
ACSM2B_ACATCCGGTAAACAATA--529					0.119752	0.506341	0.592847	0.56414	0.72659	0.851111	0.0652757	0.0673585
ACSM2B_GACATCCGAGAATTCTA--530	-0.0743578	-0.112913	0.143467	0.106267	0.169457	-0.683776	-0.630343	-0.65967	0.352381	0.666748	0.145762	0.150783	-0.0421869	-0.329139	-0.320558	-0.339706
ACSM2B_GGATGTTGGCTGCCTGC--531	-1.40914	-0.965323	0.205541	0.187405	-1.29765	-0.0481198	0.981512	0.970477	-1.24157	-0.632043	-0.0248953	-0.00736176	-1.17195	-0.40852	0.336636	0.32767
ACSM2B_GGCTCCCGAGAGGATGT--533	-0.907405	-0.246621	0.580494	0.555192	-1.28917	-0.437883	0.586106	0.574965					-0.832403	0.0580628	0.581844	0.569819
ACSM2B_GGGACTCCCCTCCAGCG--534	0.00893883	-0.647974	-0.448662	-0.487051					-2.46372	-1.50075	-0.0286132	-0.00148524
ACSM2B_GTTCTGGGTCATGGGAT--535	0.427484	-0.76306	-0.850501	-0.894868	0.312696	-1.15044	-1.19231	-1.22343	0.457161	0.730802	0.135658	0.139856	0.603264	-0.302957	-0.715193	-0.740158
ACSM2B_TCTGAGAAAAGCTGCGA--536	0.730904	0.609647	0.314329	0.265628	0.378306	0.588041	0.502509	0.470578	0.158025	-0.0152791	-0.398707	-0.392161	0.681482	-0.0525488	-0.515781	-0.541452
ACSM2B_TGGATACTGAACATCTT--537	0.0764952	0.696585	0.849613	0.810259	0.382695	-0.176616	-0.265069	-0.297054					0.215273	0.76465	0.605375	0.583906
ACSM3_ATGACGTAGCATCTTCC--331	-0.14259	0.560226	0.565793	0.573723	-0.110777	0.278596	0.14215	0.150269	-0.0858348	-0.552145	-0.544082	-0.552179	-0.689405	-0.0960567	0.282412	0.294062
ACSM3_ATGGAGAAGAGATGCGA--332					0.849211	0.51178	-0.340241	-0.344487	0.954674	0.202507	-0.329905	-0.371642
ACSM3_CAACAGCGTCTACTGCT--333	0.0388265	0.106126	-0.019095	-0.0135653	-0.321457	0.00497708	0.0255715	0.0364039	0.393216	0.0925128	-0.148258	-0.171843	0.297523	0.829028	0.639336	0.619801
ACSM3_GCAAAGTTGAAATACTC--334	1.90509	1.62948	0.158825	0.139663	1.23751	1.35279	0.211338	0.202091	1.27333	1.89861	1.20067	1.14863	1.17904	1.56311	0.86594	0.818552
ACSM3_GCCTGTTCCCTACAAAG--335	-0.410114	0.0999637	0.298396	0.309865	-0.192624	-0.0610382	-0.136476	-0.127303
ACSM3_GGACCAATGGACTGATA--336	0.292856	0.963952	0.655595	0.657764	0.299427	0.199005	-0.243207	-0.240372	0.255997	0.247387	0.0778914	0.0587428	0.118073	0.813446	0.72706	0.713196
ACSM3_GTCAGCTGAGTGGTTCC--337	-0.281038	0.468789	0.574167	0.583929	-0.391213	-9.21557e-05	0.0724982	0.0842291	-0.49904	-0.743966	-0.521271	-0.516009	-1.13	-0.343922	0.28819	0.313761
ACSM3_GTGGTGGCTTGCAAATG--338	-0.360771	0.408235	0.571094	0.58191					0.641249	0.0578407	-0.311767	-0.343371	0.155003	0.458565	0.35092	0.335888
ACSM3_TTGATCCACCAGAAGGC--339					-0.295996	-0.214013	-0.212397	-0.201893					-0.914238	-0.931816	-0.423914	-0.40516
ACSM3_TTTGAAGTCCTGTTTCA--340	0.531641	1.26012	0.77962	0.778629					1.35736	1.60844	0.866862	0.812106	1.6156	1.22409	0.275592	0.21441
ACSM4_AGATGAATCTAAATGTC--538	0.184266	-0.694232	-0.61504	-0.655934					-0.559969	0.58112	0.705859	0.718042
ACSM4_CAAAAGACATCCTCTAC--539	0.365298	0.0380567	-0.0067789	-0.0502584	0.172918	0.33024	0.38137	0.352	0.749109	1.23489	0.433115	0.435021	0.262516	0.027694	-0.162383	-0.184278
ACSM4_CAGATGTGCTGGACCAG--540	0.16331	-0.748453	-0.654903	-0.695498	-0.1494	0.266668	0.532264	0.506913	-0.0163855	0.516548	0.256561	0.264476	-0.668296	0.808448	1.22524	1.21173
ACSM4_CAGCTAACCCAGCCCTG--541	-1.69178	-0.890344	0.47416	0.460061	-2.07945	-0.998216	0.551611	0.550323	-1.9673	-1.6148	-0.494004	-0.470773	-2.17749	-0.044866	1.35588	1.35597
ACSM4_CCACCACTCAGGGATTC--542					0.138311	0.546376	0.620533	0.591594	0.714003	-0.155295	-0.932222	-0.93004	0.944344	0.688395	0.0537837	0.0257439
ACSM4_CCATAAATCGCTGTAAC--543	1.68037	1.02863	0.0828138	0.0205518	0.447701	-0.353589	-0.485297	-0.518093					0.767726	-0.060354	-0.579815	-0.606263
ACSM4_GAATGGCAAAGGGGATG--544	-0.0318223	0.315594	0.542833	0.505025	-0.288614	-0.626606	-0.268378	-0.291994	0.0900112	0.904067	0.568776	0.575856	0.0859028	2.12535	2.05042	2.03012
ACSM4_GGTGGAGTCCATTGTAT--545	0.376963	0.530515	0.477687	0.434041	0.577305	0.862257	0.644313	0.609901	-0.0556964	-0.559661	-0.791825	-0.783601	0.660193	0.110817	-0.338535	-0.364013
ACSM4_GTGAAATAAATGGTCAT--546	0.609187	0.133837	-0.0780907	-0.125054
ACSM4_TGTAAGCGCCGGCCAGG--547					-0.347853	-0.775631	-0.377986	-0.400864	0.348334	1.57522	1.0571	1.06216	0.137087	1.06547	0.957166	0.936402
ACSM5_ATCCACCCTTGGAGCTA--341	0.0997332	0.139739	-0.0293912	-0.0246673	-0.604428	-0.465666	-0.234145	-0.219668	-0.0317399	0.62396	0.603925	0.594079	0.193972	0.187458	0.0573789	0.0411162
ACSM5_CATTCTGTGGGTCTCAT--342	0.533547	0.328467	-0.15341	-0.154426	0.157253	0.694927	0.358691	0.363357	0.97284	0.668907	0.127059	0.0847347
ACSM5_CCCCAAATCCTGCCTTC--343	-0.232477	0.294192	0.364561	0.37368	-0.889317	0.403091	0.846969	0.865115	-0.883741	0.402172	0.824695	0.842394	-0.732557	-0.139051	0.26426	0.277273
ACSM5_CCTCAAGTACCGGCTGC--344	-1.11377	-0.892186	-0.186475	-0.165696	-0.829655	-0.977906	-0.578501	-0.561123	-1.09165	-0.973164	-0.442649	-0.418227	0.129255	-1.0629	-1.15572	-1.16994
ACSM5_GATGTCAGATTCGGTCA--345													0.109005	-0.986889	-1.06805	-1.08163
ACSM5_GCCATCTACTTTACCAG--346	1.00203	0.647829	-0.171786	-0.179	0.389875	0.189223	-0.320409	-0.318739	0.66722	0.381692	-0.00140629	-0.0338499	0.392601	0.341175	0.0967477	0.0742089
ACSM5_GCGAAGTTGAAGTACTC--347	0.0500921	-0.413507	-0.54685	-0.541469	0.21078	0.512262	0.136127	0.140104	-0.372418	0.692955	0.84988	0.851048	-0.0743926	0.166309	0.190723	0.18294
ACSM5_GGGGAAGCAGTCCAGGA--348	-0.0385924	-0.487937	-0.557345	-0.550791	0.224476	-0.128282	-0.514627	-0.510826	-0.315391	-0.39492	-0.267618	-0.268293	-0.291199	0.240786	0.390013	0.389081
ACSM5_GTGCTCGACCATCTTGG--349													0.433702	-0.34491	-0.612999	-0.636836
ACSM5_TGCACCCCCCAGCACAT--350	0.693731	1.25981	0.662453	0.659318	0.135556	0.70523	0.385168	0.390114	-0.646044	0.702987	1.00204	1.01206
ACSS1_ACAACAAGGTCCACATG--443	-1.1393	-0.975368	-0.300076	-0.273942	-1.04216	-0.611795	0.127353	0.133388					-0.942299	-0.308827	0.245675	0.260908
ACSS1_AGAGCGTTGCTTTGATC--444	0.486471	0.0974149	-0.413178	-0.413867					0.852877	0.683304	0.0174786	-0.000209545	0.789894	0.358728	-0.239444	-0.249161
ACSS1_AGAGTGTCCCGCGCCAG--445	0.274997	-0.31819	-0.674527	-0.671727	-0.0895525	0.0499336	0.091461	0.0867133	0.00999072	0.180485	0.0773005	0.0767147
ACSS1_AGGCATGGAGTCCACCG--446	-0.318559	-0.156971	-0.0803507	-0.0677578	-0.0361601	0.489272	0.491699	0.486347	-0.206682	0.145663	0.187111	0.190922
ACSS1_ATCGGCTGGTTCCTGGG--447					1.30939	0.578722	-0.404236	-0.424818	1.14977	0.806905	-0.0571003	-0.0808125	1.10009	0.650443	-0.15415	-0.168335
ACSS1_CTGGCCTGTGCCAGGAT--448	-0.458991	-0.818528	-0.639472	-0.624563					-1.34042	-1.11296	-0.314725	-0.28791	-1.42877	-0.591427	0.286795	0.309035
ACSS1_GCTTGGACCAGCATGTT--449	-1.4709	-1.16518	-0.248003	-0.216399	-1.00466	-0.298676	0.41301	0.418621					-0.617483	-0.350676	-0.0123196	-0.00176502
ACSS1_GGAGACCACGTGCCGCC--450	-0.328111	-0.456385	-0.372798	-0.360047	-0.112735	0.677332	0.735837	0.731351	-1.09423	-1.2537	-0.6198	-0.597981	-0.212771	-0.326149	-0.257105	-0.25238
ACSS1_GGAGCCGGCCGCCTTCT--451	-0.541148	-0.086447	0.152536	0.168801	0.0685554	0.577919	0.50366	0.497123	-0.271637	-0.809687	-0.724881	-0.719752	0.0528743	0.0674879	-0.0402404	-0.0393414
ACSS1_GGCGTCGGGAGGCTGCT--452					-1.188	-1.06588	-0.219924	-0.212239	-1.10197	-1.05039	-0.411325	-0.389349	-1.14628	-0.712931	-0.0226921	-0.00452086
ACSS2_ATGGTATGTGATCTGAG--394	1.16442	0.397303	-0.404024	-0.429091	0.607503	0.33291	-0.179419	-0.185136	1.12108	1.16167	0.216267	0.208646	1.15168	1.07168	0.184921	0.173918
ACSS2_CAGCGAGGGGACGTGCG--395	-0.291213	-0.18206	-0.106262	-0.0997036	-0.615442	-0.059605	0.251645	0.260565	-1.0522	-0.208008	0.284456	0.303427	-1.47811	-0.376546	0.427937	0.446884
ACSS2_CTCCGGACCCGCTCCTC--396					-1.361	-0.405311	0.408028	0.425871	-2.49268	-1.47127	-0.0257672	0.0108281	-2.40764	-1.89069	-0.488418	-0.458885
ACSS2_GAGACCAACTCCGCGCC--397	0.521451	-0.307888	-0.721779	-0.732876	0.614277	1.02549	0.5086	0.502802	0.314727	0.371219	-0.0406895	-0.0384439	-0.45514	0.134282	0.280884	0.28818
ACSS2_GCTACCGCGAGCTGCAC--398									2.25092	0.751477	-0.941439	-0.962884
ACSS2_GGAAAATCTTCATTGAG--399	0.593436	0.232934	-0.224333	-0.236995
ACSS2_GTGCAAAGCCCCAATGC--400	-0.258312	-0.761243	-0.70527	-0.699426	-0.230567	-0.221673	-0.169612	-0.165299	-1.53152	-0.388434	0.421155	0.44599	-1.02253	-0.537078	-0.0255833	-0.0118252
ACSS2_TACATTGTAGCAGATGT--401	1.06295	1.09978	0.359598	0.336735	1.27891	0.834329	-0.130149	-0.143901	0.412031	0.402781	-0.0735041	-0.0724491	0.760683	0.122527	-0.512779	-0.519329
ACSS2_TACCGAAGGAATGGGCC--402					-0.155089	-0.319341	-0.318111	-0.314701	-1.46305	-0.375361	0.388928	0.412925	-1.00144	0.127027	0.624959	0.638477
ACSS2_TGGCCACCACAAGCTCT--403	0.32463	0.156041	-0.139251	-0.146073
ACSS3_AGTTGGTGCTGTAAACA--351	-0.204549	0.229426	0.27966	0.28841	-0.449389	0.36797	0.483925	0.496405	0.395895	-0.416727	-0.658889	-0.682561	-0.152809	0.487981	0.557539	0.552233
ACSS3_CCCCAGGGTCCTGTTGA--352	-0.80011	-0.703167	-0.223578	-0.206948	-0.804944	-1.21128	-0.830293	-0.813234	-0.152816	-0.0507482	-0.00789255	-0.0138241	0.009695	-0.467593	-0.491587	-0.502027
ACSS3_CTCCAGAACTTCTTTAT--353	-1.5237	-1.06989	-0.0686478	-0.0424448	-0.962531	-0.53922	-0.0407689	-0.0216795					0.844119	0.521538	0.0171776	-0.0196279
ACSS3_GATCGTCATATTGAAAA--354	1.39914	1.86599	0.760086	0.747618					0.921368	1.13861	0.623498	0.582837	1.04378	0.450456	-0.168849	-0.211964
ACSS3_GCCCTGGACCAAAACGC--355	-0.639656	-0.572768	-0.208853	-0.194347	-0.531719	-0.4315	-0.254176	-0.240636	-0.506634	-0.359561	-0.13292	-0.127413
ACSS3_GCTTTAGTGTTTGTAAC--356					0.0918337	1.0762	0.78873	0.79424	1.4673	1.51046	0.711774	0.653463
ACSS3_GGACCACTAAAGCCCTG--357	-0.14309	-0.318479	-0.312551	-0.304615					-0.0549172	-0.348456	-0.356452	-0.365548	-0.239133	0.0211697	0.140423	0.137845
ACSS3_GTAAAGTCACCAGCGCC--358					-1.5072	-0.471783	0.432667	0.458772					-0.530884	-0.588752	-0.301542	-0.294901
ACSS3_TCGGAGGGCCCTTGCCT--359	-2.11847	-1.18915	0.240871	0.274944	-2.10301	-1.39454	-0.0459787	-0.0122001	-2.3408	-1.28956	-0.110195	-0.0453886	-2.16945	-1.33342	-0.102908	-0.0444939
ACSS3_TTGGCATGTGCAAGGAT--360	0.81831	1.04146	0.35429	0.349506	0.98052	0.889554	-0.0603449	-0.066282	0.59203	0.405475	0.0614333	0.0314206	1.0921	0.863374	0.216254	0.171613
ACTA1_CCAACAACGTCATGTCG--404	-0.0101034	0.419312	0.325721	0.326172					-0.191156	-0.112315	-0.189526	-0.181091	0.520435	-0.0538767	-0.534677	-0.538491
ACTA1_GCCATTGTCGCACACGA--405	0.507204	-0.155731	-0.561037	-0.571825					0.0127594	0.398176	0.186053	0.191993	-0.615906	-0.492195	-0.242204	-0.233076
ACTA1_GCGAAGCTCGTTGTAGA--406	1.19367	0.704054	-0.114901	-0.140603	1.41394	1.42614	0.370724	0.355356	0.817624	0.504605	-0.240025	-0.243933	0.405132	-0.519977	-0.926625	-0.929126
ACTA1_GCTACGAGCTGCCAGAC--407	0.389685	0.188702	-0.14579	-0.154025	0.210217	0.0378095	-0.206971	-0.207933	-0.969945	-0.495465	-0.0574211	-0.0394571
ACTA1_GCTGGAAGAGCGTCTCC--408	-1.19785	-0.967044	-0.344932	-0.318676	-2.02193	-1.59025	-0.331817	-0.306064	-1.87125	-0.883745	0.150614	0.179606	-1.85348	-1.96772	-0.921836	-0.898615
ACTA1_GGAGAAGCTGTGCTACG--409	0.717294	0.234661	-0.297239	-0.312592	0.302856	0.0896161	-0.217551	-0.219622					0.801855	0.291128	-0.370657	-0.377676
ACTA1_GGCGTCATGGTCGGTAT--410	-0.0154581	-0.0339469	-0.124312	-0.123744	0.300452	0.0450837	-0.260465	-0.262507	-0.300439	-0.209583	-0.21449	-0.204718	-0.0979503	-0.144795	-0.227906	-0.224678
ACTA1_GGGGGCCTCGGTGAGCA--411					-0.527786	0.284724	0.536944	0.544815	-0.405876	-0.292115	-0.227264	-0.216201	-0.303858	0.185052	0.234363	0.239936
ACTA1_GTGAAAGCCGGCTTCGC--412	-0.252617	-0.0862214	-0.0336805	-0.0279605	-0.491226	-0.288581	-0.0609822	-0.053549
ACTA1_TGATGCCGTGCTCGATA--413					-1.87255	-1.19238	-0.0345486	-0.0105832	-1.54667	-1.129	-0.309384	-0.284363	-1.76971	-1.81452	-0.82251	-0.800242
ACTA2_AAGTACCCGATAGAACA--453	0.504898	0.763189	0.239155	0.238162	0.652134	1.04519	0.543565	0.530423	0.995178	0.309803	-0.45101	-0.471586	0.829304	0.56705	-0.0573482	-0.0676328
ACTA2_ACAAAAAGACAGCTACG--454									0.371574	1.1231	0.778548	0.770625	0.879307	1.47944	0.821766	0.810761
ACTA2_AGAGGACAGCACTGCCT--455	-1.5617	-0.673974	0.309432	0.342535	-0.674713	-0.453442	0.0166141	0.0184898	-0.410889	0.126214	0.303973	0.311927
ACTA2_AGTTACGAGTTGCCTGA--456	0.297145	0.593649	0.221157	0.223591					0.671397	0.599943	0.0552588	0.041253	0.768664	0.977696	0.393651	0.38424
ACTA2_GAAGCACAGAGCAAAAG--457	0.0722066	0.56764	0.359224	0.36537	0.218434	-0.113854	-0.297873	-0.306107	0.21047	0.263805	0.0267966	0.0221431	-0.150789	-1.0703	-1.0425	-1.03866
ACTA2_GCTCATTGTAGAAAGAG--458	1.62129	1.36184	0.0234787	0.00406665	1.82357	1.58462	0.225116	0.198714	0.716504	1.38723	0.812438	0.797517	0.479734	0.295089	-0.0966905	-0.10194
ACTA2_GGTGGGATGCTCTTCAG--459					-0.172107	0.481313	0.583297	0.579484					-0.371154	-0.337819	-0.163381	-0.156374
ACTA2_GTATGTGGCTATCCAGG--460	0.678532	0.233165	-0.417522	-0.42138	0.806831	0.664449	0.0495316	0.0346378					0.996769	0.809977	0.074141	0.0614443
ACTA2_TAAGGCCGGCTTTGCTG--461	0.534127	0.264112	-0.281241	-0.282717	0.198109	0.538083	0.368949	0.360945	0.995216	0.537165	-0.223673	-0.24425	-0.211503	-0.413405	-0.345206	-0.340499
ACTA2_TCTGGGACGTCCCACAA--462	0.365023	-0.426447	-0.848452	-0.847137	0.426394	1.13322	0.796908	0.78632	-0.874261	-0.854832	-0.367765	-0.350409
ACTB_AATCGTGCGTGACATTA--463	-0.212279	0.196428	0.195524	0.206364	0.225984	0.279841	0.0902925	0.0819733	-0.256977	0.106522	0.181542	0.186373	-0.0336	-0.259776	-0.30996	-0.307816
ACTB_AGCAACGTACATGGCTG--464	-0.938719	-1.23841	-0.709424	-0.686599	-0.646375	-0.431912	0.0173913	0.0189462	-1.22524	-0.293672	0.42768	0.452157	-1.40987	-0.366431	0.499211	0.521179
ACTB_CCTCGGTCAGCAGCACG--465					-5.30257	-2.07368	1.78548	1.83973	-7.9327	-3.6852	1.51349	1.67407
ACTB_GCCGGCCTTGCACATGC--466	-3.77766	-1.53519	1.06459	1.13426					-4.23974	-1.17533	1.55825	1.64389	-3.93456	-1.68786	0.857821	0.916154
ACTB_GCGCTCGTCGTCGACAA--467	-0.459753	-0.19804	-0.0184294	-0.00350707	-0.295188	0.121521	0.31364	0.31122
ACTB_GCGGTTCCGCTGCCCTG--468	-3.15058	-2.23508	-0.0926996	-0.0333823	-3.38888	-2.10311	0.354595	0.387192	-3.368	-2.73545	-0.583776	-0.515821	-3.12015	-2.42058	-0.416841	-0.370239
ACTB_GGAGCTGGAAGCAGCCG--469													-1.51796	-0.556179	0.381392	0.404916
ACTB_GGCGCCCCACGATGGAG--470	-0.792973	-1.09065	-0.667973	-0.647553	-1.58775	-1.80537	-0.666669	-0.654459	-0.988969	-1.5776	-1.01397	-0.994283	-1.47337	-1.46286	-0.554958	-0.532075
ACTB_GTTGTCGACGACGAGCG--471	0.24967	-0.000348173	-0.338211	-0.334993	0.658245	0.441751	-0.0643533	-0.0775652	0.437366	0.536518	0.148053	0.138796	0.48636	0.592747	0.196559	0.191214
ACTBL2_CATCCTCCTCACCGGAA--361	-0.273898	-0.592959	-0.49273	-0.483062	-0.251926	0.309323	0.27809	0.288026	0.713983	0.118456	-0.288932	-0.322888	0.287596	0.0102349	-0.173743	-0.192964
ACTBL2_CTGCTACGTGGGAGATG--362	-0.324521	-0.548045	-0.41132	-0.400983	-0.442416	-0.293577	-0.18282	-0.170429	-0.23463	-0.597466	-0.512113	-0.515399	-0.131055	0.0547834	0.111818	0.105825
ACTBL2_GAAGCGTTCATTCCCAA--363					0.149894	0.437515	0.106764	0.111526					0.58085	0.320432	-0.0323679	-0.0608548
ACTBL2_GACTCAGATCATGTTCG--364	-0.0812767	-0.112493	-0.151128	-0.144009	-0.255393	-0.0210166	-0.0496659	-0.0396844	-0.331706	-0.40403	-0.268253	-0.268401
ACTBL2_GCATCGTGATGGATTCT--365	0.241799	0.110603	-0.160946	-0.158101	0.683997	0.222876	-0.505995	-0.508112	0.438607	0.82644	0.562091	0.537039
ACTBL2_GTAGTGGATAATGGGTC--366	0.110159	0.0210307	-0.155615	-0.151029									0.0407526	0.0897617	0.0478886	0.0364672
ACTBL2_TCATGCCATTCTACGCC--367					-0.214828	0.370889	0.312003	0.321462	-1.12125	-0.57109	-0.0251957	0.000182676	-0.931752	-0.817148	-0.299163	-0.279856
ACTBL2_TCCCATCCTCCTCACCG--368	-0.320839	-0.490202	-0.356131	-0.345843	-0.413519	-0.26891	-0.179693	-0.167675	0.0182309	0.33945	0.293458	0.281997	0.498672	-0.154206	-0.459698	-0.485588
ACTBL2_TCCTATCGAGCATGGAG--369	0.745322	0.141503	-0.493048	-0.496865	0.293335	0.438762	0.00109052	0.00400442	0.350735	0.828008	0.609303	0.587091	0.53515	-0.0284328	-0.354924	-0.381967
ACTBL2_TGTTCCCCTCCATGATA--370	-0.280263	-0.606564	-0.501745	-0.491993					-0.0760772	0.387272	0.390267	0.381854	0.318973	-0.820517	-1.02256	-1.04277
ACTC1_CCATCGTGGGCCGCCCG--371	-2.81719	-0.995304	0.938448	0.981765	-2.66224	-1.67272	0.0926851	0.133667					-3.21588	-1.59398	0.238947	0.330426
ACTC1_CGTAGCCCTCATAGATG--372	-0.283561	-0.0157173	0.0914792	0.101274	-1.39078	-2.03657	-1.2189	-1.1943					-0.343153	-0.67953	-0.500393	-0.499684
ACTC1_CTATCCCTGTATGCTTC--373									0.0847015	0.142133	0.0616144	0.0480038	-1.85674	-0.783077	0.26741	0.315944
ACTC1_GATGATACCATGCTCGA--374					0.153989	-0.281112	-0.614915	-0.610206	0.689054	0.243245	-0.151195	-0.184344
ACTC1_GCTCCTCGGGAGCCACA--375	-1.27618	0.16358	0.986376	1.0093	-0.272467	0.365411	0.349489	0.35969	0.477669	0.312931	0.0282917	0.00197634	-0.776183	0.278649	0.707075	0.721466
ACTC1_GGAGTTATGGTGGGTAT--376	1.35207	0.765658	-0.306312	-0.318158	1.44567	1.32606	0.0294406	0.0175124	0.686474	-0.488834	-0.881933	-0.914999	-0.154468	0.211313	0.281825	0.276572
ACTC1_GGCTTCATCACCTACGT--377	-0.168624	0.00268714	0.0270223	0.0352967	-0.319811	-0.333692	-0.314324	-0.303513	-0.751262	-0.705642	-0.351934	-0.338517
ACTC1_GTGAAGGCCGGCTTTGC--378	-0.0644371	-0.199048	-0.249824	-0.242928	-0.144738	-0.575731	-0.686863	-0.678307	0.0749236	0.256431	0.180991	0.167696	0.0359143	0.882383	0.843295	0.832026
ACTC1_GTGTGCGACAACGGCTC--379	0.282227	0.471952	0.171258	0.173567	0.118714	-0.145492	-0.453001	-0.447838	0.720101	0.440946	0.0303793	-0.00377395	0.442912	0.405885	0.132494	0.108366
ACTC1_TCTGGATCTGGCTGGTC--380	-0.309918	-0.739844	-0.613647	-0.603503					-1.44763	-0.81304	-0.0976168	-0.0616866	-0.793457	0.334566	0.772936	0.787873
ACTG1_AATCGTGCGCGACATCA--473	0.218752	0.100132	-0.215179	-0.211451	-0.388335	-1.19551	-0.935175	-0.936541					-0.208629	0.148568	0.214855	0.219521
ACTG1_AGAAGAGATCGCCGCGC--474	-1.31234	-0.178306	0.623204	0.652193	-0.819626	-0.840736	-0.264556	-0.26104	-0.546271	-0.88987	-0.621741	-0.611041	-0.338977	0.219927	0.372954	0.379497
ACTG1_ATTGTCAATGACCAGCG--475	-0.499073	-0.351659	-0.143367	-0.127796	-0.0329676	-0.0156504	-0.0155616	-0.0209497	-0.0555946	0.442072	0.382666	0.383411	0.0825631	0.554695	0.427211	0.427682
ACTG1_CACTGGGTGCTCCTCCG--476	-1.70363	-0.701877	0.385051	0.420495	-0.948441	-0.0108308	0.659683	0.664657	-1.34428	-0.398596	0.402218	0.429111	-1.37682	0.00756002	0.85121	0.872702
ACTG1_CATGGACTCTGGAGACG--477	-1.62964	-1.38793	-0.354964	-0.32074					-2.01363	-1.12442	0.123193	0.163667	-1.67602	-1.41476	-0.372005	-0.346203
ACTG1_GAAGGAAACACGGCTCG--478	1.21402	1.93441	0.893115	0.880422	1.51141	1.68886	0.557963	0.535094	-0.0249633	0.469963	0.39011	0.390234
ACTG1_GAGGCCCAGAGCAAGCG--479									-2.25825	-1.04418	0.366716	0.412154	-2.33636	-1.05235	0.429812	0.465125
ACTG1_GGCGTAGCCCTCGTAGA--480	-1.17399	-0.833217	-0.132623	-0.105917	-1.20323	-0.45726	0.399841	0.407699	-2.48278	-1.9277	-0.366918	-0.316925	-1.01339	-1.36062	-0.758813	-0.742556
ACTG1_TGTAGCCTCGCTCAGTG--481					-0.388435	-0.896514	-0.636107	-0.637472	-0.118203	-0.40616	-0.423774	-0.421758
ACTG1_TGTTTCCTTCCATCGTC--482	0.218936	0.15164	-0.163805	-0.16008	0.439596	-0.36309	-0.709072	-0.719809					0.42298	0.367893	0.0138801	0.00944813
ACTG2_AGGCTCAGAGCAAGCGA--381	0.0925773	0.37158	0.207608	0.212427	-0.959566	-0.643122	-0.146882	-0.12783	0.960209	0.604105	0.0688193	0.0269032	0.126345	0.223153	0.132006	0.11788
ACTG2_ATGATGCCGTGTTCAAT--382	0.213508	0.333835	0.0826818	0.0859003	-0.0174632	0.12222	-0.0837825	-0.0768655	0.217212	0.390209	0.24086	0.222965
ACTG2_CCAGAAAGACAGCTATG--383	0.157879	0.587687	0.376638	0.380593	-0.453178	0.603363	0.722143	0.734672	-0.220964	0.457057	0.535312	0.531583	-0.267845	0.202947	0.338729	0.337059
ACTG2_CGAAGCCTGCCTTGCAC--384									-1.95163	0.441069	1.41829	1.47051	0.457431	0.0148099	-0.266939	-0.291527
ACTG2_GCGCTCGTGTGTGACAA--385	0.173819	1.50987	1.28733	1.29107	0.248372	0.869149	0.464993	0.468486	0.305677	0.600897	0.405596	0.384842	0.765416	-0.356579	-0.815631	-0.84995
ACTG2_GCTCATTGTAGAAGGAG--386	-2.51085	-0.851129	0.861772	0.901036									-1.25597	-0.938414	-0.23378	-0.204229
ACTG2_GGCGGCCCACAATGGAG--387	-0.94274	-1.4656	-0.883181	-0.864665	0.134145	-0.223958	-0.542969	-0.538005	-1.84576	-0.791423	0.130806	0.179608
ACTG2_GTCACACACGAGCGCGG--388	-0.467455	-0.350416	-0.110646	-0.098418	0.412656	0.0893563	-0.437257	-0.43588	0.585584	0.368354	0.0276602	-0.00214412	-0.0404417	0.911024	0.915893	0.907038
ACTG2_TGCGGCCAGAGGCATAG--389	1.00706	0.896251	0.07301	0.0657294	0.917091	0.704956	-0.197663	-0.202783	0.0248353	0.663869	0.614446	0.602771	0.430798	0.399465	0.133048	0.109302
ACTG2_TTGGCCTTGGGATTTAG--390					-0.00543759	0.376167	0.161201	0.167963					0.79955	0.414129	-0.0645737	-0.0999708
ACTL6A_AGCGGCGGCGTGTACGG--548	-2.36654	-3.62778	-1.80099	-1.80545	-2.08859	-1.13436	0.421553	0.420379	-2.4555	-0.832562	0.633757	0.66082
ACTL6A_ATTAGTATCTATGTAGT--550					-1.09015	0.465961	1.35752	1.3439	-1.13463	0.54592	1.07738	1.09407	-1.82401	-0.807082	0.363203	0.360114
ACTL6A_GAAATAGATGGCGATAA--551	-0.313349	-0.283117	0.137	0.103213					-0.138602	1.02079	0.847299	0.856174	-0.263072	-0.455037	-0.302444	-0.319602
ACTL6A_GCAATTCCAGTCCACGA--552	-4.53075	-4.6068	-1.29727	-1.27082									-4.31072	-3.65107	-0.859508	-0.840184
ACTL6A_GCCTCTGACATGAGAAC--553	-6.02221	-5.69092	-1.35957	-1.31182	-4.25967	-3.15597	-0.155454	-0.12956	-4.69705	-1.88422	1.16858	1.21324
ACTL6A_TAGTTTCCAAGCTATTT--554					-1.43197	0.0554171	1.17442	1.16506	-0.0280548	0.796776	0.545048	0.553055	-0.84989	-1.39835	-0.863163	-0.875032
ACTL6A_TCCAATGTCAAAAACAA--555	-6.9173	-4.18003	0.764565	0.825099	-4.89892	-2.07039	1.35548	1.38935					-4.05738	-1.81288	0.813503	0.830544
ACTL6A_TGTTCCGAGGGAGAATA--556	-1.28729	-0.449503	0.637876	0.618	-0.401955	-0.792496	-0.358853	-0.381055	-0.311921	-0.119565	-0.170383	-0.160148	-0.101681	0.361202	0.408572	0.38996
ACTL6A_TTCTACTGGGCTGATTT--557	1.1253	1.52673	0.961201	0.906866	0.632683	-0.560029	-0.814821	-0.849924	0.484794	1.06137	0.446663	0.450644	0.381071	0.484565	0.217193	0.19423
ACTL6B_ACCTCCGCTCCATCCCG--483	-0.0611881	-0.186095	-0.297209	-0.288862	0.105378	0.506153	0.404928	0.397974	-0.265034	-0.457158	-0.376759	-0.371764
ACTL6B_AGCACTGGGTGCAGGTT--484	0.108642	0.000985629	-0.234007	-0.228462	0.244286	-0.153817	-0.356768	-0.365295	0.061944	0.216248	0.0783836	0.0767437	0.345418	0.425612	0.123212	0.119897
ACTL6B_AGCGGGGGCGTCTACGG--485	0.172964	0.577441	0.29553	0.300013	0.967753	0.877373	0.144608	0.127893	1.04235	0.520558	-0.27174	-0.293273	1.55445	1.04723	-0.0597099	-0.0804392
ACTL6B_CATCGTCAAGTCCCCTC--486	0.34044	0.155763	-0.24831	-0.24659	0.61526	1.09491	0.620283	0.607558	0.1519	0.0383257	-0.159586	-0.163051	0.0606583	-0.244062	-0.35697	-0.356184
ACTL6B_GAACACACGGGCCAAGC--487					-0.707517	0.0652202	0.5593	0.561547
ACTL6B_GACTTCCCCACCACAGT--488					-0.228338	0.881266	1.02443	1.02125					0.0650971	-0.364311	-0.480173	-0.47945
ACTL6B_GCAAACGGGCGGTCCAC--489	-0.369247	-0.225152	-0.111558	-0.0981291	-1.21611	-0.51662	0.349917	0.357921	-0.389193	-0.431407	-0.268131	-0.260617	-0.695447	-0.177744	0.212492	0.22417
ACTL6B_GCCATTCCAGTACATGA--490	0.6037	-0.0600239	-0.656126	-0.658749					0.38669	-0.363453	-0.718091	-0.72632	0.111435	-0.00412272	-0.15082	-0.150765
ACTL6B_GTCCGCGCTGGGTACGC--491	0.783297	0.652192	-0.0749141	-0.0805004					0.0209329	-0.198391	-0.30888	-0.309687	0.0819985	1.05118	0.924074	0.924553
ACTL6B_GTGCTTCCGAGCCATCC--492	0.13232	0.266124	0.0138592	0.0190132	0.142085	0.805951	0.677845	0.670475	-0.738901	-1.31619	-0.919475	-0.904865	-0.581754	-0.462776	-0.148195	-0.138155
ACTL7A_CAAGGAGAGGCCCAAGC--391					-1.76037	-0.334678	0.758485	0.787851
ACTL7A_CAGCAATCATGGGGGAT--392	0.0999612	-0.0492044	-0.218499	-0.213778	0.938304	0.861107	-0.0573241	-0.0627174	0.0617229	2.04065	1.97206	1.9592	1.8958	-0.64885	-1.75865	-1.82869
ACTL7A_GCCGGAGGTCCTTCCAT--393	-1.1689	-0.432834	0.312623	0.334132	-0.834308	-0.758702	-0.355829	-0.338391	-0.722103	-1.08814	-0.749579	-0.737105	-0.881358	-1.00849	-0.519521	-0.501806
ACTL7A_GCGATTATCCCCAGTCT--394	-0.595343	0.398451	0.730419	0.74434	-0.45862	-0.430777	-0.307941	-0.295342	-2.59047	-0.248034	1.06102	1.1339	-0.476865	-0.91843	-0.662318	-0.657384
ACTL7A_GGACAGGCGCGACTGGT--395	-1.18938	-0.358175	0.402045	0.423825	0.00610572	0.502808	0.279237	0.285851	-0.485496	0.595395	0.811055	0.815879
ACTL7A_GGATGGCCCGGCGAAGC--396	-0.419883	0.5512	0.756675	0.768273	-0.0426121	-0.216999	-0.404255	-0.397014					-2.73316	-1.11055	0.444481	0.520707
ACTL7A_GTCCACGACCACTGCTT--397	0.505784	0.213069	-0.248793	-0.249441	0.374331	0.28125	-0.216796	-0.214925	0.925038	0.314897	-0.20212	-0.242899	0.706471	0.708639	0.283521	0.251065
ACTL7A_GTGGCTCTGAACTCGTA--398									-0.248679	-0.536865	-0.444215	-0.447047	1.12228	-0.895445	-1.55994	-1.60553
ACTL7A_GTTAACCCTCTGCGACA--399	0.191123	-0.670602	-0.905617	-0.902102					0.394936	-0.690035	-0.9317	-0.95534	-0.889494	0.358182	0.85184	0.869811
ACTL7A_GTTGAGATCTTGTGGGT--400	0.125865	1.03326	0.845295	0.849673	0.116977	0.31026	0.00404577	0.00923115	0.740576	0.417514	-0.00368712	-0.0385024	1.13042	1.17067	0.501486	0.455634
ACTL7B_CAACCGGGAGAAGTACG--401	0.333052	0.721031	0.383695	0.385332	0.521044	0.416822	-0.190584	-0.190603	1.55212	1.21818	0.375438	0.314385	1.11318	1.53411	0.874859	0.829553
ACTL7B_CAAGATGAAGCCCAGGA--402	-0.69203	0.655199	1.05687	1.07207	-0.0819561	0.557315	0.399385	0.407133	-0.71679	0.408262	0.744064	0.756366
ACTL7B_CATGAAGATCCTCCCCG--403	-0.0195525	-0.13986	-0.222994	-0.216692	-0.0453584	0.317245	0.132036	0.139312					-0.624208	-0.0860199	0.254916	0.264505
ACTL7B_CCCCGAGGTCTTGCCGT--404	-0.706615	-0.740248	-0.328061	-0.312669					-0.587579	0.516685	0.785371	0.793496	-0.416466	0.153704	0.375045	0.378071
ACTL7B_CCCCTGGGCACGGCTCA--405	-1.20338	-1.52596	-0.755642	-0.733677	-1.53977	0.158837	1.08756	1.11408	-1.58108	-0.441615	0.34313	0.383374	-1.47723	-1.01001	-0.177999	-0.141457
ACTL7B_CTGGCGACACCCGCAAG--406					-0.655833	-1.14932	-0.879487	-0.864348	-0.639894	-0.136769	0.159092	0.168907
ACTL7B_GCCCTGACGCCAGCCTC--407	-1.95491	-0.383966	0.92815	0.960058	-1.44989	-0.413593	0.448137	0.473504					-1.56255	-0.122369	0.758756	0.797994
ACTL7B_GCGGTCATCATCGACCT--408	-0.19935	-0.5421	-0.495613	-0.486932	-0.33216	0.248498	0.277071	0.288041	-0.530577	0.442849	0.681926	0.688208	0.272313	-0.0308956	-0.206075	-0.224813
ACTL7B_GCGTTTGCCCACGGTGG--409									-0.781135	0.449883	0.819108	0.83349	-1.05658	-0.624904	-0.0350597	-0.0118087
ACTL7B_GTGAACCCGCTGAAGCA--410	0.810181	0.863751	0.182442	0.177766	0.550832	0.721819	0.092209	0.0918064	-0.0949974	0.199836	0.212659	0.204858	0.257353	0.572026	0.405459	0.387193
ACTL8_AGAATCAACCACCACTC--411													0.840068	-0.0671943	-0.569223	-0.6059
ACTL8_AGGCTGGCACGGCCGGC--412					-1.30352	-1.4456	-0.692977	-0.669495	-0.674219	0.562846	0.876536	0.887462
ACTL8_CATGCAGCAACTCAAAC--413	0.864427	-0.0167154	-0.737132	-0.742526	0.784957	0.512382	-0.291745	-0.295163	0.788451	0.0419316	-0.404138	-0.440501	0.683707	1.04629	0.634278	0.602541
ACTL8_CCGTTATCATTGACCAC--414	0.823309	0.208323	-0.482451	-0.4873	0.55809	-0.129052	-0.764072	-0.764568	0.0683047	-0.273118	-0.345119	-0.3582	0.0657759	-0.326688	-0.382967	-0.395179
ACTL8_CCTCTCACGAAAGTCCA--415	1.08025	-0.0646832	-0.940693	-0.948942	1.43418	0.594089	-0.693966	-0.705746	-0.387013	0.711101	0.875606	0.877247	0.735163	-0.392541	-0.834176	-0.867539
ACTL8_GAGGCCAGAGGCATACA--416	0.977635	1.00165	0.199616	0.192725	0.87484	0.742274	-0.128851	-0.133427
ACTL8_GCCCCAGCTATGCCCGT--417	-0.511922	-0.0329483	0.238879	0.251696	-1.05136	-1.24923	-0.684564	-0.66433	-1.25946	-0.310704	0.30698	0.336827	-1.00878	-0.254186	0.308143	0.329884
ACTL8_GGGTAGCTAAAGGTGTC--418	-0.309971	-0.232883	-0.106647	-0.096502	0.00211573	0.233754	0.0131571	0.0198218	0.81872	0.559677	0.0978849	0.0605432	1.16192	0.309873	-0.377442	-0.424289
ACTL8_GGTTCTCCTTGCACGGT--419	-1.31585	-1.35497	-0.503569	-0.480115					0.263644	-0.163849	-0.337316	-0.356712	0.498251	-0.113313	-0.418562	-0.444439
ACTL8_GTGGAAAGGCTGCACGC--420	0.756199	-0.332485	-0.974877	-0.978839	0.552437	-0.569774	-1.20058	-1.201	0.686553	0.99889	0.605749	0.572681	0.716255	-0.235748	-0.666499	-0.699264
ACTN1_AATGTGAAGATGACCCT--421	-1.32929	-2.08684	-1.22575	-1.20212	-1.11489	-1.11436	-0.502344	-0.481292	-1.20609	-0.803294	-0.213334	-0.185213	-1.09443	-1.29668	-0.685051	-0.660604
ACTN1_CAGCAAAGGCGTCAAAC--422	-0.47149	-0.535432	-0.292753	-0.280471	0.0952427	0.303358	0.0133447	0.01881	1.43317	-0.278239	-1.0592	-1.1164	0.886362	1.10188	0.573197	0.535056
ACTN1_CATCGAAGAGGACTTCC--423	0.0115931	0.116559	0.010971	0.0168611	0.0424155	0.76762	0.516984	0.52313
ACTN1_CCCCGCCTTCCGGAGGT--424	-1.26999	-1.72228	-0.903941	-0.881095	-0.56831	-1.73362	-1.52902	-1.51501	0.0310294	-0.498484	-0.551124	-0.562999	-0.443534	-0.158233	0.0786912	0.0825718
ACTN1_CCTGGATGGCAAAGCGC--425	-0.810493	-2.05026	-1.56318	-1.54642	-0.550763	-0.717036	-0.525517	-0.511731	-1.72722	-1.46106	-0.600406	-0.555436	-1.03491	-1.53585	-0.958471	-0.935905
ACTN1_GATCTCCAACGTCAACA--426	1.68478	1.14112	-0.170708	-0.186955	0.954749	1.57575	0.64506	0.639455	0.821754	0.33114	-0.132229	-0.169668	0.715389	0.973901	0.543649	0.510911
ACTN1_GTATTCAGATTTGTGAG--427	0.304305	0.341612	0.0250012	0.0270185	0.354754	0.708781	0.225327	0.22745	0.394049	0.888216	0.647012	0.6234	0.952829	0.243417	-0.323526	-0.363767
ACTN1_TCAAAGCACAGAAGCCG--428									-0.155732	-1.09058	-1.04621	-1.05205	-0.62107	-0.611941	-0.272811	-0.263321
ACTN1_TCTTTCTCTGACACCAC--429	-0.0157337	-1.24088	-1.32676	-1.32051	0.339634	-0.0436316	-0.515814	-0.513496	-0.0575814	-0.488329	-0.494941	-0.503952	-0.0569615	-0.77462	-0.76024	-0.768574
ACTN2_AACGTGAAAATGACCCT--431	-0.190774	-0.132325	-0.092021	-0.0834535	0.146058	1.15049	0.822604	0.827415	-1.18717	0.282327	0.862459	0.889968	-0.557244	-0.0878537	0.214532	0.222006
ACTN2_CAGGGATTGATCGCGGA--432	0.157375	0.733565	0.52288	0.526841	0.194661	0.558631	0.194512	0.198696
ACTN2_CCGCTCTCCGTCCGCCT--433	0.0192143	0.191892	0.0808099	0.0865991	-0.847483	-0.200989	0.211706	0.229313	-2.18559	-0.934971	0.163778	0.223567	-1.75007	-0.372328	0.61675	0.661913
ACTN2_CTGCCCAAACCTGACCG--434	-0.121393	-0.364148	-0.373862	-0.366213	-0.524508	-0.23627	-0.0643212	-0.0508735	-0.592131	0.377206	0.648257	0.656529	-0.0200444	-0.510321	-0.517194	-0.526694
ACTN2_GCCGGCTTTCCTTAGGT--435	0.0476201	0.959954	0.828394	0.833807	-0.0202468	-0.16473	-0.368658	-0.361705	-0.117891	0.617595	0.642309	0.635249
ACTN2_GGACCGCGACCTGCTCC--436	-0.265604	0.395794	0.490045	0.499603	-0.0535896	0.24839	0.0693162	0.0766985	-1.16203	-1.0456	-0.478531	-0.451834	-0.651593	-0.657913	-0.301211	-0.290757
ACTN2_TAATGTCAACAAAGCTT--437													-0.473193	-0.0175221	0.236476	0.241294
ACTN2_TAGTTGTACTGCACGCC--438	-0.429617	0.435416	0.647908	0.659636									-1.03939	-0.57112	0.00882953	0.0315374
ACTN2_TCGCACGATCCCCTGGC--439					-0.413764	1.24861	1.33801	1.35003	-0.631441	0.509444	0.800913	0.810456	0.422659	0.260628	-0.00110391	-0.0245924
ACTN2_TGCTGCTTTGGTGTCAG--440	0.145393	-0.057367	-0.259414	-0.255294	0.685591	0.992927	0.262868	0.26073	0.0800679	0.149373	0.0712617	0.0578009	0.269014	0.0821206	-0.0911597	-0.109793
ACTN3_ATGGTTATGCAGCCCGA--441	0.202721	-1.26688	-1.51026	-1.5069	0.605764	-0.233646	-0.904202	-0.905312	0.0327409	0.321771	0.268242	0.256311	0.535667	-0.138907	-0.465696	-0.492755
ACTN3_CAACTCACACCTGCGCA--442	0.175734	-0.61606	-0.83998	-0.836262	0.686272	-0.0431895	-0.773756	-0.775903	2.07329	0.111746	-1.00171	-1.07961	0.577315	1.03157	0.680801	0.652426
ACTN3_CCTGGATGGCGAAGCGA--443	-0.905673	-0.750023	-0.194331	-0.176305					0.925919	0.70841	0.190935	0.150127
ACTN3_CGAGTACATGGAACAGG--444	-0.0187557	-0.728746	-0.812455	-0.806163	0.164488	-0.934262	-1.27589	-1.27132	0.462861	0.249604	-0.0273435	-0.0531801	-0.0775245	0.596376	0.622593	0.614909
ACTN3_CGCATCTTGCCTTTATC--445					0.432965	1.0996	0.55785	0.558965	0.946951	-0.169344	-0.697743	-0.739231
ACTN3_CTTCATTGCCAGCAAGG--446	0.371614	-0.187222	-0.552357	-0.551231	0.360368	0.136811	-0.350827	-0.348776	0.789001	0.0622097	-0.384145	-0.420526	0.425023	0.999611	0.736518	0.712955
ACTN3_GCCTTCTCATCCGGCTT--447	-1.1331	-0.396769	0.322882	0.343917									-1.56899	-0.10143	0.783406	0.822848
ACTN3_GCGTAGTCGATGAGGTC--448	-0.457878	-0.807144	-0.574278	-0.562177	0.11732	-0.593526	-0.899995	-0.894814	0.325553	-0.164071	-0.369696	-0.391093	0.491475	-0.222179	-0.523527	-0.54919
ACTN3_TGAGTTTGAGGCCATTG--449	-0.601555	-0.236066	0.10038	0.114382	-0.24514	0.828965	0.792673	0.802522					-1.28931	0.198031	0.921858	0.952462
ACTN3_TGTTCAGGTTTCCGATG--450					-0.336774	-0.989772	-0.95776	-0.94673	0.644927	-0.0951434	-0.466662	-0.498385	-0.128432	0.228332	0.283856	0.27778
ACTN4_CACCTTACAGATCCGGT--451	0.369863	-0.16342	-0.527293	-0.526144	0.313006	0.210332	-0.242002	-0.239342	0.672074	0.337819	-0.0478001	-0.0804007	0.555244	0.501671	0.163611	0.135934
ACTN4_CAGCATGGGCGACTACA--452	-0.231173	0.242965	0.312394	0.321496	0.674849	0.494415	-0.227637	-0.229637
ACTN4_CGCTCCCTATCGGCGTC--453													-1.10204	-0.605785	0.0102304	0.0349179
ACTN4_CGCTGCTGGGGCCGTAC--454	0.0505257	-0.0844909	-0.218146	-0.212771					-0.338383	-0.537214	-0.397969	-0.397901	-0.293698	-0.50711	-0.356444	-0.357297
ACTN4_GATCGAGAACATTGATG--455	1.49499	0.957274	-0.217729	-0.231465	0.811605	1.06392	0.239926	0.236164	0.416345	0.359643	0.106858	0.0825252	0.63345	0.263355	-0.119726	-0.149875
ACTN4_GCGGCGCAGGTGCTCGT--456	-0.715537	-0.256357	0.162261	0.177772	-0.194272	-0.399327	-0.473536	-0.464341	-0.0507795	-0.214045	-0.22419	-0.233421
ACTN4_GGAGTTGATGATTTGCG--457	-0.0109289	-0.37365	-0.463001	-0.456813	-0.0518353	-0.0247728	-0.205154	-0.197795	-0.455596	-0.568076	-0.367946	-0.364089	-0.301581	0.970177	1.12538	1.12478
ACTN4_GTCCCAGTCGTCCTCCT--458	0.000631176	0.0852384	-0.0124465	-0.00641139	-0.12378	-0.239924	-0.366678	-0.358392	0.286485	0.397162	0.21183	0.191696	0.462646	0.216142	-0.0686103	-0.0933624
ACTN4_GTCTGTGCCGGTGGATC--459	-0.409924	0.146325	0.344619	0.356086	-0.375824	0.18894	0.25006	0.261592	-0.315821	-0.131507	-0.00398042	-0.00464194	-0.199268	0.0149286	0.111232	0.107395
ACTN4_GTTGCACCATGCCGTGA--460					-0.358739	-0.219344	-0.170959	-0.159646	0.220148	0.287199	0.136325	0.118336	0.642824	-0.0497159	-0.438194	-0.468639
ACTR10_ATTCGATAATCACAACT--461	-1.12601	-1.59911	-0.884577	-0.863636	-0.657778	0.218053	0.489342	0.504506	-0.68083	-0.68692	-0.369796	-0.358657	0.229178	-0.663675	-0.814022	-0.831397
ACTR10_CGCTCTACGAGGGCCTG--462					-3.07815	-0.909331	1.1661	1.21244					-3.61986	-2.80588	-0.740383	-0.63614
ACTR10_GATGAATTCCTTTAGGT--463	-4.19774	-3.74291	-0.81388	-0.752297	-3.4757	-1.59075	0.781016	0.832475	-1.71292	-1.29962	-0.446395	-0.401888	-1.70825	-1.51458	-0.549579	-0.505737
ACTR10_GCAAAATTTAATATTGA--464	1.43641	2.1336	1.00082	0.987861	0.987309	1.7638	0.808842	0.802817	2.15403	1.64813	0.492736	0.412223	1.63593	1.16547	0.205272	0.143448
ACTR10_GCGGTCGTGATCGACCT--465	-4.83215	-4.83495	-1.44856	-1.37859									-5.99507	-2.68759	0.74528	0.924573
ACTR10_GGATTTGCTGGAGAAAC--466	-1.28396	-0.579394	0.249014	0.272045	-1.9347	-1.1757	0.0474075	0.0790184	-1.9629	-0.650939	0.332135	0.384725	-2.41744	-0.715878	0.657397	0.723647
ACTR10_GTAAGTGATCTGAAGCG--467	-3.27185	-2.00067	0.260857	0.310189	-3.43938	-2.45293	-0.108234	-0.0572424	-1.59213	-1.58284	-0.792357	-0.751755
ACTR10_GTCTCTCTGAAGTGAGA--468	-2.11849	-2.42422	-0.994182	-0.960109	-2.53698	-2.25699	-0.584944	-0.545576	-2.26416	-0.298856	0.8407	0.903029	-2.52907	-1.4025	0.0350403	0.104818
ACTR10_GTGTGATAAAAAGAGCT--469	-0.302044	-0.0641461	0.0563752	0.0664149	-1.58506	-1.55947	-0.596993	-0.569886	-1.02237	-0.667274	-0.172741	-0.15056	-1.11339	-1.42013	-0.797581	-0.772535
ACTR1A_AAGAGCGGGCACATTGA--558									-1.33043	-1.87154	-1.20151	-1.18327
ACTR1A_ATGCGCATGATGGAGTG--559					-0.648617	-1.45711	-0.859336	-0.878463	-0.375249	-0.364043	-0.370041	-0.359308	-0.287026	0.773145	0.941356	0.924414
ACTR1A_ATGGCATCGTCAAGGAT--560	-1.33877	-3.19774	-2.07509	-2.09423	-1.0821	-0.362723	0.523482	0.509759	-0.214623	-0.917708	-1.03739	-1.02792	-0.0524406	0.0402996	0.055566	0.0365103
ACTR1A_CACGTTCGTGTCATGGC--561	-2.61386	-2.19061	-0.194366	-0.195296	-2.54302	-1.31175	0.546536	0.551027					-2.06006	-1.7756	-0.451417	-0.452378
ACTR1A_CTACAGGCAGGACCACA--562	-0.810544	0.130838	0.891592	0.864907	-0.438316	-0.192768	0.26507	0.243321	-0.0752643	0.0854148	-0.1329	-0.124523
ACTR1A_GCGCCTCTACCTGCGTA--563	-0.879759	-0.155706	0.652468	0.626771					-0.646141	-0.314356	-0.128627	-0.115768	-0.658308	-0.716696	-0.30642	-0.320015
ACTR1A_GCTGAGTACAGCTTGCA--564	-1.43785	-1.13741	0.0531154	0.0353894	-0.611497	-0.107946	0.465124	0.445534	-0.218394	0.454397	0.337383	0.346884	-0.36361	0.868084	1.08622	1.06997
ACTR1A_GTTGGCGATCACATCGT--565	-1.50767	-0.939637	0.298731	0.282003	-1.2737	-1.08037	-0.0666799	-0.0780138					-0.526406	0.767165	1.09144	1.07666
ACTR1A_TTAAAGGCGCCTCAGTC--566	-1.60427	-1.23895	0.0655954	0.0502464	-2.05173	-2.86628	-1.3349	-1.33653	-1.70466	0.0692057	1.00411	1.02528	-1.72236	-1.17654	-0.0725293	-0.076534
ACTR1A_TTCAATCCGCTATCCCA--567	-1.74086	-2.27022	-0.872091	-0.885489					-1.46951	-0.765275	0.00319847	0.0225215	-1.21256	-0.364546	0.407091	0.398491
ACTR1B_AACAGTATTTGGGAATC--471	0.0813127	-0.203584	-0.359434	-0.354466	0.55317	0.683424	0.0520715	0.0516388	-0.632486	-0.312757	-0.0207449	-0.0111685	-0.271853	-0.102705	0.0353847	0.0338408
ACTR1B_GACCATCCGCTACCCCA--472	-0.336255	0.361075	0.50626	0.516752	0.416195	-0.146871	-0.676121	-0.67479					0.326748	-0.161768	-0.368285	-0.388743
ACTR1B_GAGGGGGACCTCTTCAT--473					-2.30023	-1.09298	0.402584	0.438903	-1.5513	-1.36549	-0.596211	-0.556929	-2.16017	-1.47471	-0.24954	-0.191419
ACTR1B_GCAACAGGACGCACGAC--474	-0.105859	0.242383	0.22147	0.228914	0.58871	0.905253	0.247409	0.246518	0.717539	-0.411773	-0.821008	-0.855079
ACTR1B_GCAGTACGTCTACTCCA--475	0.302562	0.112156	-0.203198	-0.201158					0.0595449	0.317263	0.249812	0.237015	0.141197	0.623434	0.523736	0.509141
ACTR1B_GCCTCCGTGAGGAGCAC--476	0.133629	-0.45583	-0.649397	-0.645122	-0.254504	0.00240864	-0.0269039	-0.0169338	-0.757899	-0.600677	-0.243521	-0.22989	-0.366764	-0.560552	-0.367824	-0.366369
ACTR1B_GCGAGACTGGAACGACA--477	0.265841	-0.248141	-0.537023	-0.534496	0.438347	-0.0438342	-0.589598	-0.588552	-1.23408	-0.998181	-0.393683	-0.364657
ACTR1B_GGCGGCCGAAGCACATG--478					-0.797867	-0.623222	-0.247512	-0.230543	-0.906909	-0.690662	-0.256105	-0.237657	-0.830963	-0.76777	-0.307808	-0.291686
ACTR1B_GTTGGCGATGATGTCGT--479	-0.207794	-0.495007	-0.442433	-0.43364	-0.350839	-0.656999	-0.614503	-0.603292					-0.425872	-0.65473	-0.427973	-0.424651
ACTR1B_TCGGGGGTGATTAAAGC--480	-0.208012	0.443479	0.49621	0.505006					-0.179825	-0.145258	-0.0883731	-0.0934314	-0.649527	0.352427	0.707938	0.718328
ACTR2_ATGACATGAAACACCTG--414	0.151721	0.692797	0.501695	0.49863	-0.366575	0.268679	0.412332	0.418273	-0.616977	0.416214	0.620731	0.634377	-0.161091	1.55345	1.51095	1.5149
ACTR2_CAAGAGTACCAAGAAAA--415					-0.00726217	-0.365526	-0.463848	-0.462207	-0.946713	0.292699	0.715373	0.733053	0.537577	1.79639	1.30457	1.30056
ACTR2_CTAGAACTGCACCACCC--416	-1.30431	-0.00177385	0.684488	0.713058	-0.596359	0.0131906	0.31159	0.320281					-0.144276	1.38178	1.32846	1.33222
ACTR2_GGACGTATCATCAAAGT--417	-1.36302	0.229384	0.951019	0.980864	-1.1158	-0.69461	-0.0464012	-0.0314929	-1.10815	0.1474	0.676884	0.696539	0.0058097	0.162602	0.012762	0.0148086
ACTR2_GGTGTAGTGGTAGACTC--418	-0.263774	0.0772401	0.136504	0.142466	-0.266852	0.266604	0.3431	0.347848	-0.355972	0.613105	0.644939	0.655391	-1.12494	0.773229	1.35058	1.36551
ACTR2_GTGGTGGTGTGCGACAA--419	-0.535435	0.642779	0.865738	0.877602	-0.34346	0.280992	0.409079	0.414744	-0.554111	0.122592	0.285517	0.298393	-1.01662	0.672545	1.18024	1.19393
ACTR2_GTGTGCGACAACGGCAC--420									-0.919738	-0.0791508	0.325676	0.343026	-0.379598	0.480298	0.578318	0.584754
ACTR2_GTTCCAACCGTGATGGC--421	0.356824	0.856537	0.541845	0.534325	-0.030908	0.34316	0.260762	0.262686
ACTR2_TGACATGAAACACCTGT--422	-1.29966	-0.249893	0.433569	0.462038	-1.06961	-0.413326	0.203782	0.218138	-1.14606	-0.979297	-0.424732	-0.404613	-1.34958	-0.424996	0.296829	0.314312
ACTR2_TGTGCGACAACGGCACC--423	-2.09882	-0.695231	0.469782	0.515613					-1.29973	0.312635	0.968867	0.990866
ACTR3_ATATCTCGTCCTGCGAT--493	-1.7807	-0.264772	0.878374	0.91509	-0.45829	-0.113188	0.198376	0.197802	-0.840729	-0.741831	-0.277147	-0.260471
ACTR3_CAAAGGAGGGTGATGAA--494	1.18688	1.32779	0.306298	0.294053	0.619256	-0.553641	-1.03119	-1.04396	1.10241	1.34791	0.515516	0.492765
ACTR3_CTGAGAGACCGAGAAGT--495					-1.39823	-0.579709	0.420194	0.43026	-3.2726	-1.6469	0.44109	0.507109	-2.30583	-2.11282	-0.650961	-0.616088
ACTR3_CTTAATGGAAAGGTTTA--496									-0.0503919	0.578704	0.515825	0.516465	0.259567	1.06978	0.824508	0.82243
ACTR3_GAAGGGATGATAAACTG--497	-0.311	0.181985	0.253091	0.265559	-0.19325	-0.256447	-0.138979	-0.142553					-0.260219	-0.47805	-0.377433	-0.372024
ACTR3_GACCTAGACTTCTTCAT--498	-0.875807	-0.846969	-0.363876	-0.342089	-0.937333	-1.28568	-0.623302	-0.618454	-0.667882	-0.173531	0.175775	0.188943	-1.40523	-0.651944	0.210609	0.232511
ACTR3_GAGTCCTTCAATGTTCC--499	0.947526	0.956788	0.109888	0.101593	0.824023	0.152912	-0.474596	-0.489685	0.54017	0.378122	-0.0789658	-0.090309	0.854165	0.834894	0.193953	0.18331
ACTR3_GCCACAGTCCACCACAC--500	-1.61343	-1.63621	-0.615073	-0.581116					-2.30678	-1.3612	0.0820996	0.128522	-1.87607	-1.13217	0.0437089	0.0723919
ACTR3_GTTTCCAAGGATTGTTC--501	0.178778	0.195583	-0.0905688	-0.0861813	0.365357	0.86912	0.577505	0.567608					0.443066	-0.341906	-0.709284	-0.714006
ACTR3_TTCTCCTACTTGTCTTG--502	0.588798	0.673052	0.0878193	0.0854421	0.518373	-0.223868	-0.62754	-0.639169	0.629448	0.677885	0.161202	0.148048	0.411136	0.0764861	-0.269645	-0.273906
ACTR3B_CAAAGGAGAGTGTTGAG--503	1.36262	1.82349	0.673812	0.658668	1.85857	1.72368	0.338542	0.311743					0.726228	0.599529	0.043722	0.0349221
ACTR3B_CACCACGCAGGGAGGCA--504	1.27931	0.804805	-0.284108	-0.297878	1.00002	0.708274	-0.0481222	-0.0652026	1.66596	1.48213	0.273558	0.239372	1.34874	1.99093	1.02088	1.00312
ACTR3B_CGCTACGCCGTGTGGTT--505	-1.86854	-1.60404	-0.396821	-0.358656	-1.20474	-1.3121	-0.453888	-0.446013					-1.23457	0.0726091	0.821601	0.841043
ACTR3B_CGGGCGCCGCACATCGA--506	-1.27053	-2.02196	-1.25094	-1.22264	-1.87468	-1.7764	-0.427573	-0.412115	-0.847287	-0.553047	-0.0839861	-0.0671775	-0.806951	-0.305166	0.15927	0.172553
ACTR3B_CTCTTCATAGTCCTTCT--507					0.0471054	0.657996	0.599445	0.593151	0.93841	0.858125	0.135206	0.115782
ACTR3B_GAATCATTTAACGTACC--508	0.709201	1.29781	0.624757	0.620393					0.789601	0.906788	0.283201	0.266797	0.677209	0.566775	0.0435874	0.0354936
ACTR3B_GACATGACTCCAAAGAC--509	1.07276	1.18399	0.245738	0.235376	0.196893	0.530114	0.361869	0.353879	0.226799	0.0748277	-0.17308	-0.178065	0.704725	0.166166	-0.375332	-0.383822
ACTR3B_GCAGACCTGAAAGAACT--510					0.132069	-0.19971	-0.320482	-0.327738	1.30435	1.07772	0.110535	0.0836864	0.78867	1.56098	0.963623	0.953924
ACTR3B_GGTGAACGTACGTTAAC--511	0.808973	0.961112	0.215277	0.209267	0.0792914	-0.23105	-0.313171	-0.31983	0.500417	1.04072	0.610165	0.599628
ACTR3B_TCCGAAATCCCTGAACA--512	0.982016	1.30529	0.43323	0.424365					0.432009	0.256161	-0.128727	-0.137876	0.566077	0.967627	0.518392	0.511899
ACTR5_AGTTCTTTGGCTTATTG--568	0.329363	-0.748083	-0.768299	-0.811265	1.66429	1.28248	0.341271	0.293307	1.36601	1.66089	0.422495	0.419558	1.2008	1.18489	0.383079	0.352728
ACTR5_CAACGTGCCGGTCAACC--569	-0.700413	-0.100138	0.585163	0.556904									-1.64993	0.34754	1.40433	1.39967
ACTR5_CACGGGCGTCGCGGAAC--570	-0.75522	-0.35355	0.3693	0.341825	-0.500871	0.0427632	0.542224	0.521255	-0.433259	-0.737256	-0.702197	-0.691009	-0.306517	-0.130416	0.0505017	0.0337359
ACTR5_CAGGTGGGGAACGCTCT--571	-0.203417	1.02137	1.36617	1.33081	-0.612083	0.539469	1.11293	1.09335					0.857223	0.558193	-0.0196174	-0.046872
ACTR5_CCCAGCCAGCGCGGACT--572	-1.11379	0.461133	1.42965	1.40729	-0.641661	-0.454174	0.138967	0.119753	-1.16308	-0.326411	0.225187	0.242104	-1.13536	-0.914115	-0.192815	-0.20211
ACTR5_GCAACCCACTGTATTCA--573	-0.015132	0.644581	0.860385	0.822339	0.268602	1.08665	1.07411	1.04355	-0.366789	-0.0552168	-0.0672022	-0.056536
ACTR5_GGGCTAATCATTTCATC--574					-0.302565	-1.1296	-0.762091	-0.785533	0.329157	0.216452	-0.288096	-0.282894	0.305589	0.69303	0.47487	0.452588
ACTR5_GTAAAACATGCGTACAC--575	-1.14627	-2.15828	-1.16751	-1.1894	-0.385694	-0.540491	-0.117667	-0.140072	-1.11307	-0.242175	0.274025	0.290549	-1.66058	-0.997674	0.0660586	0.061497
ACTR5_GTGCTACGGGATTCCCA--576									-4.2936	-2.9908	-0.223546	-0.182053
ACTR5_TCCAGCACCAGCGGTAC--577	-0.358507	-0.658406	-0.207351	-0.240492	-0.0518274	0.203851	0.404524	0.377956	0.224589	-0.191223	-0.621762	-0.615738	-0.0890648	0.830401	0.869546	0.85082
ACTR6_ACATCCACGGGATGCTG--578	-0.292536	0.158821	0.564678	0.530594	-0.362037	0.245526	0.652609	0.629909	0.330735	0.140209	-0.365456	-0.360266	-0.246176	-0.83165	-0.690073	-0.707383
ACTR6_ACCTTAGTGCTGGATAA--579	0.319092	0.253409	0.24023	0.19741	0.182743	-0.577318	-0.532725	-0.562217					0.150553	-0.0140528	-0.131133	-0.152018
ACTR6_ATACAGCATAATTCGGA--580	0.606287	-0.158243	-0.368184	-0.415105	0.227603	0.525445	0.540188	0.510136	0.776578	0.978419	0.157204	0.158894	0.815691	1.43134	0.880611	0.853731
ACTR6_ATGTTCAGAGACAAGTT--581									0.664879	0.146483	-0.595676	-0.593109
ACTR6_GAAATAAAAGACCCTTC--582	-0.320303	-0.0619997	0.362882	0.329194					0.120761	0.220032	-0.137022	-0.130183	0.157339	0.484342	0.362837	0.341891
ACTR6_GACCGGAACTGACAATT--583	0.135523	-0.196321	-0.0837341	-0.123932	-0.317404	-0.00376913	0.373615	0.350359	-0.803526	0.183224	0.480344	0.494438	-0.394163	-0.30924	-0.0711798	-0.0871556
ACTR6_GGGCTCTCAGTGCACAT--584	-0.201571	0.205774	0.54931	0.513927	0.24982	0.855723	0.855684	0.825355	0.333917	0.145848	-0.362069	-0.356904	0.251767	0.580056	0.396987	0.37519
ACTR6_GTTATGAATGCTTGGGA--585	0.0859024	-0.446638	-0.300055	-0.339544	0.390035	0.140774	0.0474362	0.0153593	0.0153027	1.58613	1.30372	1.31138
ACTR6_TGTATGCTATGTGTCTC--586					-0.145566	0.131332	0.394377	0.368978					-0.180674	-0.502064	-0.403192	-0.421092
ACTR6_TTCTAAAGGAGGCCCCT--587	-0.397912	-0.659863	-0.18181	-0.214389	-0.211877	0.167376	0.474545	0.449972	0.146871	0.185464	-0.19007	-0.183436	-0.369156	-0.72955	-0.507794	-0.523995
ACTR8_ATCTCAGGGCGATCCTG--513					-0.752132	-0.059067	0.467685	0.470437	-0.636799	-0.456168	-0.127611	-0.115073	-0.651499	-0.838858	-0.477867	-0.466822
ACTR8_ATGCTGTGTGGAGGATG--514					0.0455816	-0.210522	-0.267956	-0.274234	-0.656796	0.153631	0.495536	0.50848
ACTR8_CAGATATTGAAGTAATA--515	-0.228538	-0.558811	-0.547855	-0.536747	-0.314157	-1.03728	-0.831266	-0.833472
ACTR8_CTTTACCAGTTTCGATT--516	-0.442328	0.00586221	0.172763	0.187398					-1.71237	-0.442739	0.603781	0.638142	-0.784161	-0.502384	-0.0531134	-0.0401581
ACTR8_GTCGAATCTGAAACTCA--517	0.0343143	-0.43492	-0.615696	-0.608925	0.1628	-0.648041	-0.791318	-0.798922	-0.0656688	0.163502	0.110821	0.11177	0.302739	0.607477	0.333478	0.330778
ACTR8_GTGTATTGTAGACGTTG--518	0.414933	0.573326	0.114916	0.115407	0.516275	0.182423	-0.219713	-0.231318	0.643074	1.0407	0.514924	0.501492	0.892488	0.431095	-0.235347	-0.246542
ACTR8_TCGCATCTGCTTATTGT--519	-0.541834	-0.614081	-0.374598	-0.358322	-0.16341	-0.776879	-0.681263	-0.685175	-0.238336	-0.830377	-0.7678	-0.763347	-0.274116	-0.468884	-0.359019	-0.35341
ACTR8_TCTAAAAAGATGTCCAA--520	0.119874	0.643647	0.400461	0.40582									-1.4317	-0.0578652	0.822305	0.844587
ACTR8_TCTGCATCCAAACCTAT--521	0.284313	0.544981	0.181848	0.184495	0.17612	0.318053	0.165022	0.157267	-0.0730874	0.509425	0.461696	0.462796	0.020065	0.637192	0.551296	0.552668
ACTR8_TCTGTGTGTGCCACCTA--522	-0.85249	-1.30988	-0.843799	-0.822397	-1.65655	-0.659494	0.52959	0.542579	-1.22798	-0.978904	-0.255724	-0.231191	-1.38358	-1.05136	-0.203212	-0.181623
ACTRT1_AGTCACCAAACTCTGTA--481	0.489936	0.179795	-0.270641	-0.27108	0.476393	0.36254	-0.211583	-0.211027					-2.47793	-0.977199	0.430901	0.499063
ACTRT1_CACTACCCCATTGAGCG--482	-0.0516578	0.0422552	-0.0177332	-0.0110063	0.571317	0.100881	-0.543998	-0.544665	0.850726	0.610842	0.132424	0.0940477
ACTRT1_CATACTCAACAAGGCCG--483									-0.534059	-0.467131	-0.226245	-0.219851	-0.142924	-0.693921	-0.630054	-0.635671
ACTRT1_CCACCGCATGATTAGAC--484	0.118251	-0.176381	-0.358861	-0.354382	-0.158716	-0.772686	-0.873399	-0.864663	1.22666	0.152787	-0.520904	-0.571435
ACTRT1_GAGCTGATGACATGGCG--485	-0.644592	-1.05044	-0.682967	-0.668395	-0.557266	-0.172763	0.0236033	0.0374729	0.0827242	0.0712454	-0.0082461	-0.0217927	0.0550745	0.254851	0.204733	0.192859
ACTRT1_GGAACATCTAATGCATG--486					0.0124459	0.444392	0.216095	0.222627	-0.859262	-1.51276	-1.10295	-1.08604	-1.18761	-1.01675	-0.351476	-0.324084
ACTRT1_GGCCTCATACTTGTACA--487	1.09111	1.02919	0.145353	0.136961	0.863311	0.627609	-0.234922	-0.239349					0.525772	0.531299	0.210206	0.18346
ACTRT1_GGCTCGGTCATAAGTAC--488	0.483777	0.591387	0.14539	0.145033	0.135107	-0.400847	-0.720576	-0.715624	0.206955	0.277974	0.133953	0.11639	0.443817	0.682403	0.408491	0.384334
ACTRT1_GGTGGACAGTGGAGATG--489									-1.85759	-1.7255	-0.797129	-0.747945	-1.60705	-1.62541	-0.718667	-0.678022
ACTRT1_TCAGGACTCTGCAAAGC--490	-1.0064	-0.302953	0.325352	0.344711	-0.982471	-0.103266	0.410047	0.429394	-1.09389	-0.811778	-0.280095	-0.255602	-1.17406	-0.654668	0.00281194	0.0297752
ACTRT2_AGCAGGGGCTGGTCGCT--491									-1.79672	-1.69771	-0.800958	-0.753741	-0.946151	-0.809023	-0.282749	-0.262987
ACTRT2_CAAAGCGGGCCTGTCTG--492	-1.39331	-0.992969	-0.0857242	-0.0612462	-0.201599	-0.732716	-0.801463	-0.792175
ACTRT2_CACTCCCCTTTCGAGCG--493					0.321196	0.345099	-0.11334	-0.110785	-0.690119	0.299782	0.62173	0.63317	-0.410241	-0.407001	-0.189243	-0.186415
ACTRT2_CCTGGTGGTGGACAGCG--494	-0.783162	-0.599989	-0.132617	-0.116212	-1.26958	-1.30794	-0.580612	-0.557568	-1.40023	0.148885	0.839689	0.874087	-0.882056	-0.0824361	0.406939	0.424676
ACTRT2_CTAGCTCCCACTCAAAG--495	-2.57614	-1.88307	-0.123098	-0.0829704	0.219797	0.503204	0.120348	0.124209
ACTRT2_GAGCTGACCATGTGCCG--496	-0.429669	-0.535668	-0.323139	-0.31141	-0.558865	-0.861265	-0.663706	-0.649816	-0.604107	-0.393572	-0.1163	-0.107642	-0.40289	-0.439015	-0.225489	-0.222892
ACTRT2_GCACCGCCTGGTCCGAC--497	0.41276	0.194465	-0.200334	-0.199752	-0.151758	-0.60166	-0.707559	-0.698912	-0.301862	0.653894	0.774169	0.773056	0.390078	-0.156302	-0.399277	-0.421736
ACTRT2_GGCCTCCTGCTTGTACA--498	1.19158	0.882718	-0.0735475	-0.0832694	0.641938	-0.0655715	-0.763091	-0.764667	0.80924	0.61739	0.160521	0.123486	1.05339	0.288993	-0.335842	-0.379259
ACTRT2_GTCAAAAATCACAGCCG--499	-0.295664	0.013007	0.128929	0.138884	0.103229	0.663969	0.368003	0.373365	-0.636246	0.794864	1.08883	1.09853	-0.349809	-0.803485	-0.620517	-0.619598
ACTRT2_GTCATGTTCGAGAACTT--500	0.974196	0.913507	0.113955	0.10711					0.214064	-0.0985764	-0.24629	-0.264083	0.614659	-0.297235	-0.669498	-0.699053
ACTRT3_ATCAAGGCGGGCGTGGC--501	-0.749574	0.420911	0.864068	0.880029					-1.56805	-0.795398	-0.0174224	0.0224011
ACTRT3_ATGAGACCACGCTCCAC--502					-1.45434	-1.76488	-0.899834	-0.87441					-0.756151	-0.163018	0.253875	0.267634
ACTRT3_CGTGGGCGACCAAGCTC--504	-1.31323	0.199009	1.04852	1.07193					2.44006	0.58417	-0.7198	-0.809561
ACTRT3_CTTCTATATGTCCATCC--505	-0.282784	-0.895216	-0.78858	-0.778795	-0.11729	0.211734	0.0801426	0.0883454	-0.161908	0.0522088	0.0997876	0.09415
ACTRT3_GAACCACTGCCAGCTAC--506					-0.364207	-0.9571	-0.90464	-0.893257	-0.200815	0.655899	0.723687	0.719307	-0.0441451	-0.321992	-0.314991	-0.323729
ACTRT3_GCCAGTGGGTTCAGCGC--507	-0.895877	-0.926529	-0.377898	-0.360002	-0.494098	-1.06225	-0.91297	-0.899914	-0.226209	-0.305789	-0.224811	-0.22837	-0.331795	-0.274076	-0.101479	-0.101129
ACTRT3_GTGCTAATGAAGAACCA--508	0.529973	0.279087	-0.200214	-0.201182	-0.115121	0.59547	0.462262	0.470437	0.23565	0.539084	0.380158	0.361667	0.409375	0.572918	0.318834	0.295765
ACTRT3_TGCTGAATTCAGGTGCT--509	-0.498157	0.992124	1.25403	1.26666	-0.450866	0.610434	0.72749	0.739989	0.797484	-0.0133283	-0.46409	-0.500745	0.364776	0.524682	0.296272	0.274613
ACTRT3_TTCGGGTAGATAAACTG--510	-0.0988378	-0.0888235	-0.114799	-0.107448	0.470779	-0.438884	-1.00882	-1.00819	0.441328	1.12018	0.854414	0.829274	0.401913	0.600233	0.350444	0.327611
ACVR1_AATTTCCACTTGGAGGT--424					0.84736	1.58671	0.912848	0.90426	1.24933	1.01128	-0.018967	-0.0281567	1.4164	0.679773	-0.377229	-0.391247
ACVR1_ATCGTTGATGCTCAGTG--425	0.620522	0.373486	-0.100103	-0.113353	0.159788	-0.17509	-0.38591	-0.386268
ACVR1_CCTCAATCCCCGAGACG--426	-0.492713	-0.053125	0.144091	0.155028	0.0724053	0.433512	0.281539	0.282227	-0.00550376	0.560774	0.360734	0.366898	-0.0455544	0.060945	-0.0558621	-0.0532305
ACVR1_CTCTCCGAAAATTTAAA--427	0.522674	0.184934	-0.229694	-0.240818
ACVR1_CTTCCAGGTTTATGAGC--428	0.72914	0.152815	-0.386224	-0.401834					0.771337	1.69473	0.980726	0.977385	0.650279	1.12864	0.564332	0.559039
ACVR1_GAGTTTGGGGTTGACCT--429	0.887147	0.798765	0.164516	0.145473	0.558214	0.432368	-0.0467676	-0.0518945	0.779597	0.441477	-0.277993	-0.281436	0.484839	0.00185757	-0.45605	-0.459459
ACVR1_GATCATTCGTGTACATC--430	0.286381	-0.101606	-0.373851	-0.379841	0.253544	-0.247864	-0.521823	-0.523303	0.211726	0.05864	-0.285121	-0.281616	0.511449	0.157971	-0.31705	-0.320762
ACVR1_GCAATCATGATAAGCAC--431	-0.0425699	0.156163	0.0821351	0.0832916	-0.328042	0.243434	0.361138	0.366618	0.763203	0.707021	-0.00160409	-0.00484582	0.981259	0.701882	-0.0752784	-0.0843409
ACVR1_GGACGGCGGGGTCTTAC--432					-0.0884971	-0.0324662	-0.0760812	-0.0734681	0.523651	0.376681	-0.173453	-0.173764	-0.288603	0.036495	0.0759944	0.081394
ACVR1_GTGGTCCTCATTACCGC--433	0.632904	0.783608	0.302558	0.289039	0.212865	-0.128012	-0.374576	-0.375569	-0.245344	0.595481	0.554121	0.56322	0.516816	0.42827	-0.050202	-0.0539751
ACVR1B_ACACTGACTACTGCAAC--434	-1.43581	-0.581914	0.183587	0.215013	-0.936017	-0.987701	-0.460562	-0.447806
ACVR1B_AGATTATTGGCAAGGGT--435	1.25096	0.945951	0.092478	0.0655308	1.12359	0.957674	0.0977887	0.085895	1.10862	1.27285	0.335692	0.328224	1.23969	0.95862	0.0152575	0.00325171
ACVR1B_CTCCACTTTGGGGATGC--436	-0.304039	-0.327249	-0.243722	-0.236885	-0.375221	-0.630206	-0.48073	-0.474686	-1.06261	-0.93803	-0.43868	-0.419582
ACVR1B_CTTCCATGTCCAGTCTC--437	-0.863575	-0.140746	0.279941	0.298935	-0.269401	0.447132	0.525345	0.530123	-0.691383	0.0850462	0.338791	0.353347	-0.553473	-0.476747	-0.266907	-0.258491
ACVR1B_GAGACACATCTCACATG--438	-0.655847	-0.437065	-0.141549	-0.127068	-0.743472	-0.986275	-0.588804	-0.578351	-0.633281	-0.374169	-0.158865	-0.14502	-0.520612	-0.693155	-0.504448	-0.496406
ACVR1B_GATGATAGTTAATGACA--439					0.695598	1.04127	0.469612	0.46284					1.17637	-0.112726	-1.01536	-1.02665
ACVR1B_GTGCACCAGCTGCCTCC--440	-2.35392	-1.06759	0.251136	0.302509	-1.46778	-0.873793	0.0114542	0.0305751	-1.38909	-0.91832	-0.202963	-0.17987	-1.18654	-0.912793	-0.29582	-0.280194
ACVR1B_GTTGTCCTCCTGCTCGC--441	-0.15179	0.462642	0.454427	0.457957	-0.539211	-0.932241	-0.672327	-0.66432	-0.107639	-0.150092	-0.282559	-0.275145	0.00250136	0.15583	0.00811756	0.0102019
ACVR1B_TAGAAGGGCTTCCCGGC--442									-1.18316	-0.760747	-0.181636	-0.161064	-0.755915	-1.45654	-1.11651	-1.10579
ACVR1B_TGAGCACCCGTCCATGT--443	-0.197485	-0.471692	-0.452372	-0.44785					0.442935	0.479396	-0.0173363	-0.0166594	0.48992	0.361377	-0.0997989	-0.103266
ACVR1C_AAACAGAAGGAGCATGT--444	-0.471405	-0.285905	-0.101529	-0.091055					0.181701	0.278352	-0.0455449	-0.0416717	0.821877	0.189576	-0.485084	-0.492331
ACVR1C_AACCAATGGAAAAGAGC--445	-0.668353	-0.609547	-0.306496	-0.291743					-0.255347	0.360217	0.325476	0.334696
ACVR1C_ACTTGAGCATTCAGTTC--446	-0.134062	-0.249968	-0.268865	-0.265721	-0.280822	0.264176	0.35008	0.354995	-0.232099	0.0592937	0.00917183	0.018108	0.226191	0.374597	0.0830281	0.0825649
ACVR1C_ATCTGAATATCATGAAC--447	0.0165283	-0.00997138	-0.11961	-0.119738	0.15163	0.164948	-0.040378	-0.0406388	0.0231471	0.30667	0.0876739	0.0934871	0.472555	1.0031	0.553097	0.549828
ACVR1C_GAACTTGGACTCAACTT--448	-0.00941091	-0.105262	-0.199271	-0.198835	-0.255208	-0.298782	-0.230128	-0.225519	0.062423	0.243973	-0.00100762	0.00432496	0.124448	-0.0753006	-0.301438	-0.300742
ACVR1C_GAAGCAGCATTCGGTTT--449	0.203938	0.501982	0.279415	0.275216	0.648748	0.765798	0.225694	0.219483	-0.333482	0.296534	0.313488	0.323664	0.0410271	0.577005	0.404517	0.406162
ACVR1C_GCGCTCTCAATTGCTAG--450	0.609591	0.584666	0.117664	0.104651	1.08754	1.73052	0.89492	0.883458					1.58029	0.654339	-0.508066	-0.523951
ACVR1C_GTGCCATAGCGGACTTA--451					-0.909897	0.180901	0.690449	0.702893					-1.10176	0.332904	0.895351	0.910011
ACVR1C_TCTCCTGCTGCTCGCAG--452	0.4525	0.618767	0.246424	0.236825	0.256234	0.359069	0.0832988	0.0817861	0.40367	0.410041	-0.0607125	-0.0595552	0.438276	0.608162	0.180199	0.177321
ACVR1C_TCTCGATGAGCAATAGC--453					0.712709	0.178997	-0.404182	-0.411158	0.236171	1.14442	0.78448	0.787687
ACVR2A_ACCTGGAAGAATATTTC--454	0.224324	0.412222	0.177371	0.172729	0.713158	0.296879	-0.286603	-0.293584	0.666807	0.698068	0.0532198	0.0511575
ACVR2A_ATTAGAAGTGAAAGCAA--455	0.560525	0.0601736	-0.377263	-0.389209					1.86595	1.54455	0.106331	0.0895972	1.39564	0.698465	-0.345191	-0.358973
ACVR2A_GGTGTTGAACCGTGTTA--457	0.376139	0.240737	-0.0855928	-0.0935334	0.563173	0.0363028	-0.446172	-0.451358					0.161798	0.397515	0.147358	0.147628
ACVR2A_GGTTTCAAACCTAGTAA--458					0.197288	0.325601	0.0895271	0.0887198	0.7271	1.09477	0.410033	0.407233
ACVR2A_GTTGCTTAACGAATATG--459					0.483347	0.0532179	-0.375499	-0.37973	0.398116	-0.0580715	-0.52515	-0.523925	0.400064	0.0879709	-0.315418	-0.317861
ACVR2A_TGTGTGACTTCCATCTC--460	-0.594689	-0.189659	0.0690053	0.0821573					-0.614174	-0.411764	-0.209102	-0.195491	-0.542587	-0.0994376	0.103402	0.111694
ACVR2A_TTCTCATGCTTCATTCC--461	0.0438825	0.087675	-0.0384466	-0.0391684	-0.0446534	-0.104498	-0.177639	-0.175551	-0.0112315	0.0574798	-0.138771	-0.132537	0.516744	-0.69591	-1.17434	-1.17811
ACVR2A_TTGGAACAAGTACAGGA--462	0.994337	0.609858	-0.0889817	-0.110353	1.10349	1.34316	0.496816	0.485163	1.34926	1.16714	0.070771	0.0603587	1.34259	0.858168	-0.151369	-0.164546
ACVR2A_TTGTAATAGGGTGGCTT--463	0.0734691	0.184648	0.0406988	0.0393342	-1.29391	-0.211456	0.556704	0.573745					0.0732675	-0.843273	-1.0365	-1.03522
ACVR2B_AGAGCTGTTGCGCCAGG--464	0.327466	0.0375884	-0.259413	-0.266296	0.332173	0.163437	-0.163474	-0.165896	0.827391	0.484611	-0.26648	-0.270507	1.24228	0.827298	-0.117727	-0.129762
ACVR2B_AGGGAAAGGCCCCCGAT--465	-0.28868	-0.759139	-0.684868	-0.678364									-0.268467	0.264148	0.290698	0.295868
ACVR2B_ATCCCCAGAGGAGGGCG--466	-0.468986	-0.865145	-0.682226	-0.671805	-0.580568	-0.673057	-0.385293	-0.37679
ACVR2B_CACTGAGGAGAACCCCC--467	0.408254	0.298895	-0.0467872	-0.0554254	0.12768	-0.121104	-0.310301	-0.310275	0.276867	0.106586	-0.280273	-0.277564	-0.0478854	0.659983	0.544675	0.547333
ACVR2B_CAGGGTGGGGGCTGTCG--468					-0.596794	0.178988	0.47768	0.486377	-0.825533	-0.0768545	0.265645	0.281842	-0.559568	-1.00648	-0.792717	-0.784231
ACVR2B_CTTCACTCATTTGCCAG--469	1.15051	0.808543	0.0155958	-0.00916907	1.05789	1.03286	0.217218	0.206111	0.895909	0.712382	-0.0840422	-0.0889076
ACVR2B_GAGCGCACCAACCAGAG--470					0.616809	0.621989	0.103393	0.097565	1.14836	1.11674	0.153296	0.145341	1.23027	0.532975	-0.404328	-0.416226
ACVR2B_GCCCCCCTACGGTCATG--471	-1.24252	-0.274149	0.374879	0.402106	-0.279754	0.976264	1.06145	1.06635	0.999033	0.38705	-0.477602	-0.483729	-0.28249	0.111831	0.1474	0.15273
ACVR2B_TCTACTACAACGCCAAC--472	0.187303	0.231736	0.0191933	0.0153555	0.0832371	0.444559	0.285291	0.285849	0.158119	-0.000472761	-0.308767	-0.304606	0.494664	0.090764	-0.373463	-0.376984
ACVR2B_TGGGGAGGCTGAGACAC--473	-2.69344	-1.67796	-0.154644	-0.0958939					-2.01641	-1.20814	-0.0777397	-0.0469717	-5.44233	-3.2502	0.10371	0.167805
ACVRL1_ACACGTTGTGGTTGCAG--474	-0.170773	-0.0827834	-0.0795598	-0.0756179					0.170968	-0.000270272	-0.317066	-0.313061	-0.33787	-0.248951	-0.177767	-0.171806
ACVRL1_CATCAGAAGGCCTTTCC--475	-0.0254173	0.231679	0.147315	0.148099					0.0784207	-0.573508	-0.829073	-0.823937	0.176469	0.312554	0.0529614	0.0530645
ACVRL1_CCTGTGAAGCCGTCTCG--476	-0.408367	-0.249311	-0.10292	-0.0938159	-0.321767	0.0191221	0.1326	0.138005	-0.641322	-0.741458	-0.520834	-0.506891	-0.802578	0.0725094	0.442552	0.453805
ACVRL1_GATGGCCTTGGTGACCC--477	-0.809666	-0.428191	-0.0399882	-0.0221655	-0.213066	0.204222	0.244496	0.2486	-0.581311	0.127961	0.308881	0.32209
ACVRL1_GCCGCTATGGCGAAGTG--478					-0.19744	0.0916551	0.121407	0.125324					-0.0618841	0.331451	0.225146	0.227963
ACVRL1_GGACTGTTCATCCCTCG--479	-0.377684	-0.149591	-0.0216883	-0.013251	-0.103304	0.192259	0.158615	0.161406	-0.0496291	0.399637	0.228791	0.235494	-0.331769	-0.21272	-0.145459	-0.139568
ACVRL1_GGCACCCCCAGGAACAT--480	-0.309863	0.0815483	0.168584	0.175548	-0.535045	-0.594425	-0.337317	-0.32936	-0.077842	-0.70706	-0.85924	-0.852192
ACVRL1_GGTTGTTGCCGATGTCC--481	-0.368197	-0.31345	-0.191263	-0.183032	-0.504382	-0.460458	-0.224	-0.21641	-0.973325	-0.438498	0.00178284	0.0197882	-1.19206	-0.573539	0.0469803	0.0626692
ACVRL1_GTAGGCCCCTTGCAATG--482					-0.322268	-0.595753	-0.481938	-0.476527	0.564617	0.696558	0.119321	0.118509	0.792146	0.773278	0.117738	0.110829
ACY1_AGATGGAGGAGAGTGTA--484	0.794176	1.65864	1.08041	1.06339	0.563261	1.28976	0.807223	0.802036	0.920004	1.06647	0.254101	0.24894	0.707543	1.12584	0.52471	0.518765
ACY1_AGGCACCACATCCGTGT--485	-0.677934	-0.385204	-0.0763784	-0.0614178	-0.514691	-0.484274	-0.240873	-0.233159	-0.307928	-0.583402	-0.583355	-0.573491	-0.0233475	-0.485543	-0.616632	-0.614253
ACY1_CAGCAAGGGTCCCGAGG--486	-1.57697	-1.13487	-0.284316	-0.249822	-1.53914	-0.979967	-0.0466621	-0.026687
ACY1_GAAGGCATCAGTGGGAT--487	-1.11974	-0.645834	-0.0707869	-0.0462273	-0.039327	0.707655	0.630927	0.632951	0.0301209	1.01107	0.787459	0.793186
ACY1_GACGCACTTCATGTCCT--488	-0.500818	-0.100895	0.101205	0.112317	-1.15908	-0.564359	0.113001	0.128428	-0.0970312	-0.13835	-0.277835	-0.270551	-0.591806	0.329769	0.564261	0.573114
ACY1_GAGACAGCCCGCCAGCT--489					-1.50813	-0.249872	0.662551	0.682155	-1.77183	-0.210239	0.758342	0.786118	-1.09195	-0.592373	-0.036233	-0.0216842
ACY1_GAGTCACGACCCCTTTG--490	-0.0665751	0.438517	0.378954	0.380632	-0.533837	-0.339328	-0.0830335	-0.0750904	-0.144148	0.435211	0.326899	0.334759	-0.480868	0.457076	0.620223	0.627812
ACY1_TGCGGATACGCAGGTAC--491	-1.08622	-0.582343	-0.0274964	-0.00366523					-0.576681	0.217175	0.395032	0.408184	-0.142771	-0.242961	-0.297247	-0.293509
ACY1_TGGTTCTGGGGAACCGG--492													-0.64869	-0.416869	-0.145794	-0.136294
ACY3_ATGGCGGCACAGGTGCA--493	-1.25251	-0.83439	-0.179345	-0.151901	-0.669329	-0.1837	0.163839	0.173404
ACY3_CATGGCAACGAGATGTC--494	0.201203	0.446976	0.226058	0.221918	0.277625	0.590969	0.300793	0.299024					0.743476	-0.477619	-1.10186	-1.10821
ACY3_CCCCGAGCTGTCCTGCC--495									-1.3112	-1.41405	-0.750223	-0.728083	-1.09075	-0.211218	0.344152	0.358687
ACY3_CCTGGTGGCCACAGTTC--496	-1.23312	-0.6595	-0.0161348	0.010888	-1.29238	-0.675208	0.0919204	0.108942	-1.66446	-0.764658	0.132888	0.15935	-1.83488	-1.22646	-0.192539	-0.16953
ACY3_CGTCGCGTGGCTGTGAC--497	0.0210006	0.409561	0.297228	0.297003	-0.00925245	-0.0273795	-0.124361	-0.122696	-0.127567	-0.165839	-0.285121	-0.277464	-0.295207	-0.175883	-0.132136	-0.126661
ACY3_CTCACTGCCTGTGCCCC--498	-1.18742	-0.176648	0.439178	0.465208	-1.1843	-0.0402419	0.654097	0.669825	-1.1948	-0.198271	0.388538	0.409253	-1.35768	-0.900868	-0.173837	-0.156262
ACY3_GAAGCCTATAGACCCGT--499	-0.730813	-0.349578	-0.00889001	0.0072195	-0.466104	-0.441256	-0.230576	-0.223444	0.620074	0.282624	-0.331304	-0.332795
ACY3_GCACACCCTGTGGCTGG--500	-1.13961	-0.346957	0.240064	0.265055	-0.481184	0.184515	0.405351	0.412664	-1.05835	-0.145501	0.35103	0.370075	-1.10477	-0.542135	0.0222464	0.0369411
ACY3_GGACTTCGCGATTAAGC--501									-0.68701	0.0548782	0.30573	0.320232	-0.69146	-0.268362	0.0302185	0.0402061
ACY3_TCTCCTCCCCAGACCGC--502	0.0278653	0.529493	0.413023	0.412649	-0.347172	-0.167602	-0.0370152	-0.0313062	-0.456011	-0.397327	-0.299307	-0.287631	-1.00024	-1.14334	-0.646182	-0.632677
ACYP1_AAAAAGCTGGGATTGGT--523	0.438815	-0.117042	-0.592873	-0.592776	1.36938	-0.0391149	-1.06601	-1.08727	1.27892	0.850984	-0.0992344	-0.125567	1.47635	1.06893	0.0139568	-0.00564764
ACYP1_AAAAGTCATCTTGAAGT--524									1.29691	0.877033	-0.0851881	-0.111886	1.46153	1.36948	0.324374	0.304983
ACYP1_AAACACCCTGATATCAG--525									0.881816	0.491163	-0.193979	-0.212255	0.951429	0.714748	0.00908309	-0.0029605
ACYP1_AAGCATACTCAGGTATG--526	-0.0642008	-0.496773	-0.605689	-0.597293	-0.0934431	0.0677126	0.112089	0.107386					-1.5859	-2.08869	-1.10591	-1.0814
ACYP1_GAATGGCTTGAAACAAG--527	1.28195	1.00729	-0.0835439	-0.0973572	0.659821	-0.333668	-0.840927	-0.854157	0.649411	0.404253	-0.125755	-0.139314	0.432591	0.888086	0.527677	0.523107
ACYP1_GCCGAGCGCGCGGAGAA--528	0.632805	0.206683	-0.41065	-0.413753	0.542699	-0.872968	-1.29445	-1.30636	-0.279536	-0.551431	-0.461352	-0.456064	0.601021	0.351107	-0.121381	-0.128378
ACYP1_GCCTTTCTCCGCGCGCT--529	-1.34026	-1.69866	-0.876788	-0.847339	-0.948108	-1.04718	-0.376914	-0.371944	-1.08434	-0.723092	-0.0957956	-0.0741771
ACYP1_GTGCAAGGACAATTGCA--530	0.355318	0.575063	0.160137	0.161612	0.772478	0.725157	0.135397	0.120892	0.752115	0.648959	0.0503945	0.0347508	0.74691	0.985479	0.415909	0.406812
ACYP1_TGCCCCGGTCAGTGTTC--531	0.0651533	-0.742938	-0.946209	-0.939946	-0.371398	-0.825475	-0.577545	-0.579103
ACYP1_TTGTCGATGTGTGATTT--532	-0.530229	-0.899564	-0.668545	-0.65246	0.0215018	-0.154506	-0.194306	-0.200311	-0.0836159	-0.291665	-0.332366	-0.331053	0.420344	0.709927	0.357669	0.353275
ACYP2_AAATAGGAGTGGTTGGC--503					-0.655081	0.163442	0.501387	0.510781
ACYP2_CTGCGGCGGCTGCGAGA--504	-0.552264	-0.319298	-0.086198	-0.0739677	-0.199217	-0.481151	-0.450203	-0.446265	-0.720288	-0.780065	-0.507196	-0.492287	-1.29421	-1.3044	-0.618185	-0.601333
ACYP2_GAACACCTCGTAGTCCA--505	0.647108	-0.0974381	-0.587047	-0.600874	0.851853	0.740772	0.0638883	0.0552469					0.745955	0.412175	-0.213659	-0.220042
ACYP2_GAGCCGGAGAGGGGCTC--506	-1.74863	-1.17794	-0.223939	-0.185716	-2.0047	-1.13387	0.112961	0.138508	-3.31772	-1.68403	0.307325	0.354015
ACYP2_GAGTGAAGAACCATGGA--507	0.125582	0.194461	0.0191097	0.0166128					-0.605837	-0.176231	0.020916	0.034425	-0.805581	-0.234093	0.13788	0.149168
ACYP2_GGACGCGCGAGACAATG--508									0.254849	-0.521625	-0.893917	-0.890939	0.583958	0.274222	-0.24743	-0.251968
ACYP2_GGGAGCTCATTGTCATC--509	0.42159	0.10063	-0.253087	-0.262015	0.197895	0.373464	0.136982	0.136167	0.0639787	-0.120025	-0.366035	-0.360722	0.127902	0.256355	0.0279968	0.0286529
ACYP2_GGTCAATGCGAGAACTA--510	-0.141033	-0.582125	-0.596822	-0.593526	-0.0186914	0.305932	0.215307	0.217085	-0.00634099	-0.153072	-0.352558	-0.346384	-0.0057641	-0.115981	-0.258377	-0.256199
ACYP2_GTCTCGCTGTTCTACCT--511	0.0070135	0.214861	0.110955	0.111035	-0.531095	-0.31388	-0.0594319	-0.0515215	0.143348	-0.0820736	-0.380595	-0.376253	0.0558273	0.174911	-0.00709604	-0.00561904
ACYP2_TGTCACGGTGCCTTTGC--512	-0.39894	-0.354098	-0.213387	-0.204488	-1.04545	-0.643105	-0.0422688	-0.0282024	-0.394742	-0.520345	-0.462861	-0.451935	-0.266803	-0.0616241	-0.0361443	-0.030993
ADA_AGTAGTCAAACTTGGCC--533	0.104989	-0.473657	-0.705985	-0.70038	-0.696843	-0.530659	-0.0443968	-0.0422706	-0.837142	0.263401	0.72569	0.742293	-0.991393	0.537716	1.12489	1.14083
ADA_CAGGCCCTGGCCCACTA--534	0.684116	0.137643	-0.517118	-0.521068	0.674935	1.20421	0.685888	0.672487	0.94415	0.171473	-0.555278	-0.574818	0.861019	0.539202	-0.1063	-0.117042
ADA_CCTCACCCCAGACGAGG--535					0.543984	0.260227	-0.162201	-0.17412
ADA_CCTCTGCTGTGTTAGCT--536	-0.0379923	0.440514	0.312481	0.320444					0.000558159	0.9655	0.868611	0.868217	-0.560825	1.00363	1.30428	1.31402
ADA_GAAACCATCTTATACTA--537	1.5552	1.03759	-0.252559	-0.27088					1.20919	1.13112	0.227448	0.20253	0.560281	0.537812	0.0924336	0.086024
ADA_GAAGGCCAAAGAGGGCG--538	-0.0609424	-0.646784	-0.758077	-0.749735	-0.326677	0.296213	0.511393	0.50933	-0.474628	0.295906	0.516212	0.525459	0.104947	1.08911	0.946733	0.946882
ADA_GCCGGGAGGCTATCAAA--539	-0.424386	-0.125535	0.0282784	0.0426172	0.0582351	-0.520861	-0.587562	-0.593982					-0.108573	0.13947	0.139175	0.1424
ADA_GCTTGATGGATCCGTCT--540	-0.0253676	-0.342176	-0.479418	-0.471662	-0.487469	-0.775554	-0.442622	-0.442866	-0.529616	-0.836302	-0.579291	-0.568928	0.19163	-0.388789	-0.588851	-0.589951
ADA_GTACAGTCCGCACCTGC--541	-1.02958	-1.18824	-0.592981	-0.568657	-1.2861	-1.17887	-0.261087	-0.252291	-1.37437	-0.865958	-0.0450578	-0.0175544	-1.70535	-0.456808	0.605461	0.631685
ADA_TGTCGAAGGCGGGCGTC--542					-1.76588	-0.779754	0.489393	0.503619	-1.36888	0.377921	1.19515	1.22255
ADAD1_AAAACAACAGGTTCTGC--588	0.416331	0.0608611	-0.0189377	-0.0631461									0.399965	1.97548	1.69579	1.67265
ADAD1_ACGATAACTACACCCAC--589	0.816229	0.843027	0.489251	0.439331	1.04517	1.22458	0.695319	0.655074	0.360061	0.966727	0.440306	0.445266
ADAD1_AGATTCTTGGAAAGCAA--590					2.11477	-0.261068	-1.50202	-1.55561	-0.0617308	1.8833	1.65541	1.66368
ADAD1_CTGTTGTTACAGCAAGA--591	0.784917	0.81984	0.487517	0.438044	0.0912678	-1.03778	-0.932326	-0.960678	0.349788	0.00872077	-0.51043	-0.505389	-0.244789	-0.445542	-0.304869	-0.322191
ADAD1_GCAACTGGTTCATGTAA--592	0.49341	0.226777	0.0941704	0.0488612	0.713745	1.12763	0.818897	0.782784	0.759682	0.961127	0.15187	0.153693	0.479037	0.865657	0.534413	0.510567
ADAD1_GGTATTCAGTACAAGAC--593	-1.30021	0.52533	1.62156	1.60187					0.415846	1.41586	0.849956	0.854479	0.124934	1.26756	1.16718	1.14653
ADAD1_TCGCTGGTTGAACTGGC--594	0.538347	0.0506771	-0.112717	-0.158669	0.616669	-0.592247	-0.836383	-0.871286	-0.42017	-0.246572	-0.220777	-0.209692	-0.399711	-0.739309	-0.497631	-0.513557
ADAD1_TCTAAAATTCGTGGTTC--595					0.0225165	-1.64389	-1.49268	-1.52018	0.200797	2.10569	1.69199	1.6982	0.461424	0.91057	0.59081	0.567123
ADAD1_TTACGGCCTGTCCAAGA--596	0.207048	0.324065	0.387649	0.34643	0.511181	-0.711347	-0.885293	-0.918881	-0.321825	0.387563	0.343754	0.354067	-0.0609572	0.57999	0.600809	0.58183
ADAD1_TTGTCACAGTTTCCTTA--597	0.165165	0.727631	0.81991	0.779289	0.14986	1.16611	1.23258	1.2035					0.977828	0.889918	0.233476	0.205134
ADAM10_AAGAAGTCCTTAAACAC--598	1.01342	0.590845	0.10197	0.0492336	0.379047	-0.621445	-0.70747	-0.73941	1.47247	0.423241	-0.890502	-0.894275	0.824669	-0.900396	-1.45698	-1.48394
ADAM10_AATCTAGACGTAAAAAT--599	0.721879	-0.974434	-1.26357	-1.31214					0.907374	1.22362	0.309834	0.310498	0.432512	-0.115236	-0.416146	-0.439572
ADAM10_AATTCTGCTCCTCTCCT--600	-0.425118	-0.79823	-0.301538	-0.333728					0.584269	0.649072	-0.0360345	-0.0328345
ADAM10_AGGATTATCTTACAATG--601					0.113044	1.57275	1.66372	1.63509	-0.802517	-1.46801	-1.17161	-1.15752	1.04467	0.214608	-0.485416	-0.51436
ADAM10_ATGTGAGAGACTTTGGG--602	1.37475	0.833978	0.0975497	0.0396527	1.15682	-0.731949	-1.33549	-1.37713	1.30306	0.77322	-0.420617	-0.42306	0.665328	-1.29467	-1.74737	-1.77289
ADAM10_CATGGGTCTGTTATTGA--603	0.0295667	0.746594	0.931774	0.89309	0.368075	0.285133	0.206408	0.174604	1.10361	0.411335	-0.641343	-0.642221	1.24696	1.16195	0.330043	0.299275
ADAM10_GAAGTTGGACATAACTT--604	0.970179	0.308665	-0.150584	-0.202703	0.82791	-0.347231	-0.731925	-0.769461
ADAM10_GCGTACTTGGTCTGGCT--605	-0.312337	0.232195	0.651619	0.617818	-0.21964	-0.0536512	0.258683	0.234207	-1.21254	-1.22046	-0.63386	-0.616555	-0.751066	0.223894	0.694646	0.681887
ADAM10_TATGCAAGAGCAACATC--606									0.154402	0.0091294	-0.371734	-0.36516	0.709724	0.908939	0.427294	0.401369
ADAM10_TGTCCCTCTTCATTCGT--607	0.318109	0.820317	0.807812	0.765006	0.0437645	0.580547	0.717614	0.689854					0.112582	-0.00405996	-0.0963842	-0.116927
ADAM11_ACCACTGCTACTACCAG--608	-0.391174	-0.00804814	0.465388	0.432713					-0.199496	-1.88981	-2.0202	-2.01085	-0.522525	-0.0917137	0.230035	0.215217
ADAM11_CAACTTTGCCAAGTCCG--609					-1.74693	-1.72626	-0.397692	-0.403126
ADAM11_CCACGTATTGCGAGGAG--610	0.107273	-0.568229	-0.436287	-0.476081	-0.17277	0.376207	0.657353	0.632293	0.0481893	-0.87456	-1.18025	-1.17284	-0.435039	-1.02837	-0.763659	-0.779267
ADAM11_GAACTTGACTTACATCG--611									-0.205366	0.0744954	-0.0517391	-0.0423401	-1.05715	-1.40347	-0.733156	-0.743156
ADAM11_GAGGGGTCCGGTAAATG--612					-0.651827	0.155974	0.75588	0.736793	-0.54746	-1.61925	-1.50336	-1.49127
ADAM11_GCACTGTAGGGTGGCCC--613					-2.01967	-2.96088	-1.45083	-1.45286
ADAM11_GCTCATGGTCTACCGAC--614	-0.426618	-0.591491	-0.093771	-0.12594	-0.121331	-0.649203	-0.402283	-0.427985	0.0177118	0.154426	-0.129694	-0.122046	-0.68904	-0.388227	0.0420862	0.0287681
ADAM11_GGTTCCCTGCATCCGAG--615	-0.473841	-0.901407	-0.371334	-0.402828	-0.330731	0.395318	0.78157	0.758479	-0.647063	-1.08726	-0.900874	-0.888008	0.156707	0.203583	0.0824909	0.0615501
ADAM11_GTTTGGAGGAGCCGACT--616	-0.0277428	-1.21626	-0.991815	-1.02968	-0.315944	-0.672217	-0.295804	-0.319079					-0.581722	-0.195376	0.164968	0.150683
ADAM11_TCCCCTCCCGGCTGAAG--617	-1.06942	-1.26894	-0.330829	-0.353817	-0.873088	-1.37611	-0.628985	-0.645314	-0.834122	-1.30095	-0.982176	-0.967841	-1.02763	-0.979619	-0.328556	-0.338822
ADAM12_AAGCTGAAAAGCGTCCG--543	0.230955	0.987237	0.663025	0.666552	-0.277756	0.0321143	0.211468	0.208851	0.194562	1.1611	0.934709	0.930378
ADAM12_ACTACCATGGACATGTA--544	0.610929	1.07393	0.472551	0.469808	0.932594	1.06939	0.362374	0.346057	0.434404	0.895613	0.509126	0.499929
ADAM12_AGTCGAAGCTCTTCACT--545	0.0346542	0.250624	0.0695996	0.0763649	-0.475371	-0.915678	-0.591605	-0.591986	-0.46549	0.444424	0.65863	0.667692	-0.524267	-0.37155	-0.0952241	-0.0860122
ADAM12_AGTCTCAGCACGTGTTC--546	-0.306362	-0.371117	-0.303394	-0.291002	-0.136011	0.522971	0.598521	0.594299	-0.113249	0.0762716	0.0553513	0.0572661	-0.334826	-0.0432454	0.107019	0.113502
ADAM12_CGAATATTCAGCACTTC--547	0.512984	0.683075	0.153144	0.152017	-0.0976457	-0.181282	-0.133828	-0.138484					1.2286	1.67643	0.786319	0.770283
ADAM12_GATCGTGTTGGTAGGCG--548	0.548063	0.462245	-0.0932745	-0.0949797					0.859959	0.777698	0.107146	0.0893142	0.718881	1.33052	0.779607	0.770913
ADAM12_GGTTTCCGTGAAACTGC--549													0.680159	1.05124	0.526088	0.517952
ADAM12_GTGAGCTTATGGAACCA--550	-0.0826299	-0.299976	-0.39545	-0.386749	0.412337	0.507469	0.18145	0.171021	0.0327006	0.88802	0.769676	0.76863	-0.10041	0.43583	0.430103	0.43321
ADAM12_TCTGCTCGCGCCCTGCG--551					0.143364	0.220469	0.0914262	0.0840421	0.250734	0.0425109	-0.221374	-0.226844	-0.0869013	-0.054658	-0.0693737	-0.0664615
ADAM12_TTGTCAGTGCCTCTGTT--552	0.425111	0.763577	0.297742	0.298066	0.376305	0.663182	0.363549	0.353529	0.520189	0.617976	0.174225	0.163288	0.364026	0.705085	0.390302	0.38672
ADAM15_ATTCGCGAAATAATGGG--553	-0.860564	-0.476401	-0.00442693	0.0171082					0.0714139	0.120336	-0.0238494	-0.0256815	-0.341482	0.176701	0.331394	0.337973
ADAM15_CCACCAGAGCACCCCCT--554	-0.779104	0.251159	0.663714	0.683906					-0.984653	-0.617248	-0.0564927	-0.0368969	-0.573051	-0.613198	-0.304408	-0.294494
ADAM15_CGGTGACAGTCATATCC--555	-0.722396	-0.590264	-0.219074	-0.199818	-1.18199	-0.774088	0.0674588	0.0750763	-0.61366	-0.47256	-0.159448	-0.14738	0.113167	0.0494755	-0.0983744	-0.0983439
ADAM15_CTCCAACTTGATCCTCA--556	0.492171	0.391022	-0.123729	-0.124512	-0.0204124	0.1052	0.0960946	0.0905643	1.10415	1.19626	0.362703	0.339917	0.990544	0.697925	-0.0337687	-0.0463757
ADAM15_CTCCAAGGGCTCCCTCG--557					-1.98253	-0.693565	0.734239	0.750917
ADAM15_GCGGCCAGGAAGGCAGA--558	-3.89922	-3.13558	-0.447121	-0.375452	-4.14348	-2.90308	0.107246	0.148384	-3.83222	-2.56195	-0.100399	-0.0230257
ADAM15_GGTATAGCTTCTCTCTG--559	0.200589	0.629823	0.327762	0.33179	0.560209	0.123513	-0.310796	-0.322899	0.105556	-0.105163	-0.272139	-0.274664	-0.0146124	-0.260292	-0.323112	-0.321241
ADAM15_GTGTGGTACCAGCCCGA--560	-0.0657065	-0.30842	-0.416238	-0.407817	-0.166057	-0.586015	-0.488462	-0.492343					-0.0200793	-0.616184	-0.675366	-0.673417
ADAM15_TACCAGGGAAGAGTGCG--561	0.74045	0.992463	0.296611	0.291731	0.898294	0.0874635	-0.594435	-0.610364	0.154718	0.788762	0.58897	0.585447	0.194639	1.14776	0.945698	0.944555
ADAM15_TGCCACTCGTACATTCA--562					0.686038	0.458421	-0.0680372	-0.0815637	1.16538	0.293281	-0.581145	-0.605174	0.408861	0.726039	0.381422	0.377194
ADAM17_AAGAGTTGCTCCCAAAA--563	1.11817	1.23077	0.259403	0.248292					0.943751	0.413709	-0.312775	-0.332307	1.97031	1.31553	-0.0681449	-0.0948642
ADAM17_AAGCCCGGGTCATCCGG--564									-1.52203	0.669433	1.5889	1.6194
ADAM17_CACGAAAGGAACCACGC--565	0.226157	0.914346	0.593635	0.597241	0.769206	1.93535	1.34798	1.33351	-0.128983	-0.125463	-0.135881	-0.133647	-0.183698	0.298326	0.348024	0.35233
ADAM17_CTTCTTCACTGGACACG--566	-0.242454	0.312421	0.333528	0.344866	-0.0560856	-0.88029	-0.863272	-0.868398	0.536584	1.13504	0.680348	0.669078	-0.0558043	1.09421	1.0588	1.06126
ADAM17_GAGTTGATGACATCTAT--567	0.540676	0.443122	-0.10701	-0.108593	-0.027841	0.127329	0.123663	0.118217
ADAM17_GCGAGTACACTGTAAAA--568					-0.234627	-1.04006	-0.892292	-0.895398	1.84983	0.952648	-0.378661	-0.416578	1.35704	0.396133	-0.579445	-0.597331
ADAM17_GCTAGAACCCTAGAGTC--569	-1.93036	-0.461737	0.790576	0.829761	-1.69523	-1.91584	-0.698436	-0.685009					-1.10276	-0.75761	-0.0963272	-0.0787827
ADAM17_GTGTGGTTATTTAAAAG--570	0.147853	0.637587	0.373993	0.378891	0.925827	0.0104193	-0.691643	-0.707883	0.536532	-0.0687595	-0.523419	-0.534688	0.433732	-0.161455	-0.522622	-0.527209
ADAM17_GTTCAGTACTTGATGTC--571	0.869794	0.785266	-0.00493357	-0.0119469	0.306036	0.0538661	-0.194306	-0.203531	1.19357	1.36084	0.467597	0.442996	0.878042	0.837836	0.181006	0.17002
ADAM17_TGTTCTTCATGGGATCT--572	0.362245	0.110385	-0.309593	-0.308232	0.202282	-0.311454	-0.483644	-0.491695	0.438729	0.27658	-0.112795	-0.12208	0.919766	0.34363	-0.340964	-0.352552
ADAM18_AACCAGATTTCCACCAG--618	-1.0449	-1.89425	-0.972931	-0.996269	-0.753707	-1.82643	-1.15873	-1.17655	-0.266645	0.127942	0.0450784	0.0549584	-1.18783	-0.574698	0.180813	0.17199
ADAM18_ACAGTGAAGTTTCAGAG--619	0.587534	1.1093	0.912203	0.86555	0.427192	0.231874	0.113813	0.0812728	0.752275	1.23174	0.427724	0.429605	0.343961	0.266663	0.0234856	0.000857131
ADAM18_AGTGTCACAAATGAATT--620	1.56183	2.01615	1.15156	1.09099	0.540626	-0.333639	-0.527178	-0.561132	0.881971	0.0790058	-0.816803	-0.81594	1.28182	0.130123	-0.724516	-0.755597
ADAM18_CTATGTCATGGGGCCGT--621	-0.940897	0.266271	1.11633	1.09151	-0.96969	-1.56617	-0.754763	-0.769887	-1.27625	-1.16154	-0.529845	-0.51204
ADAM18_TAAATTACAGTCATATT--622					0.594463	-1.2279	-1.45726	-1.49189					0.18704	-0.917657	-1.05853	-1.07974
ADAM18_TAACAGTCAATTTGAAC--623	1.01053	1.07375	0.586852	0.534157					1.01297	1.45085	0.462328	0.462162
ADAM18_TATAAACCAAAAAGTTC--624													2.48495	0.976835	-0.662211	-0.704136
ADAM18_TATATTTCCAGATATTG--625	0.943482	0.358569	-0.08239	-0.134127	0.574045	-0.297327	-0.513102	-0.547473					0.437182	1.23646	0.932505	0.909036
ADAM18_TTTAAAGGAACTTTGTA--626					0.227248	-1.47837	-1.46339	-1.49343	0.884609	1.58532	0.687642	0.688485	0.874295	1.03929	0.450347	0.422939
ADAM18_TTTGAAAATATCAGTTA--627									1.66856	0.542481	-0.910042	-0.915354	2.33858	-0.067678	-1.61129	-1.6519
ADAM19_AACCCACAGTTTCCCGG--573	-0.00681828	-0.774259	-0.925032	-0.917582	-0.251612	-0.367644	-0.207436	-0.21035	0.500972	0.126445	-0.304478	-0.315025	0.755536	0.21532	-0.359989	-0.369211
ADAM19_AACTTATCATACCTCAG--574	1.2577	1.64916	0.576008	0.562595					1.02604	1.61494	0.833528	0.812327	1.01159	1.16731	0.421615	0.408705
ADAM19_ATAATGGGTTTCTGTGT--575	0.426807	0.715822	0.248751	0.249046	0.828655	0.77101	0.14011	0.124969	0.969116	0.22907	-0.514346	-0.534392
ADAM19_ATCTGTAAATAAGGTGT--576	1.11591	1.44339	0.473663	0.462589	1.17119	1.31977	0.438024	0.419006	1.66086	0.879395	-0.325771	-0.359854	0.962606	0.458424	-0.254678	-0.266883
ADAM19_CCTCTAATTGTACCCTG--577	0.433029	0.0977592	-0.373851	-0.373658	0.836897	0.631644	-0.00529205	-0.0205261	0.490356	0.88656	0.462724	0.452392	0.680183	0.805523	0.280357	0.272221
ADAM19_CGCCCGGCTCTGCTTGC--578					0.427549	0.016157	-0.321002	-0.331603	-0.204927	0.297714	0.33799	0.341765	-0.136142	-0.104177	-0.0861254	-0.0825039
ADAM19_GAAGAATCGACGAGACC--579	0.939219	0.948611	0.107771	0.0996125	0.705914	0.162256	-0.378757	-0.392509	0.351471	0.36619	0.0350608	0.0275463	0.44658	0.0989964	-0.27072	-0.275492
ADAM19_GATTGCTCTCGTGGGCT--580	-0.783693	0.138722	0.554624	0.574891
ADAM19_GGGGCGAGAACTGATCC--581					0.0631994	0.611552	0.541215	0.534739					0.340364	-0.108682	-0.407718	-0.41096
ADAM19_TCTCCCTCACCGTGCCG--582	0.36365	0.141805	-0.279198	-0.27786	-0.306161	-0.665969	-0.465813	-0.468109	0.211135	-0.234537	-0.47199	-0.476657	0.366739	0.140032	-0.176555	-0.180177
ADAM2_AAAAAAGGATCTAAGCG--628	0.0639031	-1.34499	-1.18334	-1.22251	0.739043	-0.46982	-0.795383	-0.831811	0.913043	2.36694	1.44914	1.44976	1.03379	-1.23028	-1.92321	-1.95205
ADAM2_AACCTTCAATATACCCT--629	-0.216598	-0.78675	-0.432919	-0.468087					-0.342712	0.641617	0.612591	0.623068	-0.590945	-1.34142	-0.97506	-0.989262
ADAM2_AATACGGTCAATAATAA--630	0.0436492	-0.419834	-0.244302	-0.283188	0.536566	-0.752418	-0.943255	-0.977159	0.933185	2.3752	1.44315	1.44361	0.480923	1.2883	0.955828	0.931965
ADAM2_ATGGTTAGCACATGTAC--631									0.101998	1.15289	0.809115	0.816101	-0.834479	-1.89539	-1.37026	-1.38226
ADAM2_ATTAAATTCACAGTATA--632	1.4807	-0.16027	-0.969285	-1.0287	1.24395	0.112867	-0.548657	-0.59138					1.56216	2.49194	1.45453	1.42092
ADAM2_GGAACTGTAATTTGCAC--633	0.957136	0.0255391	-0.424774	-0.476707	1.34942	-0.271639	-1.00334	-1.04738	0.870608	0.173613	-0.714153	-0.713201	0.879401	0.107774	-0.484496	-0.511951
ADAM2_GTCTTGTTTCTGCTCAG--634	0.721768	-0.470444	-0.759503	-0.808074	0.154282	0.283319	0.346849	0.317712	0.734805	1.95913	1.16748	1.1695
ADAM2_TTATGGAATAGAACCCC--636	0.81328	0.332601	-0.0191546	-0.0690324	-0.014837	0.120312	0.296372	0.269342	1.07426	0.293926	-0.737973	-0.73862
ADAM2_TTCCTTATATAATGAGA--637					0.745738	0.894487	0.564469	0.527958					0.562704	0.862172	0.47638	0.45178
ADAM20_ACAATTGCAACTCCATC--638					0.371371	-0.570431	-0.65135	-0.683194	0.490034	0.918129	0.299718	0.303658	0.318715	0.274835	0.0481173	0.0257163
ADAM20_ACCCTGATGTGCACCAG--639	-0.184308	-0.068445	0.263264	0.227634	-1.39671	-0.259361	0.836181	0.826381	-0.395146	-0.0951326	-0.0870485	-0.0761597
ADAM20_AGCTTCATAATGGCAGT--640	-0.639092	-0.3931	0.250189	0.221055	-0.488815	-0.132189	0.359251	0.338131					-0.99129	-0.593082	0.0342902	0.0236963
ADAM20_CACCCTGAACAGCTCAG--641	0.849798	1.02211	0.645338	0.594939					1.27268	0.550758	-0.621576	-0.62378	-0.223284	-0.873535	-0.746883	-0.764399
ADAM20_CTCAACAAACCGCTGAT--642					0.231459	-1.10365	-1.09147	-1.12157
ADAM20_GATGACTGCTACTACCA--643	0.473031	1.48155	1.3629	1.31788	0.276397	0.465029	0.447306	0.416645	-0.319844	-1.2009	-1.24611	-1.23581	0.365909	-0.456419	-0.713905	-0.736731
ADAM20_GGGCTGATCCTGGAGCA--644	0.0242577	0.256136	0.444953	0.406344	-0.0204635	-1.12608	-0.946275	-0.973234	-0.278954	0.168056	0.0939037	0.10388	0.0721202	1.78029	1.71434	1.69417
ADAM20_TATTTCTGGCCACTCTC--645	-0.243545	-0.035432	0.336861	0.302077	-0.496469	-2.05508	-1.55854	-1.57957	0.0821844	0.85845	0.528698	0.53584	-0.408605	0.352038	0.599514	0.583669
ADAM20_TGACCTTTAGGGATCTG--646	0.113508	0.871902	0.999572	0.959688	-0.319154	-0.886038	-0.507489	-0.530724	-0.728596	-0.655053	-0.410966	-0.39746	0.146667	-0.215156	-0.329703	-0.350553
ADAM20_TTTCACTTCTCCAGAAG--647	-0.126929	-0.240323	0.0520739	0.0156247					1.1661	1.17239	0.075489	0.0741214	1.04205	0.606287	-0.0920233	-0.120944
ADAM21_ACACGTTGTTCATATGA--648	-0.774044	-1.40515	-0.6694	-0.696607	-0.331168	-1.29551	-0.908966	-0.932051
ADAM21_ACATATTCCTGCAACAT--649	0.84073	0.697253	0.326691	0.276422	0.776804	0.68673	0.336042	0.299143	0.720235	0.13455	-0.646788	-0.644655	0.441627	-0.629643	-0.936496	-0.960005
ADAM21_CAGCATCATGCTGTAGC--650	-1.30227	-0.519254	0.578386	0.558724					-1.08651	-0.470216	0.0271898	0.0435061	-1.13074	-0.536055	0.182235	0.172898
ADAM21_CCCAAACCGCAGACTAT--651	-1.41487	-0.286803	0.887987	0.869933
ADAM21_CCCAGCCTGACAGTAGC--652	-1.49604	-0.454198	0.7762	0.759305	-1.48548	-0.460036	0.694572	0.685879	-2.8074	-0.456511	1.25887	1.28869	-2.04427	-0.697437	0.61645	0.615346
ADAM21_GACTCTGATGTACACGA--653	0.911076	0.0761508	-0.342606	-0.393881	0.967702	0.456437	-0.0212729	-0.060552	0.409189	0.226262	-0.334929	-0.330355	0.729733	-0.153643	-0.648333	-0.674438
ADAM21_GATCCTCCAGGAGTGCA--654	0.356965	0.479704	0.440578	0.397217	0.946811	0.36695	-0.0968588	-0.135877	0.75058	0.190462	-0.612352	-0.610458	1.22012	0.731281	-0.0831316	-0.113657
ADAM21_GGAGTATTAAAAATAAG--655					0.0509365	0.0209169	0.153212	0.125363	1.02087	1.78559	0.791469	0.791242	1.41627	1.56383	0.621536	0.589243
ADAM21_GGGGATCACCACTTCCG--656	-0.652638	0.6714	1.32397	1.29503	-0.966914	-0.520898	0.288663	0.273504	-0.784735	-1.77171	-1.48789	-1.47394	-0.60657	0.355098	0.731643	0.717581
ADAM21_GTGTTCAGTGCTTGTTT--657					1.02749	1.41898	0.901484	0.86146	0.691489	0.754289	-0.0067035	-0.00434522	0.670594	0.0346786	-0.421455	-0.447027
ADAM22_ACACAGAGCAGCAAGAA--583					0.966892	0.356467	-0.375668	-0.392373	0.701462	0.677223	0.112471	0.0978548
ADAM22_ACGACGCGCTCGACACG--584	0.286769	0.141999	-0.222925	-0.220319					0.433201	0.414715	0.0290306	0.0198578
ADAM22_CGCCTCATCTACCGCTC--585	0.999463	1.20257	0.317785	0.308633									0.539714	0.429292	-0.0023996	-0.00851296
ADAM22_GATAGTATTGGTTGCTA--586	0.871352	0.58981	-0.201526	-0.208565	0.8459	1.28792	0.644391	0.629055	0.669154	0.452377	-0.0908096	-0.10477	0.545777	0.372838	-0.0628884	-0.0690891
ADAM22_GCTCAATGAGATATGTG--587	0.629386	0.963289	0.34845	0.345403	0.239532	-0.0997127	-0.299183	-0.307655	1.10095	0.63849	-0.192924	-0.215646	0.946871	0.430971	-0.271661	-0.283638
ADAM22_TCTCTCTATGTATTCAG--588	1.5838	1.24365	-0.0673709	-0.0861643	0.123726	0.0632611	-0.0514009	-0.0585627	1.3442	0.519126	-0.474666	-0.502323	0.570555	0.526927	0.0747118	0.0681542
ADAM22_TCTGGCGCTCCACGAAG--589	0.979554	1.021	0.150737	0.141913	0.683716	0.362159	-0.162598	-0.176098	-0.322364	0.401252	0.519919	0.526077	0.126963	-0.473338	-0.630368	-0.630536
ADAM22_TCTTCTTCTACATTACG--590	0.287208	0.737825	0.372581	0.37518	0.0388657	-0.226068	-0.278585	-0.284786	1.04615	0.522909	-0.271928	-0.293538	0.945765	0.546034	-0.155861	-0.167824
ADAM22_TTCCAAAGGCATCAACC--591	0.484522	0.590081	0.0809098	0.0802529	0.500576	0.424096	0.0334566	0.0220294	0.485693	0.537027	0.116303	0.106065	0.84502	0.54708	-0.0877752	-0.0982861
ADAM22_TTCCTCGGATATGGCCC--592					-1.12421	-1.01977	-0.220535	-0.213571					-1.27995	-1.29704	-0.517846	-0.49775
ADAM23_AAAAAATTTGGGAGTCC--658	0.583404	1.00234	0.808079	0.761484	0.853182	-0.531875	-0.933385	-0.971237	0.34124	1.51047	0.997368	1.00248
ADAM23_AATGAATTTGGAGCCGA--659					0.746963	-0.468433	-0.799265	-0.835792	1.04974	2.50401	1.48946	1.48901	0.651377	-0.0436259	-0.48723	-0.51263
ADAM23_AGGCGTCAAAGACTCCA--660	0.386389	0.714683	0.655397	0.611616	-0.637724	-0.252494	0.338027	0.318764	0.743455	1.79343	0.995658	0.997609
ADAM23_CTGCCGCGAGCTGCTGC--661	0.0686225	-0.0513799	0.107042	0.0677999	-0.20176	-1.20227	-0.901832	-0.926531					-0.416265	0.733944	0.986415	0.970638
ADAM23_GACGAGAAGCAGGCGGC--662	0.162217	0.143516	0.237815	0.197236	0.23905	-0.333343	-0.326217	-0.356411	0.138939	1.02159	0.651671	0.658367	0.244009	0.900679	0.722668	0.700941
ADAM23_GAGATTCACTACGAAAA--663									2.29267	1.91126	0.0170133	0.00680158
ADAM23_GATAGAGCCACTAGAGC--664	0.272224	0.438184	0.457115	0.414965	0.217418	-0.240886	-0.219366	-0.249291	0.159425	0.00881657	-0.375602	-0.369067	0.726042	0.650594	0.15831	0.132237
ADAM23_TAATATATGAGTCTTGA--665	0.755631	0.109671	-0.202589	-0.251643					0.907858	1.99431	1.08018	1.08084	0.921529	0.902524	0.282788	0.254953
ADAM23_TCCTGCGGCCCCCAACG--666	0.286965	0.180628	0.18946	0.1471	-0.256789	-0.201586	0.135466	0.111453					-0.488837	-0.167958	0.131828	0.116706
ADAM23_TGTCAAGAACGTGATAA--667	0.573507	0.225333	0.0378506	-0.00860263	-0.300791	-0.430563	-0.0642321	-0.087696	1.12521	1.20462	0.136655	0.135609	0.403835	0.0619635	-0.22025	-0.243418
ADAM28_CAGGAACTGAAGTCTGT--593	0.469001	0.914489	0.416639	0.416239	0.694866	0.209514	-0.323409	-0.337035					1.10561	1.04973	0.241471	0.227207
ADAM28_CTATAAAAGAACTCCCT--594	0.70462	0.916311	0.246594	0.242306	1.20874	0.542835	-0.366408	-0.385851	1.67294	0.538097	-0.675133	-0.709461	1.01808	0.295354	-0.454661	-0.467664
ADAM28_CTTGCTGGAACGACTGT--595	0.45129	0.330934	-0.153996	-0.154104					0.791123	0.923482	0.298879	0.282444	0.836799	0.635728	0.00634262	-0.00404987
ADAM28_GCAATGGAGCATTAAAG--596	0.898666	1.34497	0.533709	0.52622	0.873066	0.184679	-0.478745	-0.494389	0.646156	1.19107	0.663231	0.649737
ADAM28_GGAAATCTGGACTGACA--597	-0.500581	-0.313201	-0.103809	-0.0882128	-0.202686	-0.323159	-0.198781	-0.202248	0.557998	0.838379	0.36939	0.357685	0.824917	0.700679	0.0792004	0.0689791
ADAM28_GGAGGAGACTGACTGGC--598													-0.574604	-0.320777	-0.010955	-0.00101799
ADAM28_GGTGATCTCCTTTCCAG--599	-0.372341	-0.305963	-0.190113	-0.176632					-0.492872	-0.863155	-0.630671	-0.621053	-0.769981	-1.05679	-0.616955	-0.604204
ADAM28_GTCCATCCCGATGTATG--600					-0.304553	-0.198348	0.000630316	-0.00168378	0.10116	0.490264	0.326222	0.323786	-0.340848	-0.55732	-0.403049	-0.396479
ADAM28_GTTCCCACAAATTGGAG--601	0.614963	0.762681	0.158363	0.155554	-0.205232	-0.0445324	0.0817098	0.0782715	1.14022	0.575717	-0.281911	-0.305429	0.105965	-0.374853	-0.51791	-0.517776
ADAM28_TGTAGCCTGGTGCAAGG--602	1.67154	0.105156	-1.26986	-1.2901	0.572888	0.447423	0.00382816	-0.00841761	1.32704	1.04349	0.0611588	0.0338498
ADAM29_AATAACTGCTACTATCA--668	1.29639	-0.0913852	-0.774125	-0.830902	0.846114	0.932393	0.535586	0.497823	1.32506	0.988231	-0.22118	-0.223795	1.23258	1.38056	0.558023	0.527385
ADAM29_ACTTCCACTTGCAATAC--669	0.377737	0.141689	0.0883318	0.0446747	0.485312	0.264103	0.107369	0.0741044	0.233805	0.528498	0.0914357	0.0973869	0.544693	0.080062	-0.293987	-0.318425
ADAM29_AGGGAAACCAGGGATTC--670	1.03954	0.393578	-0.113193	-0.166303	0.391507	-0.0817463	-0.176063	-0.208159	-0.461058	-0.0941719	-0.0394377	-0.0280315	0.356978	-1.63541	-1.88708	-1.90982
ADAM29_CATAAATCCGGATCTCA--671	1.16172	-0.474717	-1.06519	-1.12005	0.960124	-0.299983	-0.772651	-0.811835	1.20308	2.17901	1.05593	1.05428
ADAM29_CTGTGTAGGTGAACACA--672	-0.963054	-1.32707	-0.461832	-0.48634	-0.128675	-0.562446	-0.310639	-0.336249	-0.327502	-1.13254	-1.17233	-1.16198	0.22803	-1.44231	-1.6099	-1.63148
ADAM29_GAACGACTCAAAGTTGC--673					-0.488673	-1.023	-0.531652	-0.552773	1.17354	1.84905	0.746881	0.745455
ADAM29_GGAATCACCACATCCGG--674	0.484331	-0.232029	-0.358416	-0.403595	0.231311	-0.525746	-0.51347	-0.543568	0.462198	0.18047	-0.41824	-0.414082	0.606569	0.310212	-0.104179	-0.129174
ADAM29_GTGTTTCTGTCCTGTTC--675	-0.286513	-0.133018	0.268714	0.234544									0.111146	0.465544	0.374156	0.353626
ADAM29_TACCAGATGTTCAAACG--676	0.81588	0.0209304	-0.332607	-0.382522	0.533841	0.323214	0.13419	0.10032					1.01516	-0.514968	-1.19575	-1.22443
ADAM29_TGTTTCTGGCCTCCAAA--677									0.38488	1.08251	0.538525	0.54329	0.81314	0.951902	0.402833	0.375975
ADAM30_AAAACGCGCAGATGTCG--678	-0.190765	-0.0767781	0.259355	0.223817	-0.653908	-2.07043	-1.46914	-1.4882
ADAM30_AAGGAGCAAACGGCATT--679	-0.524421	0.327623	0.892349	0.861577	-1.08595	-0.613365	0.275403	0.261728	-0.411648	-1.74575	-1.72598	-1.71496
ADAM30_ACGACATGTTCAAAACT--680	-0.391185	-0.89518	-0.421736	-0.454411	-0.38405	-2.01767	-1.59594	-1.61837	-0.214784	0.350775	0.231207	0.240679	0.0121401	0.392996	0.366158	0.34652
ADAM30_ACTATAAGCACATGCAT--681	0.273355	0.262586	0.280743	0.238576	0.635386	-1.85659	-2.11318	-2.14832					-0.513993	-0.393434	-0.0772472	-0.092143
ADAM30_AGAATAAGGCGAGGCTA--682	0.124467	-1.7415	-1.62134	-1.66137	0.651988	0.453389	0.185751	0.150408	0.24776	0.821619	0.37468	0.380521	0.101303	-0.0654547	-0.150425	-0.170867
ADAM30_AGTCAAACTCCCCTTCA--683	0.0532045	-0.502246	-0.333261	-0.372283	-0.224428	-0.370581	-0.0550618	-0.0794778	-0.451951	-0.0424539	0.00583455	0.0171693	-0.263369	-0.496563	-0.343777	-0.360932
ADAM30_CAGTCCTTTGGTATGTA--684									0.682836	0.807391	0.0525228	0.054949	1.62396	0.358223	-0.719481	-0.753646
ADAM30_CTCCGTGAAAGAGTCTC--685					-1.60511	-2.28877	-1.05455	-1.06176	-2.91398	-0.49731	1.2935	1.32416	-2.20743	-1.35952	0.0607463	0.0611135
ADAM30_CTTCCGGGGAGAGGTGC--686	-0.601628	-1.56552	-0.947896	-0.977565	-0.375527	-2.45023	-2.03417	-2.05671	-0.635492	-1.25044	-1.07225	-1.05947	-0.955165	-0.625381	-0.0215618	-0.0324813
ADAM30_TCTTGGGCCACAAATGG--687	-0.906642	-2.4398	-1.6132	-1.63852					-0.360322	1.28272	1.26616	1.27677	0.327704	-1.06198	-1.29455	-1.31704
ADAM32_AATAAATCTGGAACAGC--688	-0.172722	-1.37406	-1.05029	-1.08608	-0.132864	-0.778994	-0.5244	-0.549958	0.109832	1.24305	0.893728	0.900653	0.520657	-1.21511	-1.57349	-1.59771
ADAM32_AGTGTGACCATGGAATC--689	0.029037	1.41113	1.59667	1.55799	0.096213	0.846264	0.948433	0.920019	0.187854	-0.340543	-0.745083	-0.738771	0.323535	0.312777	0.0829172	0.0604727
ADAM32_ATCTATTTGTACAATCA--690	0.930017	0.0647007	-0.367033	-0.418578	0.723885	1.63731	1.32183	1.2856	1.24216	1.98271	0.831979	0.830015	1.44663	1.60845	0.646359	0.613792
ADAM32_CAATAGTAACTTTAAAT--691	1.72982	1.33316	0.353463	0.290495					1.39199	2.44907	1.19229	1.18915
ADAM32_CAATATCATGAGGCCTT--692	-0.802359	-0.768979	-0.0138328	-0.0406351	-1.18759	-1.39631	-0.439908	-0.452316					-1.53609	-2.06053	-1.07796	-1.08364
ADAM32_CCGCCTCTGGTTGCTGC--693	-0.0059699	0.884736	1.09426	1.05609	0.451694	-0.460448	-0.594812	-0.627658	0.114461	0.387137	0.0345418	0.04143	-0.8787	0.0196042	0.57357	0.561961
ADAM32_CCTGAAAGAACAACCAA--694					-0.199726	1.02911	1.3282	1.30347	0.644749	1.15797	0.430057	0.432782
ADAM32_GATTATCCTCGTTATTT--695	-0.310485	-0.695531	-0.277376	-0.311204	-0.787227	0.229683	0.919682	0.902283	-0.539312	0.566443	0.676562	0.688582	-0.482648	-0.808385	-0.512635	-0.527813
ADAM32_GGAATTGCCAGGGACGC--696	0.258529	0.572542	0.600856	0.558901	-0.593913	0.471284	1.03265	1.01285	0.18808	0.916559	0.511859	0.518169	-0.293415	-0.355731	-0.183355	-0.200239
ADAM32_TACAGTTTCTCATCTAT--697													0.294557	1.82736	1.61639	1.59421
ADAM33_AGGCCCCGGAGAGCTCG--513	0.76938	0.391647	-0.171639	-0.188124
ADAM33_ATCATTGCCACTACCAA--514	0.426201	0.166859	-0.189637	-0.198665	-0.23771	-0.134856	-0.0779852	-0.0735862	0.337024	0.251651	-0.175009	-0.173037	0.319299	0.415911	0.0644635	0.0629399
ADAM33_CCACAATGTACAGTTCC--515	0.0201115	0.0949261	-0.0168717	-0.017077	0.296537	0.489363	0.186451	0.184455	0.101095	0.351934	0.0813672	0.0862266	0.206402	0.474114	0.195272	0.195034
ADAM33_CCCATCTGGGCCGTAGT--516	-1.53181	-0.485192	0.338152	0.371664
ADAM33_GCAGGCGAGAAGCGCGC--517					-0.560431	-0.854161	-0.579957	-0.571695	0.053373	0.512355	0.273361	0.278805	-0.269729	-0.17969	-0.152329	-0.147144
ADAM33_GCCAGTCACCCCGCACT--518	-1.31113	-0.494608	0.195764	0.224481	-1.00928	-0.738123	-0.161649	-0.148016	-1.08955	-0.775448	-0.258271	-0.238843	-1.89574	-1.55059	-0.477531	-0.453828
[truncated: 104,646 more rows]
