# Supplementary material for: Barcoding of small extracellular vesicles with CRISPR-gRNA enables comprehensive, subpopulation-specific analysis of their biogenesis and release regulators
Source: Nat Commun. 2024 Nov 19;15:9777. doi: 10.1038/s41467-024-53736-x (PMC11577021; doi:10.1038/s41467-024-53736-x)
Supplement: Supplementary file 6 — Supplementary Data 4 [file 41467_2024_53736_MOESM6_ESM.xlsx]

## Sheet: S4_zRE of genes
	CD63_rep1	CD63_rep2	CD63_mean	CD9_rep1	CD9_rep2	CD9_mean	library
SEPT1	0.333547	0.269323	0.301435	0.502597	1.10772	0.805159	ACOC
SEPT2	-0.481963	0.369421	-0.0562707	1.29028	-0.0959214	0.597179	ACOC
SEPT3	-0.093786	0.0125012	-0.0406424	0.210174	0.311741	0.260958	ACOC
SEPT4	-0.31325	-0.124461	-0.218856	-0.441419	-0.578701	-0.51006	ACOC
SEPT5	0.962243	-0.174884	0.39368	-0.00998079	-0.012667	-0.0113239	ACOC
SEPT6	0.305082	0.456182	0.380632	1.37493	1.28801	1.33147	ACOC
SEPT7	-0.543159	-0.746584	-0.644872	-0.110125	-0.0417471	-0.0759361	ACOC
SEPT9	1.01306	1.03067	1.02186	0.785153	0.836705	0.810929	ACOC
SEPT10	-0.313777	0.814129	0.250176	0.941961	0.368739	0.65535	ACOC
SEPT11	1.97664	1.55254	1.76459	1.51127	1.58429	1.54778	ACOC
SEPT12	-0.608969	0.127665	-0.240652	1.42549	0.633945	1.02972	ACOC
DEC1	-0.605528	1.27392	0.334195	0.563016	1.20761	0.885314	ACOC
A2M	-0.986789	-0.549792	-0.768291	0.470518	0.00181871	0.236168	ACOC
A4GALT	0.409361	0.642428	0.525895	-0.302294	-0.251157	-0.276726	ACOC
AACS	0.138155	-0.0039193	0.067118	0.225407	-0.485064	-0.129829	ACOC
AATF	-1.04977	-2.68786	-1.86882	-1.1977	-0.755255	-0.976477	ACOC
ABCA1	1.10192	0.436285	0.769104	0.510203	-0.787866	-0.138831	ACOC
ABCA13	0.0465997	0.84304	0.44482	-0.834158	0.763231	-0.0354635	ACOC
ABCA3	0.862851	-0.0298914	0.41648	0.367939	-0.26457	0.051685	ACOC
ABCA4	-1.17036	-0.852784	-1.01157	0.52416	-0.204093	0.160033	ACOC
ABCA5	0.443098	0.566459	0.504779	-0.609571	-0.394021	-0.501796	ACOC
ABCA6	-0.111595	-1.16779	-0.639692	-1.37886	0.241452	-0.568703	ACOC
ABCA7	-0.276532	0.29666	0.0100641	-0.00849056	1.64061	0.816062	ACOC
ABCA9	0.960328	-0.332766	0.313781	-0.163748	-1.26501	-0.714379	ACOC
ABCB1	-0.711368	-0.0416021	-0.376485	-0.165954	-0.471337	-0.318645	ACOC
ABCB10	1.02923	0.938676	0.983954	0.665117	-0.0580765	0.30352	ACOC
ABCB11	-0.0962348	0.319191	0.111478	0.969715	0.582966	0.776341	ACOC
ABCB8	0.496174	-2.13867	-0.821246	-0.527844	0.268717	-0.129564	ACOC
ABCC1	-0.303559	0.703226	0.199834	0.0807272	-0.0254233	0.027652	ACOC
ABCC3	-0.160267	-0.0733602	-0.116814	-0.422547	-1.01986	-0.721203	ACOC
ABCC4	1.0444	1.14509	1.09475	1.44297	0.0792474	0.761111	ACOC
ABCD2	0.172512	-0.509423	-0.168455	-0.217216	0.113658	-0.0517793	ACOC
ABCD4	-0.889547	1.3558	0.233125	-0.630844	0.22918	-0.200832	ACOC
ABCG2	0.896881	-0.094213	0.401334	0.395929	-0.0646875	0.165621	ACOC
ABHD17A	1.45501	1.20274	1.32888	0.965263	0.277343	0.621303	ACOC
ABI1	1.00778	1.14557	1.07667	0.544316	0.154894	0.349605	ACOC
ABLIM2	0.118583	-1.16906	-0.525238	-0.351144	0.409582	0.029219	ACOC
ABTB1	0.469502	1.31703	0.893268	-0.0267375	0.590193	0.281728	ACOC
ACADM	0.528243	-1.24586	-0.35881	-0.917576	0.426408	-0.245584	ACOC
ACO2	-1.15165	0.595945	-0.277852	2.15557	-0.451262	0.852152	ACOC
ACOT6	0.267435	-0.220424	0.0235054	-0.495442	-0.264583	-0.380013	ACOC
ACSBG1	-0.414299	0.412779	-0.000760088	0.207623	1.10072	0.654173	ACOC
ACSL5	0.541969	0.93584	0.738904	0.0386084	-0.303959	-0.132676	ACOC
ACSL6	0.650244	0.966656	0.80845	0.29402	-0.14177	0.076125	ACOC
ACSS1	-0.975289	0.847125	-0.0640818	-0.605528	-0.0397356	-0.322632	ACOC
ACTA2	0.416241	0.858896	0.637569	0.142734	-0.249274	-0.0532701	ACOC
ACTB	-0.0592408	0.250003	0.0953813	0.678408	0.67082	0.674614	ACOC
ACTG1	-0.328857	-0.436171	-0.382514	0.980285	1.03184	1.00606	ACOC
ACTL6B	-0.478852	1.47417	0.497661	-1.01114	-0.330986	-0.671061	ACOC
ACTR3	0.350637	-0.975107	-0.312235	0.616495	-0.302516	0.156989	ACOC
ACTR3B	0.766666	-0.594725	0.0859704	0.378359	1.17424	0.776302	ACOC
ACTR8	-0.343717	-0.780171	-0.561944	1.02788	-0.336297	0.345793	ACOC
ACYP1	-1.87334	-1.46567	-1.6695	-0.425716	0.536797	0.0555407	ACOC
ADA	-1.55464	-0.335231	-0.944937	1.29355	1.32365	1.3086	ACOC
ADAM12	0.417411	0.582254	0.499832	1.18139	1.40006	1.29073	ACOC
ADAM15	-0.124872	-0.0122478	-0.0685597	-0.0754047	-0.207848	-0.141626	ACOC
ADAM17	1.00651	-1.81289	-0.40319	-0.409863	-0.256065	-0.332964	ACOC
ADAM19	0.611653	-0.35752	0.127066	-0.464846	-0.7118	-0.588323	ACOC
ADAM22	0.407372	-0.601861	-0.0972443	-0.114078	-0.410185	-0.262132	ACOC
ADAM28	0.157336	-0.624675	-0.23367	0.580655	-0.63424	-0.0267926	ACOC
ADAMTS12	-0.438219	-0.0875762	-0.262898	-0.358557	0.574761	0.108102	ACOC
ADAMTS20	-0.19877	-0.279067	-0.238919	0.867959	1.06279	0.965372	ACOC
ADAMTSL1	0.926236	0.869138	0.897687	-0.604886	0.185742	-0.209572	ACOC
ADAMTSL3	-0.985104	-0.954244	-0.969674	-1.10215	-0.485041	-0.793598	ACOC
ADAMTSL5	-0.254077	1.5073	0.62661	1.47531	0.308063	0.891687	ACOC
ADAR	-0.232478	-0.503503	-0.367991	0.189102	-0.182521	0.00329056	ACOC
ADCY1	-0.796621	0.0593266	-0.368647	-0.855666	-0.843627	-0.849647	ACOC
ADCY10	-0.411976	0.0510748	-0.180451	-1.28011	-0.692996	-0.986555	ACOC
ADCY2	0.295248	-0.165488	0.0648802	-0.33201	-0.0709564	-0.201483	ACOC
ADCY3	-0.0157545	-0.228599	-0.122177	0.313547	0.633225	0.473386	ACOC
ADCY4	-0.876024	-1.36641	-1.12122	-0.682808	-1.12327	-0.903041	ACOC
ADCY5	-0.788082	-0.923862	-0.855972	-0.393295	-0.351148	-0.372221	ACOC
ADCY6	-0.424304	0.437072	0.00638415	-0.272489	-0.110307	-0.191398	ACOC
ADCY7	0.797761	0.516782	0.657271	0.815318	1.08363	0.949473	ACOC
ADCY8	0.0383603	-0.260152	-0.110896	0.0327749	0.682847	0.357811	ACOC
ADCY9	1.21091	-0.0362814	0.587314	1.28913	0.641711	0.96542	ACOC
ADCYAP1	-1.83909	-0.258638	-1.04886	-0.0765086	0.400835	0.162163	ACOC
ADD1	1.04516	1.41991	1.23254	0.869871	0.0923661	0.481118	ACOC
ADH1A	2.36035	1.19707	1.77871	1.47993	1.34552	1.41273	ACOC
ADH6	0.5047	1.72849	1.11659	2.04412	1.74784	1.89598	ACOC
ADH7	2.04969	2.90558	2.47764	0.539157	1.42666	0.982908	ACOC
ADHFE1	-0.0773413	-0.149885	-0.113613	-1.54224	-0.66157	-1.1019	ACOC
ADIRF	1.22295	-0.0369069	0.593022	0.256713	0.788126	0.52242	ACOC
ADM	0.0852691	-0.548645	-0.231688	0.31797	0.907609	0.61279	ACOC
ADM2	1.15664	1.5459	1.35127	0.712045	1.3651	1.03857	ACOC
ADPRHL1	-0.00802254	-0.56917	-0.288596	-0.306675	0.62911	0.161218	ACOC
ADSS	1.07697	-0.440497	0.318235	1.37632	0.729368	1.05285	ACOC
AFAP1L2	0.862682	0.633189	0.747936	0.642359	1.18693	0.914643	ACOC
AFF1	-0.302563	0.602468	0.149952	0.38784	0.016306	0.202073	ACOC
AFF3	0.329142	0.0610937	0.195118	0.439864	1.80933	1.1246	ACOC
AFF4	1.53538	-0.0827689	0.726306	2.33099	2.24466	2.28782	ACOC
AFMID	-0.442298	-0.7858	-0.614049	-0.762336	-0.903368	-0.832852	ACOC
AFP	1.90661	1.05119	1.4789	0.882395	1.06285	0.972622	ACOC
AGAP2	-0.0484212	-0.569758	-0.30909	-0.586326	0.57778	-0.00427267	ACOC
AGFG2	0.382906	0.132297	0.257601	1.37011	1.2329	1.30151	ACOC
AGPAT2	-0.0232002	0.565014	0.270907	0.362973	1.16379	0.763383	ACOC
AGT	0.0642361	1.2854	0.674817	0.411008	-0.13618	0.137414	ACOC
AHCYL2	-0.297605	-0.0318827	-0.164744	-0.199139	-1.57306	-0.886097	ACOC
AHNAK	-0.665362	-1.21013	-0.937744	-0.474787	-0.633858	-0.554323	ACOC
AHR	-0.851359	-0.18091	-0.516134	-0.341041	-0.203294	-0.272167	ACOC
AICDA	0.743382	0.0929864	0.418184	0.490428	0.798042	0.644235	ACOC
AIF1	1.16145	-0.924304	0.118572	-0.449828	-0.0937516	-0.27179	ACOC
AIFM1	-0.220902	-0.609535	-0.415218	-1.35621	-1.39335	-1.37478	ACOC
AIFM2	1.92105	1.52095	1.721	-0.272365	0.804652	0.266143	ACOC
AIM1	0.0816954	-0.537979	-0.228142	-0.0311411	-0.794866	-0.413004	ACOC
AJUBA	-0.151155	-0.471468	-0.311312	0.0869948	1.49142	0.789209	ACOC
AKAP2	0.792642	1.9032	1.34792	-0.339514	0.126206	-0.106654	ACOC
AKR1C1	-0.809275	0.382848	-0.213213	-0.256531	0.606657	0.175063	ACOC
AKR1C2	0.649577	-0.889094	-0.119759	0.390655	-0.557013	-0.0831792	ACOC
AKR1C3	0.158831	0.258033	0.208432	0.745321	-0.470643	0.137339	ACOC
AKR1C4	1.18488	1.5376	1.36124	-0.186882	-0.415557	-0.30122	ACOC
AKR1D1	-0.824879	-0.475067	-0.649973	0.0584068	-0.565498	-0.253545	ACOC
ALAD	0.0718997	1.12985	0.600874	0.319637	0.401493	0.360565	ACOC
ALCAM	-0.595831	0.0218752	-0.286978	0.842121	0.596868	0.719494	ACOC
ALDH1A1	0.884669	0.147214	0.515941	0.171458	0.166139	0.168799	ACOC
ALDH1A3	-0.157719	0.805368	0.323824	0.614227	0.456599	0.535413	ACOC
ALDH2	1.04937	1.34762	1.19849	1.78703	1.10113	1.44408	ACOC
ALDH3B2	-0.937676	1.44745	0.254886	0.0511641	-0.35671	-0.152773	ACOC
ALDH6A1	-1.22561	-0.782757	-1.00418	0.0703575	-0.156307	-0.042975	ACOC
ALDH7A1	-1.27477	-0.226273	-0.75052	-0.85312	-0.116871	-0.484995	ACOC
ALDOA	-2.42246	-1.61791	-2.02019	-0.546263	0.837059	0.145398	ACOC
ALDOB	1.4442	0.733736	1.08897	0.821827	0.596919	0.709373	ACOC
ALDOC	-1.16744	-0.102991	-0.635217	-0.204046	1.2114	0.503678	ACOC
ALG12	-1.52433	-1.68009	-1.60221	-0.746684	0.193105	-0.27679	ACOC
ALKBH2	0.145949	0.404748	0.275349	0.700319	-0.0844628	0.307928	ACOC
ALKBH3	-1.28205	-0.402991	-0.842521	0.50042	0.0490463	0.274733	ACOC
ALMS1	-0.647092	-0.163738	-0.405415	0.00166965	0.779044	0.390357	ACOC
ALOX12	0.477316	0.634322	0.555819	0.0664681	0.900138	0.483303	ACOC
ALOX15	-0.913696	0.536651	-0.188522	-0.670286	0.138783	-0.265751	ACOC
ALOX15B	-1.30917	-1.03266	-1.17092	-0.341786	0.680228	0.169221	ACOC
ALPP	-1.80479	-0.0481421	-0.926464	0.332701	-0.501713	-0.0845058	ACOC
ALS2	-0.366599	-0.212852	-0.289726	-0.326449	0.32403	-0.00120974	ACOC
AMBP	0.817953	0.690518	0.754235	0.31028	0.371785	0.341032	ACOC
AMD1	0.154276	0.853895	0.504085	0.136019	0.291615	0.213817	ACOC
AMER1	-0.812761	-0.0955932	-0.454177	-0.0149856	-0.0628724	-0.038929	ACOC
AMER2	0.176284	0.226423	0.201353	-0.236771	0.792707	0.277968	ACOC
AMFR	1.61558	1.83406	1.72482	1.36489	1.03489	1.19989	ACOC
AMH	-1.35305	0.556734	-0.398158	-0.220741	0.59554	0.1874	ACOC
AMPD1	-1.09696	-0.193908	-0.645434	-1.43876	-1.63982	-1.53929	ACOC
AMPD2	-0.870158	-0.216241	-0.543199	-0.23256	0.385415	0.0764278	ACOC
AMPD3	-0.526449	-0.468872	-0.49766	0.627148	0.405951	0.516549	ACOC
ANAPC1	0.584383	-2.58489	-1.00025	-1.07786	-0.840194	-0.959026	ACOC
ANAPC10	0.43322	-0.697071	-0.131926	2.11225	-1.24741	0.432419	ACOC
ANAPC11	-0.249202	-0.303751	-0.276476	0.117039	-1.4827	-0.682831	ACOC
ANAPC13	0.844718	0.639094	0.741906	-0.645864	-0.0220508	-0.333957	ACOC
ANAPC2	-1.29423	0.290769	-0.50173	-0.187044	-0.0964419	-0.141743	ACOC
ANAPC4	1.19511	0.403558	0.799334	-0.325689	-0.593322	-0.459506	ACOC
ANAPC5	1.17064	-1.27967	-0.0545125	-0.997752	0.316685	-0.340533	ACOC
ANAPC7	-0.362987	-0.000861965	-0.181924	1.59353	1.21064	1.40209	ACOC
ANG	-1.27041	-1.55149	-1.41095	-1.65669	-2.06742	-1.86206	ACOC
ANGEL1	0.763346	-1.44418	-0.340417	-1.77875	0.647289	-0.565729	ACOC
ANGPT1	1.02523	-0.166019	0.429604	-0.104018	-0.750862	-0.42744	ACOC
ANGPT2	-0.887637	-1.63976	-1.2637	0.215249	-0.461644	-0.123197	ACOC
ANGPTL1	0.429158	1.13498	0.782068	-0.608595	-0.379302	-0.493949	ACOC
ANLN	-0.897739	-0.527082	-0.71241	0.122184	0.020898	0.071541	ACOC
ANO3	-1.11943	-0.851513	-0.98547	-0.837737	-0.174878	-0.506307	ACOC
ANP32B	1.83964	-0.170252	0.834695	1.24778	0.160688	0.704235	ACOC
ANPEP	-0.514722	0.755642	0.12046	-0.187074	0.268393	0.0406595	ACOC
ANXA1	0.664823	0.417245	0.541034	0.918948	0.42079	0.669869	ACOC
ANXA4	-0.0352006	-0.0476897	-0.0414452	0.911462	0.234599	0.57303	ACOC
AOC2	-0.429939	-0.650943	-0.540441	0.355174	-0.128248	0.113463	ACOC
AOC3	-0.32911	0.457627	0.0642586	1.81921	0.169394	0.994302	ACOC
APAF1	0.547161	0.0697565	0.308459	-0.238073	-0.0126319	-0.125353	ACOC
APBB1	0.654074	1.12066	0.887365	1.02635	-0.704992	0.160679	ACOC
APBB1IP	0.408406	-0.0118425	0.198282	-0.0915112	0.662981	0.285735	ACOC
APBB2	1.37966	1.09621	1.23794	0.465793	-0.369361	0.048216	ACOC
APC	-0.0323977	0.519601	0.243602	-0.236124	-0.424178	-0.330151	ACOC
APC2	2.40713	1.9724	2.18976	0.141518	0.92993	0.535724	ACOC
APCDD1L	-0.133145	-0.182058	-0.157602	-0.175793	0.60239	0.213298	ACOC
APEX1	-0.27995	-0.913003	-0.596476	-1.08816	-0.407909	-0.748036	ACOC
APEX2	0.813496	0.616885	0.715191	-0.131622	0.663676	0.266027	ACOC
API5	-1.24937	-1.75643	-1.5029	-1.6759	-1.51209	-1.594	ACOC
APLF	0.693211	-0.649739	0.021736	0.51236	0.733784	0.623072	ACOC
APOBEC3A	-0.0244625	0.881253	0.428395	0.255541	0.581757	0.418649	ACOC
APOBEC3C	-0.885615	-0.408649	-0.647132	0.904406	-0.289416	0.307495	ACOC
APOBEC4	0.0619518	-1.00031	-0.469181	-2.17634	-1.55243	-1.86438	ACOC
APOD	-0.402487	-0.865924	-0.634206	-0.32871	-0.146579	-0.237645	ACOC
APP	-0.327488	0.187753	-0.0698675	-0.280679	0.631936	0.175628	ACOC
APPL1	2.64043	0.668912	1.65467	0.34895	-0.0278867	0.160531	ACOC
APPL2	-0.691208	0.734992	0.0218922	0.374456	-0.103604	0.135426	ACOC
APTX	1.21685	-0.117347	0.549751	0.874218	-0.504975	0.184622	ACOC
AQP1	-0.994814	0.173259	-0.410778	-0.302852	0.587313	0.14223	ACOC
AQR	-0.92623	-0.55697	-0.7416	-1.25104	-6.42553	-3.83828	ACOC
AR	-1.31415	-0.621276	-0.967713	-0.360792	-0.0645737	-0.212683	ACOC
ARAP1	0.298175	0.553223	0.425699	0.203861	0.120774	0.162318	ACOC
AREG	-2.05575	0.19625	-0.929749	2.78406	-2.28994	0.247062	ACOC
ARG1	2.62244	-2.01712	0.302658	-0.827348	0.42995	-0.198699	ACOC
ARG2	-1.06185	-0.433437	-0.747642	-1.12329	-1.70344	-1.41337	ACOC
ARGLU1	-0.626172	-0.363446	-0.494809	1.11924	0.271028	0.695134	ACOC
ARHGAP11A	0.562851	-1.17057	-0.303861	-0.956118	-0.822244	-0.889181	ACOC
ARHGAP20	-1.10151	-0.142167	-0.621837	-0.639656	-0.16417	-0.401913	ACOC
ARHGAP25	-0.235196	-0.0831424	-0.159169	0.230454	0.580322	0.405388	ACOC
ARHGAP29	-1.23682	-0.0729785	-0.654899	-0.632465	-1.02464	-0.828553	ACOC
ARHGAP35	0.998748	0.496385	0.747567	0.718746	1.12694	0.922845	ACOC
ARHGEF12	1.20048	1.03125	1.11586	0.518287	-1.06036	-0.271038	ACOC
ARHGEF25	0.117858	-0.107469	0.0051944	0.48163	-0.29916	0.0912348	ACOC
ARHGEF40	-1.7868	-0.631592	-1.20919	-0.317717	-0.137399	-0.227558	ACOC
ARHGEF6	1.12511	-0.159382	0.482864	0.651377	0.850804	0.75109	ACOC
ARHGEF7	-1.02255	-0.427262	-0.724907	0.272055	-0.429553	-0.0787491	ACOC
ARID1A	-0.45201	-1.39466	-0.923333	-1.27705	-0.950409	-1.11373	ACOC
ARL2BP	0.366032	-0.190683	0.0876747	0.117457	-1.12945	-0.505996	ACOC
ARL5A	-0.443829	0.425599	-0.00911488	-0.414479	-0.875478	-0.644978	ACOC
ARL9	0.88368	0.911216	0.897448	1.16255	0.520278	0.841416	ACOC
ARMC6	1.06855	1.0596	1.06408	0.238448	0.563716	0.401082	ACOC
ARNT	0.869331	1.30997	1.08965	-0.939655	-0.382483	-0.661069	ACOC
ARNT2	0.052837	0.322004	0.187421	-0.238684	0.535439	0.148377	ACOC
ARPC1A	0.199655	1.8611	1.03038	-0.645631	-0.941803	-0.793717	ACOC
ARRDC4	0.033474	-0.0536184	-0.0100722	0.702563	-0.362696	0.169934	ACOC
ARSD	0.501621	-0.232899	0.134361	0.441317	0.934014	0.687666	ACOC
ARSJ	1.18759	0.245388	0.71649	1.14849	1.27915	1.21382	ACOC
ASCC3	1.92127	1.30038	1.61082	-0.819586	-0.957141	-0.888363	ACOC
ASF1A	0.415841	0.515596	0.465718	-0.444526	-0.978411	-0.711469	ACOC
ASL	0.469093	0.562802	0.515947	0.743815	-0.582456	0.0806794	ACOC
ASMT	1.57792	0.700998	1.13946	0.58219	-0.636096	-0.0269531	ACOC
ASNS	1.08129	0.0206648	0.550979	-0.618549	0.160421	-0.229064	ACOC
ASPH	0.382628	-0.481171	-0.0492718	-0.0596274	-0.0872917	-0.0734596	ACOC
ASPM	-0.123105	-0.97559	-0.549348	2.06513	1.76297	1.91405	ACOC
ASPSCR1	-0.821169	-0.866554	-0.843862	-1.35195	-0.0597642	-0.705856	ACOC
ASTN1	0.076427	0.200411	0.138419	-0.816801	0.164664	-0.326068	ACOC
ATF1	-0.490298	0.127013	-0.181643	-0.286085	-0.963089	-0.624587	ACOC
ATF2	-0.579612	-0.973443	-0.776528	0.711258	0.485226	0.598242	ACOC
ATF3	-1.04575	-2.16401	-1.60488	0.454558	0.493253	0.473905	ACOC
ATF5	0.294106	0.124978	0.209542	1.43565	2.90609	2.17087	ACOC
ATG10	0.731442	-0.00970986	0.360866	-0.423594	-0.246666	-0.33513	ACOC
ATG12	-0.575829	0.678959	0.051565	-0.920006	0.000739295	-0.459633	ACOC
ATG14	-1.84395	-0.949003	-1.39648	-1.01819	-0.813997	-0.916095	ACOC
ATG3	0.554377	2.09566	1.32502	1.35692	-1.08397	0.136474	ACOC
ATG4A	-0.299562	0.686513	0.193476	0.252948	0.479114	0.366031	ACOC
ATG5	-0.150414	-0.898511	-0.524463	0.938184	0.322938	0.630561	ACOC
ATG7	-0.288402	-0.166809	-0.227605	2.11311	0.510755	1.31193	ACOC
ATIC	-0.201163	-0.867067	-0.534115	-0.776284	-1.34025	-1.05826	ACOC
ATOH7	-0.481411	0.669507	0.0940481	-0.678853	0.809441	0.0652941	ACOC
ATP11A	0.321557	0.205007	0.263282	0.388858	0.403841	0.39635	ACOC
ATP13A1	0.0909383	-0.943396	-0.426229	1.28261	1.19889	1.24075	ACOC
ATP5D	-1.58679	-0.568143	-1.07747	-1.2545	-0.0832053	-0.668852	ACOC
ATP5J2	-1.99264	-1.40934	-1.70099	-2.03264	-1.64248	-1.83756	ACOC
ATP6V0A1	0.413787	-0.329077	0.0423548	0.878659	0.642324	0.760491	ACOC
ATP6V0A4	0.0871131	-0.520281	-0.216584	0.184649	-0.858016	-0.336684	ACOC
ATP6V1D	2.48591	2.46056	2.47324	0.603462	-0.387459	0.108002	ACOC
ATP6V1E1	1.66208	2.10469	1.88338	0.772456	-0.0522134	0.360121	ACOC
ATP6V1G1	2.15327	0.512388	1.33283	-0.366283	-1.20154	-0.783913	ACOC
ATP6V1G2	-0.660068	-0.804256	-0.732162	1.57792	0.856124	1.21702	ACOC
ATP6V1G3	0.768925	0.0360819	0.402503	1.76037	0.136307	0.948337	ACOC
ATP8A2	0.675469	-0.46251	0.10648	-0.0695134	-0.710379	-0.389946	ACOC
ATRAID	0.16339	0.170295	0.166842	0.342132	-0.237945	0.0520931	ACOC
ATRNL1	-0.0520334	0.243432	0.0956991	0.901973	0.907675	0.904824	ACOC
ATRX	-0.613983	-0.721942	-0.667963	-0.889052	-0.449581	-0.669317	ACOC
ATXN10	0.00372224	-1.29434	-0.645307	-0.887183	-0.779517	-0.83335	ACOC
ATXN3	-1.27665	-0.351158	-0.813905	-0.378675	-0.000294641	-0.189485	ACOC
AVEN	-0.455302	-1.63439	-1.04485	0.0886959	-0.4944	-0.202852	ACOC
AVPI1	0.911867	1.68954	1.3007	1.45517	0.749612	1.10239	ACOC
AXIN1	1.37397	0.859851	1.11691	1.11606	0.632513	0.874287	ACOC
AXIN2	-0.569864	-0.157801	-0.363832	-0.6533	-1.27375	-0.963523	ACOC
AZI1	-0.38412	-0.0706614	-0.227391	-0.570967	-0.69797	-0.634468	ACOC
B3GALT4	0.313644	0.225547	0.269596	-0.352881	0.230169	-0.061356	ACOC
B3GAT1	-1.40095	-0.26924	-0.835093	1.41619	1.2166	1.31639	ACOC
B3GAT3	-0.0982158	0.078307	-0.0099544	-0.590748	-1.24297	-0.916857	ACOC
B3GNT3	1.14359	0.493275	0.818431	0.903876	1.17386	1.03887	ACOC
B3GNT6	-1.05957	0.751156	-0.154209	-1.21809	0.185316	-0.516386	ACOC
B3GNT7	-1.10547	-0.127417	-0.616441	0.200205	-0.096464	0.0518704	ACOC
B4GALT5	-0.430428	-1.56127	-0.99585	-1.78259	-1.83195	-1.80727	ACOC
B4GALT6	-0.0127402	-0.0324193	-0.0225797	-0.902799	-0.520317	-0.711558	ACOC
BAAT	1.50988	0.868967	1.18942	1.37957	1.84889	1.61423	ACOC
BAD	0.554218	-0.864851	-0.155317	1.00781	1.08911	1.04846	ACOC
BAI1	-0.535094	0.867881	0.166394	0.770904	0.944164	0.857534	ACOC
BAI3	-0.509134	0.768608	0.129737	0.293173	0.911838	0.602505	ACOC
BAK1	-0.576735	-0.292824	-0.434779	-1.16523	-0.0607049	-0.612968	ACOC
BANP	-0.0722706	0.25198	0.0898545	-0.45552	-0.053739	-0.254629	ACOC
BARD1	0.860446	1.76761	1.31403	0.738938	1.50952	1.12423	ACOC
BAX	0.687939	0.391332	0.539636	0.119374	0.672054	0.395714	ACOC
BBC3	0.675991	2.08277	1.37938	0.949516	-0.0299577	0.459779	ACOC
BBS4	0.125353	-0.0994928	0.0129299	-0.225111	1.20169	0.488289	ACOC
BCAR1	0.0180508	1.70776	0.862903	0.369542	0.103836	0.236689	ACOC
BCAS1	-1.26166	-0.627766	-0.944715	-2.04915	-1.01845	-1.5338	ACOC
BCAS2	3.08415	1.44952	2.26683	0.00575691	0.520788	0.263273	ACOC
BCAS3	0.358618	-0.7527	-0.197041	0.497176	-0.348597	0.0742896	ACOC
BCAT1	0.0644102	0.294763	0.179587	0.523	-0.054054	0.234473	ACOC
BCCIP	0.649604	-0.713234	-0.0318147	0.826895	1.06063	0.943761	ACOC
BCL10	-1.26628	-1.93366	-1.59997	-0.0653497	-1.52182	-0.793583	ACOC
BCL11A	0.615912	0.539267	0.577589	0.832926	0.907281	0.870103	ACOC
BCL11B	-1.27763	-0.0699708	-0.673801	-1.2144	0.0111571	-0.601623	ACOC
BCL2	0.0746012	0.906788	0.490695	0.460373	1.34627	0.903321	ACOC
BCL2A1	2.015	-0.195692	0.909656	0.0764952	-0.582115	-0.25281	ACOC
BCL2L1	-0.421494	-1.03907	-0.730284	-0.140796	0.879896	0.36955	ACOC
BCL2L10	0.0762954	0.851765	0.46403	0.288268	-0.213685	0.0372916	ACOC
BCL2L11	-0.59467	-1.37633	-0.985501	0.54034	-0.420599	0.0598706	ACOC
BCL2L12	1.09645	1.04871	1.07258	-0.314908	0.557177	0.121135	ACOC
BCL2L13	-0.791496	-1.23297	-1.01223	1.43107	0.543926	0.987499	ACOC
BCL2L14	0.391539	0.453381	0.42246	0.107919	0.410314	0.259117	ACOC
BCL2L2	-1.29116	0.0758607	-0.607651	-0.429183	0.80228	0.186548	ACOC
BCL3	0.425892	1.40418	0.915035	0.287269	-0.717699	-0.215215	ACOC
BCL6	-0.556019	-0.157915	-0.356967	0.438555	-0.164133	0.137211	ACOC
BCL7A	0.251397	0.427092	0.339245	1.92353	2.09717	2.01035	ACOC
BCL7B	0.0223758	0.336545	0.17946	0.102709	0.0413628	0.0720361	ACOC
BCL9	1.15345	0.752224	0.952838	0.445085	0.339462	0.392273	ACOC
BCLAF1	0.29659	-1.19146	-0.447436	-1.42222	-0.943958	-1.18309	ACOC
BCMO1	0.00586324	-0.00606547	-0.000101115	-0.650822	0.334618	-0.158102	ACOC
BDNF	-0.860829	-1.51948	-1.19016	-1.74694	-0.0305521	-0.888746	ACOC
BEND2	1.24573	0.185456	0.715594	0.486333	0.949785	0.718059	ACOC
BEX1	-0.194069	0.193437	-0.000316265	0.244444	-0.374416	-0.0649858	ACOC
BID	-1.00127	0.402486	-0.29939	0.781082	-0.311357	0.234863	ACOC
BIK	-1.38971	0.932555	-0.228576	0.297833	0.0178602	0.157847	ACOC
BIN1	-0.960629	-1.67811	-1.31937	-0.974788	0.28473	-0.345029	ACOC
BIN3	-0.265787	-0.0327905	-0.149289	-0.865643	-0.836489	-0.851066	ACOC
BIRC3	0.527152	-1.03435	-0.253597	0.5955	0.531009	0.563254	ACOC
BIRC5	-0.148334	-1.67674	-0.912535	1.40549	-0.819496	0.292999	ACOC
BIRC6	-0.368148	-0.56861	-0.468379	-1.44401	-0.496877	-0.970443	ACOC
BIVM	0.653824	0.224366	0.439095	-0.669276	-0.863086	-0.766181	ACOC
BLM	0.564248	-0.893496	-0.164624	0.72606	-0.207786	0.259137	ACOC
BLNK	3.25766	2.16496	2.71131	1.47146	1.40468	1.43807	ACOC
BLOC1S2	0.86268	1.63911	1.2509	0.514501	0.600782	0.557641	ACOC
BLOC1S3	-1.77262	0.433712	-0.669456	0.906434	2.59554	1.75099	ACOC
BMF	1.83418	1.41016	1.62217	0.323851	1.05887	0.691363	ACOC
BMP2	-0.517191	-0.551742	-0.534466	0.128871	0.248168	0.188519	ACOC
BMP4	0.119632	-1.32824	-0.604302	-0.896862	-0.270015	-0.583438	ACOC
BMP7	-1.15285	-0.0761176	-0.614484	-0.165967	-0.32099	-0.243478	ACOC
BNIP1	0.607142	-0.104068	0.251537	-0.0286478	-0.139695	-0.0841713	ACOC
BNIP2	1.05243	-0.634257	0.209085	0.400313	0.0328686	0.216591	ACOC
BNIP3	0.346592	1.08508	0.715836	-0.864231	-0.704504	-0.784368	ACOC
BNIP3L	-0.807556	-0.199827	-0.503692	0.0106971	0.065006	0.0378516	ACOC
BOD1	1.26307	1.0007	1.13189	0.609405	-0.208397	0.200504	ACOC
BOK	-0.241961	0.254382	0.00621068	-0.645526	0.169312	-0.238107	ACOC
BORA	0.982872	0.536367	0.759619	0.0115219	-0.368546	-0.178512	ACOC
BPGM	0.515171	0.0973092	0.30624	-0.229118	-0.161849	-0.195483	ACOC
BRAT1	0.26854	1.55882	0.913679	-0.926571	0.845001	-0.0407849	ACOC
BRCA1	0.447954	1.63466	1.04131	0.331637	0.349221	0.340429	ACOC
BRCA2	0.0119811	0.13997	0.0759755	-0.460198	-0.0508202	-0.255509	ACOC
BRCC3	0.916474	0.391315	0.653894	0.542493	0.167413	0.354953	ACOC
BRD1	0.466112	-0.572967	-0.0534279	-0.279385	0.543825	0.13222	ACOC
BRE	1.4363	0.63925	1.03777	1.33547	0.938699	1.13708	ACOC
BRIP1	-0.246297	-0.799809	-0.523053	-0.635656	-0.076206	-0.355931	ACOC
BRMS1	0.628904	0.037237	0.333071	0.414803	0.311526	0.363165	ACOC
BSG	0.334328	-0.466668	-0.06617	-0.581795	-0.517241	-0.549518	ACOC
BTG1	-0.295999	-1.1838	-0.7399	-0.922013	0.621011	-0.150501	ACOC
BTG2	-0.0456606	1.15098	0.552657	0.0803189	-0.927086	-0.423384	ACOC
BTG3	0.772736	-0.319263	0.226737	0.958235	0.30279	0.630512	ACOC
BTG4	-0.313704	-0.286959	-0.300331	1.17653	-0.472915	0.351807	ACOC
BUB3	-1.79632	0.607643	-0.594336	-2.33781	-0.668413	-1.50311	ACOC
C10orf90	0.535488	0.512792	0.52414	0.321352	0.456162	0.388757	ACOC
C11orf30	-1.63573	-1.99161	-1.81367	-0.169067	-0.972808	-0.570938	ACOC
C11orf82	0.631663	0.439112	0.535387	0.534885	-0.294112	0.120386	ACOC
C14orf178	1.14861	0.2202	0.684406	-0.554101	-0.606931	-0.580516	ACOC
C15orf41	-0.54951	-0.833428	-0.691469	0.282501	0.843241	0.562871	ACOC
C15orf57	2.05931	1.57864	1.81897	1.4176	0.374093	0.895845	ACOC
C17orf70	-1.35265	-0.584564	-0.968607	-0.729144	-0.274045	-0.501594	ACOC
C19orf25	-0.0132953	1.06686	0.52678	-0.20759	0.617262	0.204836	ACOC
C19orf33	-0.673585	0.835683	0.081049	0.394371	-0.407251	-0.00644025	ACOC
C19orf40	0.488436	-0.153075	0.167681	0.932352	0.883335	0.907844	ACOC
C19orf55	1.11768	1.11043	1.11406	-0.23935	0.351054	0.0558521	ACOC
C19orf60	-0.348001	-0.189925	-0.268963	-0.142591	0.964465	0.410937	ACOC
C19orf66	1.12578	0.362368	0.744073	0.846403	-0.240094	0.303154	ACOC
C1orf159	-0.591332	-0.444177	-0.517754	-0.553976	0.390098	-0.0819388	ACOC
C1orf64	-1.07447	-1.73505	-1.40476	0.434897	0.854862	0.64488	ACOC
C1QL1	0.309297	1.14	0.724649	0.269039	-0.110638	0.0792005	ACOC
C1QTNF9	-0.353123	0.584903	0.11589	0.235705	0.240153	0.237929	ACOC
C1QTNF9B	-0.272963	-1.0924	-0.682681	0.895033	-0.0352114	0.429911	ACOC
C20orf96	-1.17258	-0.161524	-0.667051	-0.929134	-0.286553	-0.607843	ACOC
C22orf29	-0.528899	-0.377631	-0.453265	-0.377225	1.57583	0.599304	ACOC
C2CD4B	-0.103512	0.287793	0.0921404	1.24024	1.78067	1.51046	ACOC
C3orf14	0.776844	1.49384	1.13534	1.2925	0.23528	0.763888	ACOC
C6orf15	0.597191	1.91991	1.25855	0.64832	-0.340739	0.15379	ACOC
C7	0.57907	0.730299	0.654684	0.569152	-0.187473	0.190839	ACOC
C7orf26	-1.86353	-0.509718	-1.18663	-2.08802	-2.32029	-2.20416	ACOC
C7orf31	0.852733	-0.767688	0.0425222	-0.0964844	-0.732677	-0.414581	ACOC
C7orf43	-0.571054	1.02235	0.225649	-0.869717	0.450195	-0.209761	ACOC
C7orf50	-0.667084	-0.125442	-0.396263	-0.458131	-0.0644588	-0.261295	ACOC
CAB39	4.57248	4.59548	4.58398	4.40006	3.51849	3.95927	ACOC
CABLES1	0.798572	0.769099	0.783835	0.841347	0.513208	0.677277	ACOC
CABLES2	0.08619	-0.585993	-0.249901	1.04207	0.195315	0.618692	ACOC
CACNA1F	-0.272819	2.06764	0.897413	-1.15538	-1.45528	-1.30533	ACOC
CACNA1G	-0.429293	1.54324	0.556974	0.73155	1.86021	1.29588	ACOC
CACNA1H	0.179396	0.151538	0.165467	-0.111937	0.299722	0.0938926	ACOC
CACNA2D3	0.454208	0.769302	0.611755	0.0317559	0.826894	0.429325	ACOC
CACUL1	0.685849	0.981851	0.83385	-0.550657	0.711344	0.0803436	ACOC
CACYBP	-0.414848	0.370084	-0.0223822	-1.25273	-0.092697	-0.672714	ACOC
CAD	-0.378766	-0.661404	-0.520085	-0.887288	0.506317	-0.190486	ACOC
CADM1	0.255077	0.628631	0.441854	-0.0737556	0.477568	0.201906	ACOC
CADM4	-0.554656	0.104204	-0.225226	-0.380024	1.20128	0.410629	ACOC
CALCA	-1.21267	0.448367	-0.382151	-0.569836	-0.422842	-0.496339	ACOC
CALCR	0.972758	-0.25803	0.357364	1.95479	-0.11703	0.918879	ACOC
CAMK2N2	1.04795	1.58291	1.31543	-0.663578	-0.55687	-0.610224	ACOC
CAMTA1	0.878157	0.923583	0.90087	0.524936	-0.124759	0.200088	ACOC
CAPNS2	2.56403	0.726313	1.64517	0.0379925	0.262848	0.15042	ACOC
CARD10	0.776923	0.616931	0.696927	0.780026	0.00472568	0.392376	ACOC
CARD11	-0.576974	-0.988116	-0.782545	-0.140488	-0.512002	-0.326245	ACOC
CARD14	-1.24206	-0.569326	-0.905692	0.407706	0.392478	0.400092	ACOC
CARD16	-0.404355	0.376191	-0.0140818	0.280121	0.740183	0.510152	ACOC
CARD17	1.97504	-0.461863	0.756589	0.951896	0.977231	0.964564	ACOC
CARD18	1.52032	0.101228	0.810776	0.53851	0.903431	0.720971	ACOC
CARD6	0.114988	-0.0961646	0.00941175	0.301058	-1.26131	-0.480126	ACOC
CARD8	0.797279	0.466713	0.631996	0.580708	1.7051	1.1429	ACOC
CARD9	0.35281	0.0658291	0.20932	-0.565058	0.193958	-0.18555	ACOC
CARM1	-1.08429	-1.39462	-1.23946	-2.07807	-0.606464	-1.34227	ACOC
CARS	-3.34072	-3.75741	-3.54907	-2.70463	-4.27902	-3.49183	ACOC
CARS2	-1.36273	-3.00473	-2.18373	-1.36545	-0.823532	-1.09449	ACOC
CASC5	1.87451	1.48848	1.6815	1.5136	-0.0753144	0.719141	ACOC
CASP1	-0.197602	0.149377	-0.0241124	-0.597724	0.068402	-0.264661	ACOC
CASP12	0.0392073	-0.382566	-0.17168	0.52914	0.443323	0.486232	ACOC
CASP3	1.25016	-0.425757	0.4122	0.850391	-0.51244	0.168976	ACOC
CASP4	0.437847	0.161465	0.299656	1.10438	0.694749	0.899564	ACOC
CASP5	0.531531	0.190159	0.360845	1.05502	-0.138481	0.458271	ACOC
CASP8	-0.326803	-0.244538	-0.28567	-1.28539	-0.883827	-1.08461	ACOC
CAV1	-0.125196	0.297756	0.0862799	-0.0743271	-0.265974	-0.17015	ACOC
CBFA2T3	-0.0533557	1.9961	0.971374	-0.798075	0.871874	0.0368999	ACOC
CBFB	-1.03635	0.785603	-0.125372	1.30604	1.11811	1.21207	ACOC
CBL	-0.23848	-0.416642	-0.327561	-1.37423	-1.95233	-1.66328	ACOC
CBX4	0.287585	0.909932	0.598759	-0.196955	1.95015	0.876596	ACOC
CCAR1	0.0277908	0.393931	0.210861	0.552685	0.00888437	0.280785	ACOC
CCAR2	0.112192	0.141974	0.127083	0.505588	0.00554059	0.255564	ACOC
CCDC103	-1.18387	0.00814348	-0.587862	-0.967352	0.509894	-0.228729	ACOC
CCDC176	-1.55093	-0.615026	-1.08298	-0.136722	-0.322544	-0.229633	ACOC
CCDC6	0.583999	1.02149	0.802745	0.664662	0.776458	0.72056	ACOC
CCK	0.110317	0.98453	0.547424	0.327775	1.40802	0.867899	ACOC
CCKBR	0.303737	0.319522	0.311629	-0.315492	1.18531	0.434911	ACOC
CCL18	-0.643904	-1.11221	-0.878059	-0.746694	-1.63137	-1.18903	ACOC
CCL2	-0.0648451	-1.00645	-0.535648	0.464592	0.146428	0.30551	ACOC
CCL21	-0.162114	1.9894	0.913645	-0.0709156	-0.765219	-0.418067	ACOC
CCL22	-0.379834	-0.193664	-0.286749	1.0308	-0.364642	0.333081	ACOC
CCL3	-0.651141	-0.417889	-0.534515	0.819561	-0.971992	-0.0762153	ACOC
CCL4	-1.22919	-0.90995	-1.06957	0.917175	0.697497	0.807336	ACOC
CCL5	0.387619	0.623666	0.505642	-1.08044	0.298691	-0.390877	ACOC
CCNA1	-0.0594022	0.597661	0.26913	-0.0535796	0.0750027	0.0107115	ACOC
CCNA2	2.93725	1.55043	2.24384	2.60437	1.75556	2.17997	ACOC
CCNB1	0.471704	-0.861711	-0.195004	-0.761844	-0.956642	-0.859243	ACOC
CCNB1IP1	0.310653	-1.02213	-0.355738	-1.26216	-0.473896	-0.86803	ACOC
CCNB2	0.676136	0.366571	0.521354	0.386487	-0.938749	-0.276131	ACOC
CCNB3	-0.169985	-2.52783	-1.34891	-0.644704	-1.23754	-0.941123	ACOC
CCNC	2.02625	-0.0668396	0.979706	0.932427	0.744589	0.838508	ACOC
CCND1	-0.569948	-1.89408	-1.23202	-0.144478	0.494529	0.175025	ACOC
CCND2	-0.814257	-0.26719	-0.540723	-0.0736858	-0.0766202	-0.075153	ACOC
CCND3	0.498739	0.558131	0.528435	-0.246126	0.394761	0.0743173	ACOC
CCNE1	1.39939	0.224483	0.811936	0.665539	0.761846	0.713693	ACOC
CCNE2	0.56204	0.110533	0.336286	-0.392624	0.291503	-0.0505605	ACOC
CCNF	0.857206	-0.399305	0.228951	1.52743	1.48115	1.50429	ACOC
CCNG1	-0.127441	0.215991	0.0442749	0.552111	-0.13137	0.21037	ACOC
CCNG2	1.46232	1.62879	1.54556	1.89571	1.13626	1.51598	ACOC
CCNH	1.81798	-0.00627962	0.90585	1.93163	1.15811	1.54487	ACOC
CCNI	1.09343	1.68978	1.39161	-0.771831	-0.137365	-0.454598	ACOC
CCNJ	2.11592	1.40348	1.7597	1.86646	1.37286	1.61966	ACOC
CCNK	-2.34665	-1.03832	-1.69248	-3.30723	-1.84752	-2.57738	ACOC
CCNL1	0.555978	-0.870514	-0.157268	-0.866978	-0.303088	-0.585033	ACOC
CCNO	-0.997203	0.429583	-0.28381	-0.243827	-0.497137	-0.370482	ACOC
CCNT1	-1.00435	-0.977956	-0.991152	0.496437	-0.436939	0.0297489	ACOC
CCNT2	0.204222	-0.112713	0.0457546	-0.70677	1.11339	0.203312	ACOC
CCNY	-0.542158	-1.09209	-0.817123	0.223312	0.653802	0.438557	ACOC
CCP110	-0.0901364	0.115197	0.0125302	1.21716	1.63834	1.42775	ACOC
CCPG1	0.791249	0.541979	0.666614	-0.184888	1.20312	0.509114	ACOC
CCR1	0.0897761	-0.514057	-0.212141	1.02364	0.708468	0.866056	ACOC
CCZ1	1.64653	-0.181682	0.732422	1.82889	1.54315	1.68602	ACOC
CCZ1B	-0.0617937	-0.0427247	-0.0522592	1.38226	0.79199	1.08712	ACOC
CD109	0.812632	-0.819608	-0.00348817	0.711834	0.184447	0.44814	ACOC
CD160	-0.0228192	-0.668831	-0.345825	-0.62947	-0.230161	-0.429816	ACOC
CD180	-0.661325	-0.237202	-0.449263	-0.296127	-0.808606	-0.552366	ACOC
CD19	0.293479	1.08394	0.68871	-0.516044	0.326383	-0.0948305	ACOC
CD2	-1.10954	-1.40026	-1.2549	-1.6429	-1.27901	-1.46096	ACOC
CD27	-0.506108	0.112061	-0.197023	0.773726	1.43068	1.1022	ACOC
CD28	1.3038	-0.622961	0.340418	-0.0643448	-0.151969	-0.108157	ACOC
CD2AP	-0.962062	-0.982055	-0.972059	0.560935	-0.762468	-0.100767	ACOC
CD36	0.0249838	-0.196683	-0.0858495	-0.0362653	0.529537	0.246636	ACOC
CD38	0.292265	0.0717199	0.181992	0.175852	0.433151	0.304501	ACOC
CD40	0.589454	0.265568	0.427511	-0.129651	1.25893	0.564639	ACOC
CD40LG	-0.669903	0.793973	0.0620349	-1.23447	0.00374922	-0.61536	ACOC
CD44	-0.772451	0.363289	-0.204581	-0.19149	-0.530961	-0.361226	ACOC
CD5	-0.8029	0.0259947	-0.388453	-0.739766	-1.24781	-0.99379	ACOC
CD5L	0.216941	-0.405669	-0.0943643	1.73157	-0.0644437	0.833564	ACOC
CD70	0.344545	0.342444	0.343495	-0.033368	-0.337949	-0.185659	ACOC
CD79A	0.834678	1.87771	1.35619	1.41871	1.75569	1.5872	ACOC
CD9	0.226311	0.283304	0.254807	-4.28222	-3.32341	-3.80282	ACOC
CD99	-0.68835	-0.777636	-0.732993	0.197361	0.807465	0.502413	ACOC
CDAN1	-0.190967	-0.538372	-0.36467	1.33059	0.979896	1.15524	ACOC
CDC123	-1.94696	-4.62433	-3.28564	-3.42972	-3.59328	-3.5115	ACOC
CDC16	-0.823528	0.476548	-0.17349	-0.182704	-2.7543	-1.4685	ACOC
CDC20	-1.1672	-2.87386	-2.02053	-3.82965	-3.91528	-3.87246	ACOC
CDC23	0.48508	-1.51827	-0.516593	-0.99861	0.0168566	-0.490877	ACOC
CDC26	2.15037	-0.765283	0.692542	1.00707	0.809824	0.908448	ACOC
CDC27	1.14869	-0.308706	0.419992	-0.377057	-0.478489	-0.427773	ACOC
CDC34	0.636554	1.14862	0.89259	0.396246	0.0342603	0.215253	ACOC
CDC37	1.24795	1.57895	1.41345	2.35559	3.05196	2.70378	ACOC
CDC37L1	1.01329	0.42326	0.718274	-0.339905	0.231642	-0.0541314	ACOC
CDC42	0.671613	0.011059	0.341336	-1.38289	-0.0482743	-0.71558	ACOC
CDC45	1.66346	3.19035	2.4269	0.035206	1.17886	0.607031	ACOC
CDC5L	0.423264	-0.951589	-0.264163	-1.4745	-1.75987	-1.61719	ACOC
CDC6	-1.27201	-1.04606	-1.15904	-2.22076	-1.29918	-1.75997	ACOC
CDC73	-2.23406	0.952668	-0.640696	-1.01028	-2.0159	-1.51309	ACOC
CDCA2	0.0762352	-0.798454	-0.361109	-0.628396	-1.80739	-1.21789	ACOC
CDCA3	-0.111771	-0.74943	-0.430601	-0.434438	1.25816	0.411863	ACOC
CDCA5	-0.988783	-1.21328	-1.10103	-1.28598	-1.66592	-1.47595	ACOC
CDCA8	0.0159322	-1.03656	-0.510315	-1.1251	-0.730037	-0.927567	ACOC
CDH1	0.660593	-0.0196563	0.320468	1.61781	0.455251	1.03653	ACOC
CDH11	0.609773	1.11599	0.862881	1.83208	1.45917	1.64563	ACOC
CDH13	-0.277601	-0.234577	-0.256089	0.0586918	0.0343577	0.0465247	ACOC
CDH2	-0.405458	1.36358	0.479062	0.0252676	0.197388	0.111328	ACOC
CDH4	-0.905487	-0.495334	-0.70041	-1.39143	-0.423726	-0.907578	ACOC
CDIP1	1.95143	1.88877	1.9201	-0.015051	1.35722	0.671084	ACOC
CDIPT	-0.905348	-1.10367	-1.00451	-1.9314	-1.78478	-1.85809	ACOC
CDK2AP1	-0.899735	-0.639049	-0.769392	0.0383359	-0.0380031	0.000166377	ACOC
CDK5RAP2	0.0416448	-0.0123755	0.0146346	-0.0321564	-0.396139	-0.214148	ACOC
CDPF1	-0.589134	-0.215863	-0.402499	-1.171	-0.0370041	-0.604002	ACOC
CDR1	0.506577	0.292151	0.399364	0.325331	0.277143	0.301237	ACOC
CDR2	1.35133	0.47495	0.913138	0.286334	0.759603	0.522968	ACOC
CDT1	-1.06551	0.116231	-0.474638	-1.08132	-3.44187	-2.2616	ACOC
CDX2	-0.932042	0.0768705	-0.427586	0.322647	0.596176	0.459412	ACOC
CEBPA	1.21591	1.18333	1.19962	0.293479	0.941563	0.617521	ACOC
CEBPB	-0.133074	-0.987248	-0.560161	0.212382	0.374319	0.29335	ACOC
CEBPG	0.994216	-0.712538	0.140839	0.338287	0.670715	0.504501	ACOC
CENPE	1.50088	2.27782	1.88935	1.62179	1.20468	1.41323	ACOC
CENPF	-0.107708	0.297116	0.0947045	1.94795	0.393355	1.17065	ACOC
CENPI	-0.0695672	0.331936	0.131184	-0.809642	-2.06948	-1.43956	ACOC
CENPJ	0.0498109	0.822227	0.436019	0.693167	0.668006	0.680587	ACOC
CENPL	-0.751437	-0.0236969	-0.387567	-0.29024	0.459629	0.0846946	ACOC
CENPM	0.959226	0.438459	0.698842	0.334713	1.36614	0.850426	ACOC
CENPN	0.173903	0.127336	0.15062	-0.112854	0.000346961	-0.0562535	ACOC
CENPQ	0.713488	-0.47424	0.119624	0.121226	-0.193753	-0.0362636	ACOC
CENPU	0.61556	-0.486891	0.0643347	-0.174937	-0.864082	-0.51951	ACOC
CENPV	-0.878051	-0.477725	-0.677888	-0.470725	0.191716	-0.139505	ACOC
CEP128	0.0799151	0.113158	0.0965367	-1.06756	0.485456	-0.291054	ACOC
CEP135	2.16662	1.71025	1.93844	1.62181	1.20549	1.41365	ACOC
CEP152	1.52906	1.02899	1.27902	0.752278	-0.0402461	0.356016	ACOC
CEP192	-0.473751	-0.404148	-0.43895	-0.618833	-0.653814	-0.636323	ACOC
CEP250	0.115805	-0.166856	-0.0255256	-1.33784	-0.901665	-1.11975	ACOC
CEP290	-0.547801	-0.597695	-0.572748	0.296758	-0.100087	0.0983353	ACOC
CEP350	0.606747	-0.228189	0.189279	0.779408	0.648652	0.71403	ACOC
CEP41	-2.28799	0.280053	-1.00397	-0.885474	-1.45231	-1.16889	ACOC
CEP55	1.23827	-0.28788	0.475197	-0.451938	0.674141	0.111101	ACOC
CEP57	0.400625	1.17173	0.786176	0.313813	-0.444617	-0.0654021	ACOC
CEP63	0.435136	-1.86139	-0.713128	0.724697	0.991166	0.857932	ACOC
CEP68	1.09575	1.6365	1.36613	1.08046	0.432911	0.756684	ACOC
CEP70	0.98475	-1.23025	-0.122751	1.02268	0.386139	0.704409	ACOC
CEP72	0.38926	-0.431019	-0.0208791	-0.217623	1.01034	0.396359	ACOC
CEP76	-0.143021	-1.2541	-0.698561	-0.0971623	-0.824385	-0.460773	ACOC
CEP78	0.185873	0.321338	0.253605	-0.889627	0.694421	-0.0976026	ACOC
CES3	0.318832	1.40905	0.863939	1.10843	1.5456	1.32701	ACOC
CES5A	-0.114872	0.133087	0.00910779	-0.716369	-0.614331	-0.66535	ACOC
CETN1	-0.352458	-0.87566	-0.614059	-0.0942095	-0.80622	-0.450215	ACOC
CETN2	1.20915	-1.45107	-0.120957	0.441549	2.40003	1.42079	ACOC
CETN3	0.569739	-0.663801	-0.047031	0.496535	-0.349797	0.073369	ACOC
CFP	-0.109636	0.165331	0.0278477	0.88479	0.480496	0.682643	ACOC
CGB	1.08841	-0.798581	0.144915	0.669149	1.45581	1.06248	ACOC
CGREF1	-0.469051	-0.498058	-0.483554	0.0104231	-0.726847	-0.358212	ACOC
CGRRF1	-0.153159	-1.36543	-0.759296	0.565575	0.706545	0.63606	ACOC
CHAF1A	0.755926	-0.921805	-0.0829395	-0.538837	1.00286	0.23201	ACOC
CHAF1B	1.15297	0.522219	0.837597	0.555014	0.312239	0.433627	ACOC
CHAT	0.735397	0.399046	0.567221	0.647299	1.04875	0.848027	ACOC
CHD8	-0.383816	-0.146738	-0.265277	0.468441	-0.291122	0.0886592	ACOC
CHD9	-0.299891	0.30438	0.00224441	-1.22282	-0.150814	-0.686816	ACOC
CHFR	0.122241	-0.239447	-0.058603	0.218316	0.987853	0.603085	ACOC
CHI3L1	0.00292996	-0.848778	-0.422924	-1.747	-1.36748	-1.55724	ACOC
CHIC2	2.77127	1.93037	2.35082	2.08631	1.57728	1.83179	ACOC
CHL1	-0.0466692	-0.129171	-0.08792	0.64277	-0.746844	-0.0520366	ACOC
CHN1	-0.330534	-0.357942	-0.344238	0.196412	-0.993187	-0.398388	ACOC
CHP2	0.390449	1.49783	0.944141	0.119365	-1.00201	-0.441323	ACOC
CHPF	0.114998	0.00253325	0.0587656	-0.144159	0.430234	0.143038	ACOC
CHST1	0.412646	0.17209	0.292368	0.532462	0.440909	0.486686	ACOC
CHST12	-1.17681	-0.0849272	-0.630867	-0.284003	-0.927771	-0.605887	ACOC
CHST13	0.84047	-0.300414	0.270028	-0.318216	-1.21256	-0.765388	ACOC
CHST14	0.419218	0.51216	0.465689	0.850814	0.731099	0.790957	ACOC
CHST4	-0.872695	0.12896	-0.371867	1.30854	0.913587	1.11106	ACOC
CHST6	-0.0735416	0.0680515	-0.00274506	-0.36219	-0.325403	-0.343796	ACOC
CHST7	-0.0884982	-0.410534	-0.249516	0.143501	0.759024	0.451263	ACOC
CHSY3	-0.892462	-0.394553	-0.643507	-0.564881	0.0595262	-0.252677	ACOC
CIB1	0.866491	0.665197	0.765844	0.97858	-0.29225	0.343165	ACOC
CIC	-0.621528	1.05823	0.218352	0.66588	0.0355522	0.350716	ACOC
CIDEA	-0.33345	-2.17324	-1.25335	-0.0691976	0.286182	0.108492	ACOC
CIDEB	-1.87269	0.00991563	-0.931389	-0.524385	-1.34915	-0.936768	ACOC
CIDEC	0.884082	1.56155	1.22281	0.290264	-0.505426	-0.107581	ACOC
CIITA	0.241977	0.509883	0.37593	1.00834	0.132486	0.570415	ACOC
CILP2	1.5308	1.38761	1.4592	0.0869731	0.505555	0.296264	ACOC
CITED2	0.550365	0.494315	0.52234	-0.908453	-0.0505251	-0.479489	ACOC
CKAP2	0.039051	-0.0121795	0.0134357	-0.453015	-0.752569	-0.602792	ACOC
CKAP5	0.00414796	-1.75605	-0.87595	-5.86616	-0.99081	-3.42849	ACOC
CLASP1	0.132054	-0.585885	-0.226916	-0.452855	-0.709464	-0.581159	ACOC
CLASP2	-0.346473	-0.243409	-0.294941	-0.406195	-0.000938826	-0.203567	ACOC
CLASRP	-1.77499	-1.09464	-1.43482	-2.30683	-0.88183	-1.59433	ACOC
CLDN3	-1.87922	-1.15485	-1.51703	-0.765305	-0.943865	-0.854585	ACOC
CLDN4	-0.827897	-0.991375	-0.909636	-0.26197	0.142027	-0.0599713	ACOC
CLDN5	0.668212	-0.529471	0.0693705	0.765134	2.4998	1.63247	ACOC
CLEC2B	0.0638217	0.17669	0.120256	0.247437	-0.873449	-0.313006	ACOC
CLGN	1.68201	0.104715	0.893361	1.63831	0.84125	1.23978	ACOC
CLIC2	2.04939	1.14732	1.59836	0.823943	1.09401	0.958978	ACOC
CLIC5	0.120972	-0.107048	0.00696196	0.0301086	0.129873	0.079991	ACOC
CLIC6	1.04307	-0.0190297	0.51202	1.98316	1.26475	1.62396	ACOC
CLP1	-0.728731	0.570176	-0.0792777	-0.0488207	-1.76738	-0.908101	ACOC
CLSPN	-0.690944	0.427115	-0.131914	-0.836002	-1.82576	-1.33088	ACOC
CLTC	1.12025	1.82498	1.47261	-0.439476	0.440947	0.000735667	ACOC
CLTCL1	0.299249	-0.495314	-0.0980325	0.5241	0.701133	0.612617	ACOC
CLU	-0.196473	0.839717	0.321622	-0.482362	-0.244005	-0.363183	ACOC
CLYBL	-0.263352	-0.194542	-0.228947	0.777627	-0.148965	0.314331	ACOC
CMBL	1.44977	0.66665	1.05821	-1.21072	-2.18059	-1.69566	ACOC
CMYA5	-0.314924	-0.948153	-0.631539	-1.18627	-0.044296	-0.615282	ACOC
CNBP	-1.15704	-0.910309	-1.03368	-1.08351	-1.48417	-1.28384	ACOC
CNKSR2	0.386235	-0.360591	0.0128222	-0.446857	-0.68986	-0.568358	ACOC
CNOT2	-1.30633	0.902881	-0.201724	-0.564688	-1.01149	-0.788087	ACOC
CNOT6L	1.74826	0.879245	1.31375	1.19003	1.07514	1.13258	ACOC
CNOT8	0.214345	-0.736132	-0.260893	0.218576	0.97552	0.597048	ACOC
CNP	-1.46271	0.0422685	-0.710222	-0.703426	-0.646276	-0.674851	ACOC
CNPY4	-0.95049	-1.5986	-1.27455	0.0704833	-1.17568	-0.552599	ACOC
CNTF	-0.431225	-0.0033523	-0.217289	0.193957	-0.720743	-0.263393	ACOC
CNTN1	0.00342703	0.742023	0.372725	-0.842583	-0.829636	-0.836109	ACOC
CNTN3	-0.997939	0.199145	-0.399397	1.27191	0.43823	0.85507	ACOC
CNTN4	0.826849	0.820096	0.823473	-0.261441	0.901988	0.320274	ACOC
CNTN5	-0.505086	-0.463104	-0.484095	-0.606049	-0.625944	-0.615996	ACOC
CNTN6	0.936483	0.948161	0.942322	0.560441	-0.131179	0.214631	ACOC
CNTRL	-0.0518572	-0.0550955	-0.0534763	0.316346	-0.38662	-0.0351368	ACOC
CNTROB	0.472339	0.112644	0.292491	0.331863	-0.259808	0.0360275	ACOC
COASY	-2.90911	-1.33423	-2.12167	-1.86832	-0.84134	-1.35483	ACOC
COCH	-1.45516	0.512129	-0.471517	-0.247896	-0.531359	-0.389628	ACOC
COL11A1	0.438197	-1.68974	-0.625774	-0.259864	-0.367356	-0.31361	ACOC
COL18A1	0.339707	0.875399	0.607553	0.838291	-0.70378	0.0672557	ACOC
COL19A1	-0.0162094	0.150702	0.0672463	-0.228963	0.878315	0.324676	ACOC
COL1A1	-1.10415	-0.28014	-0.692144	-0.634481	-0.596499	-0.61549	ACOC
COL1A2	-0.759681	-0.790642	-0.775162	0.0819134	-0.460777	-0.189432	ACOC
COL3A1	0.174553	-1.65358	-0.739512	-0.0503042	0.346168	0.147932	ACOC
COL4A1	1.48976	1.30102	1.39539	0.265864	1.70367	0.984767	ACOC
COL4A2	0.446381	-0.069571	0.188405	-0.0593557	1.05084	0.495742	ACOC
COL4A3	0.251621	0.817893	0.534757	0.149615	0.0953652	0.12249	ACOC
COL4A4	-2.00363	-1.06581	-1.53472	0.310289	-0.818109	-0.25391	ACOC
COL4A6	1.04676	0.900986	0.973872	-0.615692	0.0783922	-0.26865	ACOC
COL5A1	-0.217048	-0.319859	-0.268453	-0.324687	-1.87574	-1.10022	ACOC
COL5A3	0.455077	0.541327	0.498202	-0.173179	0.734959	0.28089	ACOC
COL6A2	-0.6871	1.05457	0.183734	0.235659	-0.197437	0.0191107	ACOC
COL7A1	-0.0033028	0.712227	0.354462	0.729275	0.518513	0.623894	ACOC
COL9A3	0.488154	1.84701	1.16758	-0.281981	1.19186	0.454939	ACOC
COMMD1	-0.165956	0.391609	0.112826	-0.950947	0.309675	-0.320636	ACOC
COMMD4	0.0686822	0.681976	0.375329	0.998552	0.785445	0.891999	ACOC
COMMD5	0.770531	0.639012	0.704771	0.167036	0.0189155	0.0929756	ACOC
COMT	0.173355	0.476151	0.324753	-0.468579	0.295869	-0.0863551	ACOC
COPS2	-1.08449	-0.700629	-0.89256	-2.36158	-3.20341	-2.78249	ACOC
COPS5	-0.785368	-1.27757	-1.03147	-2.76336	-1.95161	-2.35749	ACOC
COQ6	-1.1842	0.234281	-0.474961	-2.36864	-2.71971	-2.54418	ACOC
CORO6	-1.16274	-0.643066	-0.902901	-1.6762	-0.406784	-1.04149	ACOC
COX19	-1.40449	-1.24412	-1.3243	-0.0861178	-0.461259	-0.273688	ACOC
COX4I1	-2.09185	-1.54997	-1.82091	-1.1019	-1.32292	-1.21241	ACOC
COX6B1	-1.34709	-2.26163	-1.80436	-0.901638	-1.73987	-1.32075	ACOC
COX6C	-2.91745	-1.23432	-2.07588	-0.963932	-0.230982	-0.597457	ACOC
CPAMD8	0.86237	1.79813	1.33025	-0.536283	-0.151865	-0.344074	ACOC
CPNE8	-0.584059	-0.0198914	-0.301975	-0.739156	0.0903041	-0.324426	ACOC
CPT1A	-0.270708	-1.57601	-0.923359	-0.227975	-0.506008	-0.366991	ACOC
CPT1B	0.988008	0.680267	0.834138	0.797396	0.503968	0.650682	ACOC
CREB1	-0.1898	0.166881	-0.0114595	0.480267	0.124673	0.30247	ACOC
CREBBP	0.391503	0.371384	0.381444	0.314685	-0.19986	0.0574121	ACOC
CRISPLD1	-0.281642	0.0711243	-0.105259	0.39435	-1.58028	-0.592966	ACOC
CRK	-0.106548	0.275735	0.0845932	-0.844593	-0.705829	-0.775211	ACOC
CRKL	-0.652571	-0.487051	-0.569811	-1.19086	-2.49512	-1.84299	ACOC
CRNKL1	0.431844	0.445754	0.438799	0.94993	-0.187229	0.381351	ACOC
CROCC	-0.486868	0.478842	-0.00401315	-0.318207	0.429532	0.0556626	ACOC
CRTC1	0.389181	0.553135	0.471158	-0.326721	0.391882	0.0325806	ACOC
CRYL1	-1.6524	-1.1717	-1.41205	-0.205729	-0.555854	-0.380792	ACOC
CSF1	-1.88419	-1.03689	-1.46054	-0.958774	0.702829	-0.127973	ACOC
CSF2	-1.57615	-0.79567	-1.18591	-2.02977	-0.821662	-1.42572	ACOC
CSF3	-1.0081	0.120165	-0.443967	-2.41253	0.917342	-0.747596	ACOC
CSF3R	-1.10665	-0.923742	-1.0152	0.213646	-0.061188	0.0762288	ACOC
CSGALNACT2	0.647819	-0.123727	0.262046	-0.136812	0.198075	0.0306316	ACOC
CSMD3	0.674378	0.0798801	0.377129	-1.04466	-1.03488	-1.03977	ACOC
CSPP1	0.281703	0.390285	0.335994	-0.495712	-0.805763	-0.650738	ACOC
CSRNP1	-0.152152	0.150379	-0.000886294	-0.498361	-1.1523	-0.825328	ACOC
CSRP2BP	0.320438	-0.701566	-0.190564	-0.122354	0.984708	0.431177	ACOC
CST3	-0.292278	-0.679643	-0.485961	0.435659	0.304973	0.370316	ACOC
CST4	-0.544853	0.816063	0.135605	0.889064	0.244165	0.566615	ACOC
CST5	1.06376	0.112517	0.588136	1.46376	0.757005	1.11038	ACOC
CST7	-0.108523	0.102044	-0.00323942	-0.08298	0.317016	0.117018	ACOC
CST8	0.0277199	-0.591293	-0.281787	0.243021	0.686804	0.464913	ACOC
CSTA	1.27778	-0.135895	0.570943	1.0418	-0.174314	0.433744	ACOC
CSTB	0.482704	-0.131987	0.175359	0.964433	1.57572	1.27008	ACOC
CTAG1A	0.933846	1.85551	1.39468	-0.521176	1.30813	0.393476	ACOC
CTAG1B	-0.707437	-0.632471	-0.669954	0.0541218	0.713842	0.383982	ACOC
CTAG2	-0.0768585	0.921044	0.422093	-0.956429	0.240777	-0.357826	ACOC
CTBP1	0.50538	0.544548	0.524964	1.04993	1.11665	1.08329	ACOC
CTBP2	1.88193	2.15486	2.0184	1.29749	2.09611	1.6968	ACOC
CTCF	1.94698	2.11941	2.0332	2.19047	2.31657	2.25352	ACOC
CTGF	-0.616278	0.0185403	-0.298869	0.0417028	0.297459	0.169581	ACOC
CTHRC1	0.172434	0.266155	0.219295	0.215104	-0.123194	0.0459549	ACOC
CTNNA1	0.617343	0.457298	0.53732	1.19717	0.536515	0.866841	ACOC
CTNNA2	0.135818	-0.430932	-0.147557	-0.182217	0.83593	0.326856	ACOC
CTNNA3	1.42744	0.130439	0.778939	0.283636	-0.298942	-0.00765311	ACOC
CTNNB1	0.384445	-0.167767	0.108339	0.6982	0.0656068	0.381904	ACOC
CTNND1	-1.23908	-0.387508	-0.813292	-0.139407	-0.000857904	-0.0701326	ACOC
CTNND2	-0.665406	-0.695634	-0.68052	-0.284377	0.564095	0.139859	ACOC
CTSB	-0.382519	0.0504386	-0.16604	0.666284	0.613059	0.639672	ACOC
CTSD	-0.60247	0.465668	-0.068401	0.106975	0.444022	0.275498	ACOC
CUL1	-0.85669	0.275744	-0.290473	-0.5432	-2.26127	-1.40223	ACOC
CUL2	-0.186989	-0.505918	-0.346453	0.00389882	-0.282263	-0.139182	ACOC
CUL3	-0.939193	0.121748	-0.408722	-0.408003	-0.0973366	-0.25267	ACOC
CUL4A	1.56512	0.687403	1.12626	0.317405	0.715582	0.516494	ACOC
CUL4B	-0.17797	-0.560447	-0.369209	-0.694629	-0.523368	-0.608999	ACOC
CUL5	-1.6395	-1.26783	-1.45366	-0.430047	-1.29616	-0.863104	ACOC
CUL7	-0.701753	-0.560788	-0.631271	0.241869	0.202551	0.22221	ACOC
CUX1	0.989872	0.338751	0.664312	-0.00480662	0.640822	0.318008	ACOC
CUZD1	0.453687	0.612395	0.533041	0.00766204	-0.923835	-0.458087	ACOC
CXCL12	-0.208452	0.815838	0.303693	0.0834389	0.846083	0.464761	ACOC
CXCL14	0.798803	-0.680152	0.0593257	0.477417	0.362736	0.420077	ACOC
CXCL2	1.97115	1.85654	1.91384	1.59978	2.44168	2.02073	ACOC
CXCL5	0.925088	1.01334	0.969216	1.54829	1.33435	1.44132	ACOC
CXCL9	1.13785	1.4689	1.30337	2.18955	1.16519	1.67737	ACOC
CXCR4	-0.091044	0.724621	0.316789	-0.863546	-0.79258	-0.828063	ACOC
CXorf22	0.295905	-0.561888	-0.132992	-1.19908	-0.349097	-0.774089	ACOC
CXorf36	0.0646906	0.207626	0.136159	-0.682311	-0.808279	-0.745295	ACOC
CYB5R3	-0.842171	-0.0858158	-0.463993	-0.596392	-0.345975	-0.471183	ACOC
CYCS	-2.7909	-2.2112	-2.50105	-2.07456	-0.879182	-1.47687	ACOC
CYLD	1.53629	-0.615127	0.460579	-0.0881672	0.11682	0.0143266	ACOC
CYP11A1	-0.844836	0.203492	-0.320672	0.363412	-0.586883	-0.111736	ACOC
CYP11B1	0.225599	1.25767	0.741632	0.862029	0.840157	0.851093	ACOC
CYP17A1	0.256586	0.863351	0.559968	0.589657	0.727594	0.658626	ACOC
CYP19A1	0.392614	-0.363593	0.0145105	0.157562	0.866262	0.511912	ACOC
CYP1A1	0.65793	1.17269	0.915309	0.338025	-0.157407	0.0903092	ACOC
CYP1A2	0.121225	1.75325	0.937236	0.338613	0.0662783	0.202446	ACOC
CYP1B1	-0.438502	0.423756	-0.00737305	-0.523706	-0.51615	-0.519928	ACOC
CYP21A2	0.333073	1.63679	0.984932	-0.0369817	-0.253232	-0.145107	ACOC
CYP24A1	-0.786116	-0.400981	-0.593548	0.544038	-0.21789	0.163074	ACOC
CYP27B1	0.341237	1.39631	0.868775	0.0212509	0.451368	0.23631	ACOC
CYP2A13	0.568683	0.468158	0.51842	1.69756	1.29437	1.49597	ACOC
CYP2A6	0.282504	-0.270575	0.0059646	0.414916	0.240178	0.327547	ACOC
CYP2A7	-0.0267486	1.30552	0.639384	0.614517	0.883178	0.748847	ACOC
CYP2B6	0.232324	0.693959	0.463142	0.789711	0.75968	0.774696	ACOC
CYP2J2	-1.65546	-1.00023	-1.32784	-0.447149	-1.77581	-1.11148	ACOC
CYP3A4	-0.0330977	0.582477	0.27469	0.00556775	0.247795	0.126681	ACOC
CYP51A1	-0.0800775	0.225198	0.0725603	1.10045	1.68979	1.39512	ACOC
DAB1	-0.288522	-1.16357	-0.726048	-0.454293	-0.203359	-0.328826	ACOC
DAB2	-0.198222	-0.477321	-0.337772	0.954295	0.0537587	0.504027	ACOC
DAB2IP	1.29106	0.223504	0.757282	0.748243	0.105566	0.426904	ACOC
DACT1	-2.05269	-1.40459	-1.72864	-1.02927	-0.578437	-0.803853	ACOC
DAP	0.087521	-0.643308	-0.277894	1.07781	-0.170166	0.453823	ACOC
DAP3	-2.87135	-2.57978	-2.72557	-2.03581	-0.0251052	-1.03046	ACOC
DAXX	-0.300653	0.415737	0.057542	0.170135	0.342436	0.256285	ACOC
DBP	-0.179432	0.616967	0.218767	1.67632	1.25915	1.46774	ACOC
DCAF12L1	-0.13198	-0.0230324	-0.0775064	-0.0193656	-0.591544	-0.305455	ACOC
DCAF12L2	-0.576412	0.0422619	-0.267075	-0.0635449	-0.384688	-0.224117	ACOC
DCAF4	-1.02941	-1.41527	-1.22234	-0.769886	-0.425007	-0.597446	ACOC
DCC	-0.104085	-0.656508	-0.380297	-0.328029	-0.709713	-0.518871	ACOC
DCLRE1A	0.0450754	0.723516	0.384296	-0.217278	-1.0402	-0.628739	ACOC
DCLRE1B	-1.67918	-0.836865	-1.25802	-0.462688	-0.797058	-0.629873	ACOC
DCLRE1C	0.845212	-0.389637	0.227787	0.686927	0.348457	0.517692	ACOC
DCN	0.821431	-0.322178	0.249626	0.673089	0.057167	0.365128	ACOC
DCT	0.305812	0.0149199	0.160366	-0.499701	0.165978	-0.166861	ACOC
DCTN2	-0.115832	-1.29292	-0.704374	-0.351925	-0.24868	-0.300302	ACOC
DCTN3	-0.676416	-0.0797514	-0.378084	-0.252924	0.0204563	-0.116234	ACOC
DCTN4	-0.726263	-0.228525	-0.477394	-0.513186	-0.846779	-0.679982	ACOC
DCX	-0.614648	-0.298666	-0.456657	-0.9873	-0.716622	-0.851961	ACOC
DDB1	0.215652	1.03903	0.627339	-1.54163	-0.712185	-1.12691	ACOC
DDB2	0.056485	-0.000814301	0.0278354	-1.08515	-0.633846	-0.859499	ACOC
DDIT3	-1.0392	-0.239413	-0.639307	0.0527001	-0.291273	-0.119287	ACOC
DDIT4	1.00777	0.643129	0.825448	0.237877	1.20371	0.720795	ACOC
DDO	0.0865923	-0.259587	-0.0864976	-0.00405753	-0.639377	-0.321717	ACOC
DDX10	-3.38196	-4.62657	-4.00427	-3.65166	-1.10746	-2.37956	ACOC
DDX11	0.301892	0.570789	0.43634	-0.777265	-0.104772	-0.441019	ACOC
DDX18	-0.0851861	-2.62768	-1.35643	0.276778	-0.056427	0.110175	ACOC
DDX20	-0.902375	-0.0948343	-0.498605	0.512293	-0.200089	0.156102	ACOC
DDX23	-0.666459	-4.2032	-2.43483	-0.768039	-0.208995	-0.488517	ACOC
DDX3Y	1.29307	-1.04399	0.124544	-0.148371	1.08886	0.470244	ACOC
DDX4	-1.10607	-1.07526	-1.09067	0.707539	-0.483814	0.111862	ACOC
DDX54	0.349301	-0.167615	0.0908433	1.02781	0.619796	0.823801	ACOC
DDX6	-0.299458	-1.23046	-0.764958	0.212755	-0.595074	-0.191159	ACOC
DEDD	0.603082	0.211405	0.407243	0.760688	-0.321273	0.219708	ACOC
DEDD2	-0.264685	0.244067	-0.0103086	-0.653948	-0.500468	-0.577208	ACOC
DEFB1	2.49178	1.68373	2.08776	0.848131	1.21768	1.03291	ACOC
DEK	1.23108	1.79101	1.51105	1.83268	0.697947	1.26531	ACOC
DENND2A	-0.244259	-0.650001	-0.44713	1.17021	0.665375	0.91779	ACOC
DENND4A	1.43883	1.06618	1.25251	0.273999	-0.427747	-0.0768744	ACOC
DERA	-0.344344	0.327748	-0.00829826	0.756011	0.45102	0.603515	ACOC
DES	0.115587	-1.5371	-0.710759	0.00994376	0.73948	0.374712	ACOC
DET1	0.956813	-0.175777	0.390518	0.576041	0.775172	0.675607	ACOC
DFFA	0.515189	-1.64007	-0.562442	0.347858	1.35956	0.85371	ACOC
DFFB	-0.460152	-0.420085	-0.440119	1.14981	1.46842	1.30911	ACOC
DGCR6L	0.344976	-0.0779187	0.133529	0.587564	1.44203	1.0148	ACOC
DHCR24	-0.87267	0.113031	-0.379819	-0.145327	-0.137252	-0.14129	ACOC
DHDH	-0.393755	0.0551694	-0.169293	0.487383	-0.603342	-0.0579795	ACOC
DHFR	-1.3072	-0.0444937	-0.675848	0.926161	-1.11333	-0.093585	ACOC
DHRS2	-2.1227	-1.74608	-1.93439	-0.466947	-2.8685	-1.66773	ACOC
DHRS3	0.184498	-0.25841	-0.036956	-0.197358	-0.384683	-0.291021	ACOC
DHRS7	-1.94111	-0.392056	-1.16658	-1.04012	-0.898604	-0.969361	ACOC
DHX16	0.15084	0.295837	0.223338	1.02854	0.344269	0.686407	ACOC
DIABLO	1.15214	1.15258	1.15236	0.66392	1.09427	0.879092	ACOC
DIAPH2	-0.572481	-0.608076	-0.590278	-0.477721	-1.32053	-0.899127	ACOC
DICER1	-1.46252	-0.901912	-1.18222	1.24318	0.773689	1.00843	ACOC
DIP2C	-0.135343	0.832967	0.348812	-0.482528	-0.0166927	-0.24961	ACOC
DIRAS1	0.987287	1.25994	1.12361	-0.481804	0.203942	-0.138931	ACOC
DIRAS3	-0.80885	-0.98546	-0.897155	0.441999	0.461662	0.451831	ACOC
DIS3	-0.361802	1.21761	0.427905	0.315758	-0.406551	-0.0453963	ACOC
DISC1	-0.380844	0.528673	0.0739144	-0.84424	-0.219472	-0.531856	ACOC
DKK1	-0.300236	1.12489	0.412328	-0.395903	-0.390686	-0.393295	ACOC
DKK2	1.32113	0.905999	1.11357	0.756356	0.79594	0.776148	ACOC
DKK3	-0.568477	1.14938	0.290453	0.279416	-0.03825	0.120583	ACOC
DKK4	-0.460662	-0.481192	-0.470927	-0.0428023	0.476783	0.21699	ACOC
DLC1	0.0570681	1.32562	0.691343	-0.329552	-1.37961	-0.854579	ACOC
DLEC1	0.638192	0.569954	0.604073	-0.348193	-0.0393453	-0.193769	ACOC
DLG1	1.37793	1.59605	1.48699	-0.233813	-0.442286	-0.33805	ACOC
DLGAP5	-0.909854	-1.36952	-1.13969	-1.56973	-1.12784	-1.34879	ACOC
DLL1	0.169377	0.200077	0.184727	-1.17608	-0.815545	-0.995812	ACOC
DLL3	0.578294	-0.310002	0.134146	0.543273	0.685032	0.614153	ACOC
DLL4	-0.339081	-0.306383	-0.322732	-0.568227	-0.295824	-0.432026	ACOC
DLST	-3.04228	-1.30747	-2.17488	-2.70295	-2.76393	-2.73344	ACOC
DMBT1	-0.572406	-0.244851	-0.408629	0.479592	0.85823	0.668911	ACOC
DMC1	0.268951	0.256117	0.262534	0.318733	-0.915092	-0.29818	ACOC
DMTF1	0.393131	-0.00393112	0.1946	0.885728	0.979685	0.932706	ACOC
DNA2	-1.78054	0.294637	-0.74295	0.786384	1.47478	1.13058	ACOC
DNAH8	0.622002	-0.0150985	0.303452	-0.561301	0.251566	-0.154867	ACOC
DNAJA1	-0.826656	-2.70967	-1.76816	-0.233957	0.0119618	-0.110998	ACOC
DNAJA2	0.93231	-0.995125	-0.0314077	0.484734	0.442202	0.463468	ACOC
DNAJA4	0.215573	0.444547	0.33006	1.27429	0.382001	0.828146	ACOC
DNAJC15	0.0259136	0.267549	0.146731	1.38569	0.937817	1.16175	ACOC
DNAJC2	-1.02805	-0.673328	-0.850688	-0.241631	-0.649384	-0.445508	ACOC
DNM1	-0.725001	0.0145621	-0.355219	0.181433	0.0175914	0.0995121	ACOC
DNM2	5.00831	2.26605	3.63718	5.05431	3.73042	4.39237	ACOC
DNM3	-0.0435266	-0.43237	-0.237948	0.0807441	-0.261952	-0.0906038	ACOC
DNMT1	1.15464	1.76097	1.4578	1.28473	1.73353	1.50913	ACOC
DNMT3A	-0.19044	0.808292	0.308926	0.0135488	1.21709	0.61532	ACOC
DNMT3B	0.00952362	-0.758719	-0.374598	-0.930418	0.183716	-0.373351	ACOC
DOCK1	0.13586	0.874496	0.505178	0.159297	0.0295754	0.094436	ACOC
DOCK9	-0.580926	-1.14069	-0.860807	0.836268	0.118519	0.477393	ACOC
DOT1L	-0.0415795	-0.643649	-0.342614	-0.370032	0.164725	-0.102654	ACOC
DPAGT1	-0.0593357	-0.142311	-0.100823	0.140466	-0.201885	-0.0307096	ACOC
DPH1	-0.74711	0.49694	-0.125085	-1.75331	-1.88144	-1.81737	ACOC
DPP10	-0.950741	-0.708834	-0.829787	-1.28055	-1.18424	-1.2324	ACOC
DPYD	0.868952	1.74813	1.30854	0.227465	-0.817933	-0.295234	ACOC
DPYSL4	-0.461511	0.0944441	-0.183533	-1.08186	0.612173	-0.234844	ACOC
DSCAML1	-0.597023	-0.585313	-0.591168	-0.332753	-0.398719	-0.365736	ACOC
DSN1	0.895574	1.23903	1.0673	-0.619085	-0.763526	-0.691306	ACOC
DST	0.953479	-1.9035	-0.475013	0.042252	0.483384	0.262818	ACOC
DTL	0.127146	-0.623083	-0.247969	0.398979	0.539031	0.469005	ACOC
DTX1	1.03733	0.691543	0.864436	0.0742673	0.732216	0.403242	ACOC
DTX3L	-1.05808	0.0892473	-0.484417	-0.759602	-1.02358	-0.891591	ACOC
DTX4	-0.846544	-0.729957	-0.78825	-0.675198	0.769226	0.0470136	ACOC
DUSP1	0.427697	0.766586	0.597141	0.297826	0.272911	0.285368	ACOC
DUSP26	-0.801918	-0.680863	-0.74139	-0.99509	-1.9729	-1.484	ACOC
DUSP4	0.17191	1.39989	0.7859	1.70551	1.97118	1.83835	ACOC
DUSP9	0.49186	0.328182	0.410021	-0.208113	-0.375768	-0.29194	ACOC
DYNC1H1	0.588729	-2.22983	-0.820551	0.101872	-0.991872	-0.445	ACOC
DYNC1LI1	0.838502	-0.67019	0.0841559	1.03295	-0.62713	0.20291	ACOC
DYNLL1	1.63061	1.23334	1.43197	2.60604	1.90743	2.25673	ACOC
DZANK1	1.08383	-0.000545375	0.541642	0.654478	-0.105143	0.274667	ACOC
E2F1	-1.32853	-0.889694	-1.10911	-0.632292	-0.465445	-0.548868	ACOC
E2F2	-0.672777	-1.74856	-1.21067	0.829049	0.104967	0.467008	ACOC
E2F3	0.214261	0.403472	0.308867	1.3829	0.576677	0.979787	ACOC
E2F4	0.73673	0.967956	0.852343	1.4588	1.39532	1.42706	ACOC
E2F5	0.555994	0.975252	0.765623	1.04295	0.736458	0.889703	ACOC
E2F7	1.67313	0.794969	1.23405	1.06818	1.75183	1.41001	ACOC
E2F8	0.791127	0.204052	0.49759	1.06173	0.0963883	0.579059	ACOC
E4F1	-0.316321	-0.910384	-0.613353	-1.59065	-0.454997	-1.02283	ACOC
ECHS1	-0.160889	0.227408	0.0332599	0.0260273	0.824328	0.425178	ACOC
ECM2	1.27232	1.04915	1.16074	-0.13095	-0.106497	-0.118723	ACOC
ECT2	0.345231	0.601773	0.473502	0.681077	-1.17578	-0.247353	ACOC
EDA2R	0.500733	2.02453	1.26263	0.265451	1.01736	0.641403	ACOC
EDAR	-0.885424	-0.959763	-0.922593	-0.228708	-0.882155	-0.555432	ACOC
EDDM3B	-0.942806	-1.12038	-1.03159	-1.42002	-2.15941	-1.78972	ACOC
EDIL3	0.517805	-0.570293	-0.0262443	-0.433179	-0.0985789	-0.265879	ACOC
EDN1	0.438259	0.248169	0.343214	1.08199	0.197259	0.639624	ACOC
EDN2	-1.61252	-1.87104	-1.74178	0.50101	0.149141	0.325076	ACOC
EDNRA	0.105379	1.06311	0.584246	-0.0259416	1.12308	0.548571	ACOC
EDNRB	-0.300126	0.0971801	-0.101473	-1.41388	-0.368486	-0.891182	ACOC
EEF1A1	0.639931	-6.13351	-2.74679	-1.95152	-3.92928	-2.9404	ACOC
EEF1A2	0.441975	-0.0968446	0.172565	-0.0350729	1.52812	0.746525	ACOC
EEF1E1	0.349883	1.11723	0.733557	-2.03076	2.10124	0.0352362	ACOC
EFCAB2	1.6966	0.892532	1.29457	1.53578	1.11273	1.32426	ACOC
EFEMP2	0.315186	-0.214605	0.0502905	-1.3345	-1.57183	-1.45317	ACOC
EGF	1.44468	1.80248	1.62358	1.53839	0.741868	1.14013	ACOC
EGFL6	0.213321	2.12634	1.16983	0.159321	-0.550062	-0.195371	ACOC
EGFLAM	-0.825195	-0.625652	-0.725424	0.99677	-0.0474079	0.474681	ACOC
EHMT1	1.46324	1.19666	1.32995	1.94277	1.65576	1.79927	ACOC
EHMT2	-0.00626769	0.829997	0.411865	1.6647	1.7124	1.68855	ACOC
EI24	1.2765	0.951968	1.11423	0.670982	2.02383	1.34741	ACOC
EID1	-0.296666	0.485464	0.0943991	-0.688088	0.813903	0.0629075	ACOC
EIF2S1	-2.19533	-5.48577	-3.84055	-5.10993	-3.19125	-4.15059	ACOC
EIF2S3	-2.60602	-2.11561	-2.36081	-2.42515	-5.74255	-4.08385	ACOC
EIF4A2	-0.967178	-1.14533	-1.05625	-0.19648	-0.794975	-0.495728	ACOC
EIF4E	0.116884	1.14456	0.630721	1.55405	1.12785	1.34095	ACOC
EIF4EBP1	0.0810006	0.863759	0.47238	0.604766	-0.194316	0.205225	ACOC
EIF4G2	0.326288	-0.539202	-0.106457	0.388447	0.200647	0.294547	ACOC
EIF5A	0.0625194	-0.61779	-0.277635	-1.37241	-0.166276	-0.769341	ACOC
EIF5B	-0.705095	-0.856012	-0.780553	0.143843	-2.52613	-1.19115	ACOC
ELF1	0.239188	-0.893783	-0.327298	-0.317781	-0.285831	-0.301806	ACOC
ELF4	-0.00719568	-0.0377625	-0.0224791	-1.61128	-0.477374	-1.04433	ACOC
ELK1	-0.91083	-0.121481	-0.516155	0.774861	1.03852	0.906689	ACOC
ELK3	-0.864417	0.831048	-0.0166846	-0.0157316	-0.295553	-0.155642	ACOC
ELK4	0.227965	1.28049	0.754229	0.577709	0.571549	0.574629	ACOC
ELL	0.0760877	1.32941	0.702748	-1.73478	-1.77194	-1.75336	ACOC
ELN	1.74916	-0.135804	0.806679	-0.279709	0.324326	0.0223088	ACOC
ELOVL2	0.613816	0.757918	0.685867	0.220123	-0.9031	-0.341489	ACOC
EME1	-0.502092	-0.622023	-0.562058	-0.413821	-0.231165	-0.322493	ACOC
EML4	0.651683	0.640074	0.645878	0.276832	-0.336556	-0.0298619	ACOC
EMP1	0.802084	-1.0217	-0.109808	0.331582	-0.119588	0.105997	ACOC
EMP2	0.210084	0.458271	0.334178	0.443039	0.915608	0.679324	ACOC
EMP3	0.906507	0.185016	0.545762	1.04856	1.42982	1.23919	ACOC
ENDOG	0.622731	0.84145	0.732091	0.779241	1.35359	1.06641	ACOC
ENDOV	-2.05265	-0.734738	-1.39369	-1.23498	-1.44137	-1.33817	ACOC
ENGASE	-0.747605	0.124901	-0.311352	-0.0776647	-0.335154	-0.206409	ACOC
ENO1	-0.580959	0.355925	-0.112517	-0.610684	-0.476067	-0.543375	ACOC
ENO2	0.22588	0.438086	0.331983	0.0889089	-0.52	-0.215545	ACOC
ENPP4	0.532721	0.107415	0.320068	0.225043	-0.314306	-0.044632	ACOC
ENTPD5	-0.991551	-0.189928	-0.590739	0.561639	-0.839849	-0.139105	ACOC
ENTPD6	0.0691956	0.252354	0.160775	-0.0534829	0.31776	0.132139	ACOC
EP300	0.831999	-0.104505	0.363747	0.244825	1.13886	0.691841	ACOC
EP400	2.3503	0.645086	1.49769	-0.00555899	-0.106589	-0.056074	ACOC
EPAS1	0.0270164	-0.352446	-0.162715	0.153006	0.0496597	0.101333	ACOC
EPC2	1.68217	1.12978	1.40597	0.653594	0.48242	0.568007	ACOC
EPG5	1.32308	1.152	1.23754	-0.147019	0.109138	-0.0189405	ACOC
EPN2	-0.857381	-0.368573	-0.612977	0.373452	0.921138	0.647295	ACOC
EPO	-0.348486	-0.894507	-0.621497	-0.715894	0.110773	-0.302561	ACOC
EPS15	0.187027	-1.06902	-0.440999	-0.205986	-0.906452	-0.556219	ACOC
ERBB2IP	-1.85761	-1.32699	-1.5923	0.0164146	-0.65666	-0.320123	ACOC
ERC1	0.738399	0.263019	0.500709	0.459106	0.992565	0.725836	ACOC
ERCC1	0.589134	1.18323	0.88618	0.105563	0.550721	0.328142	ACOC
ERCC2	2.8505	1.59287	2.22169	1.60343	1.81541	1.70942	ACOC
ERCC3	-0.886423	0.58566	-0.150382	1.03641	0.808625	0.922519	ACOC
ERCC4	1.12563	0.0915037	0.608567	0.267263	-0.3967	-0.0647185	ACOC
ERCC5	-1.09847	-0.243925	-0.671198	-0.257359	-0.726055	-0.491707	ACOC
ERCC6	0.848097	0.360384	0.60424	0.43996	-1.57308	-0.566558	ACOC
ERCC8	-0.111836	-1.78562	-0.948726	0.0189769	0.699766	0.359372	ACOC
EREG	0.381608	1.49495	0.938278	1.19539	0.0119683	0.603681	ACOC
ERG	-0.600564	0.343341	-0.128612	-0.306897	-0.309429	-0.308163	ACOC
ERRFI1	-1.35181	-0.901896	-1.12685	-0.24497	-1.44899	-0.846979	ACOC
ESCO1	0.314174	1.05405	0.684112	0.199054	-2.01459	-0.90777	ACOC
ESCO2	-0.280815	-0.335416	-0.308116	0.4045	-0.110074	0.147213	ACOC
ESPL1	0.152947	0.715352	0.43415	-0.763671	-0.801166	-0.782419	ACOC
ESR1	-0.363757	0.348138	-0.00780974	0.794827	1.97436	1.38459	ACOC
ESR2	-1.13886	-0.10994	-0.624399	-0.552862	0.0836811	-0.234591	ACOC
ESRRA	-1.01584	-0.894949	-0.955394	-1.15026	-0.899287	-1.02477	ACOC
ETS1	0.52447	-0.173427	0.175522	0.494873	-0.0468234	0.224025	ACOC
ETS2	2.01409	0.785955	1.40002	1.70934	0.812778	1.26106	ACOC
ETV1	0.970564	-0.866159	0.0522026	0.0255323	0.668226	0.346879	ACOC
ETV4	-1.27426	-0.514818	-0.894537	-0.993365	0.700426	-0.146469	ACOC
ETV5	-0.372724	-0.560563	-0.466644	0.847903	0.396823	0.622363	ACOC
ETV6	-0.197746	0.458639	0.130447	0.822448	0.964095	0.893271	ACOC
EVI5	-0.165192	-0.655687	-0.41044	-0.356676	0.181256	-0.08771	ACOC
EWSR1	-0.149054	-0.0093223	-0.0791881	-0.476814	-0.22283	-0.349822	ACOC
EXO1	-0.00324806	-0.0835704	-0.0434093	0.343019	-0.796751	-0.226866	ACOC
EXO5	0.454944	1.05311	0.754025	-0.0877152	0.342156	0.12722	ACOC
EXT1	0.64423	-0.837798	-0.0967842	0.174827	1.18357	0.679199	ACOC
EXT2	-1.15824	-2.18005	-1.66915	-0.925927	-0.497629	-0.711778	ACOC
EYA2	-0.690418	0.456195	-0.117112	0.622355	0.483225	0.55279	ACOC
EZH2	-0.561624	-0.582508	-0.572066	0.470083	-0.527196	-0.0285561	ACOC
F8	0.279384	-0.103816	0.0877836	-0.0897962	0.148502	0.0293527	ACOC
FADD	-0.725153	0.00236126	-0.361396	-0.697642	0.259163	-0.219239	ACOC
FAIM	-0.773866	0.268313	-0.252777	-0.662528	-0.458524	-0.560526	ACOC
FAIM2	-0.665827	-0.759942	-0.712884	-0.491506	-0.847317	-0.669411	ACOC
FAIM3	1.40256	-1.04412	0.179222	-0.573261	-0.655357	-0.614309	ACOC
FAM110A	-0.646062	2.02249	0.688215	0.157293	0.206829	0.182061	ACOC
FAM110B	0.0437714	-0.304262	-0.130245	-0.32103	0.408485	0.0437275	ACOC
FAM110C	-0.427516	0.187845	-0.119835	0.717744	1.35559	1.03667	ACOC
FAM118A	-0.0170444	-1.25723	-0.637137	0.233502	-0.0629459	0.0852781	ACOC
FAM127C	1.22893	0.176582	0.702756	-0.236747	0.519823	0.141538	ACOC
FAM161A	0.472619	0.274488	0.373553	-0.33182	-0.865363	-0.598591	ACOC
FAM161B	0.457545	-0.581607	-0.0620308	-0.76208	0.0467947	-0.357643	ACOC
FAM171B	0.961641	0.177896	0.569768	-1.2499	-0.176998	-0.71345	ACOC
FAM175B	1.15529	0.253078	0.704184	0.512341	-0.0389109	0.236715	ACOC
FAM184A	0.27818	0.504097	0.391139	1.02837	0.783857	0.906111	ACOC
FAM193B	-0.0750129	1.41545	0.670219	-0.268687	0.740928	0.23612	ACOC
FAM19A5	0.822573	2.22468	1.52363	0.869828	0.905648	0.887738	ACOC
FAM220A	0.138295	-1.13982	-0.500763	-0.834701	-0.0790054	-0.456853	ACOC
FAM46D	0.538196	0.0747384	0.306467	-0.990755	-0.114412	-0.552583	ACOC
FAM53B	0.0933941	0.327771	0.210582	0.546106	0.449516	0.497811	ACOC
FAM64A	-0.12735	0.505348	0.188999	-0.703813	0.0422502	-0.330781	ACOC
FAM71D	-0.784985	-0.84793	-0.816457	-0.460951	-1.65167	-1.05631	ACOC
FAM76B	0.929392	-1.6816	-0.376101	0.836439	-0.313174	0.261632	ACOC
FANCA	1.37099	1.70548	1.53823	0.911323	-0.538204	0.186559	ACOC
FANCB	1.55794	0.0418343	0.799886	0.172991	0.318358	0.245674	ACOC
FANCC	1.52865	0.885929	1.20729	1.27718	-0.333982	0.471598	ACOC
FANCD2	0.0490659	-0.360667	-0.155801	0.0363847	-0.870558	-0.417087	ACOC
FANCE	-0.255314	0.757318	0.251002	0.164408	0.307531	0.235969	ACOC
FANCF	-0.866896	-1.04246	-0.954678	0.539662	0.369792	0.454727	ACOC
FANCG	0.843536	1.47992	1.16173	0.451137	-0.287417	0.08186	ACOC
FANCI	0.149692	-1.45647	-0.653389	1.46955	-0.616484	0.426534	ACOC
FANCL	0.349949	-0.550501	-0.100276	1.68959	0.288492	0.989044	ACOC
FANCM	-1.1253	-0.452414	-0.788858	0.71641	-0.429874	0.143268	ACOC
FAS	0.0049346	1.5566	0.780769	0.626542	0.987394	0.806968	ACOC
FASLG	0.90628	-0.141707	0.382286	-1.3196	-1.39661	-1.35811	ACOC
FASN	-4.98614	-2.71803	-3.85209	-4.98806	-3.16344	-4.07575	ACOC
FBLN1	0.210442	1.00346	0.606952	1.40754	1.94707	1.6773	ACOC
FBLN5	-0.152078	-0.00265859	-0.0773681	0.448605	0.0976439	0.273125	ACOC
FBN2	-0.601114	0.595089	-0.0030127	0.00125168	-0.199012	-0.09888	ACOC
FBXL18	-0.104191	-0.299467	-0.201829	0.446537	0.254237	0.350387	ACOC
FBXL20	1.30958	0.255379	0.782482	0.221116	-0.255397	-0.0171408	ACOC
FBXO24	-0.548812	-1.1265	-0.837653	-1.92658	-0.486923	-1.20675	ACOC
FBXO5	-0.520966	-0.167452	-0.344209	2.10765	-0.0880817	1.00979	ACOC
FBXW11	-0.399702	-0.33187	-0.365786	0.335922	0.715119	0.52552	ACOC
FBXW2	-0.243272	0.677345	0.217036	0.227258	0.574613	0.400935	ACOC
FBXW7	1.61891	-0.652702	0.483105	-0.766873	-0.557281	-0.662077	ACOC
FCGBP	-0.0306179	1.27828	0.623832	0.0983542	0.240128	0.169241	ACOC
FCGR1A	-1.26112	-0.735234	-0.998179	-0.151979	-2.28828	-1.22013	ACOC
FCGR2A	0.458637	-0.303101	0.0777679	-0.322563	-0.237861	-0.280212	ACOC
FCGR2B	0.718804	0.2763	0.497552	-0.540366	0.254337	-0.143015	ACOC
FCGR2C	0.187561	-1.07483	-0.443635	1.56363	1.70635	1.63499	ACOC
FCRL4	0.283282	-0.417305	-0.0670115	1.20989	1.00703	1.10846	ACOC
FDPS	0.312041	0.615071	0.463556	-0.259043	-0.383915	-0.321479	ACOC
FEM1B	0.619275	0.0351112	0.327193	-0.125314	-0.366121	-0.245718	ACOC
FEN1	-1.1956	0.656047	-0.269777	1.21313	0.839544	1.02634	ACOC
FEV	-0.204045	-0.48986	-0.346953	1.60246	1.33048	1.46647	ACOC
FEZ1	-0.735503	-0.724388	-0.729946	0.346265	-0.260786	0.0427399	ACOC
FGF1	-0.0159615	-0.368754	-0.192358	0.897787	-0.64944	0.124173	ACOC
FGF13	-1.10398	-0.0372335	-0.570605	-0.451043	0.153849	-0.148597	ACOC
FGF14	0.402484	0.464012	0.433248	-0.337227	0.239544	-0.0488415	ACOC
FGF2	-0.0197881	0.255903	0.118058	0.941516	0.146659	0.544087	ACOC
FGF20	0.883711	0.614543	0.749127	-0.314253	-0.353823	-0.334038	ACOC
FGF23	0.237954	0.452259	0.345106	-0.798887	-0.339858	-0.569373	ACOC
FGF7	0.681493	-1.08628	-0.202392	0.377258	0.801492	0.589375	ACOC
FGF9	0.503611	1.55259	1.0281	-0.0377987	0.0736202	0.0179107	ACOC
FGFR1OP	2.30101	1.08199	1.6915	0.475694	1.49445	0.985072	ACOC
FH	-0.906267	0.0774408	-0.414413	0.401726	-0.0880907	0.156817	ACOC
FHIT	1.19647	0.791877	0.994176	0.768873	1.29206	1.03047	ACOC
FHL1	0.251336	-0.380891	-0.0647774	1.13776	0.355552	0.746656	ACOC
FHL2	-0.946159	-0.270648	-0.608404	-1.09118	0.247455	-0.42186	ACOC
FICD	0.740247	0.0225537	0.3814	-0.623742	0.798568	0.0874131	ACOC
FIGF	0.526959	-0.335602	0.0956785	0.429488	0.260809	0.345149	ACOC
FIP1L1	-0.235105	-0.579718	-0.407412	0.730356	-0.310508	0.209924	ACOC
FJX1	1.08103	-0.187094	0.446969	0.753727	0.545193	0.64946	ACOC
FKBP1A	-0.912852	0.377971	-0.267441	-0.589002	-0.220397	-0.404699	ACOC
FKBP8	1.29077	0.999115	1.14494	-0.313804	0.546849	0.116523	ACOC
FKBP9	-0.619928	0.221677	-0.199126	0.024887	0.623655	0.324271	ACOC
FLAD1	-0.255989	0.115201	-0.0703942	0.329608	-0.578549	-0.12447	ACOC
FLCN	-0.605062	-0.423426	-0.514244	-0.423873	-0.679636	-0.551754	ACOC
FLI1	-0.385406	0.649085	0.131839	-0.454463	-0.121668	-0.288066	ACOC
FLII	-0.899877	-0.191219	-0.545548	1.4617	-0.114702	0.673501	ACOC
FLNA	-0.575435	-0.280933	-0.428184	-0.342963	-0.120574	-0.231769	ACOC
FLNB	0.979188	1.21425	1.09672	0.148951	-0.43259	-0.14182	ACOC
FLNC	-1.70206	-0.18314	-0.942599	-0.995751	-0.759566	-0.877658	ACOC
FMOD	0.0749788	-0.314979	-0.12	0.613019	0.451543	0.532281	ACOC
FN1	-0.798386	1.29593	0.248771	0.45803	0.143425	0.300727	ACOC
FNBP1	0.596768	0.917363	0.757065	-0.537158	-0.292441	-0.4148	ACOC
FOS	-1.27355	-0.355071	-0.814311	-0.412244	-0.555851	-0.484048	ACOC
FOSB	1.45263	1.51777	1.4852	0.891697	2.43399	1.66284	ACOC
FOSL1	-0.96734	0.805836	-0.0807518	-1.4149	-0.678107	-1.0465	ACOC
FOXC1	0.473312	0.392751	0.433031	0.935041	1.26356	1.0993	ACOC
FOXG1	-0.667149	-0.326836	-0.496993	-0.209396	-0.189683	-0.19954	ACOC
FOXI1	-0.341602	0.952453	0.305426	1.13528	-0.559498	0.287893	ACOC
FOXL2	-0.372294	0.544243	0.0859746	-0.562436	0.248729	-0.156853	ACOC
FOXN3	-0.75403	-0.794399	-0.774214	-0.598822	-1.64141	-1.12012	ACOC
FOXO1	-0.326813	-1.13971	-0.73326	0.0634279	0.714392	0.38891	ACOC
FOXO3	-0.98629	0.51493	-0.23568	-0.282361	-0.552191	-0.417276	ACOC
FOXO4	0.883736	-0.515973	0.183881	0.677298	0.987158	0.832228	ACOC
FPGT	0.478399	1.12471	0.801552	-1.26042	-0.0815282	-0.670972	ACOC
FRAT1	1.40399	1.34308	1.37354	0.867968	1.72333	1.29565	ACOC
FREM1	0.164434	-0.133144	0.0156446	0.196521	0.797955	0.497238	ACOC
FRMPD4	-0.571848	0.145481	-0.213184	0.424158	0.397628	0.410893	ACOC
FRS2	0.420902	-0.379106	0.0208979	-0.0320227	0.545001	0.256489	ACOC
FRY	-0.310658	-0.237355	-0.274006	-0.300756	-0.648238	-0.474497	ACOC
FSCB	0.0214252	0.0117703	0.0165977	-1.29751	-0.595985	-0.94675	ACOC
FSIP2	0.731366	-0.0586036	0.336381	0.337361	-0.458985	-0.0608118	ACOC
FSTL3	0.882369	0.714614	0.798491	0.74747	1.74167	1.24457	ACOC
FSTL5	0.664788	0.723173	0.69398	1.11278	1.1419	1.12734	ACOC
FURIN	-0.322825	0.905999	0.291587	-1.7389	-0.519055	-1.12898	ACOC
FUS	-0.157262	1.0799	0.461321	0.180401	-0.690322	-0.25496	ACOC
FUT1	-0.283229	-1.64515	-0.964189	0.514307	0.700857	0.607582	ACOC
FUT11	0.104342	0.618382	0.361362	-1.03602	-0.221431	-0.628723	ACOC
FUT3	1.10326	0.209217	0.65624	1.45799	0.411041	0.934518	ACOC
FUT8	-0.743569	-1.18206	-0.962812	-1.22917	-0.173364	-0.701267	ACOC
FUT9	0.317758	0.814453	0.566106	0.525839	-0.581135	-0.0276479	ACOC
FXR1	-0.885087	-0.690993	-0.78804	0.0390816	-0.674074	-0.317496	ACOC
FXYD1	0.655099	1.55641	1.10575	1.08033	0.33274	0.706536	ACOC
FZD1	-0.187545	0.48591	0.149183	0.0106698	-0.420021	-0.204676	ACOC
FZD10	0.563723	1.60488	1.0843	0.270779	0.413242	0.342011	ACOC
FZD3	0.117079	-0.817328	-0.350125	-0.167944	0.696369	0.264212	ACOC
FZD6	2.48252	0.144517	1.31352	0.425047	0.486178	0.455613	ACOC
FZD7	-0.757965	-0.00691184	-0.382438	-0.746642	0.675762	-0.0354401	ACOC
FZD8	0.110096	1.32519	0.717643	0.302662	0.293823	0.298242	ACOC
FZR1	0.318699	0.721679	0.520189	-0.146029	0.566287	0.210129	ACOC
G0S2	0.580227	1.39188	0.986056	1.08342	1.80512	1.44427	ACOC
G6PD	-0.342584	1.0715	0.364459	0.355849	0.460066	0.407957	ACOC
GAB1	-0.439718	0.684433	0.122358	0.597701	-0.0908953	0.253403	ACOC
GABARAPL2	0.609947	0.223504	0.416725	-0.210755	-1.06276	-0.636758	ACOC
GADD45A	-1.32167	-1.30792	-1.31479	-0.689399	0.149896	-0.269752	ACOC
GADD45B	0.02278	0.529855	0.276318	0.0925087	0.760604	0.426556	ACOC
GADD45G	0.66485	1.29414	0.979493	1.02056	0.148608	0.584583	ACOC
GADD45GIP1	-2.05245	-0.660675	-1.35656	-0.442363	0.637819	0.0977281	ACOC
GAL3ST1	0.864473	0.109794	0.487133	-0.0566286	1.44703	0.695199	ACOC
GALNS	-0.42471	0.981566	0.278428	-0.42177	-0.0471244	-0.234447	ACOC
GALNT10	-1.6294	0.161469	-0.733966	-0.45744	-0.361793	-0.409616	ACOC
GALNT4	0.0829863	0.577125	0.330056	-0.179749	-0.674053	-0.426901	ACOC
GALNT5	0.391855	-0.704972	-0.156558	0.257425	-0.404724	-0.0736494	ACOC
GALNT6	0.161015	0.23993	0.200472	-0.302842	-1.36214	-0.832493	ACOC
GALNTL5	0.00291009	-0.292256	-0.144673	0.45278	-0.78551	-0.166365	ACOC
GALNTL6	0.797426	-0.384538	0.206444	0.144448	-0.388357	-0.121955	ACOC
GALT	-0.188732	0.787444	0.299356	0.230327	0.386248	0.308288	ACOC
GAMT	1.62204	1.06498	1.34351	0.760505	1.92277	1.34164	ACOC
GANAB	-0.903743	-0.218643	-0.561193	-0.75112	-1.31996	-1.03554	ACOC
GARNL3	0.389129	-0.805143	-0.208007	-0.0435182	0.419927	0.188204	ACOC
GAS1	-0.0575719	1.03169	0.487057	1.37051	0.947631	1.15907	ACOC
GAS2	0.179852	-1.09115	-0.455649	-0.0767113	0.448229	0.185759	ACOC
GAS2L1	0.378715	0.677927	0.528321	-1.33118	-1.6829	-1.50704	ACOC
GAS2L2	-1.46198	-1.36787	-1.41492	-1.06397	-1.23193	-1.14795	ACOC
GAS2L3	1.11411	0.463493	0.788804	0.762356	0.0246902	0.393523	ACOC
GAS6	1.08825	0.893878	0.991065	0.462288	0.149426	0.305857	ACOC
GAS7	-1.98462	-1.1229	-1.55376	-0.297221	-0.834235	-0.565728	ACOC
GAST	-0.338825	-0.66371	-0.501267	-1.18681	0.00751116	-0.589651	ACOC
GATA1	-0.710367	-1.07347	-0.891918	-2.04816	-0.102267	-1.07521	ACOC
GATA3	0.358456	0.508124	0.43329	0.495719	0.580985	0.538352	ACOC
GATA4	-0.138844	-0.98068	-0.559762	-0.357768	0.965332	0.303782	ACOC
GATA6	0.257669	1.01629	0.636981	-0.128641	-0.500484	-0.314563	ACOC
GBA3	0.525388	0.495984	0.510686	0.0960259	0.491612	0.293819	ACOC
GBE1	1.88128	0.783586	1.33243	0.366486	0.0448261	0.205656	ACOC
GBGT1	-0.872822	0.111124	-0.380849	-0.348364	-0.227591	-0.287977	ACOC
GCLC	1.82434	1.65976	1.74205	-0.315955	-0.0279838	-0.171969	ACOC
GCLM	-0.928885	-1.16978	-1.04933	-0.434092	-1.67076	-1.05242	ACOC
GCNT1	-0.157698	0.626436	0.234369	0.0612103	-0.857398	-0.398094	ACOC
GCNT4	0.142073	-1.47093	-0.664427	0.848525	0.729208	0.788867	ACOC
GDA	2.71637	0.653137	1.68475	1.6695	0.0464246	0.857963	ACOC
GDF1	-0.0839443	1.91514	0.915599	1.09557	0.989623	1.0426	ACOC
GDF15	0.335544	0.810748	0.573146	0.721652	-0.0184675	0.351592	ACOC
GDF6	0.384655	-0.381672	0.00149117	0.957535	1.20421	1.08087	ACOC
GFAP	-0.488799	0.0550649	-0.216867	-0.430503	1.36927	0.469384	ACOC
GFI1	-0.0145597	0.026014	0.00572717	-0.560642	0.0089749	-0.275834	ACOC
GFI1B	1.45255	0.899363	1.17595	2.0704	2.28102	2.17571	ACOC
GFOD1	-0.645325	-0.159569	-0.402447	0.000840933	0.573754	0.287298	ACOC
GFRA1	-0.35111	-0.44657	-0.39884	1.34254	0.157365	0.74995	ACOC
GFRAL	-0.235865	-0.141182	-0.188523	-0.69178	-0.460251	-0.576015	ACOC
GGT1	-0.85936	-0.0686188	-0.46399	-0.400853	-0.390127	-0.39549	ACOC
GGTLC2	1.23348	0.815506	1.02449	0.312935	0.127129	0.220032	ACOC
GH1	0.00825339	0.749867	0.37906	-0.257463	0.0598952	-0.0987838	ACOC
GH2	0.466628	1.12999	0.79831	0.657544	0.203163	0.430354	ACOC
GHR	0.86997	1.16001	1.01499	0.173629	-0.282644	-0.0545073	ACOC
GHRH	-0.448614	-0.234149	-0.341382	-0.800236	-0.567945	-0.684091	ACOC
GIGYF1	0.154485	-0.0909111	0.031787	-0.494907	-0.396988	-0.445947	ACOC
GINS1	2.1833	0.734839	1.45907	0.761468	0.743891	0.75268	ACOC
GINS2	0.985845	-0.0336449	0.4761	1.53404	1.36555	1.44979	ACOC
GINS4	1.10498	0.581444	0.843214	0.368445	2.31848	1.34346	ACOC
GJA1	-0.390352	-0.65711	-0.523731	0.903818	2.11432	1.50907	ACOC
GLCCI1	0.430185	-0.64032	-0.105068	-0.108733	-0.455321	-0.282027	ACOC
GLG1	-0.331745	-0.357571	-0.344658	0.923663	-0.584142	0.169761	ACOC
GLI1	-0.0644673	-0.184567	-0.124517	-0.0207002	-1.64898	-0.834839	ACOC
GLI3	-0.0366854	0.286082	0.124698	-0.359848	0.374951	0.00755133	ACOC
GLO1	-0.270688	0.476966	0.103139	0.240144	1.07049	0.655319	ACOC
GLRX3	1.86068	-0.341645	0.759516	0.448752	1.00082	0.724786	ACOC
GLT1D1	1.07698	0.493521	0.78525	0.61601	0.980472	0.798241	ACOC
GLTSCR1	0.813636	1.1316	0.972619	0.198639	-0.310638	-0.0559999	ACOC
GML	-0.008967	0.0364736	0.0137533	0.414129	0.07595	0.24504	ACOC
GMNN	0.394986	-0.189258	0.102864	1.88241	0.175469	1.02894	ACOC
GMPR2	-1.07886	-0.24686	-0.662859	-0.693691	-0.590682	-0.642187	ACOC
GMPS	-0.141146	-2.36168	-1.25141	-0.823993	-2.02432	-1.42415	ACOC
GNA12	-0.116171	0.0261634	-0.0450039	-0.0557808	0.735744	0.339981	ACOC
GNAI1	0.434851	0.404635	0.419743	0.487537	-0.299986	0.0937755	ACOC
GNAS	2.08383	-0.0926559	0.995587	0.86431	-0.16403	0.35014	ACOC
GNB2	-0.654274	-0.31248	-0.483377	0.140537	-0.476675	-0.168069	ACOC
GNB5	0.336392	-0.0649535	0.135719	-0.781951	0.320665	-0.230643	ACOC
GNG10	0.265476	-1.17867	-0.456595	-0.0243453	-0.106306	-0.0653254	ACOC
GNG11	-0.448773	-1.50941	-0.979092	-1.01765	-0.532184	-0.774916	ACOC
GNG3	-2.07746	-1.59745	-1.83746	-1.06777	-0.438704	-0.753235	ACOC
GNG7	1.38986	1.66211	1.52598	0.730117	0.688404	0.709261	ACOC
GNG8	-0.140317	1.22672	0.543201	0.591536	1.30753	0.949535	ACOC
GNL1	-0.192067	0.945662	0.376798	0.313719	-0.273647	0.0200359	ACOC
GNPDA2	0.620485	1.09366	0.857072	1.05842	1.25282	1.15562	ACOC
GNRH1	1.21488	0.711462	0.963173	1.45137	0.997043	1.22421	ACOC
GNRH2	-0.612595	-0.4302	-0.521398	-0.0209943	-0.136569	-0.0787817	ACOC
GOLGA5	-1.99769	-1.77563	-1.88666	-0.660372	-0.92132	-0.790846	ACOC
GOPC	1.30994	0.846649	1.07829	1.1859	-0.148214	0.518844	ACOC
GPC3	0.799437	-0.110626	0.344405	1.01853	0.420782	0.719658	ACOC
GPHN	-0.427804	1.1968	0.384498	-0.0136811	-0.278663	-0.146172	ACOC
GPI	-0.58364	-0.396546	-0.490093	0.460909	0.211084	0.335996	ACOC
GPLD1	-0.504776	-0.517274	-0.511025	-1.14445	-0.889886	-1.01717	ACOC
GPR112	-0.0962917	0.481816	0.192762	0.627462	-0.520356	0.0535533	ACOC
GPR132	-1.05893	0.173511	-0.442708	-0.285158	0.213559	-0.0357992	ACOC
GPR158	0.293515	1.10392	0.698719	-0.454934	0.542495	0.0437804	ACOC
GPRASP1	0.0442725	-0.884205	-0.419966	-0.115291	-0.048383	-0.0818368	ACOC
GPS1	-1.46999	-0.292308	-0.881151	-1.20472	-0.734746	-0.969731	ACOC
GPS2	-0.010379	-0.262703	-0.136541	-1.02254	0.109954	-0.456295	ACOC
GPT	0.337667	0.877528	0.607597	0.561349	1.14424	0.852793	ACOC
GPX4	-0.40369	-2.77283	-1.58826	-0.874916	-1.86358	-1.36925	ACOC
GRAP2	1.38259	0.681659	1.03212	0.626939	0.325226	0.476082	ACOC
GRB10	-1.28664	-2.01856	-1.6526	-1.26686	-0.129516	-0.698188	ACOC
GRB2	-0.912719	-1.65463	-1.28367	0.0105483	0.912042	0.461295	ACOC
GREM2	-0.398554	0.569438	0.0854422	0.600261	0.472375	0.536318	ACOC
GRHPR	-0.545095	1.49509	0.474998	-0.364715	0.125189	-0.119763	ACOC
GRIA4	-0.224862	0.510472	0.142805	0.368685	-1.04217	-0.336743	ACOC
GRIK1	-0.867721	-0.405167	-0.636444	0.130643	0.464681	0.297662	ACOC
GRIN2A	1.19185	0.0289088	0.61038	0.535585	1.75607	1.14583	ACOC
GRIN2B	-0.465857	-0.374412	-0.420134	1.33444	0.790098	1.06227	ACOC
GRM1	0.856754	1.62488	1.24082	1.09637	0.636253	0.866314	ACOC
GRM3	-0.932781	-1.83715	-1.38497	0.0513014	0.494554	0.272928	ACOC
GRM5	0.137455	-0.83053	-0.346537	0.48806	0.302227	0.395144	ACOC
GRP	-0.539303	-0.0277907	-0.283547	-1.21744	-0.88545	-1.05145	ACOC
GSE1	1.08758	1.25172	1.16965	1.49995	1.34459	1.42227	ACOC
GSN	0.406677	0.363066	0.384872	-0.75323	0.0890951	-0.332067	ACOC
GSPT1	-0.712896	-0.984657	-0.848776	-0.460349	-1.79554	-1.12795	ACOC
GSPT2	-1.29574	1.68881	0.196536	0.576123	0.826253	0.701188	ACOC
GSTA1	-0.22389	-0.531293	-0.377591	-0.968408	-0.841399	-0.904904	ACOC
GSTM1	-0.60016	0.968682	0.184261	0.14236	-0.198971	-0.0283057	ACOC
GSTM2	-0.611829	0.274612	-0.168609	0.560741	-1.15731	-0.298283	ACOC
GSTM3	-1.93025	-1.40536	-1.66781	-0.433841	0.327406	-0.0532177	ACOC
GSTM5	-1.04841	-1.98709	-1.51775	-0.480297	-1.35716	-0.918727	ACOC
GSTP1	-0.0346769	0.0558449	0.010584	-0.306135	0.568117	0.130991	ACOC
GSTT1	0.387921	-0.287824	0.0500483	-0.834622	1.09071	0.128045	ACOC
GSTZ1	-0.879134	0.78194	-0.0485973	-0.340957	-0.145915	-0.243436	ACOC
GTF2B	0.352938	-1.5065	-0.576779	-2.11599	-3.33597	-2.72598	ACOC
GTF2H1	-0.624902	-0.1722	-0.398551	0.134868	-0.89624	-0.380686	ACOC
GTF2H2C	-1.39152	0.70348	-0.344023	-0.724892	-0.0373708	-0.381131	ACOC
GTF2H3	0.90429	0.520029	0.71216	0.197017	1.01418	0.605599	ACOC
GTF2H4	0.591974	-0.844915	-0.12647	0.303691	-0.324576	-0.0104423	ACOC
GTF2H5	1.34677	0.113629	0.730201	0.829139	0.354246	0.591693	ACOC
GTPBP4	1.10729	0.88641	0.996848	1.92212	0.866118	1.39412	ACOC
GTSE1	-0.772655	0.66482	-0.0539174	0.262575	-0.622975	-0.1802	ACOC
GUCY1A2	-0.13513	-0.26598	-0.200555	0.626675	0.647767	0.637221	ACOC
GUCY1A3	0.919448	0.912178	0.915813	1.08818	0.0810319	0.584606	ACOC
GUCY1B3	-0.368344	-0.146793	-0.257568	0.84739	0.669507	0.758449	ACOC
H2AFX	-1.49018	0.233916	-0.628134	0.100566	1.18238	0.641475	ACOC
H2AFY	-0.864023	-0.592511	-0.728267	-0.336677	0.566699	0.115011	ACOC
H3F3A	1.08828	-1.39097	-0.151348	1.45592	-1.8768	-0.210443	ACOC
H3F3B	0.421167	-1.79335	-0.68609	-0.101745	0.971788	0.435021	ACOC
H3F3C	-1.45237	-2.07669	-1.76453	0.472634	-0.0729597	0.199837	ACOC
HADHB	0.290405	0.214349	0.252377	-0.285348	-1.06415	-0.674747	ACOC
HAGHL	1.24538	0.548491	0.896934	0.85299	2.10489	1.47894	ACOC
HAPLN1	0.521384	-0.499934	0.0107249	-0.383224	-0.254652	-0.318938	ACOC
HAS3	0.51052	0.583338	0.546929	0.224814	0.161957	0.193386	ACOC
HAUS1	1.02888	-1.71386	-0.34249	-0.785522	-0.852319	-0.81892	ACOC
HAUS2	0.26902	0.279228	0.274124	-0.0470372	0.264665	0.108814	ACOC
HAUS5	-1.03446	1.22586	0.0956999	-0.668888	-0.151841	-0.410365	ACOC
HBP1	-1.36681	-1.22958	-1.2982	-0.894275	-1.39789	-1.14608	ACOC
HCFC1	-0.266137	1.55448	0.644171	0.345331	2.60435	1.47484	ACOC
HDAC1	0.306059	-0.687575	-0.190758	0.683214	0.988538	0.835876	ACOC
HDAC10	0.39809	0.195017	0.296553	0.389027	0.200184	0.294605	ACOC
HDAC2	0.207201	-0.0129301	0.0971355	-1.48083	-1.63428	-1.55756	ACOC
HDAC3	-1.63083	0.261887	-0.68447	-1.02535	-0.359158	-0.692255	ACOC
HDAC4	2.27851	0.913258	1.59588	-0.0595633	0.78676	0.363598	ACOC
HDAC5	-1.41163	-0.536904	-0.974267	-1.24271	-0.670115	-0.956413	ACOC
HDAC6	-1.02621	-0.200477	-0.613344	-0.33123	0.48944	0.0791055	ACOC
HDAC7	0.420361	1.17441	0.797386	0.400706	-0.748157	-0.173726	ACOC
HDAC8	-1.60819	0.452948	-0.577622	0.155579	-1.15698	-0.500701	ACOC
HDAC9	-0.196329	0.619982	0.211826	0.700523	1.01112	0.855819	ACOC
HEATR2	-1.24945	-0.0166336	-0.633042	1.37943	0.902778	1.1411	ACOC
HECW1	-0.585261	-0.163913	-0.374587	-0.785978	0.0978968	-0.34404	ACOC
HELLS	1.29043	0.281826	0.78613	-0.670044	-0.158736	-0.41439	ACOC
HEPACAM	-0.464185	0.814511	0.175163	-0.554955	1.20295	0.323998	ACOC
HEPH	-0.853029	0.328118	-0.262455	0.451038	-1.30572	-0.427343	ACOC
HERC2	-0.337614	0.0299685	-0.153823	-0.527995	-0.27073	-0.399363	ACOC
HEYL	-0.621074	-0.1678	-0.394437	-0.311508	0.445118	0.0668047	ACOC
HGF	-1.47258	-0.194559	-0.833568	0.22118	0.575931	0.398555	ACOC
HIC1	-0.312206	1.02243	0.355111	0.617262	0.0206784	0.31897	ACOC
HIF1A	0.430559	-0.384284	0.0231376	-0.151804	0.491066	0.169631	ACOC
HIP1	-0.827614	0.15636	-0.335627	1.2424	0.415799	0.829098	ACOC
HIRA	-0.142036	-1.27397	-0.708004	-2.08405	-0.778516	-1.43128	ACOC
HIST1H4I	-0.554223	0.463518	-0.0453527	-0.473792	-0.000264045	-0.237028	ACOC
HLA-DQA1	-1.14186	0.145511	-0.498174	-1.16056	0.299677	-0.43044	ACOC
HLA-DRA	0.505565	0.489209	0.497387	0.24229	-0.534508	-0.146109	ACOC
HLA-F	-0.896211	0.795319	-0.0504459	0.370347	0.642498	0.506422	ACOC
HLA-G	-0.479203	0.1856	-0.146802	-0.0185616	-0.151494	-0.085028	ACOC
HLF	0.144647	-0.309446	-0.0823996	0.287863	0.415979	0.351921	ACOC
HMBS	-1.07456	-1.03945	-1.057	1.62221	1.02438	1.32329	ACOC
HMG20B	2.15333	1.67049	1.91191	2.01703	0.642394	1.32971	ACOC
HMGA1	0.590761	2.17096	1.38086	0.567922	1.18842	0.87817	ACOC
HMGA2	-0.369185	0.449189	0.0400023	-1.81805	-0.706124	-1.26209	ACOC
HMGB1	0.856043	-1.88801	-0.515983	-0.360972	-0.386091	-0.373531	ACOC
HMGB2	0.771827	1.84078	1.3063	0.79479	0.0120751	0.403432	ACOC
HMOX1	0.26303	-1.16009	-0.44853	-0.150488	0.422009	0.13576	ACOC
HN1	-0.989842	-0.26888	-0.629361	0.11251	-0.627243	-0.257366	ACOC
HNF1A	-0.615348	-0.0698617	-0.342605	1.96922	1.00476	1.48699	ACOC
HNF4A	0.423527	-0.169779	0.126874	-1.23618	-0.0265841	-0.631382	ACOC
HNRNPA0	0.90446	0.253563	0.579011	-0.0848051	1.09258	0.503885	ACOC
HNRNPA2B1	0.234658	-0.95795	-0.361646	0.454888	-1.6969	-0.621005	ACOC
HNRNPA3	0.62284	-0.298349	0.162246	-0.231387	-1.02953	-0.630457	ACOC
HOMER3	-0.0172838	1.36497	0.673843	0.465931	0.0183227	0.242127	ACOC
HOOK1	1.17909	-0.362874	0.408107	0.952802	-1.16105	-0.104126	ACOC
HOXA11	-2.34023	-0.766063	-1.55315	-1.45287	-0.186568	-0.819717	ACOC
HOXA13	-1.09196	-0.541337	-0.81665	0.507206	-0.011543	0.247832	ACOC
HOXA9	-2.01736	-0.0551121	-1.03623	-1.72644	-0.562942	-1.14469	ACOC
HOXC11	0.966186	-0.373776	0.296205	-0.0895966	0.488544	0.199474	ACOC
HOXC13	0.408402	0.174367	0.291384	0.658482	0.446981	0.552732	ACOC
HOXD11	-0.282182	-1.02735	-0.654766	0.0279645	0.221817	0.124891	ACOC
HOXD13	-0.648716	-1.17854	-0.913627	-0.0369236	-0.551258	-0.294091	ACOC
HPCA	-2.03024	-0.493856	-1.26205	-1.58325	-0.177819	-0.880537	ACOC
HPCAL4	-1.65555	-1.15178	-1.40367	-0.410457	-0.225058	-0.317758	ACOC
HPGD	0.763733	0.884956	0.824345	1.25278	0.184271	0.718524	ACOC
HPSE	1.70338	1.12764	1.41551	0.708356	0.914188	0.811272	ACOC
HPSE2	1.67684	1.91181	1.79433	1.18875	1.7111	1.44993	ACOC
HRAS	-1.4621	-0.580575	-1.02134	-1.10337	-0.215848	-0.659608	ACOC
HRASLS	0.874035	0.0748867	0.474461	1.1494	0.799367	0.974386	ACOC
HRK	-0.371283	-2.0257	-1.19849	0.056773	-0.203021	-0.0731239	ACOC
HRNR	0.876852	1.22638	1.05161	0.514611	0.230102	0.372356	ACOC
HS3ST5	0.963471	0.165842	0.564657	0.573597	0.449391	0.511494	ACOC
HS6ST1	-1.81823	-0.350029	-1.08413	-1.74761	-0.978241	-1.36293	ACOC
HS6ST3	0.195218	-0.954228	-0.379505	-0.18054	0.817866	0.318663	ACOC
HSD11B1	1.06272	1.36591	1.21432	0.857471	0.0534178	0.455444	ACOC
HSD17B1	-0.293577	0.0144089	-0.139584	-0.516092	0.0212732	-0.247409	ACOC
HSD17B2	-0.116397	0.285085	0.084344	0.498432	-0.107004	0.195714	ACOC
HSD17B3	1.30147	0.82639	1.06393	-0.341021	0.564254	0.111617	ACOC
HSD17B4	-2.12237	0.783781	-0.669295	-0.497191	0.0204213	-0.238385	ACOC
HSD3B1	-1.15106	-2.24818	-1.69962	0.767741	0.642318	0.70503	ACOC
HSD3B2	-1.26941	-2.29567	-1.78254	0.118631	-0.536781	-0.209075	ACOC
HSP90AA1	-0.862605	-1.98926	-1.42593	-1.23158	0.15952	-0.53603	ACOC
HSP90AB1	0.0978405	-0.240945	-0.0715522	0.209371	0.555219	0.382295	ACOC
HSP90B1	0.839871	-0.706827	0.0665217	-0.236116	-1.1922	-0.714158	ACOC
HSPA14	-0.131279	-2.29282	-1.21205	-0.00991166	1.69516	0.842624	ACOC
HSPA1B	-0.232902	-0.104748	-0.168825	0.370416	-0.264667	0.0528746	ACOC
HSPA2	-1.14773	0.786848	-0.180439	-0.458166	-0.776149	-0.617158	ACOC
HSPA4	1.03235	0.770798	0.901574	-0.720189	0.0386039	-0.340793	ACOC
HSPA8	-0.895345	-0.924989	-0.910167	-0.280401	0.596252	0.157925	ACOC
HSPB1	-0.740938	-0.737518	-0.739228	-0.575279	0.922739	0.17373	ACOC
HSPBAP1	-0.144876	0.259878	0.0575008	-0.328706	-1.12586	-0.727284	ACOC
HTATIP2	1.02937	-1.07272	-0.0216728	-0.896769	-0.0012919	-0.449031	ACOC
HTATSF1	0.184046	1.86368	1.02386	-0.711586	-1.43542	-1.0735	ACOC
HUS1	-1.55608	-1.50383	-1.52996	-0.944521	-1.3777	-1.16111	ACOC
HUS1B	0.740479	1.21217	0.976324	0.188344	-0.292053	-0.0518546	ACOC
HUWE1	-1.07228	-2.71341	-1.89284	-0.2307	-0.849003	-0.539852	ACOC
HYI	-2.2374	-0.822293	-1.52985	-0.908398	-0.913594	-0.910996	ACOC
ICAM1	0.873237	0.607459	0.740348	0.782902	0.45397	0.618436	ACOC
ICAM3	0.753801	0.279758	0.516779	0.623991	-0.328554	0.147718	ACOC
ICAM5	0.379832	0.259628	0.31973	0.471617	-0.110577	0.18052	ACOC
ID1	-0.349338	0.460849	0.0557554	-0.260915	0.556828	0.147957	ACOC
ID2	0.499965	0.850919	0.675442	1.67373	0.380979	1.02736	ACOC
ID4	-0.552844	0.819449	0.133302	-0.616133	0.0106643	-0.302734	ACOC
IDH1	-0.0454122	0.242766	0.0986768	0.767407	0.366285	0.566846	ACOC
IDH2	-0.227772	0.437372	0.1048	0.231223	1.30942	0.770323	ACOC
IDI1	-1.0977	-0.588217	-0.842957	-0.198515	-0.069302	-0.133909	ACOC
IDI2	0.0516382	-0.601832	-0.275097	0.863645	0.592012	0.727829	ACOC
IDO1	-0.706061	-0.0176466	-0.361854	-1.4102	-1.22942	-1.31981	ACOC
IDO2	-0.309682	0.341053	0.0156851	0.13744	0.537336	0.337388	ACOC
IDUA	0.958662	1.64587	1.30227	1.79706	3.13357	2.46532	ACOC
IER3	0.645358	-0.845335	-0.0999886	-0.0960901	-0.416014	-0.256052	ACOC
IER5L	2.06981	1.8383	1.95405	1.72851	1.07622	1.40237	ACOC
IFI16	-0.315085	-0.643227	-0.479156	0.36551	-1.09211	-0.363299	ACOC
IFI6	-1.02549	0.550147	-0.237672	0.0718803	-0.375168	-0.151644	ACOC
IFNA2	0.506049	0.622357	0.564203	0.145231	0.342799	0.244015	ACOC
IFNAR1	0.642638	0.513781	0.578209	0.69545	0.421733	0.558592	ACOC
IFNB1	-0.224209	0.0212776	-0.101466	0.133636	-0.0974024	0.0181168	ACOC
IFNG	0.381787	0.162639	0.272213	0.146385	0.655424	0.400905	ACOC
IFNW1	-0.854978	0.925485	0.0352535	0.107625	-0.125815	-0.00909486	ACOC
IFT43	-0.720234	-0.635654	-0.677944	0.488523	0.0972158	0.29287	ACOC
IFT57	0.695887	0.296363	0.496125	-0.201119	-0.0480517	-0.124585	ACOC
IGF1	-0.0506451	0.495667	0.222511	-0.718416	-0.124468	-0.421442	ACOC
IGF2	-0.776582	0.670104	-0.0532391	0.339718	0.0310733	0.185396	ACOC
IGF2BP1	-0.374281	1.73491	0.680313	-0.862478	-0.0618855	-0.462182	ACOC
IGF2R	-0.231737	0.0426319	-0.0945525	0.877344	0.115575	0.49646	ACOC
IGFALS	0.744948	-0.0350773	0.354936	-0.671835	0.416688	-0.127574	ACOC
IGFBP1	-0.872206	-1.67643	-1.27432	-0.722863	-0.088588	-0.405725	ACOC
IGFBP2	-0.758443	0.355191	-0.201626	-0.466755	-0.152112	-0.309434	ACOC
IGFBP3	-0.556951	-0.467908	-0.512429	-0.729527	-0.0349249	-0.382226	ACOC
IGFBP5	-0.323446	0.0777758	-0.122835	0.473575	0.496513	0.485044	ACOC
IGFBP6	0.791477	-1.21221	-0.210367	1.38411	1.06659	1.22535	ACOC
IGSF22	-0.502826	0.0568139	-0.223006	-0.308804	-1.33498	-0.82189	ACOC
IKZF1	-0.910811	0.856304	-0.0272538	0.0833696	0.14059	0.11198	ACOC
IKZF3	-1.56359	-0.058927	-0.811257	-0.0215184	-0.530893	-0.276206	ACOC
IL10	0.889029	1.00514	0.947086	0.166501	-0.00175322	0.082374	ACOC
IL10RB	-0.779452	-0.115537	-0.447494	0.185197	-0.259623	-0.0372131	ACOC
IL12A	0.49396	0.265696	0.379828	0.810239	0.208334	0.509286	ACOC
IL12B	-0.160423	-0.119228	-0.139826	-0.159751	1.17025	0.505249	ACOC
IL13	-0.655562	-0.0892643	-0.372413	-0.30272	0.1758	-0.0634599	ACOC
IL13RA2	1.39755	0.0148116	0.706182	0.646185	-0.447468	0.0993585	ACOC
IL15	0.777768	-0.254751	0.261508	1.4318	-0.63133	0.400233	ACOC
IL17A	-0.614726	-0.0347381	-0.324732	-0.340544	0.515843	0.0876494	ACOC
IL17B	-0.991941	-0.509164	-0.750552	0.267959	0.857785	0.562872	ACOC
IL17D	-0.740057	0.806799	0.033371	0.321959	0.507218	0.414589	ACOC
IL18	0.352179	-0.325711	0.013234	0.249187	0.482386	0.365787	ACOC
IL19	0.0198008	0.593213	0.306507	0.882737	0.27119	0.576964	ACOC
IL1A	0.358617	0.247617	0.303117	0.00652124	0.614536	0.310528	ACOC
IL1B	0.0578568	-0.897254	-0.419699	-1.45311	-0.255719	-0.854416	ACOC
IL1R1	0.807045	0.338364	0.572704	-0.0102826	-0.905477	-0.45788	ACOC
IL1RAPL1	0.327926	-0.8462	-0.259137	0.638913	-1.00252	-0.181804	ACOC
IL1RN	0.406098	-1.1674	-0.380653	-1.13377	-1.14861	-1.14119	ACOC
IL2	1.34205	0.518914	0.930483	0.277039	0.451843	0.364441	ACOC
IL21R	1.25643	0.127011	0.691721	0.376823	0.0996286	0.238226	ACOC
IL24	0.605261	0.633725	0.619493	-0.46006	0.00802978	-0.226015	ACOC
IL2RA	-0.651747	-0.70789	-0.679819	-2.2436	-0.980693	-1.61215	ACOC
IL3	-1.05852	0.355301	-0.351608	-0.782993	-0.339948	-0.56147	ACOC
IL31RA	-0.285906	-0.512806	-0.399356	0.570519	-0.783765	-0.106623	ACOC
IL4	-0.273894	-0.295531	-0.284713	-0.789787	-0.381527	-0.585657	ACOC
IL6	-0.175376	0.296128	0.0603759	0.750539	0.511901	0.63122	ACOC
IL6ST	0.806327	-0.269684	0.268321	0.359781	-0.327691	0.0160449	ACOC
IL7R	1.26607	0.221388	0.743727	-0.157285	-0.481203	-0.319244	ACOC
IL8	2.54405	3.01082	2.77743	1.95047	2.83532	2.39289	ACOC
IMPA2	0.0880128	-1.0673	-0.489645	0.342872	0.352752	0.347812	ACOC
IMPDH1	-0.155854	-0.584988	-0.370421	-0.128111	1.33924	0.605566	ACOC
IMPDH2	-0.518019	-0.944423	-0.731221	-0.986221	-0.393123	-0.689672	ACOC
INCENP	-0.545656	-3.09873	-1.82219	-2.97125	-0.575156	-1.7732	ACOC
INF2	-1.16523	-1.04256	-1.10389	-0.714838	-0.124187	-0.419513	ACOC
ING1	-0.442799	-0.356948	-0.399873	-0.473809	-0.28921	-0.38151	ACOC
ING4	0.761001	1.07831	0.919654	-1.25171	-0.849982	-1.05085	ACOC
ING5	0.0751816	-0.0747984	0.000191625	0.183844	0.301274	0.242559	ACOC
INHA	-0.278094	0.445538	0.0837221	1.42567	0.98335	1.20451	ACOC
INHBA	0.618543	0.00127088	0.309907	-0.844764	-0.347804	-0.596284	ACOC
INHBB	-1.34578	0.377095	-0.484343	0.363147	0.135599	0.249373	ACOC
INHBE	-0.84174	-0.113198	-0.477469	-0.645451	0.275468	-0.184992	ACOC
INMT	0.0839244	-1.17956	-0.547819	-0.753307	0.792931	0.019812	ACOC
INPP4A	0.976406	0.353278	0.664842	-0.0526148	0.527148	0.237267	ACOC
INSC	-0.877272	0.22054	-0.328366	-0.77415	-0.732561	-0.753356	ACOC
INSL3	-0.11941	0.66405	0.27232	0.177265	1.69533	0.936297	ACOC
INTS1	0.587974	0.196651	0.392312	0.561653	-0.940384	-0.189366	ACOC
IPMK	0.792433	-0.405332	0.193551	-0.107544	-0.0608062	-0.0841753	ACOC
IPO11	0.0462914	0.145893	0.0960922	-0.550889	-1.45289	-1.00189	ACOC
IPO5	0.961943	1.61334	1.28764	0.187162	0.722964	0.455063	ACOC
IPPK	0.468442	-0.0631916	0.202625	1.01908	0.554489	0.786785	ACOC
IQGAP1	-0.234029	0.57177	0.16887	0.0488163	-0.323801	-0.137492	ACOC
IREB2	1.24915	0.76441	1.00678	1.55386	1.80927	1.68157	ACOC
IRF1	0.333574	-1.30425	-0.485337	1.08181	0.537101	0.809454	ACOC
IRF2BPL	-0.722657	0.314959	-0.203849	-0.520798	-0.0644648	-0.292631	ACOC
IRF4	-1.50562	0.30882	-0.598402	0.429869	0.209128	0.319498	ACOC
IRS1	0.0903271	0.793051	0.441689	-0.134978	1.11852	0.491773	ACOC
IRS2	0.0393651	0.0583503	0.0488577	-0.34608	0.108723	-0.118679	ACOC
IRS4	-1.2961	-1.30803	-1.30206	-0.952994	-2.04978	-1.50139	ACOC
ITGA5	0.401265	0.417685	0.409475	1.33866	1.00139	1.17002	ACOC
ITGA8	0.0144943	0.270669	0.142582	1.63664	1.26758	1.45211	ACOC
ITGAV	-0.0436754	0.491207	0.223766	-0.937471	-1.22017	-1.07882	ACOC
ITGB1	-0.296008	-0.23834	-0.267174	0.325647	0.453473	0.38956	ACOC
ITGB1BP1	1.23696	-0.790971	0.222997	-0.330564	-0.403377	-0.366971	ACOC
ITGB2	0.430647	-0.484297	-0.026825	0.928368	0.578834	0.753601	ACOC
ITGB3	1.10414	0.0487553	0.576448	-1.18627	-0.531666	-0.85897	ACOC
ITGB3BP	-0.431445	-2.20967	-1.32056	0.815319	-1.61297	-0.398823	ACOC
ITGB5	-0.84502	-0.105884	-0.475452	-0.522318	0.322607	-0.0998551	ACOC
ITIH6	-0.61354	0.10302	-0.25526	-0.551741	-0.328238	-0.439989	ACOC
ITM2A	0.078566	0.0495238	0.0640449	0.575033	0.405423	0.490228	ACOC
ITPR1	0.608138	-0.0952761	0.256431	-0.425078	-0.332392	-0.378735	ACOC
ITPR2	-0.257541	-0.691056	-0.474298	-0.247551	0.42592	0.0891848	ACOC
IVD	-0.458179	-0.807007	-0.632593	-1.76312	-1.95516	-1.85914	ACOC
JAG2	-0.661592	0.35815	-0.151721	-0.48561	0.760508	0.137449	ACOC
JAZF1	-1.19339	0.0249625	-0.584212	-0.377911	0.653576	0.137832	ACOC
JKAMP	-0.835331	-1.8352	-1.33527	-1.41399	-0.168333	-0.79116	ACOC
JMJD7	-0.218136	1.00439	0.393126	0.785736	0.832828	0.809282	ACOC
JMY	-1.24454	-0.446903	-0.845721	-0.560203	0.400664	-0.0797694	ACOC
JPH3	0.280227	0.517773	0.399	-0.250905	0.256504	0.00279935	ACOC
JUN	0.291776	0.798151	0.544963	-0.00331141	2.29459	1.14564	ACOC
JUNB	0.641641	-0.62516	0.0082404	0.0023785	-0.176937	-0.0872792	ACOC
JUND	1.04366	0.919395	0.981527	0.161568	1.1067	0.634132	ACOC
JUP	-0.526199	-0.112644	-0.319421	-0.447695	-0.0782888	-0.262992	ACOC
KANK1	-0.377952	-0.195982	-0.286967	-0.0553522	0.480043	0.212346	ACOC
KAT2B	0.448139	0.068571	0.258355	-0.230097	0.495652	0.132777	ACOC
KAT6A	0.157335	-1.83783	-0.84025	-0.69627	0.188798	-0.253736	ACOC
KAT6B	0.389029	1.10496	0.746993	0.268147	-0.00869701	0.129725	ACOC
KAT7	0.242902	1.4293	0.836102	0.177462	0.70185	0.439656	ACOC
KATNA1	0.269758	0.889057	0.579408	-0.46724	-0.507914	-0.487577	ACOC
KATNB1	0.878305	0.390885	0.634595	0.997753	0.45184	0.724797	ACOC
KCNB1	0.235443	0.211666	0.223555	0.0802672	0.108475	0.0943709	ACOC
KCNIP1	0.107207	0.39508	0.251144	0.39798	-0.300238	0.0488708	ACOC
KCTD11	-1.35035	-0.184955	-0.76765	-0.98204	-0.876651	-0.929345	ACOC
KDELR2	-1.50566	-0.963561	-1.23461	0.11866	0.518001	0.31833	ACOC
KDM1A	-1.83224	-0.66362	-1.24793	-1.54067	-1.2243	-1.38249	ACOC
KDM4B	0.698446	1.29613	0.997286	1.42814	0.318654	0.873398	ACOC
KDM5B	-0.789992	0.738868	-0.0255623	0.0837712	0.419096	0.251434	ACOC
KDM6B	-0.697666	-0.349404	-0.523535	-0.63868	-0.874762	-0.756721	ACOC
KDSR	-4.23161	-3.17049	-3.70105	-2.65177	-3.15419	-2.90298	ACOC
KEAP1	0.482617	1.54648	1.01455	0.0630146	0.27176	0.167387	ACOC
KHDRBS1	-0.573511	-0.740844	-0.657177	-1.49058	-0.375534	-0.933059	ACOC
KIAA0226L	0.11128	0.167947	0.139614	-0.00154771	-0.274018	-0.137783	ACOC
KIAA0368	0.25598	0.0846713	0.170326	-0.0916241	0.714043	0.31121	ACOC
KIAA0513	0.293431	0.918562	0.605997	1.05907	0.798599	0.928834	ACOC
KIAA0556	-1.31595	0.382982	-0.466486	0.0188765	0.148115	0.0834958	ACOC
KIAA0586	-0.900603	-1.22206	-1.06133	1.23875	0.122869	0.680812	ACOC
KIAA0930	-0.91503	1.71483	0.3999	-1.53309	0.495144	-0.518971	ACOC
KIAA1009	0.0158274	-0.841772	-0.412972	-0.0748677	-0.238332	-0.1566	ACOC
KIAA1210	0.645155	-0.62829	0.00843243	-0.762381	-0.495034	-0.628707	ACOC
KIAA1598	0.604912	0.377676	0.491294	1.25195	1.12209	1.18702	ACOC
KIAA2022	-0.447209	-0.359577	-0.403393	0.40936	0.0529347	0.231147	ACOC
KIF11	-1.32685	-0.12971	-0.728279	-1.39711	-1.80397	-1.60054	ACOC
KIF14	1.26664	0.312898	0.789769	1.11947	0.012488	0.565979	ACOC
KIF15	0.811155	0.852452	0.831804	0.818198	-0.394771	0.211713	ACOC
KIF18A	0.169837	-0.480093	-0.155128	-0.456757	-1.26033	-0.858544	ACOC
KIF20B	0.60254	0.475357	0.538948	0.615703	-0.0638691	0.275917	ACOC
KIF23	1.61468	0.333997	0.974341	1.17408	0.916853	1.04547	ACOC
KIF2A	-0.292035	0.0613448	-0.115345	-1.20564	-1.33728	-1.27146	ACOC
KIF2B	-0.0461829	-0.0941335	-0.0701582	0.936008	0.529201	0.732604	ACOC
KIF2C	-1.08378	-0.641323	-0.862549	-0.664419	-1.19436	-0.929391	ACOC
KIFC1	-0.324768	0.77459	0.224911	0.162254	0.245232	0.203743	ACOC
KIN	1.0998	0.533948	0.816872	0.177802	0.700357	0.43908	ACOC
KITLG	-1.40792	-0.758962	-1.08344	0.313294	0.273987	0.293641	ACOC
KL	1.2022	0.0350286	0.618615	-0.0175528	-0.693686	-0.355619	ACOC
KLF4	0.0338193	0.488417	0.261118	0.0909229	0.687242	0.389082	ACOC
KLF6	-0.195003	-0.30601	-0.250506	-1.06123	0.201741	-0.429746	ACOC
KLHDC8A	-0.54147	-0.326127	-0.433799	0.127013	0.87788	0.502446	ACOC
KLHL4	-0.953205	0.0694553	-0.441875	0.0151139	0.853715	0.434414	ACOC
KLK10	1.50233	1.58476	1.54354	0.205577	0.892307	0.548942	ACOC
KLK3	1.00997	0.356745	0.683359	0.978642	0.643763	0.811203	ACOC
KLK7	1.13539	1.11844	1.12691	0.247338	1.11554	0.68144	ACOC
KNDC1	0.199534	0.903724	0.551629	-0.383333	0.54363	0.0801485	ACOC
KNG1	-0.367107	0.347658	-0.00972424	-1.37541	-0.519522	-0.947466	ACOC
KNSTRN	0.210431	-0.469812	-0.129691	-0.556147	0.0418224	-0.257162	ACOC
KNTC1	1.05736	1.23574	1.14655	1.39092	-0.526467	0.432224	ACOC
KPNA2	-0.253073	0.292893	0.0199101	-0.982677	-1.42368	-1.20318	ACOC
KPNA5	1.87035	0.319778	1.09506	-0.0691239	0.508815	0.219846	ACOC
KPNA6	-0.308821	0.95379	0.322485	-0.473872	0.321289	-0.0762917	ACOC
KRAS	0.360582	-0.16285	0.0988663	0.711176	0.0734347	0.392306	ACOC
KRIT1	-0.0798684	-2.46554	-1.2727	-0.00391118	-1.39273	-0.698318	ACOC
KRT18	-0.296489	-0.210813	-0.253651	0.438116	-0.282441	0.0778371	ACOC
KTN1	-1.38257	-0.0416169	-0.712093	-1.66493	-1.82975	-1.74734	ACOC
L1CAM	-0.937651	-0.26787	-0.60276	0.0364081	-0.117375	-0.0404835	ACOC
L3HYPDH	-0.820173	-0.337913	-0.579043	-0.0477912	-0.412681	-0.230236	ACOC
L3MBTL4	0.629529	0.908146	0.768837	-0.0823126	0.397661	0.157674	ACOC
LAMA1	-0.262163	0.892045	0.314941	-0.677674	-1.45573	-1.0667	ACOC
LAMA2	0.106884	0.204631	0.155757	-0.650051	1.00742	0.178684	ACOC
LAMA3	-0.264372	0.434515	0.0850713	-0.846433	-1.46189	-1.15416	ACOC
LAMA4	1.29389	0.0993314	0.696613	-0.446709	0.834306	0.193798	ACOC
LAMA5	-0.756451	0.392152	-0.182149	0.678075	0.457081	0.567578	ACOC
LAMB1	-0.989675	-0.253548	-0.621611	0.0296142	-0.0695287	-0.0199572	ACOC
LAMB3	0.73471	1.30828	1.02149	1.0377	0.849233	0.943469	ACOC
LAMB4	-1.34667	-1.12347	-1.23507	0.00304413	0.27394	0.138492	ACOC
LAMC1	0.749207	0.970588	0.859898	0.176344	-1.68758	-0.755616	ACOC
LAMC3	0.694933	0.549045	0.621989	0.0637996	0.886893	0.475347	ACOC
LAMP1	1.1429	0.714999	0.928947	-0.178251	-0.368742	-0.273497	ACOC
LAMTOR4	0.703242	0.203909	0.453576	-1.16665	-0.229198	-0.697926	ACOC
LAMTOR5	-0.211056	0.49198	0.140462	0.571306	-1.4376	-0.433149	ACOC
LANCL2	-0.483789	-0.797909	-0.640849	-0.384383	-1.02683	-0.705604	ACOC
LASP1	0.239541	-0.206483	0.0165293	0.60455	0.214399	0.409475	ACOC
LCP1	-0.826745	-1.42178	-1.12426	-0.796265	-1.01935	-0.907806	ACOC
LDHA	0.168523	0.386918	0.27772	-0.0357711	0.350794	0.157512	ACOC
LDHB	0.453378	-0.711085	-0.128853	-0.586999	0.511723	-0.0376382	ACOC
LDLR	2.68689	1.34451	2.0157	1.12443	1.4672	1.29581	ACOC
LDOC1L	0.468435	1.04297	0.7557	-1.7518	-0.382489	-1.06714	ACOC
LEF1	1.18287	1.94646	1.56466	1.77208	0.512914	1.14249	ACOC
LENG1	-0.673897	-0.137257	-0.405577	0.284645	0.432123	0.358384	ACOC
LFNG	-0.381028	-0.209441	-0.295234	-0.29057	0.485	0.0972151	ACOC
LGALS1	-0.114811	-0.620816	-0.367813	-1.05914	0.822741	-0.118199	ACOC
LGALS3	-0.543438	-1.278	-0.91072	-0.823665	-1.56386	-1.19376	ACOC
LGALS3BP	0.325909	-1.02047	-0.34728	-0.663704	-0.865179	-0.764441	ACOC
LGI1	0.882756	-0.534748	0.174004	1.66173	0.787067	1.2244	ACOC
LHFP	0.0665328	-1.63572	-0.784596	0.233725	0.333562	0.283644	ACOC
LIF	-0.796721	1.34735	0.275316	0.925443	0.400179	0.662811	ACOC
LIFR	0.549951	0.137546	0.343749	0.697273	0.661795	0.679534	ACOC
LIG1	1.30925	0.45761	0.883432	1.35689	1.46073	1.40881	ACOC
LIG3	-0.460648	-1.63603	-1.04834	-2.02245	-1.23965	-1.63105	ACOC
LIG4	0.516276	-0.0856311	0.215323	0.756478	0.706913	0.731695	ACOC
LIMS1	1.06976	0.0437196	0.55674	0.930956	1.08301	1.00698	ACOC
LIN37	1.24928	-0.355736	0.446773	0.31476	0.0906644	0.202712	ACOC
LIN52	-0.518407	-1.06642	-0.792415	-0.203797	-0.0116871	-0.107742	ACOC
LIN9	1.68204	-0.243716	0.71916	1.34944	0.384028	0.866736	ACOC
LINGO2	0.558092	0.163542	0.360817	-0.528078	0.12205	-0.203014	ACOC
LLGL2	-0.761186	-0.564385	-0.662785	-0.743585	-0.370036	-0.55681	ACOC
LMLN	0.0695598	-0.615616	-0.273028	-1.39994	-0.499899	-0.94992	ACOC
LMNB1	0.852695	-1.01892	-0.0831105	0.716925	2.28397	1.50045	ACOC
LMNB2	0.451788	0.527852	0.48982	1.01552	1.63457	1.32504	ACOC
LMO1	-0.802013	-0.386148	-0.59408	0.840182	-0.542577	0.148803	ACOC
LMO2	-0.899322	-0.197426	-0.548374	-1.16828	-0.919773	-1.04403	ACOC
LMO7	0.341583	0.898191	0.619887	0.648156	-0.156454	0.245851	ACOC
LMX1A	0.458194	1.18799	0.82309	0.439469	-0.785811	-0.173171	ACOC
LNX2	-0.599822	-0.524742	-0.562282	-0.0522567	0.331081	0.139412	ACOC
LOX	-0.812213	0.625266	-0.0934735	-0.346818	-1.49087	-0.918843	ACOC
LOXL2	-1.81174	-0.300933	-1.05634	0.401045	1.34695	0.874	ACOC
LPAR1	1.15637	0.564923	0.860644	0.503558	-0.33527	0.0841442	ACOC
LPHN3	-0.458061	0.142745	-0.157658	0.632349	-0.210587	0.210881	ACOC
LPO	1.21153	0.181601	0.696568	-0.523955	-0.151532	-0.337744	ACOC
LPP	-0.0934434	-0.174236	-0.13384	0.155476	0.857194	0.506335	ACOC
LRBA	0.552034	0.853793	0.702913	0.741922	0.779732	0.760827	ACOC
LRGUK	0.0349514	-0.925615	-0.445332	-0.00779995	-0.328891	-0.168345	ACOC
LRP1B	-0.87053	-1.18749	-1.02901	0.00791158	-0.00644585	0.000732865	ACOC
LRP2	0.0340147	0.050229	0.0421219	0.513913	1.50017	1.00704	ACOC
LRP5	0.231385	-0.77146	-0.270038	-0.527178	0.729071	0.100946	ACOC
LRP6	0.501353	0.305301	0.403327	-0.45646	0.660831	0.102185	ACOC
LRPPRC	-1.10221	-0.180782	-0.641494	-3.50027	-1.20553	-2.3529	ACOC
LRRC16A	-0.497009	-0.346204	-0.421606	-0.328587	0.872394	0.271904	ACOC
LRRC41	-1.07777	-1.28626	-1.18201	-0.720274	-0.270323	-0.495299	ACOC
LRRC7	-0.0503707	-0.808525	-0.429448	-0.359594	-2.18804	-1.27381	ACOC
LSM14A	1.19228	0.725106	0.958695	0.687008	0.258431	0.472719	ACOC
LSM3	-2.71679	0.719073	-0.998857	-2.03682	-1.04372	-1.54027	ACOC
LTB	0.79768	0.582809	0.690245	0.397452	1.75766	1.07756	ACOC
LTBP1	-1.15014	-0.684655	-0.917396	0.0370246	0.898332	0.467678	ACOC
LTBR	1.64665	0.801131	1.22389	0.281303	0.131272	0.206288	ACOC
LUM	1.43609	-0.0227701	0.706662	0.487283	0.660956	0.574119	ACOC
LY6H	-0.221532	1.43983	0.60915	-0.254242	-0.108109	-0.181175	ACOC
LY86	1.4881	1.10068	1.29439	-0.649511	0.971774	0.161131	ACOC
LYL1	0.596558	0.568706	0.582632	1.20539	1.66877	1.43708	ACOC
LYZL1	0.0407344	-0.450509	-0.204887	1.08744	1.26683	1.17713	ACOC
LZTS1	0.585451	-0.0980284	0.243711	0.172388	0.741298	0.456843	ACOC
LZTS2	1.2498	1.58271	1.41626	0.59681	0.00819301	0.302501	ACOC
MAB21L1	0.373954	-0.766929	-0.196488	-0.0961171	-0.884935	-0.490526	ACOC
MACF1	-0.583568	-0.751187	-0.667378	0.584561	-0.0124854	0.286038	ACOC
MACROD2	-0.483895	0.722782	0.119444	-0.430151	0.533644	0.0517464	ACOC
MAD1L1	0.911722	1.55285	1.23229	0.6571	0.537913	0.597507	ACOC
MAD2L1BP	-0.103385	0.956078	0.426346	-0.0382636	-0.919197	-0.47873	ACOC
MAD2L2	-1.18727	0.969533	-0.108869	0.893242	1.163	1.02812	ACOC
MADCAM1	0.851905	-1.48339	-0.31574	-0.17331	0.883429	0.355059	ACOC
MAEA	-1.34749	-0.0263862	-0.686939	1.67741	-0.937569	0.369922	ACOC
MAF	-0.638927	0.923527	0.1423	-0.0395606	0.173059	0.0667492	ACOC
MAFB	0.650161	-0.233106	0.208527	0.390414	-0.590739	-0.100162	ACOC
MAFF	-0.0605316	0.0815575	0.0105129	0.773923	1.50649	1.1402	ACOC
MAFK	-0.637433	-0.666294	-0.651863	-1.21688	-0.216088	-0.716484	ACOC
MAGEA1	-0.018917	1.37574	0.67841	1.12164	0.526806	0.82422	ACOC
MAGEA2	0.470948	-0.616025	-0.0725385	-0.587368	-1.17239	-0.879876	ACOC
MAGEA2B	-0.354927	0.0196826	-0.167622	0.678878	1.08247	0.880676	ACOC
MAGEA4	-0.474137	-0.349484	-0.411811	0.321804	-0.221297	0.0502537	ACOC
MAGEA6	-0.448768	-0.439701	-0.444234	1.14486	0.554309	0.849583	ACOC
MAGEB10	-0.122256	0.24687	0.0623067	0.883073	-0.846093	0.0184898	ACOC
MAGEC2	0.982317	1.34955	1.16593	-0.0644438	0.0486691	-0.00788734	ACOC
MAGEC3	-0.143916	1.30677	0.581428	-0.206329	0.367188	0.0804293	ACOC
MAGEE1	-0.664407	0.37191	-0.146249	-1.79957	0.77145	-0.51406	ACOC
MAGEH1	0.251043	0.753969	0.502506	1.07973	1.27936	1.17955	ACOC
MAGI1	1.14005	1.73445	1.43725	1.2448	-0.0662882	0.589257	ACOC
MALT1	-0.47242	-0.304988	-0.388704	0.732511	0.81263	0.772571	ACOC
MAML1	-0.508961	1.00516	0.248098	0.266865	0.929331	0.598098	ACOC
MAML2	1.48819	-0.776686	0.35575	1.23534	0.736107	0.985723	ACOC
MAN2B2	0.0478856	0.708911	0.378398	1.8749	1.27321	1.57405	ACOC
MAOA	0.50218	0.461285	0.481732	-0.876186	-0.148146	-0.512166	ACOC
MAP1LC3A	-1.80634	-0.731793	-1.26907	-0.702709	-0.391478	-0.547093	ACOC
MAP2	-0.164825	0.0309663	-0.0669294	-0.163711	-0.805103	-0.484407	ACOC
MAP7D2	-0.35591	-0.389579	-0.372744	-0.55207	-0.460032	-0.506051	ACOC
MAP7D3	0.299681	0.0444573	0.172069	2.59702	0.380166	1.4886	ACOC
MAP9	0.787601	0.458942	0.623271	1.84012	0.0668062	0.953463	ACOC
MAPRE1	0.0253171	0.257627	0.141472	-0.21607	-0.0972669	-0.156668	ACOC
MAPRE2	0.799662	0.127553	0.463607	0.88629	0.882045	0.884167	ACOC
MAPRE3	-0.178389	-0.610481	-0.394435	0.831339	0.617249	0.724294	ACOC
MARS	-3.65314	-2.33115	-2.99214	-1.41695	-1.59771	-1.50733	ACOC
MARS2	-3.44744	-1.91612	-2.68178	-1.27626	-1.17884	-1.22755	ACOC
MAS1	0.443659	0.985453	0.714556	0.589361	0.42737	0.508365	ACOC
MATR3	-1.98941	-0.449126	-1.21927	-0.860799	-1.57473	-1.21776	ACOC
MAU2	-1.31214	-0.852799	-1.08247	-0.451387	0.759924	0.154269	ACOC
MAX	1.4036	1.24608	1.32484	0.966464	-0.0127042	0.47688	ACOC
MBD2	-0.87491	-0.27564	-0.575275	-0.898426	-0.562887	-0.730656	ACOC
MBD4	1.08375	2.3939	1.73882	0.153161	-0.0250199	0.0640703	ACOC
MBP	-1.15531	-1.11791	-1.13661	0.383934	1.57559	0.97976	ACOC
MCAT	-1.32926	-0.366826	-0.848043	-0.150542	-0.0791795	-0.114861	ACOC
MCC	-0.478263	-0.789212	-0.633737	-0.340624	-1.03168	-0.686152	ACOC
MCL1	-0.673671	-1.20758	-0.940628	0.443861	-0.86584	-0.210989	ACOC
MCM2	-0.707904	-0.334552	-0.521228	1.20832	0.74574	0.977031	ACOC
MCM3	0.168826	-1.14144	-0.486308	0.540834	-0.543006	-0.00108595	ACOC
MCM3AP	-0.54411	0.677128	0.0665091	0.404064	0.914279	0.659172	ACOC
MCM4	-0.790462	-0.315141	-0.552801	0.383161	0.347735	0.365448	ACOC
MCM5	1.42428	0.992876	1.20858	1.27024	2.45747	1.86385	ACOC
MCM6	0.978699	1.50265	1.24067	1.8066	0.289603	1.0481	ACOC
MCM7	1.0792	1.45189	1.26554	0.502508	-1.13667	-0.317081	ACOC
MCM8	0.833484	0.900558	0.867021	0.187179	-0.330342	-0.0715815	ACOC
MCPH1	0.234994	-0.524888	-0.144947	-1.01156	-0.486928	-0.749242	ACOC
MCTS1	-0.362534	-1.33977	-0.85115	-2.15089	-1.49678	-1.82383	ACOC
MDC1	0.0338503	0.760202	0.397026	0.325665	-0.179003	0.0733307	ACOC
MDH1	-0.32939	0.358238	0.0144242	-0.0964069	-0.247412	-0.171909	ACOC
MDH2	-0.193487	-0.358203	-0.275845	-0.44766	-0.722586	-0.585123	ACOC
MDK	1.44797	0.0208266	0.734399	0.0997959	0.479192	0.289494	ACOC
MDM2	1.52209	0.196982	0.859534	0.896701	-0.1132	0.39175	ACOC
MDM4	1.08926	1.70545	1.39736	1.40921	1.72641	1.56781	ACOC
ME1	0.530041	0.246454	0.388247	0.402418	-0.89386	-0.245721	ACOC
MECOM	-0.0762976	-1.38649	-0.731393	0.166708	-1.0617	-0.447497	ACOC
MEF2C	0.527002	-0.954804	-0.213901	0.671047	-0.154668	0.25819	ACOC
MEN1	-2.01101	-1.3363	-1.67365	-3.10961	-2.60085	-2.85523	ACOC
MEOX2	-1.44026	0.424504	-0.507876	0.851143	0.531944	0.691544	ACOC
MEPCE	-2.43068	-1.0822	-1.75644	-1.54968	-0.967024	-1.25835	ACOC
METTL14	2.53526	1.37638	1.95582	2.15427	1.01061	1.58244	ACOC
METTL7B	-0.575358	-0.305052	-0.440205	-0.0164039	-0.773773	-0.395088	ACOC
MFN2	-2.77966	-3.32913	-3.0544	-0.97623	-1.86168	-1.41895	ACOC
MFNG	-1.02222	-0.0807698	-0.551495	-0.580494	-0.323427	-0.451961	ACOC
MGA	-0.940569	-1.71191	-1.32624	0.42737	-0.419923	0.00372327	ACOC
MGAT4A	0.286374	0.0136329	0.150003	-0.0905624	0.0403464	-0.025108	ACOC
MGEA5	1.48468	-0.276715	0.603982	-0.179129	0.138451	-0.020339	ACOC
MGMT	1.46393	0.54305	1.00349	1.39139	1.32488	1.35813	ACOC
MICU3	0.580644	0.413569	0.497107	-0.702609	0.0903251	-0.306142	ACOC
MIF	1.09075	0.608373	0.849563	0.281303	0.620126	0.450715	ACOC
MIOX	-0.967635	0.312619	-0.327508	1.44837	1.50968	1.47902	ACOC
MIS12	1.97833	2.34065	2.15949	-0.640269	1.4464	0.403068	ACOC
MITF	0.491479	1.45476	0.973119	0.945124	0.842108	0.893616	ACOC
MKI67	0.23274	0.598386	0.415563	-0.204232	0.409307	0.102537	ACOC
MKL1	0.244	-0.0519784	0.0960107	-0.201843	0.17438	-0.0137312	ACOC
MLF1	-0.0550269	-0.796045	-0.425536	0.489263	0.156736	0.323	ACOC
MLH1	0.319176	0.189987	0.254581	-0.317681	0.406742	0.0445307	ACOC
MLH3	-1.38516	-2.37965	-1.8824	-0.52007	-0.253318	-0.386694	ACOC
MLLT1	0.332734	1.91705	1.12489	1.29002	1.23374	1.26188	ACOC
MLLT10	0.697902	0.85409	0.775996	0.00586333	1.85078	0.92832	ACOC
MLLT11	-0.0315736	0.547429	0.257927	-1.17129	-0.394895	-0.783091	ACOC
MLLT3	0.386	-0.72119	-0.167595	0.47127	0.787246	0.629258	ACOC
MLLT4	0.689399	0.139617	0.414508	0.830196	0.838739	0.834468	ACOC
MLLT6	-0.935406	-0.533938	-0.734672	0.629107	-0.854557	-0.112725	ACOC
MMP14	-2.08663	-1.38015	-1.73339	-1.37137	0.80813	-0.281622	ACOC
MMP15	0.359923	1.29796	0.828943	0.92975	1.78883	1.35929	ACOC
MMP2	0.370224	0.36987	0.370047	-0.935172	0.338129	-0.298522	ACOC
MMP9	-1.29208	0.411153	-0.440461	-1.5089	-0.651645	-1.08027	ACOC
MMS19	2.18798	1.38193	1.78495	1.20849	0.711501	0.959996	ACOC
MN1	-0.0784474	-0.522603	-0.300525	0.885556	1.34566	1.11561	ACOC
MNAT1	0.0676492	0.332363	0.200006	-0.65252	-0.121092	-0.386806	ACOC
MNT	-2.1969	-1.67762	-1.93726	-1.34575	-1.18349	-1.26462	ACOC
MNX1	-0.250188	0.218413	-0.0158876	-0.504068	0.853887	0.174909	ACOC
MOAP1	-0.127537	-0.707588	-0.417562	-0.53636	0.291067	-0.122647	ACOC
MOB1A	1.21731	-0.42039	0.398462	1.70987	1.26882	1.48935	ACOC
MOB1B	1.51081	1.29572	1.40327	2.11255	0.779735	1.44614	ACOC
MOB2	1.14886	0.748337	0.948601	0.956377	-0.464363	0.246007	ACOC
MOB3A	0.131948	0.266161	0.199054	0.812784	1.82629	1.31954	ACOC
MOB3B	0.39154	-0.131498	0.130021	1.55475	0.906058	1.23041	ACOC
MOB3C	-0.91593	-1.91638	-1.41616	-0.530136	-0.971862	-0.750999	ACOC
MOB4	-1.25442	-2.10924	-1.68183	0.979697	2.14551	1.56261	ACOC
MOG	-0.721079	-0.019451	-0.370265	-1.19453	0.00889153	-0.592819	ACOC
MOV10L1	-0.240106	1.63979	0.699844	0.0277441	0.658434	0.343089	ACOC
MPDZ	-0.0770911	-0.165695	-0.121393	-0.429555	-0.913372	-0.671463	ACOC
MPG	0.587958	1.84974	1.21885	0.595763	0.194774	0.395268	ACOC
MPHOSPH6	-0.159076	0.371617	0.10627	0.161201	0.382577	0.271889	ACOC
MPHOSPH8	-0.0986463	-0.881176	-0.489911	-1.11418	0.181422	-0.46638	ACOC
MPHOSPH9	0.188828	0.505364	0.347096	0.349638	0.105002	0.22732	ACOC
MPI	0.290496	0.273218	0.281857	0.0850592	0.0224899	0.0537746	ACOC
MPL	-0.333625	-0.415704	-0.374665	-0.180292	0.153975	-0.0131581	ACOC
MPO	1.02203	0.977405	0.999719	-1.24366	0.597822	-0.322918	ACOC
MPP5	0.36162	-1.1034	-0.37089	-1.12327	-1.55947	-1.34137	ACOC
MPPED2	-1.13092	-0.912895	-1.02191	0.615952	-0.186989	0.214481	ACOC
MRE11A	0.852151	0.944952	0.898551	1.21918	0.631453	0.925315	ACOC
MRPL41	-2.38807	-2.36645	-2.37726	-2.14068	-2.49586	-2.31827	ACOC
MRPL46	-1.46317	-1.1933	-1.32824	-1.72746	-2.6394	-2.18343	ACOC
MRPS11	-1.90587	-0.994294	-1.45008	-1.3832	-1.48936	-1.43628	ACOC
MRPS26	-1.94467	-1.69704	-1.82085	-0.975865	-0.876628	-0.926247	ACOC
MRPS31	0.803284	-2.75516	-0.975936	-1.81828	-1.1638	-1.49104	ACOC
MRPS35	-2.90863	-1.94199	-2.42531	-1.18009	-1.22387	-1.20198	ACOC
MRPS9	-1.30665	-1.66412	-1.48538	-0.89063	-1.29682	-1.09373	ACOC
MSH2	0.180083	-0.265028	-0.0424726	0.402877	-1.6011	-0.59911	ACOC
MSH3	-0.14897	-0.0904884	-0.119729	-0.90138	-1.38526	-1.14332	ACOC
MSH6	-1.27113	-0.741443	-1.00629	-0.173322	0.175872	0.00127513	ACOC
MSI1	0.133177	0.785134	0.459155	0.0314618	-0.554928	-0.261733	ACOC
MSI2	1.54824	-0.790707	0.378768	-0.0920371	0.476957	0.19246	ACOC
MSLN	-0.495863	0.785401	0.144769	-0.637611	0.108092	-0.264759	ACOC
MSN	0.855688	-0.992206	-0.0682586	1.23808	-0.984315	0.12688	ACOC
MST1	-0.502057	0.672995	0.0854689	2.04143	1.07797	1.5597	ACOC
MT1G	0.285131	-0.891208	-0.303039	0.112256	0.223478	0.167867	ACOC
MT1H	2.01722	1.50171	1.75946	-0.769883	0.497994	-0.135945	ACOC
MT2A	1.3313	0.778062	1.05468	0.877709	0.66823	0.77297	ACOC
MTBP	0.594962	-0.760088	-0.082563	0.524554	-0.188121	0.168216	ACOC
MTCH1	0.482173	0.908711	0.695442	0.550888	-0.117694	0.216597	ACOC
MTCP1	0.240852	1.3483	0.794575	0.0660915	-0.653661	-0.293785	ACOC
MTHFD1	-1.45761	-0.760275	-1.10894	-0.908295	-0.846502	-0.877399	ACOC
MTHFR	-0.769863	-0.055142	-0.412502	-0.968645	-0.625939	-0.797292	ACOC
MTL5	-0.0133736	0.931543	0.459084	-0.463981	-0.521964	-0.492972	ACOC
MTSS1	0.913527	1.36102	1.13727	0.437179	-0.104773	0.166203	ACOC
MTUS1	-0.653576	0.301401	-0.176088	-0.228937	-0.0781096	-0.153523	ACOC
MTUS2	-0.616364	-0.124405	-0.370385	-0.311613	-0.804907	-0.55826	ACOC
MUC1	0.449238	0.953604	0.701421	-0.0726786	-0.208384	-0.140531	ACOC
MUC3A	-0.362908	0.385621	0.0113566	0.247875	-0.196838	0.0255184	ACOC
MUC5AC	0.825056	0.195413	0.510235	0.748938	1.54982	1.14938	ACOC
MUM1	-0.0127264	0.0278562	0.00756492	-0.250687	0.0457148	-0.102486	ACOC
MUM1L1	-0.668276	-1.26784	-0.968057	-0.928354	0.393419	-0.267467	ACOC
MUS81	-0.618639	0.421988	-0.0983255	-1.16892	-0.266467	-0.717695	ACOC
MUTYH	-2.10618	-1.93636	-2.02127	-1.5544	-1.37698	-1.46569	ACOC
MX1	-0.404163	-0.348487	-0.376325	-0.485379	0.635655	0.0751376	ACOC
MX2	-0.22771	-0.157078	-0.192394	-0.498266	-0.0447103	-0.271488	ACOC
MXRA5	-0.26987	-0.437729	-0.353799	0.0457978	0.273661	0.159729	ACOC
MYB	0.457831	0.333449	0.39564	1.06276	1.50446	1.28361	ACOC
MYBL1	0.582389	-0.445275	0.068557	0.980488	0.428979	0.704734	ACOC
MYBL2	0.920297	0.016061	0.468179	0.42328	0.0565192	0.2399	ACOC
MYC	0.431618	-1.13745	-0.352914	-0.824043	-0.573607	-0.698825	ACOC
MYCBP2	-0.964582	-0.445661	-0.705121	-0.417103	-0.169259	-0.293181	ACOC
MYCL	-0.411694	0.279334	-0.0661799	-0.644905	0.291356	-0.176775	ACOC
MYCN	-1.07535	-0.356039	-0.715697	0.784444	0.576918	0.680681	ACOC
MYD88	0.866907	0.619905	0.743406	-0.720346	-0.477123	-0.598735	ACOC
MYH11	0.0880832	0.228861	0.158472	-0.232241	-0.306663	-0.269452	ACOC
MYH9	0.0923255	0.483869	0.288097	0.41972	-0.298572	0.0605736	ACOC
MYO16	0.43544	0.951054	0.693247	0.433673	0.0507284	0.242201	ACOC
MYO18B	-0.209189	0.758709	0.27476	0.560011	1.69571	1.12786	ACOC
MYO6	0.571115	-0.819947	-0.124416	1.05264	-0.274843	0.388898	ACOC
MYOD1	-0.131695	-0.442922	-0.287309	0.479077	0.48688	0.482978	ACOC
N4BP1	0.59687	0.0464961	0.321683	1.47929	0.100483	0.789887	ACOC
N4BP2	-0.705629	-0.199827	-0.452728	-0.297049	-0.0200814	-0.158565	ACOC
N4BP2L1	1.81775	-0.404416	0.706668	0.053823	0.575173	0.314498	ACOC
NAA10	0.540107	1.04939	0.794749	0.433539	1.99722	1.21538	ACOC
NAA20	1.21694	0.715476	0.966206	-0.0558499	0.489675	0.216913	ACOC
NACA	-0.81108	1.41254	0.300732	1.00685	-0.78055	0.11315	ACOC
NAE1	-1.81602	-1.22127	-1.51864	-0.242401	-1.68687	-0.964633	ACOC
NAIP	-0.137117	-0.468777	-0.302947	-0.421519	0.114671	-0.153424	ACOC
NAMPT	-0.93451	-0.552421	-0.743465	1.51192	0.575279	1.0436	ACOC
NANP	-0.143811	-1.06773	-0.605771	-0.353475	0.25217	-0.0506529	ACOC
NAP1L1	-0.381152	-1.64638	-1.01376	-0.510709	-1.6672	-1.08895	ACOC
NAP1L2	-0.869494	-0.922971	-0.896232	-0.431489	-2.07059	-1.25104	ACOC
NAP1L3	0.369846	0.53616	0.453003	-1.15832	0.334536	-0.411894	ACOC
NAP1L5	2.00088	1.65894	1.82991	2.29664	1.40067	1.84865	ACOC
NASP	-0.560037	-0.738741	-0.649389	0.349416	-0.685025	-0.167804	ACOC
NAT1	0.922462	0.462071	0.692266	1.57729	0.147844	0.862566	ACOC
NAT2	1.40777	0.717264	1.06252	0.688124	1.28695	0.987538	ACOC
NAT6	0.335357	0.665586	0.500471	1.19547	1.76655	1.48101	ACOC
NAV3	0.199963	0.0335664	0.116765	-0.680914	0.266453	-0.207231	ACOC
NBAS	-2.70806	-1.49098	-2.09952	-1.23009	-2.64928	-1.93969	ACOC
NBN	0.262866	0.32709	0.294978	-0.673847	0.529754	-0.0720463	ACOC
NBR1	0.881305	-0.501131	0.190087	0.335678	-0.0877282	0.123975	ACOC
NCAM1	-0.655124	0.456422	-0.099351	-0.12431	0.509284	0.192487	ACOC
NCAPD2	-0.480909	0.43085	-0.0250296	0.759813	0.623532	0.691673	ACOC
NCAPD3	-0.199794	0.25872	0.0294632	0.389515	-0.805695	-0.20809	ACOC
NCAPG	-0.620971	0.806449	0.0927388	-1.09167	-0.300057	-0.695862	ACOC
NCAPG2	0.331384	-0.203652	0.0638659	-0.83908	-0.192079	-0.51558	ACOC
NCAPH	-0.185104	-0.28002	-0.232562	-2.30914	-0.0953947	-1.20227	ACOC
NCAPH2	-0.287907	0.548559	0.130326	-0.33373	0.497034	0.0816519	ACOC
NCDN	-1.40895	-1.31718	-1.36306	-0.481565	0.184087	-0.148739	ACOC
NCF1	-0.73643	0.594429	-0.0710008	-1.65578	0.519831	-0.567976	ACOC
NCK1	0.302729	0.236807	0.269768	-0.122454	-0.827731	-0.475093	ACOC
NCKIPSD	1.09783	1.44081	1.26932	1.37461	1.10204	1.23833	ACOC
NCL	-1.25767	-0.218164	-0.737919	1.74158	0.935438	1.33851	ACOC
NCOA1	-0.836397	-0.913736	-0.875066	0.497353	1.27887	0.888113	ACOC
NCOA2	-0.0255754	-0.0991724	-0.0623739	-0.461	-0.195618	-0.328309	ACOC
NCOA3	-1.32321	-0.200937	-0.762071	0.569556	0.547192	0.558374	ACOC
NCOA4	7.13717e-05	0.201856	0.100964	-0.254554	-0.540908	-0.397731	ACOC
NCOA6	0.468944	0.028107	0.248526	-0.255857	-0.290836	-0.273347	ACOC
NCOR1	-0.952531	-0.938848	-0.94569	-0.862395	-0.863893	-0.863144	ACOC
NCOR2	0.979696	0.899579	0.939637	0.872563	0.715731	0.794147	ACOC
NDC80	1.65232	-3.98159	-1.16464	-0.528282	-0.0992398	-0.313761	ACOC
NDE1	-0.113208	-0.479907	-0.296557	-0.0578144	-0.631653	-0.344734	ACOC
NDEL1	0.0979749	0.879405	0.48869	-0.0743054	-0.601113	-0.337709	ACOC
NDN	0.05529	0.582249	0.318769	0.168795	0.643602	0.406198	ACOC
NDRG2	-0.148834	-0.0545782	-0.101706	-0.39236	0.645809	0.126724	ACOC
NDRG3	0.26644	-0.282233	-0.0078964	-0.455857	-0.181399	-0.318628	ACOC
NDUFA13	-0.905426	0.0633576	-0.421034	0.543281	1.0621	0.802691	ACOC
NDUFA3	-1.81486	-0.773746	-1.2943	-1.83079	-0.883684	-1.35724	ACOC
NDUFA4	-2.59909	-1.67469	-2.13689	-1.84279	-0.934885	-1.38884	ACOC
NDUFB2	-1.7159	-1.15739	-1.43664	-2.53984	-2.17782	-2.35883	ACOC
NDUFB8	-1.33545	0.12072	-0.607367	1.02617	-0.158685	0.43374	ACOC
NDUFS7	-2.82865	-0.619956	-1.7243	-1.66748	-1.02412	-1.3458	ACOC
NEDD4	0.0573023	0.113326	0.0853142	-1.47009	-0.5364	-1.00325	ACOC
NEDD9	-0.63935	0.638382	-0.000484231	0.391536	-0.0597811	0.165877	ACOC
NEIL1	1.30551	0.238034	0.771773	0.92379	1.82374	1.37377	ACOC
NEIL2	-1.10145	-0.595543	-0.848498	0.388221	1.12338	0.755798	ACOC
NEIL3	0.0139977	0.14833	0.0811639	0.267399	-0.43388	-0.0832405	ACOC
NELL2	0.0432069	0.597345	0.320276	1.15615	-0.0711858	0.542483	ACOC
NES	0.197218	0.8784	0.537809	-0.263317	0.0408492	-0.111234	ACOC
NEU3	0.754567	0.0159828	0.385275	0.528385	0.508364	0.518375	ACOC
NEURL4	-0.28327	0.0394143	-0.121928	-0.0321597	-0.350851	-0.191505	ACOC
NF1	1.07291	-0.174481	0.449213	-1.6606	-0.333052	-0.996824	ACOC
NF2	1.27702	-0.493748	0.391636	1.48908	0.774218	1.13165	ACOC
NFATC1	-0.143178	0.219462	0.0381419	-0.569403	-0.00761173	-0.288508	ACOC
NFKB1	2.33639	1.63665	1.98652	1.24166	0.670617	0.956139	ACOC
NFKB2	0.528208	0.289468	0.408838	1.89332	0.647578	1.27045	ACOC
NFKBIA	-0.117686	-1.65372	-0.885704	0.578553	0.112187	0.34537	ACOC
NFKBIB	1.22718	1.02653	1.12686	0.646251	0.757027	0.701639	ACOC
NGEF	0.210833	0.761022	0.485927	0.0138555	0.690202	0.352029	ACOC
NGFRAP1	-0.460535	-0.922534	-0.691535	-0.922716	-0.181586	-0.552151	ACOC
NHEJ1	-0.145428	0.273697	0.0641347	-0.577686	-1.3317	-0.954693	ACOC
NIN	0.0677047	-2.62445	-1.27837	-1.23666	-0.787575	-1.01212	ACOC
NINL	-1.42964	-0.442844	-0.936241	-0.601078	0.496283	-0.052398	ACOC
NIPBL	-0.837748	-0.906846	-0.872297	-0.482406	-0.900065	-0.691236	ACOC
NKX2-1	-0.0312168	0.648064	0.308423	0.109335	-0.121488	-0.00607633	ACOC
NKX3-2	-0.809969	-0.904042	-0.857005	-1.18217	0.605167	-0.2885	ACOC
NLRC4	0.28299	0.426956	0.354973	0.0949505	-0.566546	-0.235798	ACOC
NLRP1	-0.236631	0.684833	0.224101	-0.485448	0.818115	0.166334	ACOC
NLRP10	0.358973	0.766708	0.56284	1.05725	0.806733	0.931992	ACOC
NLRP12	1.1177	0.974882	1.04629	-0.439269	2.00303	0.78188	ACOC
NLRP2	0.769888	0.619993	0.69494	0.396078	0.575848	0.485963	ACOC
NLRP3	-0.280984	0.0580511	-0.111467	0.977706	0.725549	0.851628	ACOC
NLRP4	0.995127	-0.197898	0.398614	0.949465	1.43091	1.19019	ACOC
NMBR	0.727297	0.397201	0.562249	1.49854	0.210619	0.854581	ACOC
NMNAT2	-0.956721	0.860239	-0.0482412	0.273735	-0.224873	0.0244315	ACOC
NMRK1	0.568686	-0.152393	0.208147	1.77265	1.50169	1.63717	ACOC
NMRK2	0.375828	0.611712	0.49377	0.683695	0.832317	0.758006	ACOC
NOD1	-0.389631	-0.192445	-0.291038	-0.686433	-1.06368	-0.875055	ACOC
NOD2	-0.130408	-1.07718	-0.603797	-0.894409	-0.246569	-0.570489	ACOC
NODAL	1.25726	0.758199	1.00773	-0.526039	-0.17545	-0.350745	ACOC
NOL3	-0.032834	1.44436	0.705761	-0.328621	0.850388	0.260884	ACOC
NOL9	0.414488	0.305543	0.360015	-0.48176	1.55005	0.534145	ACOC
NOLC1	1.43163	1.04734	1.23948	1.1715	0.866873	1.01919	ACOC
NONO	-0.575525	-1.68449	-1.13001	-2.67689	-1.56419	-2.12054	ACOC
NOS1	0.26785	-0.101583	0.0831332	-0.263356	0.292183	0.0144136	ACOC
NOS2	-0.924299	-0.340435	-0.632367	0.0040366	0.511914	0.257975	ACOC
NOS3	-1.41357	-0.321613	-0.867594	0.480597	0.501332	0.490965	ACOC
NOTCH1	-0.753576	-0.323078	-0.538327	-1.23838	0.727392	-0.255492	ACOC
NOTCH2	-1.48951	-0.456289	-0.972901	-0.117401	0.296304	0.0894515	ACOC
NOTCH3	0.441445	-0.0914674	0.174989	-0.297986	1.19964	0.450827	ACOC
NOTCH4	-0.327596	-0.732199	-0.529897	0.921459	0.549935	0.735697	ACOC
NOV	0.301446	1.33461	0.818026	0.111119	0.0935253	0.102322	ACOC
NOX5	-0.139723	0.406216	0.133247	-0.98417	0.0273071	-0.478432	ACOC
NOXRED1	0.315502	0.422644	0.369073	0.769366	0.054763	0.412065	ACOC
NPAP1	1.02483	0.791859	0.908344	-0.0788414	0.734482	0.32782	ACOC
NPAT	-2.58642	-0.112881	-1.34965	-1.04313	-0.86835	-0.955741	ACOC
NPM1	1.12331	-1.44273	-0.159711	0.890056	1.29276	1.09141	ACOC
NPNT	1.27933	0.837868	1.0586	1.30091	1.81737	1.55914	ACOC
NPRL2	-0.616668	-0.868998	-0.742833	0.272105	-0.624985	-0.17644	ACOC
NPTX2	-1.03142	-0.537889	-0.784653	-0.209984	-0.00819457	-0.109089	ACOC
NPY	-0.800616	0.511178	-0.144719	0.160004	1.5714	0.865702	ACOC
NR0B1	0.648888	0.781002	0.714945	0.720373	0.776494	0.748434	ACOC
NR0B2	-0.867759	0.252108	-0.307825	-0.987252	-1.66026	-1.32375	ACOC
NR2C2AP	0.0498232	0.169626	0.109725	0.362	0.376031	0.369015	ACOC
NR2E1	-0.00389566	-0.437023	-0.22046	-0.571049	0.813229	0.12109	ACOC
NR2F1	-0.603537	-0.0878275	-0.345682	-0.285069	1.26777	0.49135	ACOC
NR2F2	1.61815	2.67266	2.14541	1.52965	1.18995	1.3598	ACOC
NR2F6	1.28168	0.306912	0.794296	0.357989	1.35389	0.855939	ACOC
NR3C1	1.42497	-0.404508	0.510233	-0.00173594	-0.333081	-0.167408	ACOC
NR4A2	-0.860172	-0.483954	-0.672063	1.39392	1.594	1.49396	ACOC
NR4A3	0.96467	0.690824	0.827747	0.0563774	-0.73248	-0.338051	ACOC
NR5A1	0.507384	1.18212	0.844753	-0.0407261	0.782937	0.371105	ACOC
NRAS	-1.45179	-1.81729	-1.63454	-0.695145	-1.96719	-1.33117	ACOC
NRG2	0.397509	0.699897	0.548703	-0.348655	0.572296	0.111821	ACOC
NRP1	-0.742812	-0.0899586	-0.416386	1.46012	1.26314	1.36163	ACOC
NRP2	-0.535041	-0.44342	-0.48923	0.127083	0.138307	0.132695	ACOC
NSD1	0.998592	1.02819	1.01339	0.423406	0.676581	0.549993	ACOC
NSL1	0.560007	0.232276	0.396141	-0.657357	-0.201537	-0.429447	ACOC
NSMCE1	0.358798	0.596435	0.477617	1.0154	0.215227	0.615311	ACOC
NSMCE2	0.985946	0.969981	0.977963	0.492243	-0.520913	-0.0143348	ACOC
NSUN2	0.412207	-0.652768	-0.120281	-1.01139	0.107875	-0.451756	ACOC
NT5C1A	-1.48908	-0.584962	-1.03702	-0.222277	-0.0970492	-0.159663	ACOC
NT5E	0.861816	0.172796	0.517306	0.201608	-0.13859	0.031509	ACOC
NTAN1	0.333781	1.85684	1.09531	-0.0576223	0.544703	0.24354	ACOC
NTHL1	-1.11655	-0.133677	-0.625114	-0.422141	-0.509948	-0.466045	ACOC
NTNG1	-2.36403	-1.00917	-1.6866	-1.32929	-0.497033	-0.913159	ACOC
NTSR1	-0.695798	-0.81561	-0.755704	-1.02778	-0.504309	-0.766046	ACOC
NUDC	-1.08722	-1.36221	-1.22472	-0.410842	0.484753	0.0369558	ACOC
NUDCD3	-1.05894	0.454599	-0.302169	0.096756	0.370905	0.23383	ACOC
NUDT1	-0.305842	-0.350745	-0.328293	0.120423	0.134106	0.127265	ACOC
NUDT2	0.463198	0.0589167	0.261057	0.108338	-0.151462	-0.0215616	ACOC
NUDT21	0.460307	-1.14982	-0.344759	-0.262688	0.234855	-0.0139169	ACOC
NUF2	0.076939	-0.740015	-0.331538	-1.38378	-4.04598	-2.71488	ACOC
NUMA1	0.138928	-0.80138	-0.331226	0.272452	-0.54226	-0.134904	ACOC
NUMB	-0.47499	-1.01989	-0.747438	-0.634898	0.732409	0.0487557	ACOC
NUP133	-0.160562	0.416864	0.128151	-0.617696	-1.34245	-0.980074	ACOC
NUP153	-0.537552	-1.60632	-1.07194	-0.889117	-1.49843	-1.19377	ACOC
NUP214	0.60597	-0.793842	-0.0939359	0.631386	-0.368156	0.131615	ACOC
NUP54	2.17248	1.56591	1.86919	-0.0562699	0.250994	0.0973623	ACOC
NUP62	0.0289122	0.791973	0.410443	0.2933	-1.48331	-0.595003	ACOC
NUP85	-0.225216	0.999141	0.386962	-1.70774	-1.56102	-1.63438	ACOC
NUP98	-1.0761	-2.80318	-1.93964	-0.558083	-0.993619	-0.775851	ACOC
NUPL1	-0.884352	-0.733711	-0.809032	-0.973887	0.285553	-0.344167	ACOC
NUPR1	1.42885	2.46754	1.9482	0.490921	-0.0932941	0.198813	ACOC
NUSAP1	-0.539931	0.00562652	-0.267152	-1.22339	0.0442824	-0.589551	ACOC
NUTM1	1.27287	0.314544	0.793709	-1.11997	-0.203591	-0.661781	ACOC
NYX	-0.96028	-0.31547	-0.637875	-1.2792	-0.920905	-1.10005	ACOC
OAZ1	1.0556	-0.00315575	0.526223	1.49686	1.79534	1.6461	ACOC
OCRL	1.13222	0.809322	0.970773	-0.651778	1.9161	0.632159	ACOC
ODF2	-0.201764	0.0346808	-0.0835414	0.190238	-0.370181	-0.0899711	ACOC
OFD1	-0.592555	0.00563779	-0.293459	0.658567	0.0861321	0.372349	ACOC
OGFR	-0.767481	0.327728	-0.219877	-0.618873	-0.461286	-0.54008	ACOC
OGG1	0.248999	0.128726	0.188863	-0.602052	0.197589	-0.202231	ACOC
OLFM3	0.00204031	-1.0084	-0.503178	0.675861	1.03747	0.856666	ACOC
OLIG1	-0.917463	-0.516039	-0.716751	0.866694	0.493976	0.680335	ACOC
OLIG2	-0.349466	-0.436288	-0.392877	0.494606	0.885149	0.689878	ACOC
OMD	0.827173	-1.47178	-0.322305	-0.851817	-0.211857	-0.531837	ACOC
OMG	-0.455604	-0.681942	-0.568773	-0.0031927	-0.876573	-0.439883	ACOC
OR10J3	-0.556966	0.476885	-0.0400405	-0.201695	0.29188	0.0450925	ACOC
OSM	1.04707	0.231561	0.639315	0.191874	0.68637	0.439122	ACOC
OSMR	-1.12853	-0.49102	-0.809776	-1.2977	0.351251	-0.473223	ACOC
OVCA2	-0.229116	-0.629682	-0.429399	-1.05168	-1.7893	-1.42049	ACOC
OVGP1	-0.470164	-2.1692	-1.31968	0.374044	-0.712293	-0.169125	ACOC
P2RX7	1.26072	2.02495	1.64283	0.644344	0.137233	0.390788	ACOC
P2RY1	0.373186	0.443179	0.408183	0.727618	0.786051	0.756834	ACOC
PA2G4	-0.642861	0.772108	0.0646233	0.928717	-0.83598	0.0463684	ACOC
PAFAH1B1	-1.61485	-1.75461	-1.68473	-1.71856	-4.01117	-2.86486	ACOC
PAFAH1B2	0.875179	1.07303	0.974106	-0.386954	-1.82147	-1.10421	ACOC
PAFAH1B3	-0.719648	0.79789	0.0391212	0.665578	0.627828	0.646703	ACOC
PAGE1	-0.0838593	0.210534	0.0633374	0.337558	-0.80533	-0.233886	ACOC
PALB2	0.440027	0.179879	0.309953	-0.00532925	0.600542	0.297607	ACOC
PALM2-AKAP2	0.0335518	0.436081	0.234816	-1.68852	-0.53732	-1.11292	ACOC
PAPD5	-0.112942	0.675759	0.281408	1.27163	1.10025	1.18594	ACOC
PAPD7	0.151989	0.0384336	0.0952111	1.40287	-0.287151	0.557858	ACOC
PAPLN	-2.04245	-0.310067	-1.17626	-0.995951	-0.0574046	-0.526678	ACOC
PAPSS2	1.31787	0.525419	0.921647	2.65109	0.559121	1.6051	ACOC
PARD3	-0.0316957	-0.395266	-0.213481	-0.216583	0.430025	0.106721	ACOC
PARD3B	0.82073	-0.0471812	0.386774	0.44703	-0.793244	-0.173107	ACOC
PARD6A	0.109786	0.305875	0.207831	0.892453	0.906145	0.899299	ACOC
PARD6B	0.199481	-0.45007	-0.125294	1.30499	-0.205817	0.549587	ACOC
PARD6G	-0.906419	-0.221245	-0.563832	-0.188171	-0.633798	-0.410984	ACOC
PARG	1.52518	1.86425	1.69472	0.361254	-0.222246	0.0695037	ACOC
PARK2	-0.0384391	-0.160702	-0.0995705	0.976841	1.63583	1.30634	ACOC
PARP1	-0.0759154	0.964138	0.444111	0.167987	-0.484315	-0.158164	ACOC
PARP2	-1.02816	-1.34148	-1.18482	0.796225	-0.103607	0.346309	ACOC
PARP3	0.762904	-0.942388	-0.0897419	1.31105	1.35738	1.33422	ACOC
PARP4	0.146933	-1.25639	-0.554731	-0.0638748	0.319838	0.127981	ACOC
PATZ1	-0.323824	-0.529587	-0.426705	-1.30604	-0.962559	-1.1343	ACOC
PAX2	-0.0536643	0.915005	0.43067	-0.608418	-0.0605655	-0.334492	ACOC
PAX3	0.0563566	-0.624481	-0.284062	0.192446	0.509359	0.350902	ACOC
PAX5	-0.221977	0.793112	0.285568	-0.391081	0.0392482	-0.175917	ACOC
PAX7	-0.647696	-0.483497	-0.565596	0.807287	-0.23038	0.288454	ACOC
PAX8	-0.563069	0.405943	-0.0785627	-1.15126	-0.739939	-0.945598	ACOC
PAXIP1	-0.568568	0.298854	-0.134857	-1.43764	-0.692926	-1.06528	ACOC
PBX1	0.409461	-0.118916	0.145273	-0.482936	-0.0695742	-0.276255	ACOC
PC	-1.85003	0.737378	-0.556328	-1.34823	-1.9665	-1.65736	ACOC
PCBP1	1.14573	1.55421	1.34997	0.118581	1.33896	0.728773	ACOC
PCBP4	-0.306386	1.53106	0.612338	0.422666	1.45864	0.940655	ACOC
PCCA	-0.103135	0.308315	0.10259	0.669052	0.734626	0.701839	ACOC
PCDHA9	0.0800995	-2.38309	-1.1515	-0.663422	-0.827246	-0.745334	ACOC
PCGF5	0.585236	0.0815951	0.333416	0.212539	-0.366822	-0.0771416	ACOC
PCID2	0.844759	0.733147	0.788953	-0.259715	-0.0140617	-0.136889	ACOC
PCM1	0.927649	1.57356	1.2506	-0.440442	-0.682727	-0.561585	ACOC
PCNA	2.0509	1.4867	1.7688	2.71931	-0.555267	1.08202	ACOC
PCNP	-0.323694	-1.80019	-1.06194	-0.342618	-0.6615	-0.502059	ACOC
PCNT	-0.294121	-1.01685	-0.655486	0.334763	-0.65008	-0.157659	ACOC
PCNXL4	-1.29886	-0.62415	-0.961505	-0.265961	-0.901402	-0.583682	ACOC
PCOLCE2	0.234429	-0.188811	0.0228089	0.704227	1.51876	1.11149	ACOC
PCP4	0.835655	0.211025	0.52334	0.750031	0.618749	0.68439	ACOC
PCSK6	0.553481	0.674514	0.613998	0.783296	0.606734	0.695015	ACOC
PCSK7	-0.505201	-0.578827	-0.542014	-0.267953	0.660208	0.196127	ACOC
PDAP1	-1.74921	1.23488	-0.257166	-0.506015	0.356919	-0.074548	ACOC
PDCD1	1.4235	0.0124687	0.717987	1.57756	1.37609	1.47682	ACOC
PDCD10	1.92784	1.76262	1.84523	2.73176	2.3009	2.51633	ACOC
PDCD4	0.672874	0.872148	0.772511	0.988524	1.65085	1.31969	ACOC
PDCD5	1.29484	0.745005	1.01992	0.973525	1.40277	1.18815	ACOC
PDE1A	0.367064	0.0986093	0.232837	0.160327	-0.0150334	0.0726467	ACOC
PDE1C	0.0190462	-0.518935	-0.249944	-0.928071	-1.14337	-1.03572	ACOC
PDE2A	-0.860864	-0.929968	-0.895416	-0.184232	-0.795219	-0.489725	ACOC
PDE4A	1.13128	0.89225	1.01176	0.888388	-0.599796	0.144296	ACOC
PDE4D	-0.0681142	0.0631522	-0.00248099	-0.799608	-1.21487	-1.00724	ACOC
PDE4DIP	-2.13839	-0.449354	-1.29387	-1.01349	-1.10085	-1.05717	ACOC
PDE5A	1.66202	0.992662	1.32734	1.71767	1.54753	1.6326	ACOC
PDE6D	-0.459964	0.326243	-0.0668604	1.07043	0.192926	0.631678	ACOC
PDGFA	-0.31433	1.11115	0.39841	0.296266	-0.959469	-0.331602	ACOC
PDGFB	0.7418	0.549895	0.645848	-0.13767	-1.05958	-0.598623	ACOC
PDGFD	0.238024	-0.596101	-0.179039	-0.0927259	0.448934	0.178104	ACOC
PDGFRL	0.491266	-0.0488182	0.221224	-0.333431	1.23726	0.451915	ACOC
PDPN	-0.914644	-0.0781201	-0.496382	1.45938	0.371152	0.915266	ACOC
PDS5A	1.90513	0.889087	1.39711	0.595239	-0.0556485	0.269795	ACOC
PDS5B	1.34485	0.709482	1.02716	-0.0503034	0.213384	0.0815401	ACOC
PEA15	-0.634758	2.15564	0.76044	0.140887	0.108719	0.124803	ACOC
PEBP4	-0.632153	-1.04722	-0.839687	0.0263249	-0.232157	-0.102916	ACOC
PEG3	0.00886238	0.00637905	0.00762071	0.179821	1.16059	0.670205	ACOC
PELO	-1.85166	-2.4688	-2.16023	-2.20309	-2.18472	-2.1939	ACOC
PELP1	-0.640211	-0.801822	-0.721017	1.43236	0.287645	0.860004	ACOC
PER1	-0.853889	-0.340022	-0.596955	0.320992	0.185544	0.253268	ACOC
PES1	0.740738	1.74779	1.24426	1.09264	1.80613	1.44938	ACOC
PF4	2.33651	1.96218	2.14935	0.795617	0.441369	0.618493	ACOC
PFDN1	0.32076	0.105874	0.213317	-0.0196498	-1.28589	-0.65277	ACOC
PGAM1	0.767133	1.62848	1.1978	1.80748	1.98225	1.89487	ACOC
PGAM4	-0.712315	-0.138447	-0.425381	0.255597	-0.0198133	0.117892	ACOC
PGAP2	0.798963	0.973622	0.886293	0.420111	-0.745151	-0.16252	ACOC
PGBD3	-0.534422	0.324787	-0.104818	0.205643	0.228966	0.217305	ACOC
PGBD4	-0.125183	-0.401193	-0.263188	-0.101354	0.893443	0.396044	ACOC
PGBD5	-0.0862036	1.14093	0.527364	0.534287	0.697272	0.615779	ACOC
PGF	-0.712273	-0.183466	-0.447869	-0.749154	-1.04328	-0.896216	ACOC
PGLS	-0.29085	-0.0326067	-0.161729	1.29563	0.833351	1.06449	ACOC
PGLYRP1	1.41156	0.19461	0.803086	1.23685	0.661725	0.949285	ACOC
PGLYRP2	2.76684	1.43995	2.10339	0.026127	-0.627049	-0.300461	ACOC
PGM1	-0.940587	0.704717	-0.117935	-0.0962579	-0.93993	-0.518094	ACOC
PGM2	0.97697	0.97624	0.976605	1.03031	0.890536	0.960421	ACOC
PGR	0.522506	0.546004	0.534255	-0.000218976	0.99224	0.496011	ACOC
PGRMC1	0.0255767	0.0898073	0.057692	-0.0955258	0.0974825	0.000978319	ACOC
PGRMC2	1.27025	0.0942788	0.682262	-1.04285	0.212619	-0.415115	ACOC
PHACTR1	-1.38264	0.015189	-0.683726	-0.476117	-1.27652	-0.876319	ACOC
PHACTR2	0.494716	0.0449394	0.269828	0.861918	0.615165	0.738542	ACOC
PHACTR3	0.467903	-0.0537017	0.207101	-0.0686971	0.968177	0.44974	ACOC
PHACTR4	-1.25755	-0.196267	-0.726907	-1.26484	-0.465758	-0.865298	ACOC
PHB	-5.61487	-2.62304	-4.11896	-4.76788	-5.5173	-5.14259	ACOC
PHC1	-0.267323	-1.05904	-0.663184	-0.886931	-1.63561	-1.26127	ACOC
PHC2	0.0190409	0.704005	0.361523	0.285958	1.93633	1.11114	ACOC
PHF13	-0.748769	-0.397323	-0.573046	-0.601531	0.171286	-0.215122	ACOC
PHIP	0.942917	0.939324	0.94112	1.39231	-0.883767	0.254272	ACOC
PHLDA2	0.0742823	-0.315611	-0.120664	0.353851	-0.0518875	0.150982	ACOC
PHLDB3	1.36299	0.869947	1.11647	-0.475858	0.481982	0.00306206	ACOC
PHLPP1	-0.418498	-1.90262	-1.16056	-0.0860855	0.691214	0.302564	ACOC
PHLPP2	0.53255	0.00397847	0.268264	0.271171	-0.630645	-0.179737	ACOC
PHOX2B	0.828458	0.936249	0.882354	0.990662	0.810291	0.900476	ACOC
PICALM	-0.0810574	0.328524	0.123733	0.39491	0.137907	0.266409	ACOC
[truncated: 8,411 more rows]

## Sheet: S4_SH-SY5Y
	SH-SY5Y_rep1	SH-SY5Y_rep2	SH-SY5Y_mean
AADACL2	0.151923	-0.267445	-0.0577605
AADAT	-0.770499	-0.103539	-0.437019
AAK1	-0.0474989	1.26232	0.60741
AANAT	0.384708	0.507391	0.446049
AARS	-3.36119	-3.62229	-3.49174
AARS2	-0.905905	-2.14289	-1.5244
AASS	-0.0462337	-0.132859	-0.0895462
AATK	-0.913552	0.358147	-0.277703
ABAT	0.249353	0.247614	0.248483
ABCC2	0.393797	0.592395	0.493096
ABCC8	-0.306747	0.518187	0.10572
ABCC9	0.368383	-0.0938127	0.137285
ABCE1	1.94859	0.798637	1.37361
ABCG1	1.00049	0.331716	0.666104
ABL1	-0.585525	-0.191028	-0.388276
ABL2	0.370641	0.789697	0.580169
ACACA	3.11655	2.98596	3.05125
ACACB	-0.646803	-0.920763	-0.783783
ACAD8	0.010416	1.05046	0.53044
ACADS	0.0040328	-0.0629	-0.0294336
ACADSB	0.387881	-0.492291	-0.0522051
ACAN	0.141957	-0.0884084	0.0267742
ACAT1	-0.251764	-0.879129	-0.565446
ACAT2	-0.795914	-0.710392	-0.753153
ACCS	0.59441	1.11737	0.855891
ACE	-0.749016	-0.145895	-0.447455
ACE2	-0.248473	-0.463531	-0.356002
ACHE	-0.493525	0.129524	-0.182
ACOT13	-0.0243424	0.316699	0.146178
ACOX1	2.71957	1.29522	2.00739
ACP1	0.0827757	1.03952	0.561146
ACP2	0.58048	0.601179	0.590829
ACP5	0.152698	-0.576939	-0.21212
ACP6	0.226872	0.529471	0.378172
ACPP	-0.242434	-0.00527187	-0.123853
ACPT	0.369806	0.31207	0.340938
ACSL1	1.20356	0.65164	0.9276
ACSL3	6.92251	1.85534	4.38893
ACSL4	2.84485	0.963103	1.90398
ACSS2	-0.661743	-0.452861	-0.557302
ACTA1	-0.304871	-0.782602	-0.543737
ACTR2	3.28322	2.1034	2.69331
ACVR1	1.01485	0.348605	0.681726
ACVR1B	0.0290632	-0.0923405	-0.0316386
ACVR1C	-0.286499	-0.953243	-0.619871
ACVR2A	0.167997	0.353246	0.260621
ACVR2B	0.323417	0.224071	0.273744
ACVRL1	-0.47735	-0.416776	-0.447063
ACY1	0.753698	0.925777	0.839738
ACY3	1.69912	1.8107	1.75491
ACYP2	0.727012	1.03125	0.879132
ADAM33	-0.437526	-0.309948	-0.373737
ADAMTS5	0.229508	0.632109	0.430809
ADC	-1.01632	-0.784215	-0.900269
ADCK1	-1.04526	-1.30135	-1.17331
ADCK2	-0.561761	-0.244937	-0.403349
ADCK3	0.518844	0.829238	0.674041
ADCK4	-0.460312	-0.733656	-0.596984
ADCK5	0.507955	0.984062	0.746009
ADH1B	0.21571	1.82619	1.02095
ADH1C	0.439876	1.05831	0.749091
ADH4	0.141375	-0.589808	-0.224217
ADH5	0.035907	0.703611	0.369759
ADK	0.653279	0.494197	0.573738
ADORA1	-0.239164	-0.48364	-0.361402
ADORA2A	1.82367	2.17469	1.99918
ADORA2B	-0.466322	-0.672285	-0.569303
ADORA3	0.0704656	-0.17196	-0.0507472
ADRA1A	0.435482	0.728771	0.582126
ADRA1B	-0.358151	-0.0600666	-0.209109
ADRA1D	-0.927727	-0.883656	-0.905691
ADRA2A	0.329597	-0.185553	0.0720225
ADRA2B	0.819064	0.232597	0.52583
ADRA2C	0.360847	0.46318	0.412013
ADRB1	-0.274666	0.0851279	-0.0947693
ADRB2	-0.0790426	0.215904	0.0684309
ADRB3	-0.579052	0.526553	-0.0262494
ADRBK1	1.04003	0.721366	0.880698
ADRBK2	0.696756	1.60495	1.15086
ADSSL1	-0.472538	-1.59783	-1.03518
AFG3L2	-1.5958	-3.37033	-2.48307
AGTR1	-0.249648	-0.410667	-0.330157
AGTR2	-0.261301	-0.0701069	-0.165704
AGXT	0.523486	0.493755	0.50862
AGXT2	0.0921298	-0.342338	-0.125104
AHCY	-0.403236	-0.152628	-0.277932
AK1	0.50637	-0.462358	0.0220058
AK2	-1.73537	-1.01135	-1.37336
AK3	-0.202757	0.174151	-0.0143033
AK4	0.115089	-0.167777	-0.0263443
AK5	-1.44851	-0.873949	-1.16123
AK7	-0.620798	-0.497263	-0.55903
AK8	0.191837	0.167261	0.179549
AKAP1	-0.761764	-0.744662	-0.753213
AKAP10	0.116125	-0.177443	-0.0306589
AKAP11	-0.0242159	-0.620089	-0.322152
AKAP12	0.0628577	0.380153	0.221505
AKAP13	0.499953	0.877546	0.688749
AKAP14	-0.233815	-0.910293	-0.572054
AKAP3	0.466048	0.0231746	0.244611
AKAP4	-0.395539	-0.590647	-0.493093
AKAP5	-0.351636	-0.36525	-0.358443
AKAP6	-0.274317	0.638737	0.18221
AKAP7	-0.853785	-0.71589	-0.784838
AKAP8	-0.284203	0.310201	0.0129987
AKAP8L	-0.0983307	-0.381642	-0.239986
AKAP9	0.146063	0.285756	0.215909
AKR1A1	0.199846	0.234662	0.217254
AKR1B1	-0.302319	-0.196501	-0.24941
AKR1B10	-0.904762	-0.55678	-0.730771
AKT1	-0.471764	-0.214609	-0.343187
AKT2	-0.634498	0.196074	-0.219212
AKT3	-1.29114	-0.795308	-1.04323
ALAS1	0.224184	-0.142541	0.0408217
ALAS2	-0.531229	-0.777474	-0.654352
ALDH18A1	1.3145	0.412602	0.863551
ALDH1A2	-0.123169	-0.149225	-0.136197
ALDH1B1	-0.691893	-0.823465	-0.757679
ALDH1L1	-1.03347	-0.392744	-0.713104
ALDH3A1	0.979224	0.457724	0.718474
ALDH3A2	0.29934	0.154382	0.226861
ALDH3B1	0.728136	0.951418	0.839777
ALDH4A1	-0.317476	0.0482053	-0.134635
ALDH5A1	0.00423735	-0.291404	-0.143583
ALDH9A1	-0.258015	1.07042	0.406201
ALK	-0.161221	-0.216041	-0.188631
ALLC	-0.112359	0.211659	0.0496503
ALOX5	0.791039	-0.29599	0.247525
ALPI	0.378061	0.78083	0.579446
ALPK1	0.372453	-0.15396	0.109247
ALPK2	-0.188723	0.168282	-0.0102205
ALPK3	-0.316062	0.579203	0.13157
ALPL	0.332237	0.00899836	0.170618
ALPPL2	0.651203	0.852913	0.752058
AMHR2	-0.0141736	0.283257	0.134542
AMN	-0.31794	-0.319693	-0.318817
AMT	-0.24221	0.292357	0.0250733
AMY2A	-1.32758	-2.10214	-1.71486
AMY2B	-1.37692	-0.229022	-0.802969
ANKK1	0.206991	0.761031	0.484011
ANXA2	0.611758	0.699802	0.65578
ANXA3	0.605475	0.413819	0.509647
ANXA5	0.107013	0.0410408	0.0740271
APCS	-0.226669	-0.447982	-0.337325
APOE	-0.351387	-0.306798	-0.329092
APOH	-0.409863	-0.421751	-0.415807
APRT	0.564088	0.396738	0.480413
ARAF	-0.93864	-0.310862	-0.624751
ARF1	-0.393435	-0.198867	-0.296151
ARF4	0.233074	-0.671559	-0.219243
ARF6	-0.434883	0.288671	-0.0731065
ARHGAP26	-0.596597	-1.90236	-1.24948
ARL1	4.40998	5.49381	4.95189
ARL3	0.498993	-0.230411	0.134291
ARL5B	0.263	0.713947	0.488473
ARPC1B	-0.212917	-0.0342158	-0.123566
ARPC2	2.59634	0.587235	1.59179
ARPC3	2.10939	0.0478564	1.07862
ARPC4	2.64881	1.35217	2.00049
ARPC5	-0.24619	-0.450757	-0.348473
ARSA	-0.392812	0.0859843	-0.153414
ART1	0.603592	0.779024	0.691308
ASGR2	0.867576	0.191835	0.529705
ASNA1	5.87573	6.17428	6.02501
ASPA	0.473796	-0.53356	-0.029882
ASRGL1	1.4362	1.09959	1.26789
ASS1	0.210377	0.570265	0.390321
ATM	-0.297251	-0.153429	-0.22534
ATOX1	0.699934	0.438583	0.569258
ATP1A1	-0.0169211	0.166251	0.0746649
ATP2A1	0.468504	-0.510537	-0.0210166
ATP2C1	0.244144	0.0447982	0.144471
ATP4A	0.415229	0.479708	0.447469
ATP5A1	-2.26317	-2.54573	-2.40445
ATP5B	-2.42307	-3.81548	-3.11927
ATP5C1	-2.10255	-2.29419	-2.19837
ATP6V1A	8.49922	5.05151	6.77537
ATP6V1B2	6.31382	5.8891	6.10146
ATP6V1C1	5.86921	5.37577	5.62249
ATP8A1	-0.768673	-0.434172	-0.601422
ATR	0.692773	1.10684	0.899806
AURKA	0.116594	-0.579462	-0.231434
AURKAIP1	-1.39864	-2.14965	-1.77415
AURKB	-2.10622	-0.644238	-1.37523
AURKC	0.0870625	0.674008	0.380535
AVPR1A	-1.40098	-0.0196116	-0.710294
AVPR1B	0.595683	0.470741	0.533212
AVPR2	0.926669	-0.138983	0.393843
AXL	-0.279046	0.550553	0.135754
AZGP1	-0.196115	-0.316974	-0.256544
B2M	0.0493031	-0.799578	-0.375137
B4GALT1	-0.234485	0.496226	0.13087
B4GALT2	0.212144	0.284883	0.248514
B4GALT3	-0.203472	-0.0468961	-0.125184
B4GALT4	0.516844	-0.00300285	0.256921
BACE1	-0.10607	0.525829	0.209879
BAG1	0.359815	0.354409	0.357112
BAIAP2L1	0.678299	0.14001	0.409155
BBOX1	0.671629	1.46728	1.06946
BCAT2	-0.53581	-0.596219	-0.566015
BCHE	-0.524661	-1.88945	-1.20705
BCKDK	-0.0444723	0.545578	0.250553
BCR	1.80123	2.32662	2.06392
BDH1	-0.38611	-0.376467	-0.381288
BDKRB2	-0.271626	0.820338	0.274356
BEGAIN	-0.0962886	0.305978	0.104845
BGLAP	0.30403	0.464765	0.384398
BHMT	0.0362883	-0.189244	-0.0764779
BHMT2	-0.624375	0.0849568	-0.269709
BLK	0.432094	0.260511	0.346302
BLVRA	-0.224903	0.218912	-0.00299536
BLVRB	-0.683686	-0.279374	-0.48153
BMP2K	1.10727	1.30716	1.20721
BMPR1A	0.0715495	0.534425	0.302987
BMPR1B	0.354785	0.447983	0.401384
BMPR2	-0.419271	0.0735338	-0.172869
BMX	-0.584579	-0.570607	-0.577593
BPHL	-0.571142	-0.422436	-0.496789
BPI	0.549156	-0.830993	-0.140919
BRAF	-1.37533	-0.58191	-0.978621
BRD2	0.784766	0.309954	0.54736
BRD3	0.409157	0.713063	0.56111
BRD4	1.78597	1.05974	1.42286
BRDT	-0.606955	-0.903279	-0.755117
BRSK1	0.16633	0.481036	0.323683
BRSK2	0.365432	0.225653	0.295542
BST1	0.417861	-0.205178	0.106341
BTK	-0.694852	-1.30505	-0.999953
BUB1	0.697987	0.731674	0.714831
BUB1B	1.56666	1.28677	1.42671
C17orf75	-0.790596	-1.15291	-0.971752
C1QA	-0.084685	0.855024	0.385169
C1QB	0.449156	0.900301	0.674728
C1QC	-0.616533	-1.12184	-0.869187
C1R	0.0140971	0.202665	0.108381
C1S	0.0416455	-0.247545	-0.10295
C3	0.849944	0.546208	0.698076
C4A	-0.3293	-0.37851	-0.353905
C4B	-0.0758343	-0.00492184	-0.0403781
C5	0.0205788	-0.468023	-0.223722
C8G	-0.247617	0.365758	0.0590706
C9orf96	0.172776	-0.00393298	0.0844217
CA1	-0.127266	-0.445425	-0.286346
CA10	0.313669	0.0591921	0.186431
CA11	-0.621393	-0.217646	-0.41952
CA12	0.789547	-0.0538259	0.367861
CA13	-0.317673	-0.143159	-0.230416
CA14	-0.838037	0.486986	-0.175525
CA2	-0.426556	-0.450539	-0.438548
CA3	-0.286073	-0.384674	-0.335373
CA4	-0.415537	-0.141137	-0.278337
CA5A	0.206505	-0.013307	0.0965989
CA5B	-0.37298	-0.140646	-0.256813
CA6	0.47942	0.694976	0.587198
CA7	0.448084	1.82418	1.13613
CA8	-0.8029	-0.553504	-0.678202
CA9	0.112098	0.492194	0.302146
CACNA1A	-1.29027	-0.305465	-0.797867
CACNA1B	0.493178	0.713578	0.603378
CACNA1C	-0.463118	-0.478179	-0.470648
CACNA1D	1.04695	0.702358	0.874656
CACNA1I	1.29134	2.43598	1.86366
CACNA1S	0.549314	0.0680541	0.308684
CACNA2D1	0.349744	-0.221618	0.0640631
CACNA2D2	0.43734	0.495617	0.466478
CACNB1	-0.656763	-1.06915	-0.862957
CACNB2	0.634628	-0.309872	0.162378
CACNB3	-0.336372	-0.337479	-0.336926
CACNB4	0.967056	0.44842	0.707738
CACNG1	0.268955	0.511041	0.389998
CALM1	0.627347	-0.563169	0.0320889
CALM2	0.476637	0.438645	0.457641
CALM3	0.27788	0.306107	0.291994
CALR	-0.114694	-0.104284	-0.109489
CALY	0.122537	0.345395	0.233966
CAMK1	-0.601005	0.0829544	-0.259025
CAMK1D	0.373782	0.87478	0.624281
CAMK1G	-0.0968791	0.0783647	-0.00925723
CAMK2A	-0.430965	-1.07508	-0.753023
CAMK2B	-0.374098	0.348288	-0.012905
CAMK2D	-0.273318	0.446743	0.0867122
CAMK2G	1.14811	1.22252	1.18531
CAMK2N1	-0.539367	-0.116158	-0.327762
CAMK4	-0.838016	-0.473384	-0.6557
CAMKK1	0.587942	0.427856	0.507899
CAMKK2	1.06494	0.494441	0.779691
CAMKV	0.0958034	-0.212791	-0.0584938
CAMLG	4.53616	4.6206	4.57838
CAMP	-0.586935	0.0610392	-0.262948
CANT1	-0.16971	-0.591504	-0.380607
CANX	-0.642662	0.373522	-0.13457
CAPN1	1.80603	1.34021	1.57312
CAPNS1	-0.195511	-0.236057	-0.215784
CARTPT	-0.698089	0.279453	-0.209318
CASK	-0.842791	-1.13267	-0.987731
CASP7	0.109605	-0.646218	-0.268307
CASR	-0.636268	-0.983078	-0.809673
CAST	-1.01908	0.450377	-0.284352
CAT	0.807665	1.29586	1.05176
CBR1	-0.347814	-0.898105	-0.622959
CBS	-0.18581	-0.122073	-0.153941
CCBL1	0.102859	-0.465906	-0.181523
CCBL2	-0.285445	-0.329147	-0.307296
CCKAR	0.100105	0.227038	0.163572
CCL8	0.233817	-0.519793	-0.142988
CCR5	-0.0632756	-0.0555132	-0.0593944
CCT3	-0.270928	-1.12515	-0.69804
CD1A	-0.221019	0.0459646	-0.0875273
CD1D	0.0791678	0.219754	0.149461
CD209	-0.0690187	0.425468	0.178225
CD247	-0.122633	0.735864	0.306616
CD33	-0.307644	-0.470362	-0.389003
CD3D	0.685644	0.499558	0.592601
CD3E	0.0945826	0.949733	0.522158
CD3G	1.15412	0.386472	0.770296
CD4	1.07332	1.62972	1.35152
CD46	0.0849101	-0.491668	-0.203379
CD52	-0.344669	-0.549767	-0.447218
CD55	-0.206607	-0.20934	-0.207974
CD80	-0.525411	-0.511733	-0.518572
CD86	-0.455215	-0.928238	-0.691726
CDA	-0.118559	0.286582	0.0840116
CDC14A	-0.290382	-0.930688	-0.610535
CDC14B	0.44018	0.393516	0.416848
CDC25A	-0.712022	-0.653241	-0.682632
CDC25B	0.143259	0.197606	0.170433
CDC25C	-0.526339	-1.13576	-0.831049
CDC42BPA	0.122897	0.229939	0.176418
CDC42BPB	0.483163	0.0904078	0.286786
CDC42BPG	0.867399	1.18136	1.02438
CDC42SE2	-0.399364	-0.110609	-0.254987
CDC7	-2.28859	-1.58476	-1.93667
CDH5	-0.110779	0.245578	0.0673994
CDK1	-0.674555	-1.64483	-1.15969
CDK10	-0.284843	0.283739	-0.000551921
CDK11A	1.82079	1.36693	1.59386
CDK11B	3.05124	1.67729	2.36427
CDK12	-0.636596	-0.18613	-0.411363
CDK13	-0.490005	0.371637	-0.0591837
CDK14	-0.225198	-0.0467332	-0.135966
CDK15	0.389203	-0.102974	0.143115
CDK16	-0.919221	-0.613927	-0.766574
CDK17	-0.388991	-0.00697105	-0.197981
CDK18	0.428981	0.517309	0.473145
CDK19	0.293322	0.682685	0.488004
CDK2	-0.367039	-1.15448	-0.760757
CDK20	-0.644805	-0.0466171	-0.345711
CDK3	0.498364	-0.452174	0.0230949
CDK4	-0.255667	-0.66877	-0.462219
CDK5	-1.03194	-1.12486	-1.0784
CDK5R1	-0.863434	-0.526531	-0.694983
CDK5R2	0.716226	0.495182	0.605704
CDK6	-0.300217	0.0918976	-0.10416
CDK7	0.010298	-0.301253	-0.145477
CDK8	-1.56865	-2.39439	-1.98152
CDK9	2.22844	3.29699	2.76272
CDKL1	-1.08994	-0.915291	-1.00261
CDKL2	0.0556693	0.18597	0.12082
CDKL3	0.338448	0.605996	0.472222
CDKL4	-0.434774	-0.311399	-0.373086
CDKL5	-0.0303898	0.0567185	0.0131643
CDKN1A	-0.178749	0.282964	0.0521075
CDKN1B	-0.693403	-0.635195	-0.664299
CDKN1C	0.0636246	0.324364	0.193994
CDKN2A	-0.0604196	0.2269	0.0832401
CDKN2B	-0.78169	-0.374012	-0.577851
CDKN2C	-0.204583	0.0280498	-0.0882666
CDKN2D	-0.506667	-0.185019	-0.345843
CDKN3	-0.254614	0.181221	-0.0366965
CDO1	0.530484	-0.495687	0.0173985
CEACAM1	-0.490184	-0.258596	-0.37439
CEACAM5	-0.70058	0.0212501	-0.339665
CEL	-0.647586	-0.600773	-0.62418
CELA1	-0.883467	-0.883036	-0.883251
CELA2A	0.0256623	0.182535	0.104098
CERK	-0.132895	0.495637	0.181371
CERKL	0.389979	-0.489357	-0.0496892
CES1	0.766227	0.624372	0.6953
CFB	-0.753381	-0.689589	-0.721485
CFD	0.15828	0.195451	0.176865
CFL1	-0.616381	-0.222725	-0.419553
CFTR	0.87044	0.392379	0.63141
CGA	-1.08409	-0.744794	-0.914444
CHD1	-0.0100438	-0.550226	-0.280135
CHEK1	-0.830019	-0.463898	-0.646958
CHEK2	0.581561	1.82386	1.20271
CHIA	-0.360301	-0.329422	-0.344861
CHIT1	-0.591763	-0.270519	-0.431141
CHKA	1.0518	1.00978	1.03079
CHKB	1.14332	0.924	1.03366
CHM	-0.159963	-1.64121	-0.900587
CHRFAM7A	0.611331	0.921296	0.766313
CHRM1	1.53053	1.84408	1.6873
CHRM2	0.023381	-0.253544	-0.115082
CHRM3	0.468977	0.532705	0.500841
CHRM4	0.234191	0.804345	0.519268
CHRM5	-0.167017	0.465049	0.149016
CHRNA1	0.829548	0.404161	0.616855
CHRNA10	0.150451	0.485388	0.317919
CHRNA2	0.103928	-0.728575	-0.312323
CHRNA3	-0.0148071	0.277726	0.13146
CHRNA4	0.507214	0.183022	0.345118
CHRNA5	-0.664891	-0.593902	-0.629396
CHRNA6	0.549611	-0.0615717	0.24402
CHRNA7	0.782065	-0.0261578	0.377954
CHRNA9	-0.599156	-0.2338	-0.416478
CHRNB1	-0.207291	0.64248	0.217595
CHRNB2	-0.480349	-0.34532	-0.412835
CHRNB3	-0.335358	-0.200819	-0.268088
CHRNB4	0.124753	-0.128787	-0.00201701
CHRND	1.3202	0.633263	0.97673
CHRNE	0.143063	0.125719	0.134391
CHRNG	0.380342	0.531774	0.456058
CHUK	1.88914	1.22271	1.55592
CIB2	0.589713	0.781257	0.685485
CIB3	0.43032	0.332896	0.381608
CINP	-0.0392397	-0.702879	-0.371059
CIT	0.227011	0.0513781	0.139195
CKB	-0.436465	-0.000103699	-0.218284
CKM	-1.58136	0.0374915	-0.771935
CKMT1A	-0.78063	0.140074	-0.320278
CKMT1B	0.104876	-0.7878	-0.341462
CKMT2	-0.540461	-0.254125	-0.397293
CKS1B	0.190641	-0.760265	-0.284812
CKS2	1.1362	0.930957	1.03358
CLC	-0.772856	-1.47501	-1.12393
CLCN2	-0.623956	-0.401515	-0.512735
CLCNKA	-0.17996	0.294691	0.0573654
CLEC3B	0.49155	0.643474	0.567512
CLK1	-0.0899933	-0.219086	-0.15454
CLK2	-0.39746	0.141511	-0.127974
CLK3	0.00972636	-0.0474604	-0.018867
CLK4	-0.203166	-0.245696	-0.224431
CLPB	-1.06317	-1.66165	-1.36241
CLPP	0.00929171	0.266512	0.137902
CLPS	-0.55376	-0.84863	-0.701195
CLPX	-0.969084	-0.830919	-0.900002
CMA1	-0.0950499	0.0858959	-0.00457701
CMAS	0.293411	-0.36194	-0.0342648
CMPK1	1.37439	1.30308	1.33873
CNKSR1	-0.616016	-0.223705	-0.41986
CNKSR3	-0.574338	-0.0279059	-0.301122
CNR1	-0.245233	-1.42174	-0.833488
CNR2	0.49098	0.713367	0.602173
COL2A1	-0.582283	0.133446	-0.224419
COMP	-0.0242868	-0.455028	-0.239658
COMTD1	1.17604	0.435722	0.805883
COX5A	-0.138771	-0.934115	-0.536443
COX5B	-1.37783	-1.90463	-1.64123
COX6A2	-0.767073	-0.0905578	-0.428815
COX7A1	-0.25427	-0.161888	-0.208079
COX7B	-1.19173	-2.13491	-1.66332
COX7C	-0.348846	-3.01148	-1.68016
COX8A	0.133106	-0.428946	-0.14792
CP	-0.616196	-0.530284	-0.57324
CPA1	-0.662833	-0.359746	-0.51129
CPB1	-0.173952	-0.295706	-0.234829
CPD	-1.35051	-1.01666	-1.18359
CPE	0.451569	1.32742	0.889494
CPO	0.828026	-0.601651	0.113188
CPS1	0.0272337	-0.260086	-0.116426
CPT2	0.380374	-0.445261	-0.0324434
CRAT	0.0700321	0.0034982	0.0367651
CRB2	-0.267344	-0.284249	-0.275797
CRH	0.692803	0.829163	0.760983
CROT	-0.692388	-0.737975	-0.715181
CRP	-0.212178	0.256151	0.0219868
CRYBB1	2.07947	2.1002	2.08984
CRYZ	-0.80322	-0.393451	-0.598335
CS	-0.616702	-0.267238	-0.44197
CSAD	-0.56967	-0.302101	-0.435886
CSF1R	-1.39675	-0.915135	-1.15594
CSF2RA	-0.142464	0.0822023	-0.0301307
CSF2RB	1.23224	1.83312	1.53268
CSK	1.34176	0.406631	0.874194
CSNK1A1	-0.72309	-0.711985	-0.717537
CSNK1A1L	-0.235414	0.0130297	-0.111192
CSNK1D	-0.217668	-1.1169	-0.667284
CSNK1E	1.60945	1.92014	1.7648
CSNK1G1	0.514623	-0.220887	0.146868
CSNK1G2	-0.178927	-0.235798	-0.207362
CSNK1G3	-0.248825	-0.85596	-0.552392
CSNK2A1	-0.729506	-1.54187	-1.13569
CSNK2A2	-0.585038	0.145545	-0.219746
CSNK2B	-0.889999	-3.80279	-2.34639
CTDNEP1	0.532272	0.802108	0.66719
CTDP1	1.15412	0.156069	0.655094
CTDSP1	0.072327	-0.176972	-0.0523227
CTDSP2	-0.194277	-0.512726	-0.353501
CTDSPL	0.267952	0.231777	0.249865
CTH	-0.189513	0.334647	0.072567
CTLA4	0.584367	0.46503	0.524698
CTNS	0.494658	-0.234324	0.130167
CTRB1	0.518102	1.39284	0.955473
CTSF	0.961522	0.515044	0.738283
CTSG	-0.119112	-0.157507	-0.138309
CTSH	-0.32697	0.534329	0.103679
CTSK	0.236835	-0.528903	-0.146034
CTSL	-0.31681	0.029411	-0.1437
CTSS	-0.745483	-0.430665	-0.588074
CTSV	-0.682488	-0.483523	-0.583006
CUBN	-0.344718	0.173129	-0.0857945
CUTA	-1.02554	0.264723	-0.380406
CXCL10	-0.120334	0.0818419	-0.019246
CXCR1	0.456783	0.207364	0.332073
CYB5A	-0.0229537	-0.239362	-0.131158
CYB5B	6.97609	5.2428	6.10944
CYB5R1	-0.678944	0.409913	-0.134515
CYC1	-1.04973	-1.57905	-1.31439
CYGB	-0.262004	-0.705993	-0.483998
CYP2C18	2.1939	0.602388	1.39814
CYP2C8	1.1465	0.366863	0.756683
CYP2C9	1.53023	0.922446	1.22634
CYP2D6	0.759973	1.57775	1.16886
CYP3A5	-0.359148	-1.34027	-0.849708
CYP4A11	-0.0949046	1.16862	0.536855
CYSLTR1	-0.734293	-1.7865	-1.26039
CYSLTR2	-0.272262	-0.83883	-0.555546
CYTH2	0.0374996	-0.0816572	-0.0220788
CYTH3	0.00559105	-0.142244	-0.0683265
DAO	-0.524942	-0.562722	-0.543832
DAPK1	-0.434222	-1.55408	-0.99415
DAPK2	-0.283776	-1.1285	-0.706138
DAPK3	1.2805	0.394751	0.837627
DAPP1	-0.267804	0.293515	0.0128557
DARS	-0.884638	-2.13339	-1.50901
DARS2	0.0883983	-1.8421	-0.87685
DBF4	-0.121973	-1.25949	-0.690731
DBH	0.652598	0.627903	0.640251
DBI	-0.338324	-0.39773	-0.368027
DCD	-0.891057	-0.514969	-0.703013
DCK	-1.03889	-0.343515	-0.691202
DCLK1	0.719948	1.08348	0.901715
DCLK2	0.0308671	-0.137874	-0.0535035
DCLK3	-0.101156	0.364843	0.131843
DCPS	0.405031	1.04412	0.724576
DCTD	1.26051	1.30772	1.28411
DCXR	0.223815	0.930095	0.576955
DDAH1	-1.07569	0.072625	-0.501533
DDAH2	0.904755	0.242881	0.573818
DDC	-0.150229	0.117641	-0.016294
DDR1	0.450185	0.0465891	0.248387
DDR2	-0.153546	0.451372	0.148913
DDX39B	-0.9282	-1.10768	-1.01794
DECR1	0.241945	0.0787384	0.160342
DGKA	-0.295306	-0.412699	-0.354003
DGKB	0.63273	-0.207185	0.212772
DGKD	-0.0751	-0.0526933	-0.0638967
DGKE	0.153423	-0.413475	-0.130026
DGKG	0.44669	0.622746	0.534718
DGKH	-0.397328	0.398222	0.000447131
DGKI	-0.884622	-0.134113	-0.509367
DGKQ	-0.145533	0.898395	0.376431
DGKZ	0.770748	1.30086	1.0358
DGUOK	0.691086	1.53009	1.11059
DHCR7	0.730001	0.804006	0.767004
DHFRL1	0.305992	0.343937	0.324965
DHODH	1.04779	0.859967	0.953877
DHPS	0.174585	-0.422091	-0.123753
DHRS11	-0.783038	0.334804	-0.224117
DHRS4	-0.227669	0.226941	-0.000364273
DHRS4L2	-0.705594	-1.08654	-0.896066
DLAT	-0.286971	0.61918	0.166105
DLD	-0.679724	1.21596	0.268117
DLG4	0.0564437	0.012456	0.0344498
DMPK	-0.353492	-0.983458	-0.668475
DNASE1	-0.522602	-0.0466354	-0.284619
DNPEP	1.02726	-0.12788	0.449689
DNTT	1.17896	0.591227	0.885092
DOK1	0.828058	0.118558	0.473308
DOLPP1	-0.138625	-0.0781844	-0.108405
DPEP1	-0.154871	0.657813	0.251471
DPH5	0.681548	0.132961	0.407255
DPP4	-0.670014	0.0182295	-0.325892
DPP6	-0.978716	-0.242509	-0.610612
DRD1	-0.345068	-0.470812	-0.40794
DRD2	0.250837	0.276777	0.263807
DRD3	-0.51577	0.184128	-0.165821
DRD4	0.202701	0.0593151	0.131008
DRD5	-0.35351	-0.0745272	-0.214018
DSTN	0.161046	-0.279277	-0.0591155
DSTYK	0.529314	0.621571	0.575442
DTYMK	-0.355037	-0.0547165	-0.204877
DUSP10	-0.0367878	0.223263	0.0932378
DUSP11	1.58259	0.626605	1.1046
DUSP12	-0.552911	-0.496063	-0.524487
DUSP13	1.59865	0.856033	1.22734
DUSP14	-0.415645	-0.694214	-0.55493
DUSP15	-0.385516	0.499562	0.0570228
DUSP16	-0.420588	-0.114917	-0.267753
DUSP18	1.36011	1.60936	1.48474
DUSP19	0.29589	-0.561062	-0.132586
DUSP2	0.70599	0.403013	0.554501
DUSP21	-0.727864	0.118646	-0.304609
DUSP22	-0.184754	-0.254576	-0.219665
DUSP23	-0.516519	-0.378615	-0.447567
DUSP27	0.292894	-0.18936	0.0517668
DUSP3	-1.09936	-1.00298	-1.05117
DUSP6	-0.306559	-1.13282	-0.71969
DUSP7	0.366834	0.00029036	0.183562
DUSP8	0.859166	0.397053	0.628109
DUT	1.25525	-0.738304	0.258475
DYRK1A	-0.577511	-0.743384	-0.660448
DYRK1B	-0.545099	-0.795441	-0.67027
DYRK2	-0.410068	-0.179539	-0.294804
DYRK3	0.0234707	0.121468	0.0724692
DYRK4	-0.637694	0.215184	-0.211255
EARS2	-2.4906	-2.6286	-2.5596
ECE1	0.234114	0.447919	0.341017
EDA	0.0124651	0.198595	0.10553
EEA1	-0.416899	-0.545141	-0.48102
EEF2	0.593859	0.365863	0.479861
EEF2K	-0.570977	0.445147	-0.0629148
EFNB2	0.397174	0.104171	0.250673
EFTUD1	-1.28596	-1.53319	-1.40957
EGFR	-0.724043	-0.214079	-0.469061
EGLN1	0.433228	0.70727	0.570249
EGLN2	0.0402723	0.851774	0.446023
EGLN3	-0.842044	-0.271837	-0.556941
EHHADH	0.344127	0.0669587	0.205543
EIF2AK1	1.27249	1.20342	1.23796
EIF2AK2	0.529337	-0.273974	0.127682
EIF2AK3	0.00906553	0.574344	0.291705
EIF2AK4	0.0999094	0.564775	0.332342
ELANE	0.515479	0.504257	0.509868
ELOVL4	-0.575113	-0.00647268	-0.290793
ELSPBP1	-0.506459	-0.723128	-0.614794
EN2	-0.995593	0.0592374	-0.468178
ENO3	0.588555	1.0284	0.808475
ENOPH1	1.29863	1.21328	1.25595
ENPEP	0.0210093	0.529672	0.275341
ENPP1	-0.587153	-0.439034	-0.513094
ENPP2	-0.178387	-0.0863429	-0.132365
ENPP3	-0.00695665	-0.08415	-0.0455533
EPHA1	-0.664069	0.258419	-0.202825
EPHA10	-0.123204	0.33404	0.105418
EPHA2	0.19655	0.360225	0.278387
EPHA3	-0.337792	-0.622461	-0.480127
EPHA4	0.319298	0.236879	0.278089
EPHA5	0.358836	-0.262148	0.0483442
EPHA6	-0.565446	0.0119138	-0.276766
EPHA7	-0.634408	-0.0895628	-0.361985
EPHA8	-0.763264	-0.0903718	-0.426818
EPHB1	0.224317	0.235539	0.229928
EPHB2	0.155412	1.07863	0.617023
EPHB3	0.015937	0.13647	0.0762036
EPHB4	-0.349519	0.462249	0.0563649
EPHB6	-0.647418	-0.540109	-0.593763
EPHX2	-0.728292	0.376147	-0.176073
EPM2A	-0.00938039	0.549834	0.270227
EPN1	-0.311017	-0.450235	-0.380626
EPOR	-0.831155	-0.162829	-0.496992
EPRS	-0.910727	-1.13981	-1.02527
EPS8L1	-0.662229	-0.162606	-0.412418
EPX	-0.351873	-1.19117	-0.771521
ERBB2	-1.09435	0.0578641	-0.518244
ERBB3	-0.727601	-0.927177	-0.827389
ERBB4	-0.344152	-0.266879	-0.305515
ERN1	-0.542367	-0.574968	-0.558668
ERN2	-1.26734	-0.675046	-0.971194
ERO1LB	-0.060657	0.106939	0.023141
ESD	-0.204133	0.170626	-0.0167535
ESRRG	0.00215794	0.330802	0.16648
ETFDH	0.45878	-0.219402	0.119689
ETNK1	0.329409	0.0271277	0.178268
ETNK2	0.00701763	-0.0505115	-0.0217469
EXTL2	-0.387465	-0.704941	-0.546203
F10	-0.26049	0.168125	-0.0461826
F11	0.441689	0.446391	0.44404
F13A1	-0.00236411	0.881254	0.439445
F2	-0.0960011	0.178052	0.0410255
F2R	-0.81223	-1.47039	-1.14131
F3	-0.24691	-1.49326	-0.870086
F5	-0.167851	0.802403	0.317276
F7	-0.524469	0.0165092	-0.25398
F9	-0.469892	-1.24057	-0.855233
FAAH	-0.00711739	-0.341367	-0.174242
FABP6	-0.52835	0.192139	-0.168106
FADS1	1.40037	1.52032	1.46034
FADS2	1.64449	1.21266	1.42858
FAH	0.459776	-0.201285	0.129245
FARS2	-1.39043	-1.77937	-1.5849
FARSA	-2.63778	-2.10428	-2.37103
FARSB	-2.19518	-3.70105	-2.94812
FASTK	0.43539	0.409478	0.422434
FBP1	-0.976698	-0.279661	-0.628179
FBP2	0.32789	0.230122	0.279006
FCER1A	0.855828	0.385351	0.62059
FCER1G	-1.3565	-0.695945	-1.02622
FCGR1B	-0.163309	0.192815	0.014753
FCGR3A	-0.223012	0.625611	0.2013
FCGR3B	-0.383591	0.214968	-0.0843114
FCRL2	0.128612	-0.267493	-0.0694403
FDX1	0.18774	0.867825	0.527783
FDXR	-0.990932	-1.64558	-1.31826
FECH	-0.583747	-1.90356	-1.24366
FER	-0.367625	-1.23379	-0.800709
FES	0.172827	0.543106	0.357966
FFAR1	-1.01015	-0.167129	-0.588638
FGA	0.145428	-0.141442	0.00199292
FGB	0.360206	0.410744	0.385475
FGF4	0.904245	0.993621	0.948933
FGFR1	-0.383287	0.117359	-0.132964
FGFR2	0.336832	0.226229	0.28153
FGFR3	-0.204606	-0.0632018	-0.133904
FGFR4	-0.0176306	0.840547	0.411458
FGG	0.715456	0.112437	0.413947
FGGY	-0.0695337	-0.39547	-0.232502
FGR	0.0269914	-0.20123	-0.0871192
FLT1	-0.108979	0.115376	0.00319838
FLT3	-0.00841463	0.332811	0.162198
FLT3LG	-0.560005	-0.410485	-0.485245
FLT4	-0.392769	-0.602541	-0.497655
FN3K	-0.542606	-0.180609	-0.361608
FN3KRP	-0.515265	-0.406492	-0.460878
FNTA	0.352865	-0.567519	-0.107327
FNTB	0.852381	1.38934	1.12086
FOLH1	0.730721	0.653438	0.692079
FOLR2	1.34891	1.48081	1.41486
FOLR3	1.26834	0.748805	1.00857
FPGS	0.410538	0.247725	0.329132
FPR1	0.0504653	-0.00271602	0.0238746
FRK	-0.331054	-1.02079	-0.675923
FSHR	0.660437	0.92709	0.793764
FST	-0.028681	-0.144978	-0.0868294
FTCD	-0.0176929	0.00582589	-0.0059335
FTH1	0.309117	0.908642	0.60888
FTL	0.0337911	-0.19139	-0.0787995
FUK	0.560291	1.16785	0.864068
FXYD2	0.330466	-0.0905388	0.119964
FYN	0.0373593	-0.0908298	-0.0267352
G6PC	0.21536	-0.290696	-0.0376677
G6PC2	0.515846	0.489165	0.502505
G6PC3	-0.809189	-1.15173	-0.980462
GAA	0.106704	0.0438218	0.0752627
GABBR1	0.304439	0.590885	0.447662
GABBR2	-0.136023	-0.216871	-0.176447
GABRA1	-0.252574	0.0680916	-0.0922413
GABRA2	0.520588	0.337232	0.42891
GABRA3	-0.0141955	-1.19966	-0.606927
GABRA4	-0.954131	-0.21236	-0.583245
GABRA5	0.055813	-0.297356	-0.120772
GABRA6	0.55378	-0.987237	-0.216729
GABRB1	-1.15295	-1.02758	-1.09026
GABRB2	0.427813	0.360178	0.393995
GABRB3	-0.870203	-0.406403	-0.638303
GABRD	-0.26621	0.419054	0.076422
GABRE	-0.234051	-0.506007	-0.370029
GABRG1	-0.447227	-0.698589	-0.572908
GABRG2	-0.165487	-0.631376	-0.398432
GABRG3	-0.386325	-0.491188	-0.438757
GABRP	1.19057	-0.270669	0.459948
GABRQ	-0.2498	-0.702073	-0.475937
GABRR1	0.278186	-0.736862	-0.229338
GABRR2	-0.517644	-0.737363	-0.627504
GABRR3	-0.628616	-0.670506	-0.649561
GAD1	0.449301	0.66256	0.55593
GAD2	0.341494	0.204082	0.272788
GADL1	-0.850159	-0.557257	-0.703708
GAK	-0.751255	-0.825884	-0.788569
GALE	-0.255282	-0.0810393	-0.168161
GALK1	-0.106959	0.0574354	-0.024762
GALK2	-0.162682	-0.148347	-0.155515
GALM	0.501669	0.646243	0.573956
GALNT1	-0.398343	-0.511511	-0.454927
GAPDH	-1.90581	-1.2838	-1.59481
GAPDHS	-0.605525	-0.627543	-0.616534
GARS	-1.7258	-1.54656	-1.63618
GART	-0.101007	0.70345	0.301222
GATM	0.458504	0.581092	0.519798
GBA	-0.414229	1.09993	0.342853
GCA	-0.286481	-0.0538003	-0.17014
GCAT	1.57185	2.58847	2.08016
GCDH	-0.0165333	0.0266138	0.00504025
GCGR	-0.0700658	-0.318518	-0.194292
GCH1	-0.458374	0.0239306	-0.217222
GCK	0.117604	0.406953	0.262278
GCSH	-0.810709	0.306241	-0.252234
GDI1	-0.0793345	0.00756222	-0.0358861
GFER	-1.75324	-1.61946	-1.68635
GGCX	0.742795	0.550937	0.646866
GGPS1	9.16173	8.82511	8.99342
GHRHR	-0.681332	0.0354268	-0.322952
GIT1	-1.08459	-0.973628	-1.02911
GIT2	-0.127904	-0.750638	-0.439271
GK	-0.737469	-0.325279	-0.531374
GK2	-0.120018	0.044194	-0.0379121
GK5	-0.310806	-1.84343	-1.07712
GKAP1	-0.197519	-1.59538	-0.896448
GLA	-0.291206	-0.157836	-0.224521
GLDC	-0.458976	-0.714441	-0.586708
GLIPR2	-0.576184	-0.00980818	-0.292996
GLP1R	0.0780317	0.216351	0.147192
GLP2R	0.460536	0.0804181	0.270477
GLRA1	-0.0274603	-0.630376	-0.328918
GLRA2	0.283459	-0.300603	-0.00857197
GLRA3	0.487309	0.291744	0.389527
GLRB	0.508608	0.458509	0.483559
GLRX	-0.0468258	-0.476588	-0.261707
GLRX2	0.0507852	-0.656036	-0.302625
GLS	-0.976388	-0.298669	-0.637529
GLS2	0.0272026	-1.98184	-0.97732
GLT6D1	0.100032	0.167729	0.133881
GLTP	-0.800734	-0.555217	-0.677975
GLUD1	1.71344	1.07376	1.3936
GLUD2	-0.514116	0.0896568	-0.21223
GLUL	0.377508	0.745224	0.561366
GLYAT	1.00287	1.19405	1.09846
GLYATL1	0.180994	0.73148	0.456237
GLYATL2	1.18891	0.484466	0.83669
GM2A	-0.606941	-0.06974	-0.33834
GMDS	-1.01269	0.0926753	-0.460007
GMPR	0.0652465	0.570342	0.317794
GNAT1	0.70158	0.776563	0.739072
GNB1	0.377039	0.402108	0.389574
GNE	-0.245696	-0.802734	-0.524215
GNG2	-0.749328	0.124937	-0.312195
GNGT1	-0.183115	-0.260578	-0.221846
GNLY	0.174764	0.763845	0.469305
GNMT	-0.0588772	-0.573886	-0.316381
GNPDA1	0.148056	-0.302676	-0.07731
GNRHR	-0.0506398	0.444453	0.196907
GOT1	1.84736	1.40842	1.62789
GOT2	0.799913	-0.159562	0.320176
GP1BA	-0.15666	0.0139724	-0.071344
GP9	-0.300559	-1.51201	-0.906283
GPD1	-1.26858	-1.73154	-1.50006
GPR18	-0.292943	-0.510297	-0.40162
GPRC5A	-1.00996	-1.02771	-1.01884
GPT2	0.53262	0.793087	0.662854
GPX1	0.241503	0.130361	0.185932
GPX2	-0.507315	-0.154592	-0.330954
GPX3	-0.287053	-0.145775	-0.216414
GPX5	-0.555169	-0.774307	-0.664738
GPX6	0.477642	0.23921	0.358426
GPX7	-0.0786236	0.304375	0.112876
GPX8	-0.929866	-1.04672	-0.988292
GRIA1	-1.13002	-0.714125	-0.922073
GRIA2	0.316853	-0.151144	0.0828547
GRIA3	0.0686119	-0.153658	-0.0425229
GRID1	0.782637	0.804527	0.793582
GRID2	-0.183792	-0.0872525	-0.135523
GRIK2	0.570986	0.510814	0.5409
GRIK3	-0.665032	0.578881	-0.0430755
GRIK4	-0.0950341	0.509126	0.207046
GRIK5	-0.484832	0.0386296	-0.223101
GRIN1	-0.217882	0.394358	0.0882376
GRIN2C	-1.2959	0.669181	-0.313362
GRIN2D	-0.28721	0.321605	0.0171975
GRIN3A	-0.00581474	0.467901	0.231043
GRIN3B	-0.759834	0.707008	-0.0264126
GRK1	-0.662825	-0.479891	-0.571358
GRK4	-0.450466	-0.231893	-0.341179
GRK5	0.588075	0.522127	0.555101
GRK6	0.573318	1.37083	0.972076
GRK7	-0.0140116	-0.496737	-0.255374
GRM2	0.190755	0.746193	0.468474
GRM4	-0.75942	-1.06124	-0.910328
GRM7	0.183318	0.409345	0.296331
GRM8	0.230674	0.459394	0.345034
GSG2	0.102801	0.693439	0.39812
GSK3A	-0.0668276	-1.11794	-0.592382
GSK3B	0.0260058	-0.466158	-0.220076
GSR	-0.211344	0.424466	0.106561
GSS	0.0740428	0.530776	0.30241
GSTA2	-0.419688	-0.472654	-0.446171
GSTA3	-0.407772	-0.69968	-0.553726
GSTA4	-0.120487	-1.35615	-0.738316
GSTA5	-0.413643	0.0765606	-0.168541
GSTK1	-0.365378	0.4157	0.0251609
GSTM4	-0.506604	-0.848396	-0.6775
GSTO1	0.0898211	-0.826373	-0.368276
GSTO2	0.241787	0.657015	0.449401
GSTT2	3.37632	2.76886	3.07259
GUCA1A	-0.177322	0.175324	-0.000998791
GUCY2C	0.583333	0.216021	0.399677
GUCY2D	0.421939	0.61398	0.517959
GUCY2F	-0.331425	-0.236053	-0.283739
GUK1	-0.0747089	-0.415166	-0.244937
GUSB	-0.696763	0.424149	-0.136307
GYG1	0.269808	-0.549188	-0.13969
GZMB	-0.529507	-0.0745012	-0.302004
H6PD	1.08271	0.875225	0.978966
HADH	-0.0969041	0.388831	0.145964
HADHA	0.298944	0.331435	0.315189
HAGH	-0.413355	-0.470783	-0.442069
HAL	-0.693731	-0.740445	-0.717088
HAO1	0.147969	0.441293	0.294631
HAO2	-0.580421	-0.0440806	-0.312251
HARS	-1.52011	-2.02663	-1.77337
HBB	0.940777	0.619477	0.780127
HBG1	-0.558565	-0.235075	-0.39682
HCK	-0.776969	-0.328814	-0.552892
HCN2	0.472187	0.536979	0.504583
HCRT	-0.828234	-0.515244	-0.671739
HDC	-0.0359808	0.171803	0.0679109
HDHD1	0.0232287	0.354028	0.188628
HEXB	-0.330215	-0.833398	-0.581806
HGS	3.0073	1.66816	2.33773
HIBADH	0.155937	-0.378887	-0.111475
HIBCH	0.095833	-0.258488	-0.0813276
HIF1AN	0.44289	0.144174	0.293532
HINT1	-0.294487	-0.779149	-0.536818
HIPK1	-0.541667	-0.0846927	-0.31318
HIPK2	-0.105512	-0.79286	-0.449186
HIPK3	0.660036	0.388557	0.524297
HIPK4	-0.450268	-0.534802	-0.492535
HK1	-0.0374135	-0.505492	-0.271453
HK2	-1.19438	-1.66995	-1.43216
HK3	-0.267372	0.170391	-0.0484905
HLA-A	-0.474425	-0.103575	-0.289
HLA-B	0.513545	-0.134016	0.189764
HLA-DQA2	-0.649069	-0.136197	-0.392633
HLA-DQB1	-0.150474	0.255306	0.0524161
HLA-DRB1	-0.331459	-0.0424249	-0.186942
HLCS	0.700714	1.76074	1.23073
HMGCL	0.864116	0.696661	0.780388
HMGCR	-1.08107	-0.018853	-0.549963
HMGCS1	-0.644243	0.989722	0.172739
HMOX2	0.645972	0.0367473	0.341359
HNF4G	0.624472	-0.14519	0.239641
HNMT	0.956446	0.960932	0.958689
HPD	0.484945	0.47934	0.482142
HPGDS	0.277127	-0.195642	0.0407425
HPN	-0.515181	0.139113	-0.188034
HPRT1	-1.67003	-1.44744	-1.55874
HPX	-0.0776746	0.201103	0.0617142
HRH1	0.893292	-0.335513	0.278889
HRH2	-0.441063	0.134283	-0.15339
HRH3	-0.404304	-0.23621	-0.320257
HRH4	0.834814	0.808272	0.821543
HRSP12	-0.381917	0.071014	-0.155451
HS3ST1	0.788307	-0.0425725	0.372867
HS3ST3A1	-0.143881	0.493889	0.175004
HSD11B2	0.0141163	1.32964	0.671877
HSD17B10	-2.37471	-3.23387	-2.80429
HSD17B11	0.986737	0.29093	0.638834
HSD17B6	-0.741344	-0.392473	-0.566908
HSD17B7	-1.03123	1.60075	0.284764
HSD17B8	-0.969302	0.202885	-0.383209
HSPA5	-4.26957	-3.13056	-3.70006
HSPB8	-0.000499049	-0.306108	-0.153303
HSPG2	0.79317	-0.261182	0.265994
HTR1A	0.0867965	-0.808399	-0.360801
HTR1B	-0.312685	-0.0741137	-0.193399
HTR1D	-1.13182	-0.445211	-0.788518
HTR1E	-0.5147	-0.360382	-0.437541
HTR1F	0.200329	0.00903804	0.104684
HTR2A	-0.428966	-0.0886835	-0.258825
HTR2B	0.286955	0.58547	0.436213
HTR2C	-0.549491	-0.229931	-0.389711
HTR3A	1.49934	1.65752	1.57843
HTR4	-0.481167	-0.479426	-0.480296
HTR6	-0.360485	-0.0399142	-0.2002
HTR7	0.652519	1.43318	1.04285
HUNK	0.118814	0.205761	0.162287
IARS	-2.73108	-3.53061	-3.13085
IARS2	-1.46506	-1.31927	-1.39216
IBTK	-0.927762	-0.327465	-0.627613
ICK	0.607484	0.37497	0.491227
IDE	1.62078	1.42066	1.52072
IDH3A	-1.35921	-2.11278	-1.736
IDH3B	0.0313578	-0.15876	-0.0637012
IDH3G	-0.0700239	-0.0439333	-0.0569786
IFNAR2	0.305831	-0.207507	0.0491617
IFNGR1	-0.563829	-0.12537	-0.344599
IFNGR2	-0.00915519	-0.0749277	-0.0420414
IGF1R	-0.116976	0.100962	-0.00800683
IGFBP7	0.0627253	0.0797922	0.0712587
IGSF10	0.0196777	0.28076	0.150219
IKBKAP	-2.46731	-2.70284	-2.58508
IKBKB	-0.743952	-0.969402	-0.856677
IKBKE	0.085365	-0.373863	-0.144249
IKBKG	-0.205443	0.267297	0.0309269
IL11RA	-0.00689668	0.31167	0.152387
IL2RB	0.945244	1.15583	1.05054
IL2RG	-0.641164	-0.622656	-0.63191
IL3RA	-0.0141871	-0.569852	-0.29202
IL4I1	-0.303346	-0.211137	-0.257242
IL5	-0.334648	-0.281838	-0.308243
IL6R	-0.739607	0.0172358	-0.361186
ILK	0.147731	0.693654	0.420693
ILKAP	0.0403409	-0.353084	-0.156372
IMPA1	-0.342452	0.0609974	-0.140727
INPP1	0.565953	0.548891	0.557422
INPP4B	0.733751	1.29102	1.01239
INPP5A	-0.808317	-0.745072	-0.776695
INPP5B	-0.473188	0.202731	-0.135228
INPP5D	0.384193	0.0111711	0.197682
INPP5E	0.191725	0.286552	0.239138
INPP5F	0.0814228	-0.366583	-0.14258
INPP5J	0.784647	1.39249	1.08857
INPP5K	1.51307	1.71611	1.61459
INPPL1	1.08903	1.90942	1.49922
INS	0.621933	0.445915	0.533924
INSR	-0.928711	-0.355131	-0.641921
INSRR	-0.137647	0.331572	0.0969623
IP6K1	1.69538	1.22292	1.45915
IP6K2	0.823113	1.06317	0.943139
IP6K3	-0.000751566	0.647168	0.323208
IRAK1	0.302892	-0.23811	0.0323906
IRAK1BP1	-0.119302	-0.607836	-0.363569
IRAK2	-0.188937	-0.99975	-0.594344
IRAK3	-0.0780248	-0.136431	-0.107228
IRAK4	-0.494048	-0.349903	-0.421975
IRGC	-0.484836	-0.545216	-0.515026
ISG20	0.204029	-0.235592	-0.0157816
ISPD	-0.61418	-0.0106355	-0.312408
ISYNA1	-2.28032	-0.908415	-1.59437
ITGA2B	-1.77027	-0.902922	-1.3366
ITGA4	-0.023569	0.249258	0.112844
ITGAL	-0.791548	-0.599496	-0.695522
ITK	-0.00337279	-0.834943	-0.419158
ITPA	0.326306	0.278976	0.302641
ITPK1	-0.191429	-0.190756	-0.191092
ITPKA	-0.403095	0.0653824	-0.168856
ITPKB	-1.51067	-1.05672	-1.28369
ITPKC	-1.27151	-0.995133	-1.13332
IYD	-1.04526	-0.64952	-0.847392
JAK1	-0.23795	-0.792504	-0.515227
JAK2	0.678596	-0.42112	0.128738
JAK3	-0.310133	-0.321243	-0.315688
JAKMIP1	-0.0895706	-0.517516	-0.303543
KALRN	-0.346777	-0.467595	-0.407186
KARS	-2.37711	-2.80569	-2.5914
KAT2A	-1.41047	-1.92503	-1.66775
KAT5	2.90399	0.575346	1.73967
KCNA1	-0.0768114	0.0567703	-0.0100206
KCNA4	-0.136123	0.225932	0.0449044
KCNC4	-0.346179	-0.170784	-0.258482
KCND2	-0.439412	0.204577	-0.117418
KCND3	-0.248483	0.0365235	-0.10598
KCNE1	-0.0456615	0.250906	0.102622
KCNH2	0.0921982	-0.238514	-0.0731578
KCNH6	0.0598873	0.329852	0.19487
KCNH7	1.11843	1.45436	1.28639
KCNJ1	0.334918	-0.547845	-0.106463
KCNJ11	0.827652	0.555925	0.691789
KCNJ12	0.391327	0.430719	0.411023
KCNJ3	0.926587	0.607063	0.766825
KCNJ5	0.622563	0.538129	0.580346
KCNJ6	-0.475579	0.0487605	-0.213409
KCNJ8	0.780974	0.735733	0.758353
KCNK1	0.674069	0.889311	0.78169
KCNK2	0.478641	1.2335	0.856069
KCNK3	0.506473	0.58628	0.546376
KCNK6	-0.536305	-0.559393	-0.547849
KCNK9	0.641762	-0.156204	0.242779
KCNMA1	1.28464	1.09081	1.18773
KCNMB1	0.660507	0.0806492	0.370578
KCNMB2	0.184776	0.400227	0.292502
KCNMB3	-0.305106	0.318482	0.00668777
KCNMB4	-1.06645	-0.538634	-0.802541
KCNN1	0.261803	0.13797	0.199887
KCNN2	0.355949	0.1346	0.245275
KCNN3	-0.0959392	0.736056	0.320059
KCNN4	-1.6236	-0.13747	-0.880535
KCNQ1	0.614729	0.462238	0.538484
KCNQ2	-0.86419	-0.350814	-0.607502
KCNQ3	-0.308568	-0.611157	-0.459862
KDM5D	1.13955	1.23107	1.18531
KDR	0.327437	1.03708	0.682259
KHK	-0.0859314	0.461313	0.187691
KIDINS220	0.924129	0.681482	0.802805
KIF1A	-0.478442	0.0390364	-0.219703
KIF3B	0.0356174	0.132264	0.0839405
KIF5B	0.491694	-0.24701	0.122342
KIT	-0.125217	0.0247865	-0.0502152
KLK1	-0.288303	0.255628	-0.0163374
KLK6	-0.496591	-0.0879506	-0.292271
KRT12	-0.897681	-0.961188	-0.929434
KRT7	-0.567833	-0.0266791	-0.297256
KRT8	-1.11683	-0.557196	-0.837012
KRTAP5-2	0.312574	1.25936	0.785969
KRTAP5-3	0.205568	-0.275762	-0.0350968
KSR1	0.181842	0.625554	0.403698
KSR2	0.0761518	0.524206	0.300179
KYNU	0.170882	0.471546	0.321214
L3MBTL1	-0.16085	0.13444	-0.0132049
LALBA	0.0138672	-1.05444	-0.520285
LAMTOR3	0.86414	1.00002	0.932082
LAP3	-0.754463	-0.26693	-0.510696
LARS	-1.70086	-2.69929	-2.20007
LARS2	-0.494485	-0.847888	-0.671186
LAT	-0.257089	-0.878026	-0.567558
LATS1	-0.223572	0.187733	-0.0179194
LATS2	-0.0753985	0.271898	0.0982499
LCK	0.225753	-0.395378	-0.0848124
LCMT1	0.200737	-0.0264176	0.0871596
LCMT2	-0.18598	0.356298	0.0851586
LCN2	0.204988	0.652193	0.428591
LCN9	-0.0463537	-0.181626	-0.11399
LCT	1.96955	1.39509	1.68232
LCTL	-0.198779	0.280104	0.040662
LDHAL6A	-0.351649	-0.123245	-0.237447
LDHAL6B	-0.172202	0.39845	0.113124
LDHC	0.212883	-0.0673022	0.0727902
LEPRE1	-0.369475	-0.248729	-0.309102
LEPREL1	-0.528112	-1.01219	-0.770152
LEPREL2	-1.21703	-0.643292	-0.930161
LGALS2	1.43353	1.57303	1.50328
LGALS7	-0.760351	-0.458675	-0.609513
LGALS9	-0.309618	-0.957476	-0.633547
LGSN	0.0505339	-1.17855	-0.564008
LHCGR	-0.058816	1.01001	0.475598
LHPP	-0.19003	-0.0550322	-0.122531
LIAS	-0.335406	-0.0542627	-0.194834
LIMK1	-0.464604	0.698331	0.116863
LIMK2	2.16946	2.56644	2.36795
LIPA	0.778222	0.655252	0.716737
LIPF	1.33056	0.844702	1.08763
LIPJ	-0.571592	-0.15402	-0.362806
LIPT1	1.22914	1.88456	1.55685
LMAN1	-0.257113	0.114039	-0.0715369
LMTK2	-0.648941	0.45023	-0.0993558
LMTK3	-0.538325	-0.302216	-0.420271
LPA	0.0344051	0.104915	0.0696603
LPL	-0.250783	0.400389	0.074803
LRAT	-0.417604	0.497007	0.0397016
LRP1	0.115686	0.805682	0.460684
LRRK1	-0.507093	0.376349	-0.0653721
LRRK2	-0.747022	-0.198937	-0.472979
LSM6	3.83753	3.00738	3.42246
LSS	-2.14377	1.97597	-0.0839019
LTA	-1.18645	-1.06116	-1.12381
LTA4H	-1.0843	-0.282762	-0.683529
LTC4S	-0.108081	-0.344438	-0.226259
LTF	-1.50213	-1.17287	-1.3375
LTK	0.35253	0.127742	0.240136
LY96	-1.3572	-1.25123	-1.30422
LYN	-0.59949	-0.552469	-0.57598
LYZ	-0.240647	-0.484322	-0.362484
M6PR	0.534884	0.710518	0.622701
MADD	0.0157364	0.464823	0.24028
MAGI2	-0.522807	0.639985	0.058589
MAGI3	-0.00639183	-0.15272	-0.079556
MAK	-0.29053	0.00464018	-0.142945
MAN1A1	-0.197731	0.0273495	-0.0851905
MAN1B1	0.208652	-0.362146	-0.0767473
MAN2A1	-0.0993475	-0.463872	-0.28161
MAOB	-0.9991	-0.118406	-0.558753
MAP1A	-0.344556	-0.124833	-0.234695
MAP2K1	-0.251749	-0.268489	-0.260119
MAP2K2	0.256089	0.946966	0.601528
MAP2K3	-0.225324	0.205839	-0.00974247
MAP2K4	-0.668758	-0.881624	-0.775191
MAP2K5	1.01	0.158466	0.584233
MAP2K6	-1.90255	-1.09977	-1.50116
MAP2K7	-0.417371	-0.0729129	-0.245142
MAP3K1	-0.764794	-0.708524	-0.736659
MAP3K10	-0.455917	0.077314	-0.189302
MAP3K11	0.652944	0.782985	0.717965
MAP3K12	-0.592576	0.120491	-0.236043
MAP3K13	-1.0362	-1.2639	-1.15005
MAP3K15	-1.11938	-0.641178	-0.880279
MAP3K19	1.50202	0.858975	1.1805
MAP3K2	1.04656	0.41954	0.73305
MAP3K3	-0.833404	-0.568634	-0.701019
MAP3K4	-0.646329	-0.0678474	-0.357088
MAP3K5	-0.236297	-0.861992	-0.549144
MAP3K6	-0.37082	0.352539	-0.00914072
MAP3K7	-1.16326	-0.902167	-1.03271
MAP3K8	0.376091	0.299211	0.337651
MAP3K9	0.786335	1.02434	0.905339
MAP4K1	-0.5601	-0.281493	-0.420797
MAP4K2	0.836634	1.86672	1.35168
MAP4K3	0.219333	0.44422	0.331777
MAP4K4	1.13293	0.122431	0.627683
MAP4K5	-0.0983094	-1.10742	-0.602864
MAPK1	2.11024	1.84767	1.97896
MAPK10	0.563397	-0.194203	0.184597
MAPK11	0.303896	0.313751	0.308823
MAPK12	0.0414585	1.38994	0.715701
MAPK13	-0.647312	-0.324549	-0.485931
MAPK14	-1.47125	-1.18927	-1.33026
MAPK15	-0.297123	0.330939	0.0169078
MAPK3	-0.149457	-0.247239	-0.198348
MAPK4	0.463997	0.668258	0.566127
MAPK6	-1.22186	-0.106417	-0.664139
MAPK7	-0.620145	-0.668992	-0.644568
MAPK8	0.812438	0.199332	0.505885
MAPK8IP1	1.04753	1.58733	1.31743
MAPK8IP2	0.564024	0.999657	0.781841
MAPK8IP3	0.276367	0.690398	0.483383
MAPK9	0.0532017	-0.687485	-0.317142
MAPKAP1	-0.245802	-1.14719	-0.696497
MAPKAPK2	0.142336	-0.97665	-0.417157
MAPKAPK3	0.927464	0.943202	0.935333
MAPKAPK5	-0.303688	0.0454532	-0.129117
MAPKBP1	0.382814	-0.373536	0.00463873
MARCKS	-0.232808	0.139096	-0.0468557
MARK1	0.229911	0.119132	0.174521
MARK2	0.859797	1.18338	1.02159
MARK3	-0.304315	-0.0853319	-0.194823
MARK4	-0.427767	0.222614	-0.102576
MASP2	-0.0484444	-0.355234	-0.201839
MAST1	0.0205614	0.401939	0.21125
MAST2	-0.654998	-0.505433	-0.580216
MAST3	-0.636276	-0.232081	-0.434178
MAST4	-0.590075	-1.0108	-0.800439
MASTL	0.96203	0.296475	0.629253
MAT1A	1.83208	1.3069	1.56949
MAT2A	-0.833763	0.273007	-0.280378
MATK	-0.440467	0.935385	0.247459
MB	2.21474	3.0708	2.64277
MBL2	0.184441	-0.698602	-0.257081
MC2R	-0.428205	-0.231967	-0.330086
MCCC1	-0.248314	-0.556525	-0.40242
MCCC2	-1.04016	-0.817821	-0.928988
MCFD2	0.373231	-0.279683	0.046774
ME2	0.190846	-0.605657	-0.207405
ME3	-0.240729	0.174649	-0.03304
MED1	-0.126907	-0.496964	-0.311935
MELK	-0.141723	-0.0573528	-0.0995379
MERTK	1.34522	0.709575	1.0274
MET	-0.497728	-0.656583	-0.577155
METAP1	2.01624	1.03888	1.52756
METAP2	-0.188014	0.371648	0.0918171
MGAM	0.0158635	-0.0958855	-0.040011
MGAT1	2.42669	2.02781	2.22725
MGST1	0.00282419	-0.28163	-0.139403
MGST2	-0.220123	0.574362	0.17712
MGST3	-0.152029	0.316564	0.0822674
MINK1	0.728295	1.04082	0.884555
MINPP1	0.891666	0.4051	0.648383
MKNK1	-0.00370836	0.382349	0.189321
MKNK2	0.0627216	1.26882	0.665773
MLKL	1.01094	-0.19288	0.409032
MMAA	0.0257246	0.238523	0.132124
MMAB	0.506201	0.186894	0.346548
MMACHC	-0.126027	0.527954	0.200963
MME	-0.250861	-1.06019	-0.655526
MMP1	0.0280218	-0.426179	-0.199079
MMP10	0.0699292	1.29325	0.68159
MMP11	1.82595	1.79902	1.81249
MMP13	0.500415	0.076277	0.288346
MMP16	-0.40976	-0.705587	-0.557674
MMP17	0.825267	0.571041	0.698154
MMP19	-0.930638	-1.13187	-1.03125
MMP20	-0.445809	-0.483852	-0.464831
MMP21	-0.13942	0.0487479	-0.0453361
MMP24	-0.244461	0.0498949	-0.0972831
MMP25	-1.32576	-0.773098	-1.04943
MMP26	0.369998	-0.149264	0.110367
MMP27	-0.477084	-1.08077	-0.778929
MMP28	-0.615048	0.565061	-0.0249936
MMP3	0.741426	1.84376	1.29259
MMP7	-0.283725	0.0709633	-0.106381
MMP8	0.216659	0.599434	0.408047
MOCOS	1.04118	0.277719	0.659449
MOK	-0.246775	-0.0187277	-0.132751
MOS	0.0718186	-0.0336362	0.0190912
MPRIP	-0.323791	0.118494	-0.102649
MR1	-0.119847	-0.131434	-0.12564
MS4A1	0.586098	-0.196341	0.194878
MS4A2	1.15243	1.23267	1.19255
MSRA	0.44639	-0.15712	0.144635
MST1R	-0.214421	-0.220014	-0.217217
MST4	-0.269936	-0.482447	-0.376192
MTAP	0.397914	0.53063	0.464272
MTFMT	-2.37233	-1.84824	-2.11029
MTHFD2	0.689566	1.26476	0.977164
MTM1	0.313657	0.0737079	0.193682
MTMR1	-0.948945	-1.48345	-1.2162
MTMR10	-0.139683	0.208384	0.0343506
MTMR11	0.20347	0.980953	0.592212
MTMR12	-0.541238	-0.26258	-0.401909
MTMR14	0.247791	0.383164	0.315478
MTMR2	0.138133	-0.501509	-0.181688
MTMR3	1.95934	2.16587	2.06261
MTMR4	0.503481	-0.16758	0.167951
MTMR6	-0.638638	-1.80539	-1.22201
MTMR7	0.307794	0.364935	0.336364
MTMR8	0.0647297	-0.886442	-0.410856
MTMR9	0.357245	0.874875	0.61606
MTNR1A	0.190878	0.0984025	0.14464
MTNR1B	0.0635961	0.0973786	0.0804873
MTOR	-0.7152	-2.47342	-1.59431
MTR	0.169386	0.704576	0.436981
MTRR	0.468109	0.723122	0.595615
MTTP	-0.0595015	0.413888	0.177193
MUC2	0.189711	-0.323002	-0.0666452
MURC	0.357179	-0.205039	0.07607
MUSK	1.09505	-0.75052	0.172263
MUT	0.0867293	0.231075	0.158902
MVK	-1.33012	0.196325	-0.566896
MYH14	0.00445565	-0.160227	-0.0778859
MYH7	-0.738867	-1.44907	-1.09397
MYL12A	-0.207041	-0.307586	-0.257314
MYL6B	0.340193	0.373545	0.356869
MYLK	-0.0378086	0.346386	0.154289
MYLK2	-0.574638	-1.1283	-0.851469
MYLK3	1.26481	1.62664	1.44572
MYLK4	-0.32447	-0.572228	-0.448349
MYO1D	-1.16817	-0.594549	-0.881357
MYO3A	0.0250114	0.573911	0.299461
MYO3B	0.30437	0.233147	0.268759
NADK	0.704466	0.821878	0.763172
NADSYN1	0.983496	0.814869	0.899182
NAGA	0.849507	1.17924	1.01437
NAGK	1.0554	0.470508	0.762955
NAGLU	-0.342464	-0.14528	-0.243872
NAGPA	-0.297533	0.420136	0.0613019
NAGS	-0.862663	-0.288587	-0.575625
NAPB	-0.140856	-0.150458	-0.145657
NARS	-1.59753	-2.41984	-2.00868
NARS2	-1.44549	-2.39273	-1.91911
NCAN	0.205111	0.318273	0.261692
NCOA5	-0.586962	0.119826	-0.233568
NDST1	-1.06589	-1.14273	-1.10431
NDUFA1	-2.79136	-4.19841	-3.49489
NDUFA10	-1.91255	-2.24489	-2.07872
NDUFA12	0.210866	-0.23728	-0.0132069
NDUFA2	-0.625701	-1.22946	-0.927581
NDUFA4L2	-1.12151	-0.795428	-0.958467
NDUFA5	-0.675563	0.131648	-0.271957
NDUFA6	-0.525691	-1.08425	-0.80497
NDUFA7	-0.412884	-0.226145	-0.319514
NDUFA8	-0.11873	-1.50858	-0.813652
NDUFA9	-1.84581	-1.75137	-1.79859
NDUFAB1	-1.18663	-2.10398	-1.64531
NDUFB1	-0.927464	-1.20225	-1.06486
NDUFB10	-0.824047	-2.85713	-1.84059
NDUFB3	-0.583466	-0.993731	-0.788599
NDUFB4	-1.29107	-2.96823	-2.12965
NDUFB5	-1.72289	-3.4218	-2.57235
NDUFB6	-0.529631	-2.49832	-1.51398
NDUFB7	-1.72735	-2.82349	-2.27542
NDUFB9	-0.243735	-2.20139	-1.22256
NDUFC1	-0.35902	-0.838838	-0.598929
NDUFC2	-0.762703	-1.48507	-1.12389
NDUFS1	-1.91908	-4.30943	-3.11426
NDUFS2	-1.37299	-3.06747	-2.22023
NDUFS3	-1.31838	-1.57089	-1.44463
NDUFS4	-0.638424	-0.434067	-0.536245
NDUFS5	-0.122495	-2.84354	-1.48302
NDUFS6	-1.04424	-0.676912	-0.860575
NDUFS8	0.830287	-0.179734	0.325277
NDUFV1	0.673813	-0.869875	-0.0980307
NDUFV2	-1.92807	-2.02345	-1.97576
NDUFV3	-0.794105	-0.500109	-0.647107
NEK1	0.503841	0.243343	0.373592
NEK10	-0.516281	-0.476541	-0.496411
NEK11	-0.687717	-0.862335	-0.775026
NEK2	-0.931155	-0.278442	-0.604799
NEK3	-0.230178	-0.286514	-0.258346
NEK4	0.226507	-0.218899	0.00380368
NEK5	0.309401	-0.203488	0.0529564
NEK6	-0.421586	-0.361466	-0.391526
NEK7	-0.690172	-0.787931	-0.739052
NEK8	-1.16332	-1.01873	-1.09103
NEK9	-0.212687	-0.172617	-0.192652
NEU1	0.0931407	0.424265	0.258703
NEU2	-0.534495	-0.00216585	-0.26833
NFE2L1	-0.365912	-0.239932	-0.302922
NFS1	-1.12405	-0.859862	-0.991953
NGB	-0.0374704	-0.301011	-0.169241
NGF	-0.54619	-0.33835	-0.44227
NHP2L1	0.386127	0.956128	0.671127
NID1	0.230918	0.229867	0.230392
NISCH	0.405778	-0.178167	0.113805
NLK	-0.820507	-0.993743	-0.907125
NME2	-0.238766	-0.204008	-0.221387
NME3	-0.0708257	0.0538761	-0.0084748
NME4	0.20741	0.259327	0.233369
NME5	0.11144	-1.07472	-0.481642
NME6	0.810457	-0.23339	0.288534
NME7	-0.0933843	-0.493626	-0.293505
NMNAT1	0.412198	0.661433	0.536816
NMNAT3	0.651151	1.15297	0.902058
NMRAL1	-0.338176	-0.158783	-0.24848
NMT1	1.08024	2.76876	1.9245
NMT2	0.484099	0.596255	0.540177
NNMT	0.601766	0.553194	0.57748
NNT	-0.290979	-1.09971	-0.695347
none	-0.607898	-0.591904	-0.599901
NOXO1	0.203819	0.294086	0.248953
NPC1L1	-0.190914	-0.241284	-0.216099
NPPB	0.0258829	-0.0715791	-0.0228481
NPR1	-0.551489	-0.844678	-0.698083
NPR2	-1.23771	-0.80359	-1.02065
NPR3	0.889307	-0.0503596	0.419474
NPSR1	-0.848388	-0.385232	-0.61681
NPY2R	0.861711	0.360816	0.611264
NQO1	0.813067	-0.232394	0.290336
NQO2	0.118852	-0.46693	-0.174039
NR1H2	0.167152	1.05912	0.613135
NR1H3	0.736507	0.399815	0.568161
NR1H4	-0.4119	0.0102087	-0.200845
NR1I2	-0.0500284	-0.251855	-0.150942
NR1I3	-0.237207	0.0834711	-0.0768681
NR3C2	0.399336	0.411909	0.405623
NRBP1	0.734171	-0.0164201	0.358875
NRBP2	0.301472	0.299296	0.300384
NRGN	-0.515411	0.200691	-0.15736
NRIP1	-0.928704	-0.808049	-0.868377
NRK	-0.505237	-0.409339	-0.457288
NSDHL	-0.862824	1.31813	0.227654
NSF	2.17001	3.4061	2.78806
NT5C	0.0587276	0.154257	0.106493
NT5C2	-0.244526	-0.103964	-0.174245
NT5M	-0.403386	-0.0861723	-0.244779
NTRK1	0.0715733	0.975676	0.523625
NTRK2	-1.15613	-0.394105	-0.775119
NTRK3	0.220649	0.11887	0.169759
NTSR2	0.626273	0.530463	0.578368
NUAK1	-0.0775251	0.285068	0.103772
NUAK2	0.520293	0.212459	0.366376
NUCKS1	0.616079	0.569741	0.59291
NUDT9	-0.700284	0.203738	-0.248273
OAS1	-1.03586	-0.621795	-0.828828
OAT	0.377018	0.239613	0.308315
OAZ2	0.0784816	0.406739	0.24261
OAZ3	0.0226814	-0.158764	-0.0680413
OBSCN	0.737196	0.301559	0.519378
ODC1	-0.612425	0.253553	-0.179436
OGDH	-0.295896	-0.00893501	-0.152416
OGFOD1	0.0614517	-1.01835	-0.47845
OGFOD2	0.151368	0.254139	0.202753
OPLAH	-0.318315	-0.0213532	-0.169834
OPRD1	-0.806972	-1.0046	-0.905784
OPRK1	0.730896	0.592479	0.661688
OPRL1	0.145499	0.142385	0.143942
OPRM1	0.114311	0.260499	0.187405
OTC	-0.0744256	-0.599378	-0.336902
OXCT1	0.459191	0.467997	0.463594
OXCT2	-0.0189115	-0.041703	-0.0303073
OXSR1	0.541122	-0.253461	0.14383
OXT	-0.178583	-0.567309	-0.372946
OXTR	0.600705	0.89245	0.746578
P2RY12	-0.228284	0.208865	-0.00970946
P2RY2	1.09798	1.57032	1.33415
P4HA1	0.68406	-0.124615	0.279722
P4HA2	-0.245358	0.20257	-0.0213941
P4HB	-0.823991	-0.0579548	-0.440973
P4HTM	0.223637	0.0746639	0.14915
PACSIN1	-0.171293	1.12905	0.478881
PACSIN2	0.289913	1.27042	0.780167
PACSIN3	0.846543	0.759038	0.802791
PADI1	0.0466937	0.201722	0.124208
PADI2	0.303262	0.155911	0.229587
PADI3	-0.332581	0.211555	-0.0605129
PADI4	-0.42557	-0.839457	-0.632514
PAEP	1.16056	-0.372974	0.393791
PAH	-0.632624	-0.271072	-0.451848
PAICS	0.353471	-0.345333	0.004069
PAK1	-0.311829	0.139125	-0.086352
PAK2	-0.489478	-0.171844	-0.330661
PAK3	-1.08762	-0.515752	-0.801685
PAK4	-0.0296682	-0.11635	-0.0730092
PAK6	-0.0662156	1.31275	0.623268
PAK7	-0.0464688	0.353614	0.153573
PAM	-0.712236	-0.228418	-0.470327
PANK1	0.307628	0.344679	0.326153
PANK2	-0.183359	-0.221836	-0.202598
PANK3	-0.883432	0.0813369	-0.401048
PANK4	-0.0191508	0.564842	0.272846
PANX1	1.6719	0.404273	1.03809
PAPOLA	0.785587	0.597125	0.691356
PAPSS1	-0.604023	0.390358	-0.106832
PARK7	-0.162919	-0.647581	-0.40525
PARP15	-0.670724	-0.404069	-0.537396
PARS2	-1.67331	-2.56753	-2.12042
PASK	0.137138	-0.233961	-0.0484114
PBK	-0.178917	0.468681	0.144882
PCBD1	0.909146	0.147238	0.528192
PCCB	-0.730309	0.0774512	-0.326429
PCK1	0.074158	0.238001	0.15608
PCMT1	-0.282913	-0.0646751	-0.173794
PCSK1	-0.498579	-0.724232	-0.611406
PCSK2	-0.0867615	0.702539	0.307889
PCTP	-1.00437	-0.285297	-0.644831
PCYT1A	3.26578	1.90905	2.58742
PCYT1B	-0.651357	0.424855	-0.113251
PDC	0.80248	-0.567308	0.117586
PDE10A	-0.0404795	-0.988202	-0.514341
PDE11A	0.238758	-0.116351	0.0612036
PDE1B	-0.780154	-0.936836	-0.858495
PDE3A	0.138775	0.123973	0.131374
PDE3B	0.211041	0.539322	0.375182
PDE4B	-0.0405424	0.209022	0.0842397
PDE4C	-0.21228	-0.00756252	-0.109921
PDE6G	0.0501925	0.714153	0.382173
PDE6H	0.329332	0.333603	0.331467
PDE7A	0.285733	0.268356	0.277044
PDE7B	0.046855	-0.445285	-0.199215
PDE8A	-0.264049	0.823539	0.279745
PDE8B	0.123628	-0.199789	-0.0380808
PDE9A	-0.115826	-0.96393	-0.539878
PDF	0.115456	0.311469	0.213462
PDGFRA	0.499659	-0.199444	0.150108
PDGFRB	-0.714418	-0.17761	-0.446014
PDHA1	0.185661	1.08168	0.633671
PDHA2	0.340772	0.411291	0.376031
PDHB	0.304238	1.22462	0.764427
PDIK1L	-0.749548	-0.243151	-0.49635
PDK1	0.401623	-0.42388	-0.0111287
PDK2	-0.661541	-0.334203	-0.497872
PDK3	-0.616986	-0.131585	-0.374286
PDK4	-0.524131	-0.0177562	-0.270944
PDLIM5	0.810181	1.09476	0.952471
PDP1	0.308142	0.621811	0.464976
PDP2	1.16997	1.64154	1.40576
PDPK1	-1.77795	-1.24481	-1.51138
PDPR	-0.140531	0.380602	0.120036
PDXDC1	0.0368555	0.628266	0.332561
PDXK	-0.0937112	0.0252774	-0.0342169
PDXP	1.84786	2.17089	2.00938
PEAK1	0.73407	-0.151711	0.29118
PECR	0.738301	0.0959219	0.417111
PFAS	0.387444	0.189826	0.288635
PFKFB1	-1.00939	-0.865659	-0.937523
PFKFB2	0.164526	-0.192423	-0.0139482
PFKFB3	-0.159042	0.231764	0.036361
PFKFB4	-0.279418	-0.521743	-0.400581
PFKL	-0.530434	0.388964	-0.0707351
PFKM	-0.334832	-0.988	-0.661416
PFKP	-0.814809	-0.369415	-0.592112
PFN1	0.706062	1.02107	0.863566
PFN2	-0.625664	-0.716798	-0.671231
PGA3	1.68241	3.02526	2.35383
PGAM2	-0.0778408	-0.345111	-0.211476
PGD	-1.48506	-2.72209	-2.10357
PGGT1B	-0.0157145	-0.394044	-0.204879
PGK1	-3.03019	-3.65905	-3.34462
PGK2	-0.209011	-0.874576	-0.541793
PGLYRP3	-0.508677	-0.414898	-0.461788
PHGDH	0.0744992	-0.184907	-0.055204
PHKA1	-1.22363	-1.27209	-1.24786
PHKA2	-0.399972	0.506968	0.0534978
PHKB	1.03721	1.52319	1.2802
PHKG1	-0.515523	0.16066	-0.177432
PHKG2	-0.747119	-0.205502	-0.47631
PHOSPHO1	-0.371765	-0.45392	-0.412843
PHOSPHO2	-0.0791828	0.12379	0.0223037
PHPT1	-0.44265	0.218491	-0.112079
PHYH	-0.581203	-0.94785	-0.764526
PI4K2A	1.81229	1.70492	1.75861
PI4K2B	-0.394537	-0.724388	-0.559462
PI4KA	5.27473	5.0262	5.15046
PI4KB	0.509318	1.73209	1.12071
PICK1	1.07926	1.2056	1.14243
PIGA	-0.790705	-0.283236	-0.536971
PIK3AP1	2.15576	1.45854	1.80715
PIK3C2A	0.208445	0.437955	0.3232
PIK3C2B	-0.038055	0.495478	0.228711
PIK3C2G	-0.295694	-0.51922	-0.407457
PIK3C3	0.258339	1.3094	0.783871
PIK3CA	-1.24518	-1.55772	-1.40145
PIK3CB	-0.346789	-0.455959	-0.401374
PIK3CD	-0.12238	0.135755	0.00668793
PIK3CG	-1.33684	-0.532447	-0.934646
PIK3R1	-0.379759	-0.374443	-0.377101
PIK3R2	-0.911294	-0.93006	-0.920677
PIK3R3	-1.05273	-0.829489	-0.941109
PIK3R4	-0.572633	1.24943	0.338399
PIK3R5	0.313278	-0.109808	0.101735
PIKFYVE	1.14663	-0.606518	0.270057
PIM1	0.0640371	0.341534	0.202785
PIM2	0.244835	-0.0844421	0.0801966
PIM3	0.859155	0.945045	0.9021
PINK1	-0.675941	-0.331877	-0.503909
PIP	-1.78512	-0.668317	-1.22672
PIP4K2A	0.432287	-0.763942	-0.165827
PIP4K2B	-0.213642	-0.166365	-0.190003
PIP4K2C	0.0863827	0.0236836	0.0550332
PIP5K1A	-0.167198	0.804403	0.318602
PIP5K1B	-0.393773	0.642429	0.124328
PIP5K1C	-0.400035	-0.37147	-0.385752
PIP5KL1	0.161428	-0.00836445	0.0765318
PIPOX	-0.588854	-0.719508	-0.654181
PISD	0.564829	0.104382	0.334606
PITPNA	0.749544	0.118995	0.434269
PKDCC	0.26458	-0.86536	-0.30039
PKIA	0.565401	0.0232732	0.294337
PKIB	-0.00876324	1.28409	0.637664
PKIG	-0.377529	0.218138	-0.0796957
PKLR	-0.0106202	0.366627	0.178003
PKM	-2.70108	-2.95553	-2.82831
PKMYT1	0.395198	0.164166	0.279682
PKN1	-0.58239	0.581626	-0.00038184
PKN2	-1.06637	-0.671927	-0.869149
PKN3	0.129417	-0.474718	-0.172651
PLA2G1B	-0.344824	-0.937682	-0.641253
PLA2G2D	-0.0534193	-0.0585876	-0.0560035
PLA2G2E	-1.46138	-1.60883	-1.53511
PLA2G7	-0.12302	-0.523888	-0.323454
PLAU	1.04513	0.760344	0.902738
PLAUR	-1.29599	-0.524698	-0.910344
PLCL1	-0.100249	0.315475	0.107613
PLEKHA1	-0.559019	-0.135175	-0.347097
PLEKHA4	-0.552754	-0.988633	-0.770693
PLIN3	0.34088	1.47768	0.909282
PLK1	-1.24337	-1.97284	-1.60811
PLK2	-0.64117	-0.951461	-0.796316
PLK3	-0.600305	-0.821649	-0.710977
PLK4	0.438367	-0.30593	0.0662183
PLOD1	-0.517016	0.0277711	-0.244623
PLOD2	-0.933774	-0.646609	-0.790191
PLOD3	0.0815198	0.137152	0.109336
PMP2	0.146398	-0.390185	-0.121894
PMVK	-0.951994	-0.326213	-0.639103
PNCK	-0.252559	-0.358799	-0.305679
PNKP	-0.385649	0.0117553	-0.186947
PNLIP	0.178479	-0.100702	0.0388889
PNLIPRP2	-0.40302	0.489151	0.0430654
PNMT	-0.809952	-0.0347603	-0.422356
PNP	-1.19821	-1.3947	-1.29646
PNPO	-0.0587898	-1.35294	-0.705864
POMC	0.074905	0.0676095	0.0712572
POMK	-0.265694	0.524748	0.129527
PON1	0.0296518	0.680717	0.355185
POR	-1.49044	-1.118	-1.30422
PPA1	0.020215	-0.564829	-0.272307
PPAP2A	-0.612342	0.00600466	-0.303169
PPAP2B	-0.729612	-0.545997	-0.637805
PPAP2C	1.03578	0.389259	0.712518
PPARD	-0.585921	0.397289	-0.0943158
PPAT	0.374848	-0.118275	0.128287
PPBP	-0.294258	0.293409	-0.000424471
PPCDC	1.33887	0.325812	0.832342
PPEF1	0.214633	-1.17805	-0.481707
PPEF2	0.717273	0.530034	0.623653
PPFIA1	1.11548	1.23774	1.17661
PPFIA2	-0.374288	-1.13083	-0.752557
PPFIA3	-0.0342539	0.0734906	0.0196183
PPFIA4	-1.19895	-0.639058	-0.919002
PPIA	-0.267683	-0.604395	-0.436039
PPIB	0.0515664	-0.167987	-0.0582104
PPIC	-0.0614933	-1.21059	-0.636043
PPIF	0.0311254	0.035054	0.0330897
PPIG	0.0134102	-0.317575	-0.152082
PPIH	-0.426892	-0.419818	-0.423355
PPM1A	0.0466172	-0.813358	-0.38337
PPM1B	0.543081	1.22355	0.883316
PPM1D	-1.04447	-0.693586	-0.869027
PPM1E	0.258452	-0.193072	0.03269
PPM1F	2.23648	1.39695	1.81672
PPM1G	-0.183936	0.829144	0.322604
PPM1L	-0.666463	0.446758	-0.109852
PPM1M	-0.142233	0.207071	0.0324191
PPME1	0.307899	1.35656	0.83223
PPP1CA	-0.145503	0.166754	0.0106257
PPP1CB	2.40974	0.927382	1.66856
PPP1CC	-1.36951	-0.51505	-0.942282
PPP1R10	0.176308	0.00516177	0.0907348
PPP1R11	-0.0901417	-0.141551	-0.115846
PPP1R12A	1.48228	2.89012	2.1862
PPP1R12B	-1.04632	-0.204215	-0.62527
PPP1R12C	-0.686878	-0.319154	-0.503016
PPP1R13B	-0.435915	-0.577679	-0.506797
PPP1R14A	-0.308057	0.589818	0.140881
PPP1R14C	-0.358929	-0.274902	-0.316916
PPP1R14D	0.123032	0.395626	0.259329
PPP1R15A	-0.440599	0.0814538	-0.179573
PPP1R15B	-2.33935	-1.69003	-2.01469
PPP1R16B	-0.603227	-0.273089	-0.438158
PPP1R1A	-0.525972	-0.272769	-0.399371
PPP1R1B	-1.25472	-0.183813	-0.719266
PPP1R1C	0.712969	0.75289	0.732929
PPP1R2	-1.25083	-0.459016	-0.854922
PPP1R3A	-0.534947	-0.562707	-0.548827
PPP1R3B	-0.491072	0.0742426	-0.208415
PPP1R3C	1.61462	0.901776	1.2582
PPP1R3D	-1.73462	-0.920847	-1.32773
PPP1R3F	-0.788717	0.250423	-0.269147
PPP1R7	-0.30194	-0.278662	-0.290301
PPP1R8	-1.71614	-1.46479	-1.59046
PPP1R9A	-0.441639	-0.148568	-0.295103
PPP1R9B	-0.634127	-0.816631	-0.725379
PPP2CA	0.458552	-0.0400673	0.209242
PPP2CB	0.721593	0.225781	0.473687
PPP2R1A	0.6891	0.43502	0.56206
PPP2R1B	-0.116285	0.291108	0.0874111
PPP2R2A	-0.320916	-0.479972	-0.400444
PPP2R2B	-1.06712	-0.878254	-0.972689
PPP2R2C	-0.976001	-1.02133	-0.998665
PPP2R2D	0.339029	0.381636	0.360333
PPP2R3A	-0.643307	-0.185276	-0.414291
PPP2R3B	-0.884681	-0.154827	-0.519754
PPP2R4	-0.0438106	-0.22169	-0.13275
PPP2R5A	-0.553089	-0.00809753	-0.280593
PPP2R5B	0.865442	0.951483	0.908463
PPP2R5C	-0.435397	-0.459077	-0.447237
PPP2R5E	-0.365562	-0.843339	-0.604451
PPP3CA	0.340586	-0.127627	0.106479
PPP3CB	0.567714	0.159659	0.363686
PPP3CC	-0.617579	-0.159323	-0.388451
PPP4C	1.3261	-0.413415	0.456342
PPP4R1	0.348691	-0.173237	0.0877271
PPP5C	-1.35448	-0.449799	-0.902141
PPP6C	0.93269	-0.295295	0.318697
PPT1	0.363239	0.525297	0.444268
PPTC7	-0.499099	-1.18552	-0.842309
PRDX2	0.0607817	-0.863402	-0.40131
PRDX5	0.869384	1.65997	1.26468
PRDX6	-0.025921	0.510258	0.242168
PREP	-0.402059	-0.269558	-0.335808
PRG2	2.7096	2.17402	2.44181
PRKAA1	0.311427	-0.689742	-0.189158
PRKAA2	-0.36914	-1.43932	-0.904228
PRKAB1	-0.353212	-0.605345	-0.479279
PRKAB2	-0.324951	-0.0757844	-0.200368
PRKACA	0.0958724	0.174664	0.135268
PRKACB	0.0335096	-1.20904	-0.587766
PRKACG	-0.19309	-0.155108	-0.174099
PRKAG1	-0.675111	-0.811051	-0.743081
PRKAG2	-0.0988792	-0.252998	-0.175939
PRKAG3	0.500585	0.517485	0.509035
PRKAR1A	0.163213	0.598597	0.380905
PRKAR1B	0.372294	0.0743274	0.223311
PRKAR2A	0.564606	0.850233	0.707419
PRKAR2B	-2.05914	-0.501502	-1.28032
PRKCA	0.411068	-0.128854	0.141107
PRKCB	-0.252981	-0.831375	-0.542178
PRKCD	0.950282	0.232139	0.59121
PRKCDBP	-0.139208	0.892818	0.376805
PRKCE	0.137239	0.390485	0.263862
PRKCG	-0.27588	-0.102967	-0.189424
PRKCH	-1.13531	-0.904946	-1.02013
PRKCI	-1.25745	-1.26769	-1.26257
PRKCQ	-0.320159	0.186367	-0.066896
PRKCZ	1.0199	-0.0486815	0.485608
PRKD1	-0.351248	-0.532847	-0.442047
PRKD2	-0.802553	-0.113472	-0.458012
PRKD3	0.688587	0.0624258	0.375506
PRKDC	1.21357	0.502373	0.857969
PRKG1	1.45205	0.774976	1.11351
PRKG2	0.501054	0.797569	0.649312
PRKRA	-0.873546	-0.00773065	-0.440638
PRKRIR	1.3444	0.305034	0.824715
PRKX	-0.808622	-0.789759	-0.79919
PRLR	0.369567	-0.11584	0.126863
PRNP	0.198126	1.01254	0.605336
PROC	1.81425	1.77151	1.79288
PRODH	1.26251	1.87895	1.57073
PROS1	-0.367963	-0.384934	-0.376449
PROSC	-0.0537737	-0.464585	-0.259179
PROZ	-0.201591	1.25587	0.527141
PRPF4B	1.22657	0.904433	1.0655
PRPS1L1	0.511592	0.54934	0.530466
PRSS1	-0.348765	0.161539	-0.093613
PRSS3	0.247297	0.0678552	0.157576
PRSS8	-0.687936	-0.0390523	-0.363494
PRX	-0.700686	-0.946245	-0.823466
PSAP	0.949893	0.866851	0.908372
PSAT1	0.714232	0.764022	0.739127
PSKH1	0.437629	0.833601	0.635615
PSKH2	-0.313252	0.0298299	-0.141711
PSMA2	3.2354	1.95729	2.59634
PSPH	-0.121412	-0.801134	-0.461273
PSTPIP1	0.326415	0.516118	0.421267
PSTPIP2	-0.0671423	0.0411735	-0.0129844
PTDSS1	-0.332468	-0.913812	-0.62314
PTDSS2	-0.381911	-0.212333	-0.297122
PTEN	1.1831	0.463326	0.823212
PTGDR	-0.95944	-0.0698003	-0.51462
PTGER1	-0.874265	-0.331659	-0.602962
PTGER2	-0.695972	0.0229086	-0.336532
PTGER3	0.174817	0.289766	0.232291
PTGER4	0.0981112	-0.434733	-0.168311
PTGFR	-0.956494	-0.338613	-0.647554
PTGIR	-0.2546	0.267625	0.00651247
PTGIS	-0.584478	-0.595544	-0.590011
PTGR1	-0.00549341	-0.000756759	-0.00312508
PTGS1	-0.058507	0.102495	0.021994
PTH	-0.850398	-1.32262	-1.08651
PTH1R	-0.265027	0.0289849	-0.118021
PTK2	0.212395	0.590508	0.401451
PTK2B	0.184615	0.585464	0.38504
PTK6	-0.404887	-0.361236	-0.383061
PTK7	0.430353	0.512153	0.471253
PTP4A1	-0.880209	-0.618505	-0.749357
PTP4A2	-0.767433	-0.706859	-0.737146
PTP4A3	0.303625	0.105368	0.204496
PTPDC1	0.510361	-0.0370508	0.236655
PTPLA	-0.32715	-0.0523026	-0.189726
PTPLB	2.4487	2.60121	2.52496
PTPMT1	-1.4869	-1.47861	-1.48276
PTPN1	0.019779	0.180951	0.100365
PTPN11	0.154113	-0.523223	-0.184555
PTPN12	0.175931	-0.544553	-0.184311
PTPN13	-0.418852	0.0192925	-0.19978
PTPN14	0.251563	-0.295261	-0.0218486
PTPN18	0.49026	1.04762	0.76894
PTPN2	-0.646239	-0.573341	-0.60979
PTPN21	-0.119721	0.0450646	-0.0373283
PTPN22	-0.775286	-1.06077	-0.918026
PTPN23	4.76648	2.81553	3.79101
PTPN3	-0.0561286	-0.0375142	-0.0468214
PTPN4	0.732325	-0.288411	0.221957
PTPN5	0.224273	1.05452	0.639394
PTPN6	-0.560257	-0.628105	-0.594181
PTPN7	-0.260087	0.256405	-0.00184073
PTPN9	0.219685	-0.378691	-0.079503
PTPRA	-0.321819	0.0386872	-0.141566
PTPRB	-0.590472	-0.732337	-0.661405
PTPRC	-0.765938	0.449524	-0.158207
PTPRD	0.784019	0.6916	0.737809
PTPRE	-0.109756	-0.0536752	-0.0817157
PTPRF	-0.0109363	0.53461	0.261837
PTPRG	-0.387245	0.38258	-0.00233218
PTPRH	-0.496456	0.00898902	-0.243734
PTPRJ	0.413142	-0.640399	-0.113629
PTPRK	-0.409089	-0.380121	-0.394605
PTPRM	0.261356	0.792491	0.526923
PTPRN	-0.191257	-0.166257	-0.178757
PTPRN2	0.0556816	0.511102	0.283392
PTPRO	0.530229	0.633735	0.581982
PTPRR	-0.224833	-0.859334	-0.542084
PTPRS	1.01326	0.796123	0.904692
PTPRZ1	-0.69062	-0.897924	-0.794272
PTS	0.318692	1.02907	0.673882
PURA	-1.2124	-0.666699	-0.939549
PVALB	1.28516	1.71536	1.50026
PVR	-0.384414	1.07986	0.347722
PXK	-0.979582	-0.759882	-0.869732
PYCR1	0.276885	0.165545	0.221215
PYCR2	-0.275876	0.912298	0.318211
PYCRL	0.194205	-0.224374	-0.0150847
PYGL	-0.169282	-0.42433	-0.296806
PYGM	1.58992	1.96887	1.7794
QDPR	-0.386405	0.013823	-0.186291
QPCT	-0.085944	-0.369229	-0.227587
QPRT	-0.605704	-0.839006	-0.722355
RAB5A	-0.092542	-0.477046	-0.284794
RAB7A	2.00263	0.787055	1.39484
RAB8B	-0.386111	-0.734989	-0.56055
RAB9A	-1.34191	-0.209718	-0.775813
RABGGTA	5.73756	5.75676	5.74716
RABGGTB	9.41656	8.05494	8.73575
RAF1	-0.0953921	-0.0110947	-0.0532434
RALA	-1.10754	-1.12088	-1.11421
RAMP1	-0.0436437	0.540764	0.24856
RAMP2	-0.210536	-0.00463413	-0.107585
RAMP3	-0.451107	0.078657	-0.186225
RARG	-0.780661	-0.260811	-0.520736
RARRES1	-0.512971	-0.403958	-0.458464
RBKS	-0.0375319	-0.0636167	-0.0505743
RBP1	-0.556311	-0.616951	-0.586631
RBP3	0.438594	0.532741	0.485667
RCVRN	-0.158911	0.369225	0.105157
RDH12	0.326636	-0.273289	0.0266739
RDH13	-0.85865	-1.38044	-1.11954
RDH14	0.65239	0.785713	0.719052
RDH5	-0.50514	-0.240629	-0.372885
RDH8	-0.189515	-0.334426	-0.261971
RDX	1.49352	0.568291	1.0309
REG1A	1.05035	0.656546	0.853447
REN	-0.965631	-0.162416	-0.564024
RENBP	0.167498	0.717876	0.442687
RET	-0.31954	-0.102434	-0.210987
RETSAT	1.31863	0.65122	0.984925
RFK	0.819011	0.942314	0.880662
RIOK1	-0.63471	-0.631068	-0.632889
RIOK2	-1.75316	-1.25122	-1.50219
RIOK3	-0.830242	-0.693785	-0.762014
RIPK1	-0.496319	-0.192689	-0.344504
RIPK2	-0.741147	0.0696226	-0.335762
RIPK3	-0.439445	-0.539324	-0.489384
RIPK4	-0.913799	-0.86344	-0.888619
RLBP1	-0.223332	-0.582802	-0.403067
RNASE2	-0.851764	-0.422619	-0.637192
RNASE3	0.265885	-0.844136	-0.289125
RNASE4	-0.0502362	-0.123016	-0.0866262
RNASEL	-0.510478	-0.410944	-0.460711
RNGTT	0.921954	-0.289684	0.316135
ROCK1	0.541911	0.401682	0.471797
ROCK2	-0.133513	-0.48472	-0.309117
ROR1	-0.685779	-0.313837	-0.499808
ROR2	0.0461643	0.546125	0.296144
RORA	0.154135	-0.147044	0.0035459
ROS1	-0.360398	0.0442803	-0.158059
RPIA	0.522133	1.1357	0.828918
RPL10L	-0.668845	-0.671732	-0.670288
RPL11	0.0981431	1.05487	0.576508
RPL13A	-0.443676	-0.394391	-0.419034
RPL15	-0.76684	-1.35955	-1.0632
RPL19	-0.84543	-0.738231	-0.79183
RPL23	0.288257	0.174126	0.231191
RPL23A	-0.207342	-1.17248	-0.689908
RPL26L1	-0.186876	-0.636412	-0.411644
RPL3	0.74741	0.323755	0.535582
RPL37	0.222178	-1.26771	-0.522764
RPL8	-0.550177	0.211516	-0.169331
RPS6KA1	-0.023585	-0.189615	-0.1066
RPS6KA2	0.119911	-0.271922	-0.0760053
RPS6KA3	-0.43959	-1.10399	-0.771789
RPS6KA4	1.50651	1.34897	1.42774
RPS6KA5	-0.55326	-0.14833	-0.350795
RPS6KA6	0.358093	-0.536939	-0.0894231
RPS6KB1	-0.996411	-0.808611	-0.902511
RPS6KB2	0.396385	0.243768	0.320076
RPS6KC1	0.13847	-0.0888715	0.024799
RPS6KL1	-0.473271	-0.137564	-0.305417
RSL24D1	0.801181	1.41609	1.10864
RTCA	-0.510783	-0.456836	-0.48381
RXRA	-0.205927	-0.366729	-0.286328
RXRB	-0.73564	-0.099988	-0.417814
RXRG	-0.223153	0.164547	-0.0293029
RYK	0.0719131	-0.698865	-0.313476
RYR1	-0.692445	-0.0721569	-0.382301
S100A1	-1.17879	-1.0473	-1.11305
S100A11	-0.0435467	-0.065963	-0.0547549
S100A12	-0.5123	0.190783	-0.160759
S100A13	0.561108	1.19836	0.879731
S100A2	-0.50492	-0.0229039	-0.263912
S100A4	0.401879	-1.17889	-0.388506
S100A7	-1.0162	-0.890194	-0.953195
S100B	0.52366	-0.789056	-0.132698
S100G	-0.613743	-0.726479	-0.670111
S100P	-0.640354	-0.646466	-0.64341
SAA1	0.490901	0.645043	0.567972
SACM1L	6.54104	3.79725	5.16915
safe	-0.163622	-0.282665	-0.223144
SAR1B	-0.826488	-1.81931	-1.3229
SARS	-3.28757	-3.64843	-3.468
SBF1	0.919122	1.22206	1.07059
SBF2	0.289343	-0.125374	0.0819849
SBK1	0.463367	0.166387	0.314877
SBK2	-0.610641	-0.550523	-0.580582
SCARB1	-0.638905	-0.141297	-0.390101
SCGB1A1	2.35903	2.12495	2.24199
SCLY	0.54174	2.40804	1.47489
SCMH1	-0.287767	-1.25417	-0.770967
SCN10A	-0.198838	-0.364169	-0.281503
SCN11A	-0.00234363	-0.219011	-0.110677
SCN1A	0.434717	0.042953	0.238835
SCN1B	-0.855877	0.231924	-0.311977
SCN2A	1.91335	1.27018	1.59176
SCN2B	0.025345	0.775332	0.400339
SCN3A	0.275026	0.0922946	0.18366
SCN4A	-0.111489	-1.03048	-0.570984
SCN4B	0.283198	0.0963748	0.189787
SCN5A	0.229708	-0.157743	0.0359825
SCN9A	0.596156	0.678612	0.637384
SCNN1A	0.345639	-0.0330945	0.156272
SCNN1B	0.202184	-0.217968	-0.00789187
SCNN1D	-0.166255	0.414659	0.124202
SCNN1G	-0.781795	-0.555313	-0.668554
SCPEP1	-0.809592	-1.30705	-1.05832
SCTR	0.957929	1.2986	1.12826
SCYL1	1.65417	3.52087	2.58752
SCYL2	0.320796	0.297206	0.309001
SCYL3	-0.582739	-0.302784	-0.442762
SDF2	-0.788193	-0.55043	-0.669312
SDHA	-0.0296939	-0.0150328	-0.0223633
SDS	-0.517812	-0.107088	-0.31245
SDSL	-0.172341	-0.334294	-0.253318
SEC14L2	2.42042	2.26753	2.34397
SEC14L3	1.75676	1.35205	1.5544
SEC14L4	1.46639	2.29204	1.87922
SELE	-0.259428	-0.0956729	-0.17755
SELP	-0.641448	-0.683266	-0.662357
SEPSECS	0.52567	3.44247	1.98407
SERPINA1	-0.527832	-0.645374	-0.586603
SERPINA5	-0.419757	-0.201345	-0.310551
SERPINB2	0.774301	-0.373594	0.200353
SERPINB3	0.747249	0.931328	0.839289
SERPINB6	-0.0287135	-0.104455	-0.0665845
SERPINC1	-0.0674559	0.206879	0.0697114
SERPIND1	2.11217	2.79682	2.4545
SFTPA1	1.1896	1.03641	1.11301
SFTPD	0.836749	0.473279	0.655014
SGK1	0.299999	-0.00844777	0.145776
SGK2	0.431987	1.09699	0.764489
SGK223	0.0365871	0.960716	0.498652
SGK494	0.32795	0.98029	0.65412
SGPL1	1.68333	1.56387	1.6236
SGPP1	-0.547427	-0.768804	-0.658116
SH3KBP1	-0.477393	-0.773667	-0.62553
SHARPIN	-0.247012	-0.0631259	-0.155069
SHMT1	-0.489211	-0.225272	-0.357241
SHMT2	-0.922085	-1.21335	-1.06772
SHPK	7.34031e-06	1.16281	0.58141
SI	-0.771591	-1.8167	-1.29415
SIGLEC1	0.398947	0.427973	0.41346
SIGLEC7	0.64408	0.519014	0.581547
SIGMAR1	-0.885016	-0.70306	-0.794038
SIK1	-0.759794	-0.647488	-0.703641
SIK2	-0.0492905	0.204909	0.0778091
SIK3	0.0532094	0.220738	0.136973
SIRPA	-0.151483	-0.476496	-0.31399
SIRPD	0.0536209	-0.545286	-0.245833
SIRT3	0.310785	0.795779	0.553282
SKP1	1.96525	-0.255955	0.854649
SKP2	0.303788	-0.228609	0.0375892
SLC12A1	-0.0326771	-0.230126	-0.131402
SLC12A2	-0.645189	-0.462494	-0.553841
SLC12A3	0.351377	-0.22036	0.0655082
SLC12A4	0.924257	1.2242	1.07423
SLC12A5	-0.157739	0.191288	0.0167743
SLC12A6	0.296011	0.244989	0.2705
SLC12A7	0.259705	0.565785	0.412745
SLC13A1	0.473742	0.691299	0.582521
SLC13A2	-0.0608013	0.2787	0.108949
SLC13A3	0.185265	0.135733	0.160499
SLC16A1	-0.76519	-1.02927	-0.897228
SLC16A2	-0.444494	-0.639328	-0.541911
[truncated: 315 more rows]
