# Supplementary material for: Barcoding of small extracellular vesicles with CRISPR-gRNA enables comprehensive, subpopulation-specific analysis of their biogenesis and release regulators
Source: Nat Commun. 2024 Nov 19;15:9777. doi: 10.1038/s41467-024-53736-x (PMC11577021; doi:10.1038/s41467-024-53736-x)
Supplement: Supplementary file 8 — Supplementary Data 6 [file 41467_2024_53736_MOESM8_ESM.xlsx]

## Sheet: CD63-CIBER
NAME	SIZE	ES	NES	NOM p-val	FDR q-val	-log10FDR	RANK AT MAX	LEADING EDGE
HP_ABNORMAL_CSF_METABOLITE_CONCENTRATION	113	-0.557217	-2.38453	0.00177936	2.84127e-05	4.54649	2453	tags=48%, list=24%, signal=62%
GOMF_OXIDOREDUCTION_DRIVEN_ACTIVE_TRANSMEMBRANE_TRANSPORTER_ACTIVITY	54	-0.738503	-2.76247	0.00177936	2.93293e-05	4.5327	1339	tags=65%, list=13%, signal=74%
REACTOME_ACTIVATION_OF_THE_MRNA_UPON_BINDING_OF_THE_CAP_BINDING_COMPLEX_AND_EIFS_AND_SUBSEQUENT_BINDING_TO_43S	46	-0.758957	-2.72359	0.00177936	2.93293e-05	4.5327	886	tags=52%, list=9%, signal=57%
GOCC_SMALL_RIBOSOMAL_SUBUNIT	69	-0.677597	-2.67691	0.00177936	2.93293e-05	4.5327	1570	tags=54%, list=15%, signal=63%
REACTOME_SARS_COV_1_MODULATES_HOST_TRANSLATION_MACHINERY	33	-0.780576	-2.67684	0.00177936	2.93293e-05	4.5327	840	tags=52%, list=8%, signal=56%
GOCC_NADH_DEHYDROGENASE_COMPLEX	39	-0.763393	-2.65998	0.00177936	2.93293e-05	4.5327	1339	tags=72%, list=13%, signal=82%
GOCC_MITOCHONDRIAL_PROTEIN_CONTAINING_COMPLEX	247	-0.551238	-2.63707	0.00177936	2.93293e-05	4.5327	1578	tags=41%, list=15%, signal=48%
GOMF_NAD_P_H_DEHYDROGENASE_QUINONE_ACTIVITY	37	-0.761361	-2.62825	0.00177936	2.93293e-05	4.5327	1339	tags=76%, list=13%, signal=87%
REACTOME_TRANSLATION	241	-0.544213	-2.60142	0.00177936	2.93293e-05	4.5327	1578	tags=46%, list=15%, signal=53%
REACTOME_RESPIRATORY_ELECTRON_TRANSPORT	90	-0.615963	-2.59535	0.00177936	2.93293e-05	4.5327	706	tags=41%, list=7%, signal=44%
GOCC_ORGANELLAR_RIBOSOME	82	-0.635723	-2.58926	0.00177936	2.93293e-05	4.5327	1578	tags=54%, list=15%, signal=63%
REACTOME_COMPLEX_I_BIOGENESIS	48	-0.698966	-2.58384	0.00177936	2.93293e-05	4.5327	1339	tags=58%, list=13%, signal=67%
WP_ELECTRON_TRANSPORT_CHAIN_OXPHOS_SYSTEM_IN_MITOCHONDRIA	73	-0.653355	-2.57968	0.00177936	2.93293e-05	4.5327	1339	tags=53%, list=13%, signal=61%
GOBP_MITOCHONDRIAL_ELECTRON_TRANSPORT_NADH_TO_UBIQUINONE	42	-0.72199	-2.57824	0.00177936	2.93293e-05	4.5327	1339	tags=64%, list=13%, signal=73%
GOBP_NADH_DEHYDROGENASE_COMPLEX_ASSEMBLY	47	-0.712046	-2.57073	0.00177936	2.93293e-05	4.5327	1339	tags=57%, list=13%, signal=66%
REACTOME_RESPIRATORY_ELECTRON_TRANSPORT_ATP_SYNTHESIS_BY_CHEMIOSMOTIC_COUPLING_AND_HEAT_PRODUCTION_BY_UNCOUPLING_PROTEINS	96	-0.601232	-2.5417	0.00177936	2.93293e-05	4.5327	706	tags=39%, list=7%, signal=41%
REACTOME_MITOCHONDRIAL_TRANSLATION	91	-0.607855	-2.53891	0.00177936	2.93293e-05	4.5327	1578	tags=52%, list=15%, signal=60%
WP_OXIDATIVE_PHOSPHORYLATION	35	-0.734448	-2.53187	0.00177936	2.93293e-05	4.5327	1339	tags=71%, list=13%, signal=82%
REACTOME_SARS_COV_2_MODULATES_HOST_TRANSLATION_MACHINERY	36	-0.731026	-2.52419	0.00177936	2.93293e-05	4.5327	840	tags=44%, list=8%, signal=48%
GOCC_RESPIRASOME	80	-0.625042	-2.52156	0.00177936	2.93293e-05	4.5327	1234	tags=50%, list=12%, signal=56%
GOCC_INNER_MITOCHONDRIAL_MEMBRANE_PROTEIN_COMPLEX	113	-0.584104	-2.50483	0.00177936	2.93293e-05	4.5327	1234	tags=42%, list=12%, signal=47%
GOBP_MITOCHONDRIAL_GENE_EXPRESSION	141	-0.566998	-2.4971	0.00177936	2.93293e-05	4.5327	1578	tags=42%, list=15%, signal=49%
GOBP_ATP_SYNTHESIS_COUPLED_ELECTRON_TRANSPORT	82	-0.611477	-2.48609	0.00177936	2.93293e-05	4.5327	1234	tags=49%, list=12%, signal=55%
HP_INCREASED_CSF_LACTATE	86	-0.60151	-2.47278	0.00177936	2.93293e-05	4.5327	1388	tags=38%, list=13%, signal=44%
GOCC_CYTOSOLIC_SMALL_RIBOSOMAL_SUBUNIT	36	-0.733934	-2.46586	0.00177936	2.93293e-05	4.5327	840	tags=47%, list=8%, signal=51%
GOBP_MITOCHONDRIAL_RESPIRATORY_CHAIN_COMPLEX_ASSEMBLY	79	-0.612325	-2.46511	0.00177936	2.93293e-05	4.5327	1339	tags=44%, list=13%, signal=50%
MOOTHA_VOXPHOS	68	-0.632447	-2.46008	0.00177936	2.93293e-05	4.5327	706	tags=44%, list=7%, signal=47%
WP_MITOCHONDRIAL_COMPLEX_I_ASSEMBLY_MODEL_OXPHOS_SYSTEM	46	-0.687636	-2.45956	0.00177936	2.93293e-05	4.5327	1339	tags=57%, list=13%, signal=65%
KEGG_PARKINSONS_DISEASE	97	-0.576211	-2.43325	0.00177936	2.93293e-05	4.5327	1361	tags=46%, list=13%, signal=53%
GOCC_RIBOSOMAL_SUBUNIT	159	-0.537114	-2.41286	0.00177936	2.93293e-05	4.5327	1578	tags=46%, list=15%, signal=53%
REACTOME_SARS_COV_1_HOST_INTERACTIONS	83	-0.581699	-2.40147	0.00177936	2.93293e-05	4.5327	840	tags=28%, list=8%, signal=30%
HP_PAROXYSMAL_INVOLUNTARY_EYE_MOVEMENTS	28	-0.743735	-2.38704	0.00177936	2.93293e-05	4.5327	1339	tags=54%, list=13%, signal=61%
GOBP_OXIDATIVE_PHOSPHORYLATION	106	-0.545879	-2.35139	0.00177936	7.63045e-05	4.11745	1234	tags=40%, list=12%, signal=44%
GOMF_ELECTRON_TRANSFER_ACTIVITY	103	-0.55631	-2.3573	0.00177936	7.84846e-05	4.10522	1457	tags=43%, list=14%, signal=49%
GOBP_MITOCHONDRIAL_TRANSLATION	119	-0.545411	-2.3645	0.00177936	8.0793e-05	4.09263	1578	tags=42%, list=15%, signal=49%
HP_ABNORMAL_MITOCHONDRIA_IN_MUSCLE_TISSUE	26	-0.731797	-2.32258	0.00177936	8.31875e-05	4.07994	595	tags=46%, list=6%, signal=49%
GOBP_TRANSLATIONAL_INITIATION	66	-0.603627	-2.37099	0.00177936	8.32413e-05	4.07966	1659	tags=47%, list=16%, signal=56%
GOMF_TRANSLATION_REGULATOR_ACTIVITY_NUCLEIC_ACID_BINDING	56	-0.61814	-2.32421	0.00177936	8.51221e-05	4.06996	2094	tags=54%, list=20%, signal=67%
GOMF_STRUCTURAL_CONSTITUENT_OF_RIBOSOME	142	-0.521803	-2.33559	0.00177936	8.71488e-05	4.05974	1578	tags=45%, list=15%, signal=52%
GOCC_RIBONUCLEOPROTEIN_COMPLEX	390	-0.466545	-2.33994	0.00177936	8.92744e-05	4.04927	1583	tags=38%, list=15%, signal=44%
GOMF_OXIDOREDUCTASE_ACTIVITY_ACTING_ON_NAD_P_H_QUINONE_OR_SIMILAR_COMPOUND_AS_ACCEPTOR	48	-0.644965	-2.34351	0.00177936	9.15062e-05	4.03855	1339	tags=60%, list=13%, signal=69%
REACTOME_NEGATIVE_REGULATION_OF_NOTCH4_SIGNALING	52	-0.635183	-2.34392	0.00177936	9.38526e-05	4.02755	874	tags=38%, list=8%, signal=42%
GOBP_RESPIRATORY_ELECTRON_TRANSPORT_CHAIN	101	-0.553151	-2.34674	0.00177936	9.63224e-05	4.01627	1234	tags=43%, list=12%, signal=48%
GOCC_MITOCHONDRIAL_LARGE_RIBOSOMAL_SUBUNIT	50	-0.619108	-2.34992	0.00177936	9.89257e-05	4.00469	1720	tags=56%, list=17%, signal=67%
HP_DECREASED_ACTIVITY_OF_MITOCHONDRIAL_COMPLEX_I	64	-0.585389	-2.28789	0.00177936	0.000114654	3.94061	2226	tags=50%, list=21%, signal=63%
GOMF_TRANSLATION_FACTOR_ACTIVITY_RNA_BINDING	47	-0.635768	-2.28953	0.00177936	0.000117093	3.93147	1659	tags=51%, list=16%, signal=60%
REACTOME_DEGRADATION_OF_DVL	53	-0.604113	-2.29368	0.00177936	0.000119639	3.92213	874	tags=38%, list=8%, signal=41%
GOBP_PROTON_MOTIVE_FORCE_DRIVEN_ATP_SYNTHESIS	44	-0.640604	-2.29502	0.00177936	0.000122297	3.91258	1339	tags=64%, list=13%, signal=73%
GOCC_PROTEASOME_ACCESSORY_COMPLEX	23	-0.735019	-2.27847	0.00177936	0.000131103	3.88239	1542	tags=57%, list=15%, signal=66%
REACTOME_HEDGEHOG_LIGAND_BIOGENESIS	60	-0.59292	-2.26394	0.00177936	0.000173437	3.76086	1542	tags=43%, list=15%, signal=51%
GOMF_ATP_DEPENDENT_PROTEIN_FOLDING_CHAPERONE	32	-0.680711	-2.26712	0.00177936	0.000176772	3.75259	1621	tags=47%, list=16%, signal=55%
HP_ABNORMAL_BRAIN_LACTATE_LEVEL_BY_MRS	23	-0.733985	-2.26877	0.00177936	0.000180239	3.74415	457	tags=39%, list=4%, signal=41%
REACTOME_REGULATION_OF_RAS_BY_GAPS	61	-0.589838	-2.27042	0.00177936	0.000183843	3.73555	1606	tags=46%, list=15%, signal=54%
REACTOME_SCF_BETA_TRCP_MEDIATED_DEGRADATION_OF_EMI1	53	-0.599537	-2.25624	0.00177936	0.000193574	3.71315	874	tags=38%, list=8%, signal=41%
GOMF_OXIDOREDUCTASE_ACTIVITY_ACTING_ON_NAD_P_H	73	-0.568916	-2.25644	0.00177936	0.000197031	3.70547	1457	tags=45%, list=14%, signal=52%
REACTOME_DEGRADATION_OF_GLI1_BY_THE_PROTEASOME	58	-0.589044	-2.2568	0.00177936	0.000200613	3.69764	1626	tags=43%, list=16%, signal=51%
GOCC_RIBOSOME	179	-0.49466	-2.25712	0.00177936	0.000204328	3.68967	1578	tags=42%, list=15%, signal=49%
REACTOME_THE_CITRIC_ACID_TCA_CYCLE_AND_RESPIRATORY_ELECTRON_TRANSPORT	147	-0.499707	-2.23776	0.00177936	0.000237764	3.62385	706	tags=27%, list=7%, signal=29%
REACTOME_REGULATION_OF_EXPRESSION_OF_SLITS_AND_ROBOS	138	-0.496853	-2.22966	0.00177936	0.00026483	3.57703	874	tags=30%, list=8%, signal=33%
HP_MITOCHONDRIAL_MYOPATHY	39	-0.63805	-2.22569	0.00177936	0.000306349	3.51378	2391	tags=56%, list=23%, signal=73%
REACTOME_DECTIN_1_MEDIATED_NONCANONICAL_NF_KB_SIGNALING	58	-0.575025	-2.21656	0.00177936	0.000320844	3.49371	874	tags=36%, list=8%, signal=39%
KEGG_HUNTINGTONS_DISEASE	150	-0.489116	-2.21914	0.00177936	0.000326019	3.48676	1361	tags=38%, list=13%, signal=43%
GOBP_INTRA_GOLGI_VESICLE_MEDIATED_TRANSPORT	26	-0.6995	-2.22174	0.00177936	0.000331364	3.47969	815	tags=50%, list=8%, signal=54%
WP_TRANSLATION_FACTORS	31	-0.671731	-2.20945	0.00177936	0.000348272	3.45808	1659	tags=58%, list=16%, signal=69%
KEGG_AMINOACYL_TRNA_BIOSYNTHESIS	22	-0.714766	-2.21026	0.00177936	0.00035363	3.45145	376	tags=45%, list=4%, signal=47%
REACTOME_METABOLISM_OF_RNA	419	-0.435157	-2.20549	0.00177936	0.000356633	3.44778	1655	tags=34%, list=16%, signal=39%
GOBP_ATP_BIOSYNTHETIC_PROCESS	64	-0.563237	-2.21071	0.00177936	0.000359156	3.44472	1339	tags=47%, list=13%, signal=53%
HP_DECREASED_ACTIVITY_OF_MITOCHONDRIAL_RESPIRATORY_CHAIN	104	-0.516444	-2.19524	0.00177936	0.000486397	3.31301	2453	tags=48%, list=24%, signal=62%
REACTOME_RNA_POLYMERASE_II_TRANSCRIPTION_TERMINATION	22	-0.710421	-2.18759	0.00177936	0.000503738	3.2978	518	tags=32%, list=5%, signal=33%
GOBP_ELECTRON_TRANSPORT_CHAIN	146	-0.492102	-2.18861	0.00177936	0.000504929	3.29677	1239	tags=34%, list=12%, signal=38%
REACTOME_REGULATION_OF_RUNX2_EXPRESSION_AND_ACTIVITY	68	-0.556955	-2.18441	0.00177936	0.000509411	3.29293	1983	tags=49%, list=19%, signal=60%
REACTOME_AUF1_HNRNP_D0_BINDS_AND_DESTABILIZES_MRNA	53	-0.580125	-2.18828	0.00177936	0.000510734	3.2918	1905	tags=53%, list=18%, signal=64%
KEGG_PROTEASOME	42	-0.613838	-2.18913	0.00177936	0.000512143	3.29061	1542	tags=48%, list=15%, signal=56%
GOCC_MITOCHONDRIAL_SMALL_RIBOSOMAL_SUBUNIT	32	-0.663083	-2.1914	0.00177936	0.000519565	3.28436	1532	tags=56%, list=15%, signal=66%
GOBP_AMINO_ACID_ACTIVATION	22	-0.701413	-2.17916	0.00177936	0.000539353	3.26813	376	tags=45%, list=4%, signal=47%
GOBP_AEROBIC_RESPIRATION	148	-0.484381	-2.17189	0.00177936	0.000652965	3.18511	1234	tags=31%, list=12%, signal=35%
GOMF_TRANSLATION_REGULATOR_ACTIVITY	75	-0.543476	-2.16553	0.00177936	0.000672393	3.17238	1659	tags=39%, list=16%, signal=46%
GOCC_OXIDOREDUCTASE_COMPLEX	109	-0.500602	-2.16776	0.00177936	0.000677728	3.16894	706	tags=28%, list=7%, signal=30%
GOCC_ORGANELLE_INNER_MEMBRANE	441	-0.427773	-2.16602	0.00177936	0.000680694	3.16705	1578	tags=31%, list=15%, signal=35%
GOCC_PROTEASOME_REGULATORY_PARTICLE	19	-0.744335	-2.16856	0.00177936	0.000686307	3.16348	1542	tags=63%, list=15%, signal=74%
WP_NONALCOHOLIC_FATTY_LIVER_DISEASE	144	-0.482966	-2.16411	0.00177936	0.0006865	3.16336	1234	tags=34%, list=12%, signal=38%
HP_FOCAL_T2_HYPERINTENSE_BRAINSTEM_LESION	25	-0.693225	-2.16909	0.00177936	0.000695105	3.15795	615	tags=48%, list=6%, signal=51%
REACTOME_REGULATION_OF_RUNX3_EXPRESSION_AND_ACTIVITY	53	-0.583863	-2.16972	0.00177936	0.000704133	3.15235	1542	tags=45%, list=15%, signal=53%
REACTOME_EUKARYOTIC_TRANSLATION_INITIATION	94	-0.523533	-2.1546	0.00177936	0.000782887	3.1063	886	tags=35%, list=9%, signal=38%
REACTOME_PROCESSING_OF_CAPPED_INTRON_CONTAINING_PRE_MRNA	148	-0.482359	-2.16042	0.00177936	0.000787242	3.10389	1651	tags=41%, list=16%, signal=47%
REACTOME_SCF_SKP2_MEDIATED_DEGRADATION_OF_P27_P21	58	-0.567454	-2.15504	0.00177936	0.000791886	3.10134	874	tags=34%, list=8%, signal=37%
REACTOME_CELLULAR_RESPONSE_TO_HYPOXIA	68	-0.552567	-2.15604	0.00177936	0.000801094	3.09632	1545	tags=38%, list=15%, signal=45%
GOCC_COPI_COATED_VESICLE	17	-0.741859	-2.15655	0.00177936	0.000810519	3.09124	664	tags=41%, list=6%, signal=44%
GOMF_LIGASE_ACTIVITY_FORMING_CARBON_OXYGEN_BONDS	20	-0.728825	-2.14842	0.00177936	0.000856359	3.06734	376	tags=50%, list=4%, signal=52%
GOMF_TRANSLATION_INITIATION_FACTOR_ACTIVITY	27	-0.679433	-2.1475	0.00177936	0.000877304	3.05685	1659	tags=63%, list=16%, signal=75%
REACTOME_DEFECTIVE_CFTR_CAUSES_CYSTIC_FIBROSIS	59	-0.56442	-2.14575	0.00177936	0.000908316	3.04176	874	tags=32%, list=8%, signal=35%
GOCC_CATALYTIC_STEP_2_SPLICEOSOME	42	-0.598502	-2.14103	0.00177936	0.000968324	3.01398	1639	tags=50%, list=16%, signal=59%
REACTOME_ASYMMETRIC_LOCALIZATION_OF_PCP_PROTEINS	55	-0.575857	-2.13652	0.00177936	0.00107666	2.96792	1542	tags=42%, list=15%, signal=49%
GOBP_NUCLEOSIDE_TRIPHOSPHATE_BIOSYNTHETIC_PROCESS	88	-0.517322	-2.13583	0.00177936	0.00108486	2.96463	1339	tags=41%, list=13%, signal=47%
GOBP_PEPTIDE_BIOSYNTHETIC_PROCESS	459	-0.415513	-2.12344	0.00177936	0.00145035	2.83853	1659	tags=32%, list=16%, signal=36%
REACTOME_TRANSPORT_OF_MATURE_TRANSCRIPT_TO_CYTOPLASM	45	-0.589301	-2.11972	0.00177936	0.00149645	2.82494	865	tags=33%, list=8%, signal=36%
GOBP_RNA_3_END_PROCESSING	39	-0.605717	-2.11858	0.00177936	0.00150004	2.8239	1441	tags=44%, list=14%, signal=50%
REACTOME_DOWNSTREAM_SIGNALING_EVENTS_OF_B_CELL_RECEPTOR_BCR	76	-0.525219	-2.11977	0.00177936	0.00150231	2.82324	1542	tags=41%, list=15%, signal=48%
GOBP_CYTOPLASMIC_TRANSLATION	106	-0.498859	-2.11316	0.00177936	0.00156195	2.80633	1583	tags=42%, list=15%, signal=50%
GOBP_RETROGRADE_VESICLE_MEDIATED_TRANSPORT_GOLGI_TO_ENDOPLASMIC_RETICULUM	43	-0.586856	-2.1142	0.00177936	0.00156853	2.80451	1240	tags=33%, list=12%, signal=37%
REACTOME_HEDGEHOG_ON_STATE	75	-0.532286	-2.10963	0.00177936	0.00161914	2.79072	1626	tags=37%, list=16%, signal=44%
GOMF_RRNA_BINDING	48	-0.563836	-2.1069	0.00177936	0.0018194	2.74007	1514	tags=44%, list=15%, signal=51%
WP_PROTEASOME_DEGRADATION	56	-0.550103	-2.09783	0.00177936	0.00212237	2.67318	874	tags=30%, list=8%, signal=33%
REACTOME_NUCLEAR_EVENTS_MEDIATED_BY_NFE2L2	74	-0.525924	-2.09385	0.00177936	0.00221361	2.6549	1542	tags=39%, list=15%, signal=46%
REACTOME_COPII_MEDIATED_VESICLE_TRANSPORT	60	-0.546314	-2.09409	0.00177936	0.0022349	2.65074	1601	tags=38%, list=15%, signal=45%
GOBP_MITOCHONDRIAL_RNA_METABOLIC_PROCESS	38	-0.610032	-2.08937	0.00177936	0.00226732	2.64449	2422	tags=50%, list=23%, signal=65%
REACTOME_STABILIZATION_OF_P53	53	-0.558756	-2.09014	0.00177936	0.00227127	2.64373	874	tags=34%, list=8%, signal=37%
KEGG_ALZHEIMERS_DISEASE	140	-0.466751	-2.0884	0.00177936	0.00227197	2.6436	902	tags=30%, list=9%, signal=32%
GOCC_PROTON_TRANSPORTING_TWO_SECTOR_ATPASE_COMPLEX	26	0.706597	2.29063	0.00193798	0.00238332	2.62282	1358	tags=54%, list=13%, signal=62%
REACTOME_CROSS_PRESENTATION_OF_SOLUBLE_EXOGENOUS_ANTIGENS_ENDOSOMES	47	-0.577194	-2.08254	0.00177936	0.00248718	2.60429	2002	tags=51%, list=19%, signal=63%
GOBP_RIBOSOMAL_SMALL_SUBUNIT_BIOGENESIS	48	-0.575191	-2.08199	0.00177936	0.00251481	2.5995	1570	tags=54%, list=15%, signal=63%
REACTOME_TRANSFERRIN_ENDOCYTOSIS_AND_RECYCLING	31	0.687905	2.29275	0.00193798	0.0027142	2.56636	788	tags=39%, list=8%, signal=42%
GOBP_ENDOSOME_ORGANIZATION	76	0.57886	2.31777	0.00193798	0.0028905	2.53903	1252	tags=34%, list=12%, signal=39%
KEGG_SPLICEOSOME	62	-0.535173	-2.07338	0.00177936	0.00291416	2.53549	2206	tags=61%, list=21%, signal=77%
GOBP_REGULATION_OF_TRANSLATIONAL_INITIATION	49	-0.560023	-2.07012	0.00177936	0.00306846	2.51308	1659	tags=43%, list=16%, signal=51%
HP_INCREASED_SERUM_PYRUVATE	44	-0.576158	-2.06337	0.00177936	0.00331044	2.48011	2391	tags=59%, list=23%, signal=76%
REACTOME_MAPK6_MAPK4_SIGNALING	80	-0.514442	-2.06251	0.00177936	0.00332164	2.47865	1675	tags=36%, list=16%, signal=43%
REACTOME_MRNA_SPLICING	104	-0.485274	-2.05923	0.00177936	0.00343672	2.46386	2037	tags=50%, list=20%, signal=62%
GOCC_PROTON_TRANSPORTING_V_TYPE_ATPASE_COMPLEX	25	0.713587	2.2598	0.00193798	0.00343967	2.46348	1358	tags=56%, list=13%, signal=64%
HALLMARK_OXIDATIVE_PHOSPHORYLATION	183	-0.446817	-2.05333	0.00177936	0.00374798	2.4262	1234	tags=31%, list=12%, signal=35%
HP_MUSCLE_ABNORMALITY_RELATED_TO_MITOCHONDRIAL_DYSFUNCTION	59	-0.527587	-2.05259	0.00177936	0.00375539	2.42534	2391	tags=49%, list=23%, signal=63%
REACTOME_SIGNALING_BY_NOTCH4	76	-0.514578	-2.05164	0.00177936	0.0037776	2.42278	874	tags=28%, list=8%, signal=30%
REACTOME_APC_C_CDH1_MEDIATED_DEGRADATION_OF_CDC20_AND_OTHER_APC_C_CDH1_TARGETED_PROTEINS_IN_LATE_MITOSIS_EARLY_G1	70	-0.515406	-2.05188	0.00177936	0.00378621	2.4218	985	tags=30%, list=9%, signal=33%
REACTOME_TRNA_AMINOACYLATION	23	-0.672388	-2.04916	0.00177936	0.00389133	2.4099	376	tags=43%, list=4%, signal=45%
HP_INCREASED_SERUM_LACTATE	169	-0.447922	-2.04592	0.00177936	0.00412511	2.38456	2391	tags=43%, list=23%, signal=55%
REACTOME_RESPONSE_OF_EIF2AK4_GCN2_TO_AMINO_ACID_DEFICIENCY	86	-0.498392	-2.04197	0.00177936	0.00428995	2.36755	675	tags=30%, list=6%, signal=32%
REACTOME_SIGNALING_BY_ROBO_RECEPTORS	179	-0.450606	-2.04253	0.00177936	0.00429499	2.36704	1570	tags=32%, list=15%, signal=37%
GOBP_SYNAPTIC_VESICLE_MATURATION	25	0.74013	2.32604	0.00193798	0.00433575	2.36294	788	tags=40%, list=8%, signal=43%
REACTOME_DEGRADATION_OF_AXIN	53	-0.548179	-2.04059	0.00177936	0.00435179	2.36133	874	tags=34%, list=8%, signal=37%
HP_ABNORMAL_BRAINSTEM_MRI_SIGNAL_INTENSITY	31	-0.613361	-2.03626	0.00177936	0.00463262	2.33417	615	tags=39%, list=6%, signal=41%
REACTOME_DNA_STRAND_ELONGATION	29	0.675999	2.2332	0.00193798	0.00466159	2.33147	1573	tags=62%, list=15%, signal=73%
PELLICCIOTTA_HDAC_IN_ANTIGEN_PRESENTATION_UP	55	-0.538293	-2.03529	0.00177936	0.00466852	2.33082	795	tags=27%, list=8%, signal=29%
NIKOLSKY_BREAST_CANCER_20Q11_AMPLICON	20	-0.686614	-2.03391	0.00177936	0.00468882	2.32894	2151	tags=45%, list=21%, signal=57%
GOCC_MITOCHONDRIAL_MATRIX	427	-0.401403	-2.034	0.00177936	0.00471839	2.32621	1634	tags=29%, list=16%, signal=33%
REACTOME_ABC_FAMILY_PROTEINS_MEDIATED_TRANSPORT	92	-0.486263	-2.03215	0.00177936	0.00482357	2.31663	1542	tags=32%, list=15%, signal=37%
GOBP_VESICLE_TARGETING_ROUGH_ER_TO_CIS_GOLGI	24	-0.643483	-2.02867	0.00177936	0.00491149	2.30879	1864	tags=50%, list=18%, signal=61%
GOMF_TRNA_BINDING	39	-0.572015	-2.02916	0.00199601	0.00492817	2.30731	376	tags=28%, list=4%, signal=29%
REACTOME_TRANSCRIPTIONAL_REGULATION_BY_RUNX2	105	-0.470756	-2.02822	0.00177936	0.00493001	2.30715	2203	tags=43%, list=21%, signal=54%
HP_LACTIC_ACIDOSIS	142	-0.457027	-2.02661	0.00177936	0.00501693	2.29956	2453	tags=41%, list=24%, signal=53%
GOBP_SYNAPTIC_VESICLE_LUMEN_ACIDIFICATION	15	0.85397	2.37052	0.00193798	0.00540531	2.26718	788	tags=67%, list=8%, signal=72%
GOBP_RIBONUCLEOPROTEIN_COMPLEX_BIOGENESIS	214	-0.429055	-2.02048	0.00177936	0.00551422	2.25852	1472	tags=33%, list=14%, signal=38%
REACTOME_INSULIN_RECEPTOR_RECYCLING	30	0.68261	2.21482	0.00209205	0.00556869	2.25425	1106	tags=43%, list=11%, signal=48%
GOCC_PROTEASOME_COMPLEX	57	-0.532373	-2.01509	0.00177936	0.00588225	2.23046	2026	tags=46%, list=19%, signal=56%
GOBP_RNA_PROCESSING	417	-0.398122	-2.01209	0.00177936	0.00612317	2.21302	1310	tags=27%, list=13%, signal=30%
REACTOME_ORC1_REMOVAL_FROM_CHROMATIN	65	-0.513195	-2.00515	0.00177936	0.00644007	2.19111	874	tags=32%, list=8%, signal=35%
REACTOME_THE_ROLE_OF_GTSE1_IN_G2_M_PROGRESSION_AFTER_G2_CHECKPOINT	75	-0.50086	-2.00532	0.00177936	0.00647983	2.18844	1646	tags=36%, list=16%, signal=42%
REACTOME_RRNA_MODIFICATION_IN_THE_NUCLEUS_AND_CYTOSOL	27	-0.635598	-2.00551	0.00177936	0.00651342	2.18619	1459	tags=44%, list=14%, signal=52%
REACTOME_RRNA_PROCESSING	124	-0.459171	-2.00258	0.00177936	0.00654323	2.18421	1482	tags=35%, list=14%, signal=41%
HP_FETAL_DISTRESS	43	-0.559792	-2.00565	0.00177936	0.00654756	2.18392	595	tags=33%, list=6%, signal=34%
REACTOME_METABOLISM_OF_POLYAMINES	55	-0.536834	-2.00323	0.00177936	0.00657006	2.18243	1936	tags=45%, list=19%, signal=56%
HP_FOCAL_T2_HYPERINTENSE_BASAL_GANGLIA_LESION	38	-0.581709	-2.00041	0.00177936	0.0067229	2.17244	1384	tags=34%, list=13%, signal=39%
REACTOME_RUNX1_REGULATES_TRANSCRIPTION_OF_GENES_INVOLVED_IN_DIFFERENTIATION_OF_HSCS	63	-0.527372	-1.99973	0.00177936	0.00677199	2.16928	1542	tags=41%, list=15%, signal=48%
REACTOME_FCERI_MEDIATED_NF_KB_ACTIVATION	79	-0.493135	-1.99884	0.00177936	0.00682046	2.16619	1542	tags=38%, list=15%, signal=44%
GOMF_PYROPHOSPHATE_HYDROLYSIS_DRIVEN_PROTON_TRANSMEMBRANE_TRANSPORTER_ACTIVITY	24	0.692512	2.19207	0.00193798	0.00684248	2.16479	1106	tags=46%, list=11%, signal=51%
REACTOME_REGULATION_OF_MRNA_STABILITY_BY_PROTEINS_THAT_BIND_AU_RICH_ELEMENTS	72	-0.5048	-1.99763	0.00177936	0.00688072	2.16237	1953	tags=43%, list=19%, signal=53%
GOBP_CYTOPLASMIC_TRANSLATIONAL_INITIATION	16	-0.724425	-1.99689	0.00192308	0.00692141	2.15981	1465	tags=69%, list=14%, signal=80%
GOBP_MITOCHONDRIAL_RNA_PROCESSING	17	-0.703831	-1.99338	0.00177936	0.00720906	2.14212	915	tags=35%, list=9%, signal=39%
KEGG_RNA_POLYMERASE	24	-0.637892	-1.99173	0.00199203	0.00731498	2.13579	1859	tags=63%, list=18%, signal=76%
GOBP_LATE_ENDOSOME_TO_VACUOLE_TRANSPORT	26	0.686923	2.19234	0.00193798	0.00760275	2.11903	897	tags=42%, list=9%, signal=46%
REACTOME_ABC_TRANSPORTER_DISORDERS	72	-0.500423	-1.98558	0.00177936	0.0078655	2.10427	874	tags=26%, list=8%, signal=29%
GOCC_PRERIBOSOME	28	-0.609172	-1.98422	0.00177936	0.00794113	2.10012	1514	tags=50%, list=15%, signal=58%
GOCC_VESICLE_TETHERING_COMPLEX	47	-0.537559	-1.98216	0.00177936	0.00794921	2.09968	1668	tags=47%, list=16%, signal=55%
REACTOME_TRANSPORT_OF_MATURE_MRNAS_DERIVED_FROM_INTRONLESS_TRANSCRIPTS	33	-0.585194	-1.98306	0.00177936	0.00795703	2.09925	865	tags=33%, list=8%, signal=36%
GOBP_RESPONSE_TO_MANGANESE_ION	16	-0.712613	-1.98268	0.00199601	0.00795919	2.09913	394	tags=31%, list=4%, signal=32%
REACTOME_ER_TO_GOLGI_ANTEROGRADE_TRANSPORT	135	-0.454736	-1.98318	0.00177936	0.00800338	2.09673	1774	tags=34%, list=17%, signal=41%
GOBP_RIBONUCLEOPROTEIN_COMPLEX_SUBUNIT_ORGANIZATION	100	-0.472836	-1.97558	0.00177936	0.00855109	2.06798	1472	tags=36%, list=14%, signal=42%
GOBP_INTRACELLULAR_PROTEIN_TRANSMEMBRANE_TRANSPORT	52	-0.535149	-1.97644	0.00177936	0.00855284	2.06789	1141	tags=25%, list=11%, signal=28%
GOCC_SPLICEOSOMAL_COMPLEX	84	-0.488395	-1.9736	0.00177936	0.00868304	2.06133	2037	tags=51%, list=20%, signal=63%
REACTOME_ANTIGEN_PROCESSING_CROSS_PRESENTATION	99	-0.467796	-1.97203	0.00177936	0.00882142	2.05446	1542	tags=32%, list=15%, signal=38%
REACTOME_EUKARYOTIC_TRANSLATION_ELONGATION	79	-0.487679	-1.97239	0.00177936	0.00883088	2.054	675	tags=30%, list=6%, signal=32%
IBRAHIM_NRF1_UP	311	-0.404559	-1.97108	0.00177936	0.0088598	2.05258	1683	tags=30%, list=16%, signal=35%
GOBP_ENDOPLASMIC_RETICULUM_TO_GOLGI_VESICLE_MEDIATED_TRANSPORT	111	-0.461609	-1.97125	0.00177936	0.00889203	2.051	2227	tags=41%, list=21%, signal=52%
HP_ABNORMAL_CIRCULATING_CARBOHYDRATE_CONCENTRATION	57	-0.526976	-1.96787	0.00177936	0.00915512	2.03834	2391	tags=49%, list=23%, signal=63%
MOOTHA_HUMAN_MITODB_6_2002	396	-0.387295	-1.96227	0.00177936	0.00981151	2.00826	1563	tags=27%, list=15%, signal=31%
GOBP_UBIQUITIN_DEPENDENT_PROTEIN_CATABOLIC_PROCESS_VIA_THE_MULTIVESICULAR_BODY_SORTING_PATHWAY	28	0.663374	2.17048	0.00193798	0.00988074	2.00521	897	tags=36%, list=9%, signal=39%
REACTOME_INTRA_GOLGI_TRAFFIC	37	-0.564514	-1.9613	0.00177936	0.00990758	2.00403	1154	tags=41%, list=11%, signal=45%
REACTOME_TRANSPORT_TO_THE_GOLGI_AND_SUBSEQUENT_MODIFICATION	157	-0.432068	-1.95346	0.00177936	0.0107937	1.96683	1774	tags=32%, list=17%, signal=38%
HP_PROXIMAL_TUBULOPATHY	36	-0.568674	-1.94972	0.00177936	0.0113428	1.94528	595	tags=33%, list=6%, signal=35%
REACTOME_APC_C_MEDIATED_DEGRADATION_OF_CELL_CYCLE_PROTEINS	83	-0.480182	-1.94991	0.00177936	0.0113611	1.94458	985	tags=28%, list=9%, signal=30%
GOBP_MRNA_METABOLIC_PROCESS	323	-0.392215	-1.94906	0.00177936	0.0114064	1.94285	1491	tags=28%, list=14%, signal=32%
REACTOME_COPI_MEDIATED_ANTEROGRADE_TRANSPORT	90	-0.469112	-1.94683	0.00177936	0.0116527	1.93357	1668	tags=36%, list=16%, signal=42%
GOMF_ATP_DEPENDENT_ACTIVITY_ACTING_ON_RNA	42	-0.545364	-1.94089	0.00177936	0.0125317	1.90199	2704	tags=64%, list=26%, signal=86%
HP_OPTIC_NEUROPATHY	39	-0.560371	-1.94118	0.00191205	0.0125673	1.90076	1339	tags=38%, list=13%, signal=44%
KEGG_METABOLISM_OF_XENOBIOTICS_BY_CYTOCHROME_P450	69	0.534832	2.15241	0.00193798	0.0125908	1.89995	1715	tags=42%, list=16%, signal=50%
HP_ABNORMALITY_OF_THE_MITOCHONDRION	167	-0.429045	-1.93943	0.00177936	0.0126878	1.89662	2024	tags=36%, list=19%, signal=44%
WP_MRNA_PROCESSING	68	-0.493394	-1.93393	0.00177936	0.0135971	1.86655	1037	tags=32%, list=10%, signal=36%
REACTOME_TP53_REGULATES_METABOLIC_GENES	75	-0.480059	-1.93319	0.00177936	0.0136455	1.86501	594	tags=21%, list=6%, signal=22%
GOBP_POST_TRANSLATIONAL_PROTEIN_TARGETING_TO_ENDOPLASMIC_RETICULUM_MEMBRANE	16	-0.692691	-1.9274	0.00196078	0.0147372	1.83159	1098	tags=44%, list=11%, signal=49%
GOBP_MRNA_3_END_PROCESSING	25	-0.626556	-1.92672	0.00177936	0.0147577	1.83098	1441	tags=48%, list=14%, signal=56%
REACTOME_TRANSCRIPTIONAL_REGULATION_BY_RUNX3	82	-0.469538	-1.92338	0.00177936	0.0152162	1.81769	1014	tags=28%, list=10%, signal=31%
REACTOME_MITOCHONDRIAL_TRNA_AMINOACYLATION	18	-0.670819	-1.92258	0.00177936	0.0153052	1.81516	2184	tags=78%, list=21%, signal=98%
HP_DECREASED_ACTIVITY_OF_THE_PYRUVATE_DEHYDROGENASE_COMPLEX	34	-0.574354	-1.91982	0.00177936	0.0157347	1.80314	2452	tags=47%, list=24%, signal=61%
GOCC_NUCLEOID	40	-0.552412	-1.92006	0.00177936	0.0157606	1.80243	2001	tags=40%, list=19%, signal=49%
WENG_POR_TARGETS_GLOBAL_UP	17	0.744582	2.13697	0.00193798	0.0158921	1.79882	28	tags=18%, list=0%, signal=18%
WP_FATTY_ACID_OMEGAOXIDATION	15	0.7674	2.12967	0.00193798	0.0167075	1.77709	1179	tags=53%, list=11%, signal=60%
GOBP_ALTERNATIVE_MRNA_SPLICING_VIA_SPLICEOSOME	25	-0.601124	-1.91001	0.00198413	0.0177749	1.75019	944	tags=36%, list=9%, signal=39%
REACTOME_PERK_REGULATES_GENE_EXPRESSION	17	-0.663382	-1.90624	0.00396825	0.0185315	1.73209	613	tags=41%, list=6%, signal=44%
SCHAEFFER_SOX9_TARGETS_IN_PROSTATE_DEVELOPMENT_UP	16	-0.663314	-1.90479	0.00199203	0.0186736	1.72877	1726	tags=44%, list=17%, signal=52%
REACTOME_SWITCHING_OF_ORIGINS_TO_A_POST_REPLICATIVE_STATE	84	-0.462413	-1.90493	0.00177936	0.0187552	1.72688	985	tags=27%, list=9%, signal=30%
REACTOME_NONSENSE_MEDIATED_DECAY_NMD	90	-0.460025	-1.90197	0.00177936	0.0188494	1.7247	675	tags=27%, list=6%, signal=28%
REACTOME_CELLULAR_RESPONSE_TO_CHEMICAL_STRESS	181	-0.410389	-1.9022	0.00177936	0.0189204	1.72307	1542	tags=31%, list=15%, signal=36%
REACTOME_REGULATION_OF_PTEN_STABILITY_AND_ACTIVITY	66	-0.480721	-1.90241	0.00177936	0.0189974	1.7213	874	tags=29%, list=8%, signal=31%
GOBP_RNA_POLYADENYLATION	19	-0.650475	-1.89884	0.00177936	0.0194299	1.71153	1441	tags=47%, list=14%, signal=55%
REACTOME_GLUCURONIDATION	23	0.679355	2.11617	0.00193798	0.0195082	1.70978	670	tags=39%, list=6%, signal=42%
GOBP_MICROTUBULE_NUCLEATION	30	-0.572254	-1.89588	0.00380952	0.0200007	1.69896	1836	tags=40%, list=18%, signal=48%
GOBP_MULTIVESICULAR_BODY_SORTING_PATHWAY	34	0.622368	2.10911	0.00193798	0.0202541	1.69349	1210	tags=35%, list=12%, signal=40%
REACTOME_CHAPERONE_MEDIATED_AUTOPHAGY	21	-0.632847	-1.89373	0.00200803	0.020406	1.69024	2173	tags=48%, list=21%, signal=60%
REACTOME_G1_S_DNA_DAMAGE_CHECKPOINTS	62	-0.497778	-1.89309	0.00177936	0.0204624	1.68904	874	tags=29%, list=8%, signal=32%
GOMF_TRANSLATION_INITIATION_FACTOR_BINDING	20	-0.627708	-1.89236	0.00177936	0.0205564	1.68705	2175	tags=60%, list=21%, signal=76%
MOOTHA_MITOCHONDRIA	408	-0.378981	-1.88984	0.00177936	0.0210845	1.67604	1563	tags=27%, list=15%, signal=30%
GOBP_CELLULAR_RESPIRATION	186	-0.409363	-1.88822	0.00177936	0.0214232	1.66912	902	tags=24%, list=9%, signal=25%
GOBP_PROTEIN_TRANSMEMBRANE_TRANSPORT	63	-0.486382	-1.88701	0.00177936	0.0216282	1.66498	1429	tags=27%, list=14%, signal=31%
REACTOME_SIGNALING_BY_THE_B_CELL_RECEPTOR_BCR	101	-0.445219	-1.88421	0.00177936	0.0222738	1.65221	1542	tags=35%, list=15%, signal=40%
HP_ABNORMAL_BASAL_GANGLIA_MRI_SIGNAL_INTENSITY	47	-0.514701	-1.88309	0.00177936	0.0223357	1.651	2091	tags=36%, list=20%, signal=45%
GOBP_MRNA_PROCESSING	197	-0.406318	-1.88314	0.00177936	0.0224255	1.64926	1491	tags=30%, list=14%, signal=35%
GOBP_TRNA_METABOLIC_PROCESS	88	-0.456252	-1.88178	0.00177936	0.0226007	1.64588	989	tags=28%, list=10%, signal=31%
REACTOME_SIGNALING_BY_INSULIN_RECEPTOR	74	0.503202	2.05913	0.00193798	0.0229119	1.63994	1226	tags=27%, list=12%, signal=30%
REACTOME_CYCLIN_A_CDK2_ASSOCIATED_EVENTS_AT_S_PHASE_ENTRY	82	-0.466635	-1.87966	0.00177936	0.0230454	1.63742	874	tags=28%, list=8%, signal=30%
GOBP_CELLULAR_GLUCURONIDATION	19	0.683242	2.05687	0.00193798	0.0231907	1.63469	670	tags=47%, list=6%, signal=51%
REACTOME_MICRORNA_MIRNA_BIOGENESIS	16	-0.671162	-1.87711	0.00578035	0.0236538	1.6261	1327	tags=56%, list=13%, signal=64%
REACTOME_ROS_AND_RNS_PRODUCTION_IN_PHAGOCYTES	36	0.600875	2.05915	0.00193798	0.023702	1.62522	1299	tags=39%, list=12%, signal=44%
GOCC_NUCLEAR_REPLICATION_FORK	28	0.625973	2.09056	0.00193798	0.0241629	1.61685	1521	tags=50%, list=15%, signal=58%
HP_ABNORMAL_NONVERBAL_COMMUNICATIVE_BEHAVIOR	81	-0.462504	-1.87403	0.00177936	0.0242634	1.61505	1339	tags=27%, list=13%, signal=31%
HP_TITUBATION	21	0.682496	2.0484	0.00193798	0.0243076	1.61426	1759	tags=43%, list=17%, signal=51%
HALLMARK_MYC_TARGETS_V1	154	-0.410676	-1.87415	0.00177936	0.0243331	1.6138	1045	tags=27%, list=10%, signal=30%
KEGG_ASCORBATE_AND_ALDARATE_METABOLISM	24	0.666429	2.05974	0.00193798	0.0244323	1.61203	670	tags=42%, list=6%, signal=44%
WONG_MITOCHONDRIA_GENE_MODULE	195	-0.406279	-1.87297	0.00177936	0.0244721	1.61133	2139	tags=41%, list=21%, signal=51%
GOBP_VACUOLAR_ACIDIFICATION	30	0.608201	2.0448	0.00193798	0.0248268	1.60508	1358	tags=43%, list=13%, signal=50%
WP_TAMOXIFEN_METABOLISM	21	0.682793	2.05093	0.00193798	0.0249449	1.60302	1437	tags=48%, list=14%, signal=55%
REACTOME_EXTENSION_OF_TELOMERES	34	0.592994	2.04882	0.00193798	0.0249785	1.60243	2140	tags=50%, list=21%, signal=63%
WP_NUCLEOTIDE_EXCISION_REPAIR	41	0.579856	2.08507	0.00193798	0.0250118	1.60186	2184	tags=59%, list=21%, signal=74%
REACTOME_SYNTHESIS_OF_PIPS_AT_THE_GOLGI_MEMBRANE	17	0.712218	2.09141	0.00398406	0.0251998	1.5986	1304	tags=35%, list=13%, signal=40%
GOBP_TELOMERE_CAPPING	28	0.62048	2.05974	0.00193798	0.0253372	1.59624	1555	tags=46%, list=15%, signal=54%
KEGG_NUCLEOTIDE_EXCISION_REPAIR	40	0.58795	2.06938	0.00193798	0.0255776	1.59214	2184	tags=60%, list=21%, signal=76%
GOBP_REGULATION_OF_TELOMERE_CAPPING	23	0.670201	2.0666	0.00193798	0.025739	1.58941	2159	tags=57%, list=21%, signal=71%
KEGG_DNA_REPLICATION	30	0.616707	2.06112	0.00193798	0.025767	1.58894	2179	tags=60%, list=21%, signal=76%
GOBP_ETHANOL_METABOLIC_PROCESS	19	0.682533	2.06327	0.00201613	0.0259261	1.58626	779	tags=47%, list=7%, signal=51%
KEGG_STEROID_HORMONE_BIOSYNTHESIS	53	0.54615	2.07878	0.00193798	0.0259892	1.58521	1757	tags=47%, list=17%, signal=56%
GOBP_REGULATION_OF_CHOLESTEROL_BIOSYNTHETIC_PROCESS	18	0.703898	2.07503	0.00193798	0.0261007	1.58335	1258	tags=33%, list=12%, signal=38%
HP_PROGRESSIVE_SPASTIC_PARAPLEGIA	49	-0.510288	-1.86742	0.00177936	0.0261772	1.58208	1234	tags=29%, list=12%, signal=32%
GOBP_LATE_ENDOSOME_TO_VACUOLE_TRANSPORT_VIA_MULTIVESICULAR_BODY_SORTING_PATHWAY	18	0.716149	2.07074	0.00193798	0.0261984	1.58172	303	tags=33%, list=3%, signal=34%
GOBP_POSITIVE_REGULATION_OF_TELOMERE_CAPPING	15	0.74581	2.03719	0.00193798	0.0263347	1.57947	1555	tags=53%, list=15%, signal=63%
GOMF_NUCLEOCYTOPLASMIC_CARRIER_ACTIVITY	23	0.645041	2.03732	0.00193798	0.0270365	1.56805	1460	tags=48%, list=14%, signal=56%
KEGG_RIBOSOME	75	-0.460309	-1.86272	0.00177936	0.0274966	1.56072	675	tags=29%, list=6%, signal=31%
REACTOME_VITAMIN_B5_PANTOTHENATE_METABOLISM	16	-0.661065	-1.86288	0.00199203	0.0275895	1.55926	2067	tags=44%, list=20%, signal=55%
REACTOME_ASPIRIN_ADME	41	0.566614	2.032	0.00193798	0.0277011	1.5575	670	tags=29%, list=6%, signal=31%
GOBP_VESICLE_TARGETING_TO_FROM_OR_WITHIN_GOLGI	30	-0.573514	-1.86094	0.00177936	0.027848	1.55521	1864	tags=47%, list=18%, signal=57%
GOBP_RNA_SPLICING	186	-0.40083	-1.86113	0.00177936	0.0279372	1.55382	2062	tags=36%, list=20%, signal=44%
GOBP_LYSOSOMAL_LUMEN_ACIDIFICATION	18	0.695008	2.02901	0.00193798	0.0281061	1.5512	1623	tags=56%, list=16%, signal=66%
WP_GLUCURONIDATION	24	0.661387	2.02592	0.00198413	0.0283533	1.5474	1029	tags=42%, list=10%, signal=46%
KEGG_RETINOL_METABOLISM	60	0.530269	2.02428	0.00193798	0.0284841	1.5454	1484	tags=42%, list=14%, signal=48%
GOMF_PROTEIN_FOLDING_CHAPERONE	54	-0.492177	-1.8568	0.0040404	0.0291184	1.53583	1683	tags=31%, list=16%, signal=37%
REACTOME_MRNA_SPLICING_MINOR_PATHWAY	27	-0.58704	-1.85441	0.00177936	0.0295909	1.52884	2346	tags=67%, list=23%, signal=86%
HP_OPTIC_DISC_PALLOR	127	-0.428129	-1.85469	0.00177936	0.0296263	1.52832	2091	tags=35%, list=20%, signal=43%
GOBP_NCRNA_METABOLIC_PROCESS	289	-0.38114	-1.85321	0.00177936	0.0299375	1.52378	1327	tags=26%, list=13%, signal=29%
GOBP_REGULATION_OF_MRNA_METABOLIC_PROCESS	133	-0.423144	-1.85263	0.00177936	0.0299946	1.52296	1491	tags=32%, list=14%, signal=36%
BYSTROEM_CORRELATED_WITH_IL5_UP	35	-0.533737	-1.85038	0.00191939	0.0305741	1.51465	1497	tags=40%, list=14%, signal=47%
YAO_TEMPORAL_RESPONSE_TO_PROGESTERONE_CLUSTER_17	158	-0.409169	-1.84956	0.00177936	0.0307251	1.51251	1973	tags=38%, list=19%, signal=46%
GOMF_CATALYTIC_ACTIVITY_ACTING_ON_RNA	187	-0.395087	-1.84806	0.00177936	0.031115	1.50703	2206	tags=40%, list=21%, signal=49%
REACTOME_CLEC7A_DECTIN_1_SIGNALING	93	-0.443214	-1.84656	0.00177936	0.0315479	1.50103	1542	tags=33%, list=15%, signal=39%
VALK_AML_CLUSTER_7	20	-0.616968	-1.84333	0.00190114	0.0325004	1.48811	463	tags=25%, list=4%, signal=26%
GOCC_SMALL_SUBUNIT_PROCESSOME	17	-0.641738	-1.84344	0.00407332	0.0326021	1.48675	1514	tags=53%, list=15%, signal=62%
GOMF_ATPASE_COUPLED_MONOATOMIC_CATION_TRANSMEMBRANE_TRANSPORTER_ACTIVITY	42	0.556263	2.00466	0.00193798	0.0332225	1.47857	788	tags=29%, list=8%, signal=31%
GOBP_MATURATION_OF_SSU_RRNA	30	-0.560095	-1.84044	0.00191939	0.0332676	1.47798	1514	tags=57%, list=15%, signal=66%
REACTOME_TELOMERE_C_STRAND_LAGGING_STRAND_SYNTHESIS	23	0.643738	2.00809	0.00193798	0.0333512	1.47689	2140	tags=61%, list=21%, signal=76%
GOBP_MULTIVESICULAR_BODY_ORGANIZATION	25	0.625361	2.00618	0.00193798	0.0333595	1.47678	1252	tags=40%, list=12%, signal=45%
REACTOME_SIGNALING_BY_HEDGEHOG	130	-0.418761	-1.84046	0.00177936	0.0334134	1.47608	2198	tags=35%, list=21%, signal=43%
GOCC_REPLICATION_FORK	47	0.547423	2.00994	0.00193798	0.0335513	1.47429	1573	tags=38%, list=15%, signal=45%
GOCC_CYTOSOLIC_RIBOSOME	80	-0.448108	-1.83698	0.00177936	0.0344727	1.46253	675	tags=28%, list=6%, signal=29%
REACTOME_RNA_POLYMERASE_III_TRANSCRIPTION_INITIATION_FROM_TYPE_3_PROMOTER	17	-0.64934	-1.83621	0.0018797	0.0346014	1.46091	1525	tags=53%, list=15%, signal=62%
WP_CYTOPLASMIC_RIBOSOMAL_PROTEINS	77	-0.451682	-1.83511	0.00177936	0.0349242	1.45687	601	tags=27%, list=6%, signal=29%
GOCC_DNA_POLYMERASE_COMPLEX	18	0.675997	1.99289	0.00203252	0.0378215	1.42226	2179	tags=56%, list=21%, signal=70%
GOMF_SNRNA_BINDING	16	-0.64088	-1.8273	0.00190476	0.0378347	1.42211	1389	tags=50%, list=13%, signal=58%
REACTOME_RNA_POLYMERASE_III_TRANSCRIPTION_INITIATION_FROM_TYPE_1_PROMOTER	17	-0.64934	-1.82667	0.0019305	0.0379353	1.42096	1525	tags=53%, list=15%, signal=62%
REACTOME_LAGGING_STRAND_SYNTHESIS	18	0.679012	1.99063	0.00193798	0.0380086	1.42012	1573	tags=61%, list=15%, signal=72%
SCHLOSSER_MYC_TARGETS_REPRESSED_BY_SERUM	121	-0.42714	-1.82556	0.00177936	0.0382107	1.41782	1335	tags=26%, list=13%, signal=29%
HP_PSEUDOBULBAR_SIGNS	26	0.613464	1.98794	0.00193798	0.0386681	1.41265	345	tags=15%, list=3%, signal=16%
KEGG_OXIDATIVE_PHOSPHORYLATION	97	-0.436917	-1.82304	0.00177936	0.039103	1.40779	773	tags=34%, list=7%, signal=36%
WP_INTERACTIONS_BETWEEN_LOXL4_AND_OXIDATIVE_STRESS_PATHWAY	17	0.663834	1.98511	0.002	0.0396118	1.40218	1413	tags=47%, list=14%, signal=54%
REACTOME_TNFR2_NON_CANONICAL_NF_KB_PATHWAY	94	-0.441211	-1.82126	0.00177936	0.0396773	1.40146	1599	tags=30%, list=15%, signal=35%
REACTOME_POLYMERASE_SWITCHING_ON_THE_C_STRAND_OF_THE_TELOMERE	15	0.725375	1.98133	0.00193798	0.0401661	1.39614	1989	tags=73%, list=19%, signal=91%
GOBP_DNA_REPLICATION_INITIATION	27	0.61644	1.98251	0.00193798	0.0402535	1.3952	1459	tags=44%, list=14%, signal=52%
GOCC_ENDOPLASMIC_RETICULUM_GOLGI_INTERMEDIATE_COMPARTMENT	108	-0.428502	-1.81812	0.00177936	0.0408569	1.38873	1778	tags=30%, list=17%, signal=35%
REACTOME_SARS_COV_1_INFECTION	115	-0.420944	-1.81737	0.00177936	0.0410922	1.38624	840	tags=23%, list=8%, signal=24%
REACTOME_FLT3_SIGNALING_IN_DISEASE	27	-0.573293	-1.81439	0.00207039	0.0421809	1.37488	2590	tags=52%, list=25%, signal=69%
REACTOME_DISORDERS_OF_TRANSMEMBRANE_TRANSPORTERS	139	-0.408215	-1.81315	0.00177936	0.0426077	1.37051	874	tags=19%, list=8%, signal=21%
HP_ABNORMALITY_OF_THE_ISCHIUM	17	-0.628085	-1.81212	0.00775194	0.0428788	1.36776	2592	tags=71%, list=25%, signal=94%
REACTOME_GENE_SILENCING_BY_RNA	55	-0.472179	-1.81064	0.00190114	0.0434308	1.3622	1327	tags=33%, list=13%, signal=37%
PELLICCIOTTA_HDAC_IN_ANTIGEN_PRESENTATION_DN	47	-0.501037	-1.80966	0.00195695	0.043665	1.35987	874	tags=28%, list=8%, signal=30%
KEGG_PENTOSE_AND_GLUCURONATE_INTERCONVERSIONS	26	0.607155	1.96846	0.00194932	0.0448445	1.34829	929	tags=38%, list=9%, signal=42%
HP_BILATERAL_TALIPES_EQUINOVARUS	26	0.619029	1.96912	0.00193798	0.0453105	1.3438	1350	tags=31%, list=13%, signal=35%
REACTOME_HIV_ELONGATION_ARREST_AND_RECOVERY	26	-0.569681	-1.80473	0.00390625	0.0456928	1.34015	1327	tags=46%, list=13%, signal=53%
GOBP_NCRNA_PROCESSING	194	-0.392406	-1.80487	0.00177936	0.0458304	1.33885	1310	tags=27%, list=13%, signal=31%
GOCC_ENDOPEPTIDASE_COMPLEX	81	-0.438887	-1.80396	0.00177936	0.045927	1.33793	1650	tags=31%, list=16%, signal=36%
REACTOME_TCR_SIGNALING	108	-0.422132	-1.80297	0.00177936	0.0462156	1.33521	1542	tags=32%, list=15%, signal=38%
NIKOLSKY_BREAST_CANCER_16P13_AMPLICON	62	0.506369	1.96133	0.00193798	0.0465699	1.3319	2170	tags=53%, list=21%, signal=67%
GOBP_RIBOSOME_BIOGENESIS	150	-0.405625	-1.80067	0.00177936	0.0466337	1.3313	1296	tags=31%, list=12%, signal=35%
GOBP_RIBOSE_PHOSPHATE_BIOSYNTHETIC_PROCESS	181	-0.393694	-1.80108	0.00195312	0.046648	1.33117	2226	tags=38%, list=21%, signal=47%
WINTER_HYPOXIA_UP	62	-0.464977	-1.80002	0.00177936	0.0468022	1.32973	1822	tags=37%, list=18%, signal=45%
GOBP_RNA_SPLICING_VIA_TRANSESTERIFICATION_REACTIONS	119	-0.412975	-1.80116	0.00177936	0.0468092	1.32967	1655	tags=35%, list=16%, signal=41%
GOBP_SUBSTANTIA_NIGRA_DEVELOPMENT	33	-0.534465	-1.8015	0.00195695	0.0468541	1.32925	1162	tags=30%, list=11%, signal=34%
GOBP_VESICLE_MEDIATED_TRANSPORT_BETWEEN_ENDOSOMAL_COMPARTMENTS	42	0.540202	1.962	0.00193798	0.0470713	1.32724	1290	tags=31%, list=12%, signal=35%
REACTOME_HEDGEHOG_OFF_STATE	104	-0.42294	-1.79797	0.00177936	0.047551	1.32284	1803	tags=30%, list=17%, signal=36%
HP_ABNORMAL_ILEUM_MORPHOLOGY	31	0.570655	1.95243	0.00193798	0.049572	1.30476	2407	tags=52%, list=23%, signal=67%
GOBP_REGULATION_OF_LYSOSOMAL_LUMEN_PH	21	0.657718	1.953	0.00193798	0.0501269	1.29993	1623	tags=48%, list=16%, signal=56%
REACTOME_UCH_PROTEINASES	70	-0.457007	-1.79229	0.00392927	0.0503977	1.29759	1942	tags=40%, list=19%, signal=49%
GOCC_ESCRT_COMPLEX	20	0.656951	1.94809	0.00193798	0.051178	1.29092	1210	tags=45%, list=12%, signal=51%
GOBP_ESTABLISHMENT_OF_PROTEIN_LOCALIZATION_TO_CHROMOSOME	15	-0.638212	-1.78947	0.00371747	0.0518067	1.28561	1301	tags=47%, list=12%, signal=53%
YAMASHITA_LIVER_CANCER_WITH_EPCAM_UP	41	-0.504549	-1.78702	0.00203252	0.0529482	1.27615	398	tags=22%, list=4%, signal=23%
GOCC_RNA_POLYMERASE_III_COMPLEX	16	-0.635113	-1.78516	0.00177936	0.0538068	1.26916	1525	tags=50%, list=15%, signal=58%
GOBP_GOLGI_VESICLE_TRANSPORT	247	-0.371253	-1.78402	0.00177936	0.0541605	1.26632	2227	tags=34%, list=21%, signal=42%
BILANGES_SERUM_AND_RAPAMYCIN_SENSITIVE_GENES	51	-0.482177	-1.78181	0.00177936	0.0552391	1.25775	601	tags=27%, list=6%, signal=29%
REACTOME_CYTOSOLIC_SULFONATION_OF_SMALL_MOLECULES	15	0.697612	1.93285	0.00204082	0.0567104	1.24634	2087	tags=67%, list=20%, signal=83%
HP_DELAYED_FINE_MOTOR_DEVELOPMENT	23	0.62224	1.9376	0.00193798	0.0569073	1.24483	1466	tags=26%, list=14%, signal=30%
WP_ESTROGEN_METABOLISM_WP697	16	0.690195	1.93381	0.00193798	0.0569421	1.24457	1484	tags=44%, list=14%, signal=51%
GOMF_PROTEIN_CARRIER_CHAPERONE	24	0.627632	1.93557	0.00193798	0.057464	1.2406	435	tags=33%, list=4%, signal=35%
WP_NUCLEOTIDE_EXCISION_REPAIR_IN_XERODERMA_PIGMENTOSUM	51	0.51971	1.93424	0.00193798	0.0575367	1.24006	2184	tags=53%, list=21%, signal=67%
GOBP_NEURON_CELLULAR_HOMEOSTASIS	53	0.511443	1.92564	0.00193798	0.0582734	1.23453	934	tags=25%, list=9%, signal=27%
HP_PSEUDOBULBAR_PARALYSIS	18	0.666364	1.92581	0.00193798	0.0590905	1.22848	7	tags=11%, list=0%, signal=11%
KEGG_EPITHELIAL_CELL_SIGNALING_IN_HELICOBACTER_PYLORI_INFECTION	60	0.499104	1.92597	0.00193798	0.0599662	1.22209	857	tags=25%, list=8%, signal=27%
REACTOME_BIOLOGICAL_OXIDATIONS	195	0.411814	1.92651	0.00193798	0.0605962	1.21755	2115	tags=36%, list=20%, signal=45%
REACTOME_DEGRADATION_OF_BETA_CATENIN_BY_THE_DESTRUCTION_COMPLEX	77	-0.436371	-1.7719	0.00177936	0.0607731	1.21629	1803	tags=36%, list=17%, signal=44%
HP_LACTICACIDURIA	17	-0.617725	-1.77127	0.00548446	0.060841	1.2158	2892	tags=59%, list=28%, signal=81%
REACTOME_C_TYPE_LECTIN_RECEPTORS_CLRS	119	-0.406594	-1.76928	0.00177936	0.061687	1.20981	1542	tags=28%, list=15%, signal=32%
GOCC_CIS_GOLGI_NETWORK	60	-0.465328	-1.76876	0.00195695	0.061701	1.20971	1836	tags=30%, list=18%, signal=36%
GOMF_CATALYTIC_ACTIVITY_ACTING_ON_A_TRNA	59	-0.46072	-1.76615	0.00190476	0.0626003	1.20342	918	tags=25%, list=9%, signal=28%
REACTOME_RNA_POLYMERASE_III_CHAIN_ELONGATION	16	-0.635113	-1.76629	0.00753296	0.0627669	1.20227	1525	tags=50%, list=15%, signal=58%
HP_HAND_MUSCLE_WEAKNESS	33	-0.521947	-1.76647	0.00366972	0.0628993	1.20135	1253	tags=33%, list=12%, signal=38%
GOBP_MATURATION_OF_SSU_RRNA_FROM_TRICISTRONIC_RRNA_TRANSCRIPT_SSU_RRNA_5_8S_RRNA_LSU_RRNA	20	-0.601308	-1.76381	0.00177936	0.0636158	1.19643	1514	tags=55%, list=15%, signal=64%
REACTOME_TRNA_PROCESSING	70	-0.443156	-1.764	0.0018797	0.0637288	1.19566	989	tags=24%, list=10%, signal=27%
GOBP_VESICLE_COATING	35	-0.516699	-1.76061	0.00177936	0.064912	1.18767	1601	tags=37%, list=15%, signal=44%
MUNSHI_MULTIPLE_MYELOMA_UP	67	-0.452553	-1.76082	0.00194175	0.0649973	1.1871	1447	tags=28%, list=14%, signal=33%
REACTOME_SIGNALING_BY_FGFR2_IIIA_TM	16	-0.641077	-1.76094	0.00379507	0.0651706	1.18595	1859	tags=63%, list=18%, signal=76%
GOBP_RRNA_METABOLIC_PROCESS	117	-0.411613	-1.75948	0.002	0.065189	1.18583	635	tags=23%, list=6%, signal=24%
MALONEY_RESPONSE_TO_17AAG_DN	52	-0.46286	-1.75951	0.00189394	0.0654229	1.18427	516	tags=23%, list=5%, signal=24%
GOMF_AROMATASE_ACTIVITY	23	0.605388	1.91254	0.00206612	0.0671503	1.17295	2050	tags=57%, list=20%, signal=70%
REACTOME_KEAP1_NFE2L2_PATHWAY	101	-0.42231	-1.75531	0.00177936	0.0673281	1.1718	894	tags=26%, list=9%, signal=28%
HP_ABNORMAL_METABOLIC_BRAIN_IMAGING_BY_MRS	42	-0.478993	-1.75543	0.00189753	0.0675137	1.17061	457	tags=24%, list=4%, signal=25%
REACTOME_RETROGRADE_TRANSPORT_AT_THE_TRANS_GOLGI_NETWORK	36	-0.502819	-1.75434	0.0060241	0.0678191	1.16865	442	tags=25%, list=4%, signal=26%
GOBP_PERK_MEDIATED_UNFOLDED_PROTEIN_RESPONSE	17	-0.602699	-1.7512	0.00371747	0.069623	1.15725	247	tags=24%, list=2%, signal=24%
HALLMARK_MYC_TARGETS_V2	37	-0.500278	-1.75018	0.00567108	0.0700472	1.15461	1146	tags=27%, list=11%, signal=30%
REACTOME_PCNA_DEPENDENT_LONG_PATCH_BASE_EXCISION_REPAIR	19	0.650886	1.90711	0.00193798	0.0712057	1.14749	2179	tags=68%, list=21%, signal=86%
MAEKAWA_ATF2_TARGETS	18	-0.606026	-1.74746	0.00754717	0.071328	1.14674	1638	tags=33%, list=16%, signal=39%
REACTOME_INFLUENZA_INFECTION	137	-0.398163	-1.74746	0.00177936	0.0715816	1.1452	1327	tags=31%, list=13%, signal=35%
REACTOME_PROCESSIVE_SYNTHESIS_ON_THE_LAGGING_STRAND	15	0.701647	1.903	0.00215517	0.0718452	1.1436	1303	tags=60%, list=13%, signal=68%
GOMF_MOLECULAR_CARRIER_ACTIVITY	65	0.479664	1.90068	0.00193798	0.0720323	1.14247	1692	tags=37%, list=16%, signal=44%
GOBP_DNA_TEMPLATED_DNA_REPLICATION	110	0.446635	1.90158	0.00193798	0.0722438	1.1412	1805	tags=36%, list=17%, signal=44%
KAUFFMANN_DNA_REPLICATION_GENES	119	0.436323	1.90461	0.00193798	0.0723449	1.14059	1585	tags=34%, list=15%, signal=40%
GOBP_DNA_REPLICATION	187	0.40279	1.89926	0.00193798	0.0723887	1.14033	1626	tags=32%, list=16%, signal=37%
REACTOME_BASE_EXCISION_REPAIR	37	0.538419	1.89802	0.00193798	0.0724241	1.14012	2179	tags=62%, list=21%, signal=78%
HP_APLASIA_HYPOPLASIA_OF_THE_UVULA	24	0.604034	1.90308	0.00198807	0.0727651	1.13808	894	tags=25%, list=9%, signal=27%
GOMF_SNORNA_BINDING	21	-0.577378	-1.74402	0.00796813	0.0736771	1.13267	491	tags=29%, list=5%, signal=30%
GOBP_DE_NOVO_PROTEIN_FOLDING	38	-0.497272	-1.74266	0.00193798	0.0743991	1.12843	2251	tags=34%, list=22%, signal=43%
SCHUHMACHER_MYC_TARGETS_UP	59	-0.459783	-1.7419	0.00190114	0.0746138	1.12718	1942	tags=34%, list=19%, signal=41%
GOBP_VIRAL_BUDDING	19	0.635814	1.89195	0.00218341	0.0762729	1.11763	1210	tags=42%, list=12%, signal=48%
WELCSH_BRCA1_TARGETS_DN	114	-0.398535	-1.73867	0.0019802	0.0764988	1.11635	1496	tags=25%, list=14%, signal=28%
GOBP_POSITIVE_REGULATION_OF_MRNA_METABOLIC_PROCESS	53	-0.465229	-1.73889	0.00177936	0.0765985	1.11578	1441	tags=34%, list=14%, signal=39%
GOCC_PEPTIDASE_COMPLEX	100	-0.417821	-1.73778	0.00177936	0.0768774	1.1142	874	tags=21%, list=8%, signal=23%
REACTOME_TRANSCRIPTIONAL_REGULATION_BY_SMALL_RNAS	40	-0.486031	-1.73717	0.00761905	0.0770606	1.11317	1327	tags=35%, list=13%, signal=40%
GOBP_POSITIVE_REGULATION_OF_MRNA_PROCESSING	16	-0.61716	-1.73605	0.00803213	0.0775829	1.11023	1655	tags=56%, list=16%, signal=67%
GOBP_INTRACELLULAR_PH_REDUCTION	44	0.52419	1.88744	0.00193798	0.0782662	1.10643	2116	tags=41%, list=20%, signal=51%
REACTOME_INTRA_GOLGI_AND_RETROGRADE_GOLGI_TO_ER_TRAFFIC	175	-0.373221	-1.73415	0.00177936	0.0787725	1.10363	1411	tags=25%, list=14%, signal=28%
GOBP_POSITIVE_REGULATION_OF_CELL_GROWTH	111	-0.410187	-1.73288	0.00177936	0.0790862	1.1019	2168	tags=34%, list=21%, signal=43%
REACTOME_CYCLIN_A_B1_B2_ASSOCIATED_EVENTS_DURING_G2_M_TRANSITION	24	0.597619	1.88763	0.00614754	0.079088	1.10189	1197	tags=38%, list=11%, signal=42%
HP_ABNORMALITY_OF_ACID_BASE_HOMEOSTASIS	332	-0.34835	-1.73255	0.00177936	0.0790887	1.10189	2453	tags=34%, list=24%, signal=43%
GOBP_ATP_METABOLIC_PROCESS	158	-0.383295	-1.73314	0.00177936	0.0791442	1.10158	1339	tags=27%, list=13%, signal=31%
GOCC_CYTOCHROME_COMPLEX	33	-0.52378	-1.7302	0.0039604	0.0792783	1.10085	902	tags=36%, list=9%, signal=40%
GOBP_REGULATION_OF_MRNA_PROCESSING	56	-0.455055	-1.73188	0.00404858	0.0793276	1.10058	2006	tags=43%, list=19%, signal=53%
GOCC_LARGE_RIBOSOMAL_SUBUNIT	93	-0.415902	-1.7311	0.00177936	0.0793536	1.10043	1578	tags=41%, list=15%, signal=48%
GOMF_RNA_POLYMERASE_ACTIVITY	27	-0.541772	-1.73034	0.00770713	0.0793796	1.10029	1558	tags=52%, list=15%, signal=61%
REACTOME_CYTOSOLIC_SENSORS_OF_PATHOGEN_ASSOCIATED_DNA	52	-0.460309	-1.7306	0.00371058	0.0794503	1.0999	1702	tags=37%, list=16%, signal=43%
GOBP_MANNOSYLATION	22	-0.571315	-1.73123	0.00809717	0.0795551	1.09933	2851	tags=55%, list=27%, signal=75%
GOCC_ATPASE_COMPLEX	86	0.4556	1.88452	0.00193798	0.0796397	1.09887	1466	tags=31%, list=14%, signal=36%
GOBP_COPII_COATED_VESICLE_BUDDING	39	-0.489094	-1.72919	0.00790514	0.0798085	1.09795	1864	tags=41%, list=18%, signal=50%
GOBP_RRNA_PROCESSING	98	-0.410216	-1.72604	0.00193798	0.081412	1.08931	1296	tags=31%, list=12%, signal=35%
REACTOME_SRP_DEPENDENT_COTRANSLATIONAL_PROTEIN_TARGETING_TO_MEMBRANE	99	-0.415347	-1.72659	0.00177936	0.0815186	1.08874	675	tags=26%, list=6%, signal=28%
GOBP_MRNA_CATABOLIC_PROCESS	111	-0.400336	-1.72616	0.00177936	0.0815971	1.08833	1401	tags=30%, list=13%, signal=34%
REACTOME_FC_EPSILON_RECEPTOR_FCERI_SIGNALING	125	-0.396454	-1.72398	0.00177936	0.0827293	1.08234	1542	tags=30%, list=15%, signal=34%
HP_CEREBRAL_EDEMA	24	-0.557658	-1.72249	0.00377358	0.0835955	1.07782	1802	tags=38%, list=17%, signal=45%
BIOCARTA_BIOPEPTIDES_PATHWAY	29	-0.519332	-1.72089	0.0019305	0.0846463	1.07239	1300	tags=31%, list=12%, signal=35%
GOBP_NLS_BEARING_PROTEIN_IMPORT_INTO_NUCLEUS	18	0.640883	1.87789	0.00193798	0.0847797	1.07171	1647	tags=50%, list=16%, signal=59%
GOBP_ESTABLISHMENT_OF_PROTEIN_LOCALIZATION_TO_VACUOLE	49	0.503733	1.87536	0.00193798	0.0859737	1.06563	1290	tags=31%, list=12%, signal=35%
REACTOME_HOST_INTERACTIONS_OF_HIV_FACTORS	122	-0.395628	-1.71757	0.00177936	0.0871665	1.05965	1041	tags=24%, list=10%, signal=26%
GOBP_NEGATIVE_REGULATION_OF_INTERLEUKIN_1_PRODUCTION	25	0.586526	1.87079	0.00193798	0.0891823	1.04972	2573	tags=56%, list=25%, signal=74%
WP_PARKINUBIQUITIN_PROTEASOMAL_SYSTEM_PATHWAY	67	-0.442971	-1.71389	0.00177936	0.0899718	1.04589	1709	tags=33%, list=16%, signal=39%
GOBP_REGULATION_OF_MRNA_CATABOLIC_PROCESS	84	-0.423218	-1.71187	0.00177936	0.0913286	1.03939	1491	tags=31%, list=14%, signal=36%
JIANG_TIP30_TARGETS_UP	37	-0.498935	-1.70957	0.00188324	0.0925389	1.03368	2509	tags=43%, list=24%, signal=57%
GOBP_REGULATION_OF_GLYCOPROTEIN_METABOLIC_PROCESS	33	-0.508226	-1.70992	0.0113852	0.0925834	1.03347	1509	tags=30%, list=14%, signal=35%
KARLSSON_TGFB1_TARGETS_UP	90	-0.412979	-1.70876	0.0019305	0.0929661	1.03168	1367	tags=24%, list=13%, signal=28%
GOLDRATH_HOMEOSTATIC_PROLIFERATION	103	-0.404364	-1.7073	0.00177936	0.0937375	1.02809	1196	tags=20%, list=11%, signal=23%
HP_ABNORMALITY_OF_THE_COSTOCHONDRAL_JUNCTION	15	-0.631891	-1.70747	0.0143149	0.093833	1.02764	1143	tags=47%, list=11%, signal=52%
HP_ABNORMAL_CIRCULATING_PYRUVATE_FAMILY_AMINO_ACID_CONCENTRATION	42	-0.483767	-1.7069	0.0094162	0.0938537	1.02755	960	tags=31%, list=9%, signal=34%
NOUZOVA_TRETINOIN_AND_H4_ACETYLATION	81	-0.418127	-1.70419	0.00193798	0.0952942	1.02093	1393	tags=26%, list=13%, signal=30%
HP_ABSCESS	52	0.49072	1.86377	0.00409836	0.0954099	1.02041	1768	tags=25%, list=17%, signal=30%
TARTE_PLASMA_CELL_VS_PLASMABLAST_DN	245	-0.357352	-1.70468	0.00177936	0.0955205	1.0199	942	tags=19%, list=9%, signal=21%
GOCC_NUCLEAR_SPECK	231	-0.355874	-1.70422	0.00177936	0.0955857	1.01961	1973	tags=31%, list=19%, signal=38%
HP_LEUKOENCEPHALOPATHY	163	-0.375917	-1.70335	0.00177936	0.0957301	1.01895	1243	tags=21%, list=12%, signal=23%
GOBP_REGULATION_OF_RNA_SPLICING	74	-0.425807	-1.7018	0.00177936	0.0959249	1.01807	1973	tags=34%, list=19%, signal=41%
GOBP_MITOCHONDRIAL_ELECTRON_TRANSPORT_CYTOCHROME_C_TO_OXYGEN	19	-0.574367	-1.70227	0.014652	0.096105	1.01725	902	tags=42%, list=9%, signal=46%
REACTOME_TRNA_PROCESSING_IN_THE_NUCLEUS	41	-0.47701	-1.70188	0.00380952	0.09615	1.01705	865	tags=24%, list=8%, signal=26%
HP_IMPAIRED_TACTILE_SENSATION	22	-0.551461	-1.70251	0.00571429	0.0962119	1.01677	2377	tags=45%, list=23%, signal=59%
HP_ABNORMAL_BLOOD_GLUCOSE_CONCENTRATION	229	-0.356782	-1.70106	0.00177936	0.0962468	1.01661	1070	tags=21%, list=10%, signal=22%
GOBP_CELLULAR_RESPONSE_TO_HEAT	50	-0.453798	-1.7003	0.00394477	0.096254	1.01658	1434	tags=28%, list=14%, signal=32%
HP_PROGRESSIVE_CEREBELLAR_ATAXIA	78	-0.423797	-1.7006	0.00177936	0.0963048	1.01635	1434	tags=26%, list=14%, signal=30%
GOBP_POSITIVE_REGULATION_OF_RNA_SPLICING	19	-0.568616	-1.69982	0.00574713	0.0963833	1.016	1193	tags=42%, list=11%, signal=47%
GOBP_VESICLE_TARGETING	56	-0.445126	-1.69931	0.00392927	0.0965688	1.01516	1601	tags=32%, list=15%, signal=38%
BILANGES_SERUM_RESPONSE_TRANSLATION	23	-0.5522	-1.69867	0.00564972	0.0968016	1.01412	423	tags=30%, list=4%, signal=32%
GOMF_NAD_RETINOL_DEHYDROGENASE_ACTIVITY	19	0.622014	1.85975	0.00641026	0.0972479	1.01212	1056	tags=42%, list=10%, signal=47%
REACTOME_INTERLEUKIN_1_SIGNALING	106	-0.404287	-1.6974	0.00177936	0.0973369	1.01172	1629	tags=28%, list=16%, signal=33%
HP_HYPERVENTILATION	19	-0.564504	-1.69772	0.0155945	0.0973623	1.01161	2056	tags=32%, list=20%, signal=39%
REACTOME_CELLULAR_RESPONSE_TO_STARVATION	131	-0.383848	-1.69637	0.00177936	0.0974301	1.01131	675	tags=24%, list=6%, signal=25%
REACTOME_COPI_DEPENDENT_GOLGI_TO_ER_RETROGRADE_TRAFFIC	90	-0.414295	-1.69654	0.00177936	0.097565	1.01071	1692	tags=28%, list=16%, signal=33%
REACTOME_ION_CHANNEL_TRANSPORT	111	0.423005	1.8605	0.00193798	0.0977901	1.00971	797	tags=21%, list=8%, signal=22%
REACTOME_UB_SPECIFIC_PROCESSING_PROTEASES	152	-0.375772	-1.69656	0.00177936	0.0978446	1.00946	1680	tags=26%, list=16%, signal=31%
GOMF_MANNOSYLTRANSFERASE_ACTIVITY	17	-0.605004	-1.69153	0.00756144	0.101647	0.992904	2851	tags=71%, list=27%, signal=97%
GOMF_PRIMARY_ACTIVE_TRANSMEMBRANE_TRANSPORTER_ACTIVITY	134	-0.385527	-1.6895	0.00177936	0.10318	0.986405	1339	tags=31%, list=13%, signal=35%
GOCC_PIGMENT_GRANULE	93	-0.401448	-1.68675	0.00177936	0.1047	0.980054	1186	tags=22%, list=11%, signal=24%
GOBP_RNA_CATABOLIC_PROCESS	135	-0.383372	-1.68739	0.00177936	0.104783	0.979709	1497	tags=29%, list=14%, signal=33%
GOBP_NUCLEOSIDE_PHOSPHATE_BIOSYNTHETIC_PROCESS	220	-0.358043	-1.68694	0.00177936	0.10485	0.979434	2561	tags=39%, list=25%, signal=51%
GOBP_RIBOSOMAL_SMALL_SUBUNIT_ASSEMBLY	15	-0.612721	-1.68561	0.011583	0.105447	0.976964	852	tags=40%, list=8%, signal=44%
GOCC_SMOOTH_ENDOPLASMIC_RETICULUM	28	-0.525007	-1.68433	0.00986193	0.106162	0.974031	380	tags=21%, list=4%, signal=22%
YAO_TEMPORAL_RESPONSE_TO_PROGESTERONE_CLUSTER_7	56	-0.450282	-1.68437	0.00375235	0.106427	0.972949	1406	tags=32%, list=14%, signal=37%
GOBP_NUCLEOSIDE_TRIPHOSPHATE_METABOLIC_PROCESS	195	-0.360444	-1.68313	0.00177936	0.10699	0.970658	1339	tags=26%, list=13%, signal=29%
GOBP_NEGATIVE_REGULATION_OF_JNK_CASCADE	31	-0.514867	-1.6802	0.00576923	0.109519	0.960512	1839	tags=42%, list=18%, signal=51%
REACTOME_SIGNALING_BY_NOTCH	151	-0.372857	-1.67887	0.00378788	0.11047	0.956757	1542	tags=24%, list=15%, signal=28%
GOBP_MRNA_EXPORT_FROM_NUCLEUS	34	-0.482182	-1.67628	0.00980392	0.110726	0.955751	1389	tags=32%, list=13%, signal=37%
WP_MITOCHONDRIAL_COMPLEX_IV_ASSEMBLY	29	-0.524316	-1.67827	0.00790514	0.110761	0.955613	902	tags=28%, list=9%, signal=30%
REACTOME_ABORTIVE_ELONGATION_OF_HIV_1_TRANSCRIPT_IN_THE_ABSENCE_OF_TAT	18	-0.581018	-1.67658	0.008	0.110765	0.955599	1327	tags=50%, list=13%, signal=57%
REACTOME_SELENOAMINO_ACID_METABOLISM	95	-0.403063	-1.67793	0.00189394	0.110779	0.955544	675	tags=23%, list=6%, signal=25%
GOBP_REGULATION_OF_MRNA_SPLICING_VIA_SPLICEOSOME	40	-0.477436	-1.67719	0.00191205	0.110848	0.955273	1186	tags=33%, list=11%, signal=37%
HP_REDUCED_FORCED_VITAL_CAPACITY	20	0.619679	1.84625	0.00610998	0.110927	0.954963	435	tags=20%, list=4%, signal=21%
REACTOME_SUMOYLATION_OF_SUMOYLATION_PROTEINS	31	-0.513578	-1.67661	0.0019685	0.111068	0.954411	865	tags=29%, list=8%, signal=32%
JISON_SICKLE_CELL_DISEASE_DN	129	-0.380361	-1.67729	0.00177936	0.111102	0.954278	1713	tags=29%, list=16%, signal=35%
WP_DNA_REPLICATION	35	0.53239	1.84285	0.00411523	0.111291	0.953542	1573	tags=40%, list=15%, signal=47%
GOBP_DNA_UNWINDING_INVOLVED_IN_DNA_REPLICATION	18	0.635531	1.84467	0.00199203	0.111572	0.952447	1370	tags=44%, list=13%, signal=51%
STEARMAN_TUMOR_FIELD_EFFECT_UP	25	0.577363	1.84339	0.00421941	0.112004	0.950768	562	tags=20%, list=5%, signal=21%
HP_ABNORMAL_CIRCULATING_PROTEINOGENIC_AMINO_ACID_DERIVATIVE_CONCENTRATION	51	-0.446799	-1.67326	0.003861	0.113375	0.945484	960	tags=27%, list=9%, signal=30%
BIOCARTA_VEGF_PATHWAY	23	-0.54545	-1.67235	0.0214844	0.113989	0.943138	1659	tags=39%, list=16%, signal=46%
REACTOME_CYTOPROTECTION_BY_HMOX1	53	-0.454031	-1.67194	0.00759013	0.114067	0.942839	1275	tags=28%, list=12%, signal=32%
REACTOME_CHEMOKINE_RECEPTORS_BIND_CHEMOKINES	21	0.60649	1.83875	0.00206186	0.114833	0.939933	1184	tags=48%, list=11%, signal=54%
GOBP_RNA_STABILIZATION	32	-0.498369	-1.67024	0.0123457	0.115524	0.937328	1034	tags=34%, list=10%, signal=38%
WEIGEL_OXIDATIVE_STRESS_RESPONSE	29	0.560791	1.8373	0.00207469	0.115556	0.937208	3137	tags=59%, list=30%, signal=84%
REACTOME_PTEN_REGULATION	119	-0.386131	-1.66972	0.00177936	0.115734	0.936538	874	tags=21%, list=8%, signal=23%
REACTOME_VIRAL_MESSENGER_RNA_SYNTHESIS	39	-0.484864	-1.66916	0.00616016	0.115964	0.935677	1327	tags=36%, list=13%, signal=41%
HP_LETHARGY	173	-0.363516	-1.66873	0.00177936	0.116052	0.935349	2590	tags=40%, list=25%, signal=52%
ULE_SPLICING_VIA_NOVA2	37	-0.479232	-1.66808	0.00208333	0.116424	0.933956	1093	tags=24%, list=10%, signal=27%
HP_HYPOPLASIA_OF_THE_ZYGOMATIC_BONE	28	-0.505458	-1.66525	0.0179283	0.118985	0.924509	1726	tags=36%, list=17%, signal=43%
REACTOME_PIWI_INTERACTING_RNA_PIRNA_BIOGENESIS	21	-0.547489	-1.66268	0.0172414	0.12107	0.916964	1327	tags=48%, list=13%, signal=54%
RAMASWAMY_METASTASIS_UP	48	-0.449358	-1.66285	0.00389105	0.121185	0.916551	1941	tags=42%, list=19%, signal=51%
HP_RENAL_TUBULAR_DYSFUNCTION	86	-0.405808	-1.66191	0.0019802	0.121504	0.915411	2517	tags=45%, list=24%, signal=59%
GOMF_RIBOSOME_BINDING	49	-0.454848	-1.66059	0.00596422	0.122646	0.911345	372	tags=22%, list=4%, signal=23%
GOBP_RIBOSOME_ASSEMBLY	39	-0.478658	-1.65832	0.00746269	0.124611	0.904444	960	tags=33%, list=9%, signal=37%
GOBP_MITOCHONDRION_ORGANIZATION	442	-0.327633	-1.65864	0.00177936	0.124638	0.904348	1822	tags=27%, list=18%, signal=32%
SAGIV_CD24_TARGETS_UP	17	-0.567569	-1.65504	0.0194932	0.127545	0.894337	2381	tags=47%, list=23%, signal=61%
GOBP_MONOCYTE_DIFFERENTIATION	27	-0.516882	-1.65511	0.00967118	0.127821	0.893397	1281	tags=30%, list=12%, signal=34%
HP_ENTROPION	20	0.601761	1.82387	0.00959693	0.130197	0.885398	2184	tags=35%, list=21%, signal=44%
HUMMERICH_BENIGN_SKIN_TUMOR_DN	17	0.639505	1.82391	0.00396825	0.131528	0.880983	490	tags=24%, list=5%, signal=25%
MARTENS_TRETINOIN_RESPONSE_DN	471	-0.323252	-1.65042	0.00177936	0.132006	0.879406	1502	tags=24%, list=14%, signal=27%
REACTOME_SARS_COV_2_HOST_INTERACTIONS	164	-0.364958	-1.65053	0.00177936	0.132225	0.878687	931	tags=18%, list=9%, signal=20%
SIMBULAN_PARP1_TARGETS_DN	15	0.661211	1.81931	0.00796813	0.13381	0.873512	1057	tags=53%, list=10%, signal=59%
KEGG_VIBRIO_CHOLERAE_INFECTION	52	0.47861	1.81981	0.00203666	0.134473	0.871363	1106	tags=27%, list=11%, signal=30%
REACTOME_SIGNALING_BY_FGFR2_IN_DISEASE	35	-0.482698	-1.64773	0.0116959	0.134832	0.870207	2416	tags=49%, list=23%, signal=63%
MINGUEZ_LIVER_CANCER_VASCULAR_INVASION_DN	17	0.63894	1.81686	0.00821355	0.136396	0.865198	507	tags=35%, list=5%, signal=37%
WP_PI3KAKTMTOR_SIGNALING_PATHWAY_AND_THERAPEUTIC_OPPORTUNITIES	30	-0.502011	-1.64591	0.024	0.136629	0.864456	1675	tags=30%, list=16%, signal=36%
GOBP_POSITIVE_REGULATION_OF_CELL_SUBSTRATE_JUNCTION_ORGANIZATION	29	-0.503671	-1.64329	0.0244898	0.139202	0.856355	1249	tags=34%, list=12%, signal=39%
SCHAEFFER_PROSTATE_DEVELOPMENT_AND_CANCER_BOX4_DN	23	-0.541913	-1.64274	0.0194175	0.139452	0.855574	624	tags=26%, list=6%, signal=28%
REACTOME_PCP_CE_PATHWAY	82	-0.405826	-1.64236	0.00199601	0.139577	0.855187	945	tags=23%, list=9%, signal=25%
STEIN_ESRRA_TARGETS_RESPONSIVE_TO_ESTROGEN_UP	20	-0.551285	-1.64145	0.01341	0.140347	0.852797	1500	tags=35%, list=14%, signal=41%
HP_ASYMMETRIC_GROWTH	51	-0.444673	-1.64074	0.0116959	0.140357	0.852764	1759	tags=29%, list=17%, signal=35%
GOBP_REGULATION_OF_ALTERNATIVE_MRNA_SPLICING_VIA_SPLICEOSOME	17	-0.564814	-1.64032	0.0203252	0.140481	0.852382	1973	tags=53%, list=19%, signal=65%
GOBP_NEGATIVE_REGULATION_OF_RNA_CATABOLIC_PROCESS	39	-0.469188	-1.64094	0.00401606	0.140495	0.852338	1034	tags=33%, list=10%, signal=37%
PECE_MAMMARY_STEM_CELL_DN	89	-0.400474	-1.63974	0.0019802	0.140807	0.851374	2132	tags=35%, list=20%, signal=43%
HP_MICROCYTIC_ANEMIA	34	-0.485104	-1.63921	0.0077821	0.141058	0.850603	654	tags=18%, list=6%, signal=19%
GOBP_POSITIVE_REGULATION_OF_MICROTUBULE_POLYMERIZATION_OR_DEPOLYMERIZATION	26	-0.514023	-1.63875	0.016129	0.141251	0.850008	1836	tags=35%, list=18%, signal=42%
REACTOME_PI_METABOLISM	75	0.444815	1.80722	0.00193798	0.141348	0.849711	2426	tags=33%, list=23%, signal=43%
REACTOME_IRON_UPTAKE_AND_TRANSPORT	54	0.478837	1.80738	0.00193798	0.142467	0.846286	1107	tags=30%, list=11%, signal=33%
GOBP_NEGATIVE_REGULATION_OF_STEROID_METABOLIC_PROCESS	21	0.592092	1.80494	0.00583658	0.143061	0.84448	786	tags=24%, list=8%, signal=26%
GOBP_NEGATIVE_REGULATION_OF_LIPID_TRANSPORT	26	0.556851	1.80971	0.00410678	0.143488	0.843183	2291	tags=38%, list=22%, signal=49%
WP_DNA_MISMATCH_REPAIR	21	0.588573	1.80763	0.00410678	0.143555	0.842983	2179	tags=57%, list=21%, signal=72%
HP_INAPPROPRIATE_LAUGHTER	19	-0.566705	-1.63624	0.0195695	0.143905	0.841924	2275	tags=47%, list=22%, signal=61%
REACTOME_ACTIVATION_OF_THE_PRE_REPLICATIVE_COMPLEX	28	0.553601	1.80833	0.00218341	0.143958	0.841765	2179	tags=46%, list=21%, signal=59%
GOMF_PHOSPHATIDYLINOSITOL_KINASE_ACTIVITY	17	0.637452	1.81018	0.00413223	0.144266	0.840836	9	tags=12%, list=0%, signal=12%
REN_BOUND_BY_E2F	47	0.495771	1.80255	0.00419287	0.145146	0.838195	1259	tags=34%, list=12%, signal=39%
WONG_PROTEASOME_GENE_MODULE	49	-0.445643	-1.63362	0.00829876	0.146746	0.833433	1732	tags=31%, list=17%, signal=37%
SESTO_RESPONSE_TO_UV_C3	16	-0.575194	-1.6333	0.02	0.146761	0.833389	334	tags=19%, list=3%, signal=19%
REACTOME_RESOLUTION_OF_AP_SITES_VIA_THE_MULTIPLE_NUCLEOTIDE_PATCH_REPLACEMENT_PATHWAY	22	0.592228	1.80024	0.00819672	0.146925	0.832904	2179	tags=64%, list=21%, signal=80%
REACTOME_INHIBITION_OF_DNA_RECOMBINATION_AT_TELOMERE	16	-0.572439	-1.63026	0.0240964	0.149064	0.826628	1898	tags=63%, list=18%, signal=76%
BENITEZ_GBM_PROTEASOME_INHIBITION_RESPONSE	31	-0.485894	-1.6303	0.0132325	0.1494	0.825649	1877	tags=42%, list=18%, signal=51%
HP_IMPAIRED_TEMPERATURE_SENSATION	22	-0.528121	-1.63036	0.023166	0.149753	0.824625	2455	tags=50%, list=24%, signal=65%
HP_LEUKODYSTROPHY	87	-0.397791	-1.63047	0.00177936	0.150006	0.823891	2452	tags=45%, list=24%, signal=58%
JIANG_AGING_HYPOTHALAMUS_UP	41	-0.462173	-1.6272	0.0116054	0.152233	0.817491	1914	tags=39%, list=18%, signal=48%
GOCC_TIM23_MITOCHONDRIAL_IMPORT_INNER_MEMBRANE_TRANSLOCASE_COMPLEX	16	-0.581651	-1.62684	0.0188679	0.152348	0.817163	573	tags=25%, list=6%, signal=26%
ZHOU_TNF_SIGNALING_30MIN	40	-0.454109	-1.62727	0.0095057	0.152559	0.816561	1650	tags=35%, list=16%, signal=41%
REACTOME_RNA_POLYMERASE_III_TRANSCRIPTION	18	-0.563067	-1.62602	0.0184049	0.152978	0.815371	1525	tags=50%, list=15%, signal=58%
GOBP_NEURAL_NUCLEUS_DEVELOPMENT	45	-0.446331	-1.62559	0.00761905	0.153159	0.814859	785	tags=20%, list=8%, signal=22%
HP_ABNORMAL_BASAL_GANGLIA_MORPHOLOGY	151	-0.361627	-1.62485	0.00191939	0.153269	0.814546	2139	tags=32%, list=21%, signal=40%
REACTOME_G2_M_CHECKPOINTS	114	-0.373306	-1.62502	0.00180505	0.153473	0.813967	889	tags=22%, list=9%, signal=24%
REACTOME_APC_C_CDC20_MEDIATED_DEGRADATION_OF_CYCLIN_B	22	-0.535281	-1.62368	0.0240964	0.153615	0.813565	985	tags=27%, list=9%, signal=30%
TIEN_INTESTINE_PROBIOTICS_24HR_DN	166	-0.364943	-1.62396	0.00177936	0.153618	0.813558	1570	tags=27%, list=15%, signal=31%
WONG_EMBRYONIC_STEM_CELL_CORE	264	-0.337699	-1.62399	0.00177936	0.153984	0.812524	1615	tags=27%, list=16%, signal=31%
GOBP_URONIC_ACID_METABOLIC_PROCESS	24	0.579171	1.79377	0.00406504	0.155249	0.808971	929	tags=42%, list=9%, signal=46%
LEE_AGING_NEOCORTEX_DN	42	-0.461991	-1.6212	0.0152091	0.155975	0.806946	1342	tags=31%, list=13%, signal=35%
GOBP_TOXIN_TRANSPORT	29	-0.497721	-1.62121	0.02	0.156353	0.805893	1621	tags=31%, list=16%, signal=37%
HP_OVERLAPPING_FINGERS	21	0.599854	1.79083	0.00201207	0.15717	0.803631	452	tags=19%, list=4%, signal=20%
GOMF_GLUCURONOSYLTRANSFERASE_ACTIVITY	28	0.556347	1.79167	0.00424628	0.157226	0.803475	670	tags=32%, list=6%, signal=34%
GOMF_RIBONUCLEOPROTEIN_COMPLEX_BINDING	102	-0.380802	-1.61986	0.00386847	0.15742	0.80294	1335	tags=27%, list=13%, signal=31%
SUNG_METASTASIS_STROMA_DN	42	0.494053	1.78962	0.0019802	0.157759	0.802005	937	tags=31%, list=9%, signal=34%
GOCC_NUCLEAR_CHROMOSOME	152	0.391107	1.78782	0.00193798	0.157855	0.801741	1521	tags=29%, list=15%, signal=33%
HP_DISTAL_ARTHROGRYPOSIS	16	0.633614	1.78864	0.00803213	0.158044	0.801223	405	tags=13%, list=4%, signal=13%
HP_ABNORMAL_LOWER_LIMB_METAPHYSIS_MORPHOLOGY	15	-0.580611	-1.61804	0.0431211	0.158174	0.800864	2288	tags=47%, list=22%, signal=60%
COLLER_MYC_TARGETS_UP	20	-0.542373	-1.61896	0.0103093	0.15823	0.800712	2596	tags=55%, list=25%, signal=73%
HP_STEPPAGE_GAIT	40	-0.463661	-1.61852	0.00803213	0.158354	0.800372	2273	tags=45%, list=22%, signal=57%
GOBP_PROTEIN_REFOLDING	21	-0.527632	-1.61817	0.0233463	0.158402	0.80024	2251	tags=48%, list=22%, signal=61%
HP_APLASIA_HYPOPLASIA_OF_THE_EAR	129	-0.373186	-1.61674	0.00184502	0.159593	0.796985	1782	tags=34%, list=17%, signal=41%
WATANABE_RECTAL_CANCER_RADIOTHERAPY_RESPONSIVE_DN	72	-0.403302	-1.61406	0.00996016	0.162751	0.788476	1982	tags=33%, list=19%, signal=41%
REACTOME_FORMATION_OF_TC_NER_PRE_INCISION_COMPLEX	46	-0.449207	-1.61361	0.0114943	0.162998	0.787817	1639	tags=43%, list=16%, signal=51%
GOBP_RESPONSE_TO_NITRIC_OXIDE	16	0.635249	1.78337	0.00992064	0.163761	0.785788	97	tags=19%, list=1%, signal=19%
REACTOME_PHASE_I_FUNCTIONALIZATION_OF_COMPOUNDS	97	0.421659	1.78183	0.00193798	0.164814	0.783007	2851	tags=48%, list=27%, signal=66%
TING_SILENCED_BY_DICER	18	-0.543647	-1.61193	0.0351202	0.164993	0.782534	1315	tags=39%, list=13%, signal=44%
REACTOME_ENDOSOMAL_SORTING_COMPLEX_REQUIRED_FOR_TRANSPORT_ESCRT	23	0.573559	1.7793	0.0116959	0.167711	0.775438	897	tags=35%, list=9%, signal=38%
GOBP_TRNA_THREONYLCARBAMOYLADENOSINE_METABOLIC_PROCESS	15	-0.579827	-1.60904	0.0222222	0.168502	0.773395	915	tags=33%, list=9%, signal=36%
GOBP_REGULATION_OF_T_CELL_RECEPTOR_SIGNALING_PATHWAY	32	-0.483936	-1.60812	0.0114723	0.169459	0.770937	1882	tags=53%, list=18%, signal=65%
GOCC_RESPIRATORY_CHAIN_COMPLEX_IV	23	-0.526195	-1.60525	0.0205339	0.173233	0.761368	902	tags=39%, list=9%, signal=43%
WP_PROGERIAASSOCIATED_LIPODYSTROPHY	19	0.594993	1.77304	0.0106383	0.173444	0.760841	3122	tags=68%, list=30%, signal=98%
GOBP_MORPHOGENESIS_OF_AN_EPITHELIAL_FOLD	19	-0.558034	-1.60444	0.0300752	0.173961	0.759548	2153	tags=53%, list=21%, signal=66%
GOBP_REGULATION_OF_CHOLESTEROL_METABOLIC_PROCESS	33	0.527785	1.7736	0.00603622	0.174043	0.759342	120	tags=15%, list=1%, signal=15%
HP_DISTAL_LOWER_LIMB_AMYOTROPHY	31	-0.469499	-1.60385	0.0236686	0.174377	0.75851	2138	tags=42%, list=21%, signal=53%
GOBP_NEGATIVE_REGULATION_OF_PROTEIN_TYROSINE_KINASE_ACTIVITY	25	0.566221	1.77067	0.00210526	0.17442	0.758404	1054	tags=28%, list=10%, signal=31%
TOMIDA_METASTASIS_UP	21	0.574509	1.77151	0.0142857	0.174552	0.758075	1161	tags=33%, list=11%, signal=37%
GOMF_CHEMOKINE_RECEPTOR_BINDING	28	0.545767	1.774	0.010352	0.174859	0.757313	1184	tags=39%, list=11%, signal=44%
GOBP_PROTEIN_LOCALIZATION_TO_VACUOLE	60	0.461972	1.76927	0.00193798	0.175254	0.756333	1290	tags=27%, list=12%, signal=30%
REACTOME_ASPARAGINE_N_LINKED_GLYCOSYLATION	257	-0.3321	-1.60248	0.00177936	0.175927	0.754666	1668	tags=25%, list=16%, signal=29%
HP_ABNORMAL_CIRCULATING_GLUTAMINE_FAMILY_AMINO_ACID_CONCENTRATION	23	-0.521343	-1.60156	0.0313112	0.176361	0.753598	1356	tags=26%, list=13%, signal=30%
CHAUHAN_RESPONSE_TO_METHOXYESTRADIOL_UP	32	-0.471442	-1.60176	0.0152672	0.176524	0.753197	1298	tags=28%, list=12%, signal=32%
KEGG_DRUG_METABOLISM_CYTOCHROME_P450	71	0.443181	1.7668	0.00431965	0.177803	0.750062	1715	tags=34%, list=16%, signal=40%
GOCC_SM_LIKE_PROTEIN_FAMILY_COMPLEX	33	-0.47181	-1.59996	0.0205607	0.177858	0.749926	2037	tags=61%, list=20%, signal=75%
REACTOME_DNA_REPLICATION_PRE_INITIATION	91	-0.385148	-1.60006	0.00194175	0.178135	0.749252	985	tags=23%, list=9%, signal=25%
GOBP_PROSTATE_GLAND_MORPHOGENESIS	24	-0.517315	-1.59858	0.027451	0.178672	0.747944	2691	tags=58%, list=26%, signal=78%
LASTOWSKA_NEUROBLASTOMA_COPY_NUMBER_DN	449	-0.31377	-1.5991	0.00177936	0.178742	0.747773	1363	tags=22%, list=13%, signal=24%
REACTOME_PHASE_II_CONJUGATION_OF_COMPOUNDS	92	0.423057	1.76541	0.00193798	0.178862	0.747483	2115	tags=37%, list=20%, signal=46%
WP_NEUROGENESIS_REGULATION_IN_THE_OLFACTORY_EPITHELIUM	45	-0.445143	-1.59872	0.0114943	0.178875	0.74745	2419	tags=40%, list=23%, signal=52%
HP_PSORIASIFORM_DERMATITIS	20	0.590412	1.76425	0.00591716	0.179688	0.745481	28	tags=10%, list=0%, signal=10%
GOBP_REGULATION_OF_INCLUSION_BODY_ASSEMBLY	17	-0.57279	-1.59651	0.027027	0.180049	0.744609	1676	tags=35%, list=16%, signal=42%
HP_ABNORMAL_SUBSTANTIA_NIGRA_MORPHOLOGY	18	-0.545287	-1.59654	0.0201613	0.180457	0.743625	1889	tags=56%, list=18%, signal=68%
SCIAN_INVERSED_TARGETS_OF_TP53_AND_TP73_DN	22	-0.531486	-1.59671	0.0229167	0.18064	0.743186	1828	tags=41%, list=18%, signal=50%
HP_MICROVESICULAR_HEPATIC_STEATOSIS	16	-0.558017	-1.59542	0.0242086	0.180799	0.742804	110	tags=19%, list=1%, signal=19%
BILANGES_SERUM_SENSITIVE_VIA_TSC2	19	-0.543054	-1.59672	0.0298211	0.181049	0.742204	1809	tags=47%, list=17%, signal=57%
REACTOME_SIGNALING_BY_FGFR_IN_DISEASE	50	-0.432668	-1.59547	0.0114504	0.181155	0.74195	2416	tags=42%, list=23%, signal=54%
GOBP_REGULATION_OF_ALCOHOL_BIOSYNTHETIC_PROCESS	40	0.49861	1.76106	0.00205339	0.182264	0.739298	1294	tags=23%, list=12%, signal=26%
GOBP_REGULATION_OF_INTEGRIN_MEDIATED_SIGNALING_PATHWAY	16	-0.56618	-1.59333	0.020202	0.18296	0.737645	142	tags=13%, list=1%, signal=13%
REACTOME_RNA_POLYMERASE_III_TRANSCRIPTION_TERMINATION	17	-0.545198	-1.59361	0.0301205	0.183036	0.737464	1525	tags=47%, list=15%, signal=55%
GOBP_ESTROGEN_METABOLIC_PROCESS	37	0.509998	1.76147	0.00193798	0.183097	0.737319	1379	tags=43%, list=13%, signal=50%
REACTOME_RESOLUTION_OF_ABASIC_SITES_AP_SITES	34	0.524932	1.75528	0.002079	0.183844	0.73555	2179	tags=62%, list=21%, signal=78%
HP_FRECKLING	37	0.494762	1.75802	0.00449438	0.184769	0.73337	2247	tags=46%, list=22%, signal=58%
SCHMIDT_POR_TARGETS_IN_LIMB_BUD_UP	26	0.539443	1.75872	0.00795229	0.184803	0.733291	229	tags=23%, list=2%, signal=24%
HP_HAMMERTOE	33	-0.470829	-1.59168	0.0117647	0.184944	0.732961	2273	tags=36%, list=22%, signal=46%
GOBP_ARP2_3_COMPLEX_MEDIATED_ACTIN_NUCLEATION	27	0.532158	1.75533	0.00193798	0.185223	0.732306	1126	tags=37%, list=11%, signal=41%
GOBP_REGULATION_OF_POLYSACCHARIDE_METABOLIC_PROCESS	37	0.491819	1.75368	0.003861	0.18538	0.731938	2384	tags=43%, list=23%, signal=56%
REACTOME_SIGNALING_BY_KIT_IN_DISEASE	20	-0.526342	-1.59084	0.0299401	0.185769	0.731026	2282	tags=50%, list=22%, signal=64%
GOBP_CELLULAR_RESPONSE_TO_REACTIVE_NITROGEN_SPECIES	15	0.623419	1.75578	0.00579151	0.185801	0.730952	97	tags=20%, list=1%, signal=20%
GOBP_MITOTIC_RECOMBINATION	20	0.597287	1.75223	0.004158	0.18646	0.729415	2159	tags=45%, list=21%, signal=57%
JACKSON_DNMT1_TARGETS_DN	19	0.588025	1.75597	0.0105932	0.186921	0.728343	895	tags=32%, list=9%, signal=34%
GOBP_MIDBRAIN_DEVELOPMENT	67	-0.405905	-1.58906	0.00746269	0.188109	0.72559	1889	tags=28%, list=18%, signal=34%
NAKAMURA_TUMOR_ZONE_PERIPHERAL_VS_CENTRAL_UP	196	-0.340419	-1.58851	0.00177936	0.188466	0.724766	1869	tags=28%, list=18%, signal=34%
WANG_TUMOR_INVASIVENESS_UP	301	-0.328735	-1.5872	0.00177936	0.189523	0.722339	2198	tags=31%, list=21%, signal=38%
GOBP_POSITIVE_REGULATION_OF_TRANSLATIONAL_INITIATION	19	-0.540871	-1.5875	0.0263158	0.189541	0.722298	2296	tags=58%, list=22%, signal=74%
REACTOME_DISEASES_ASSOCIATED_WITH_GLYCOSYLATION_PRECURSOR_BIOSYNTHESIS	15	0.632876	1.74784	0.00401606	0.192946	0.714565	880	tags=27%, list=8%, signal=29%
GOBP_PROTEIN_IMPORT_INTO_MITOCHONDRIAL_MATRIX	19	-0.538133	-1.58422	0.030888	0.193641	0.713003	887	tags=26%, list=9%, signal=29%
GOBP_NEGATIVE_REGULATION_OF_PEPTIDYL_TYROSINE_PHOSPHORYLATION	42	0.488668	1.7467	0.0021322	0.193734	0.712794	1155	tags=24%, list=11%, signal=27%
YAO_TEMPORAL_RESPONSE_TO_PROGESTERONE_CLUSTER_5	21	-0.518325	-1.58253	0.0206186	0.195408	0.709057	2424	tags=43%, list=23%, signal=56%
GOBP_HISTONE_H3_K4_METHYLATION	22	-0.512753	-1.58282	0.0285132	0.195414	0.709045	658	tags=23%, list=6%, signal=24%
GOBP_GOLGI_ORGANIZATION	131	-0.360473	-1.58023	0.00562852	0.19603	0.707678	1864	tags=31%, list=18%, signal=38%
DITTMER_PTHLH_TARGETS_UP	84	-0.381353	-1.58033	0.00395257	0.196359	0.70695	1167	tags=19%, list=11%, signal=21%
REACTOME_ESTROGEN_DEPENDENT_GENE_EXPRESSION	73	-0.398431	-1.58146	0.00383877	0.196573	0.706475	1575	tags=33%, list=15%, signal=38%
PID_MAPK_TRK_PATHWAY	31	-0.477503	-1.58046	0.0250482	0.196649	0.706309	2494	tags=42%, list=24%, signal=55%
HP_ABNORMAL_URINE_PH	91	-0.380046	-1.5795	0.00988142	0.196696	0.706205	1252	tags=23%, list=12%, signal=26%
GOCC_SNARE_COMPLEX	42	-0.433635	-1.57921	0.0209524	0.19671	0.706174	1909	tags=33%, list=18%, signal=41%
GOBP_CHAPERONE_COFACTOR_DEPENDENT_PROTEIN_REFOLDING	30	-0.489467	-1.58099	0.0164271	0.196777	0.706026	1186	tags=20%, list=11%, signal=23%
GOMF_GDP_DISSOCIATION_INHIBITOR_ACTIVITY	15	-0.576535	-1.5806	0.0329218	0.19689	0.705776	763	tags=33%, list=7%, signal=36%
GOBP_TELENCEPHALON_GLIAL_CELL_MIGRATION	20	-0.530228	-1.57784	0.0193798	0.198377	0.702508	2862	tags=50%, list=27%, signal=69%
GOCC_ENDOPLASMIC_RETICULUM_GOLGI_INTERMEDIATE_COMPARTMENT_MEMBRANE	62	-0.401446	-1.576	0.00978474	0.200748	0.697349	2209	tags=32%, list=21%, signal=41%
GOMF_GENERAL_TRANSCRIPTION_INITIATION_FACTOR_BINDING	35	-0.459712	-1.57491	0.0197239	0.202084	0.694468	1057	tags=34%, list=10%, signal=38%
REACTOME_INTERLEUKIN_1_FAMILY_SIGNALING	129	-0.356425	-1.57332	0.00177936	0.203994	0.690382	1803	tags=28%, list=17%, signal=33%
FINETTI_BREAST_CANCER_KINOME_RED	15	0.652761	1.73986	0.0107991	0.204433	0.689449	538	tags=33%, list=5%, signal=35%
REACTOME_SIGNALING_BY_FLT3_ITD_AND_TKD_MUTANTS	15	-0.565564	-1.57128	0.0240481	0.205934	0.686272	2590	tags=60%, list=25%, signal=80%
SANA_RESPONSE_TO_IFNG_DN	67	-0.401089	-1.57146	0.00956023	0.206102	0.685917	1664	tags=30%, list=16%, signal=35%
STARK_PREFRONTAL_CORTEX_22Q11_DELETION_DN	359	-0.31593	-1.57166	0.00177936	0.206174	0.685766	2102	tags=30%, list=20%, signal=36%
MAGRANGEAS_MULTIPLE_MYELOMA_IGLL_VS_IGLK_DN	19	0.591454	1.73753	0.0142857	0.207075	0.683872	2619	tags=53%, list=25%, signal=70%
CEBALLOS_TARGETS_OF_TP53_AND_MYC_UP	16	-0.548596	-1.56992	0.0335306	0.207225	0.683558	3458	tags=56%, list=33%, signal=84%
RAMALHO_STEMNESS_UP	127	-0.361422	-1.57017	0.00558659	0.207279	0.683446	1991	tags=31%, list=19%, signal=38%
GOMF_CHEMOKINE_ACTIVITY	21	0.58799	1.73656	0.00588235	0.20736	0.683274	1184	tags=48%, list=11%, signal=54%
PID_LIS1_PATHWAY	28	-0.477297	-1.56912	0.0430328	0.208003	0.681931	1700	tags=36%, list=16%, signal=43%
REACTOME_ACTIVATION_OF_ANTERIOR_HOX_GENES_IN_HINDBRAIN_DEVELOPMENT_DURING_EARLY_EMBRYOGENESIS	39	-0.440719	-1.56748	0.0224299	0.210302	0.677157	2288	tags=46%, list=22%, signal=59%
HILLION_HMGA1_TARGETS	72	-0.39345	-1.56646	0.00757576	0.21113	0.67545	1158	tags=29%, list=11%, signal=33%
GOBP_POSITIVE_REGULATION_OF_FOCAL_ADHESION_ASSEMBLY	24	-0.497789	-1.56662	0.034749	0.211324	0.675052	1249	tags=33%, list=12%, signal=38%
WP_OXIDATION_BY_CYTOCHROME_P450	59	0.452033	1.73354	0.00193798	0.211649	0.674384	2607	tags=47%, list=25%, signal=63%
GOBP_POSITIVE_REGULATION_OF_PLASMA_MEMBRANE_BOUNDED_CELL_PROJECTION_ASSEMBLY	75	0.427643	1.72924	0.00419287	0.218651	0.660249	1681	tags=31%, list=16%, signal=36%
LUI_TARGETS_OF_PAX8_PPARG_FUSION	28	-0.489753	-1.56107	0.0244821	0.219586	0.658396	1671	tags=46%, list=16%, signal=55%
GOBP_REGULATION_OF_MORPHOGENESIS_OF_A_BRANCHING_STRUCTURE	39	-0.439331	-1.55914	0.0212355	0.222521	0.65263	2153	tags=44%, list=21%, signal=55%
BOUDOUKHA_BOUND_BY_IGF2BP2	77	-0.387973	-1.55834	0.00965251	0.223019	0.651658	1093	tags=25%, list=10%, signal=27%
REACTOME_FGFR2_MUTANT_RECEPTOR_ACTIVATION	25	-0.486011	-1.55857	0.0382294	0.223069	0.651561	2416	tags=52%, list=23%, signal=68%
HP_ABNORMAL_GLOBUS_PALLIDUS_MORPHOLOGY	22	-0.505501	-1.55767	0.0265306	0.223135	0.651431	2139	tags=45%, list=21%, signal=57%
GOMF_PRE_MRNA_BINDING	15	-0.562349	-1.55789	0.0263158	0.223275	0.651161	944	tags=33%, list=9%, signal=37%
GOBP_REGULATION_OF_RUFFLE_ASSEMBLY	24	0.545773	1.72507	0.00627615	0.225646	0.646572	1610	tags=42%, list=15%, signal=49%
GOMF_UBIQUITIN_LIKE_PROTEIN_LIGASE_BINDING	272	-0.320873	-1.55461	0.00177936	0.228046	0.641978	2251	tags=31%, list=22%, signal=38%
GOBP_REGULATION_OF_PH	67	0.433948	1.72311	0.00416667	0.228174	0.641733	2116	tags=31%, list=20%, signal=39%
HP_BROAD_NECK	17	-0.544296	-1.55415	0.0486381	0.22845	0.641209	1668	tags=41%, list=16%, signal=49%
ZHAN_VARIABLE_EARLY_DIFFERENTIATION_GENES_DN	27	-0.486387	-1.55376	0.0286807	0.228646	0.640836	1652	tags=37%, list=16%, signal=44%
GOBP_CHAPERONE_MEDIATED_PROTEIN_FOLDING	63	-0.395976	-1.55242	0.0119048	0.230051	0.638176	2325	tags=29%, list=22%, signal=37%
GOBP_ENERGY_DERIVATION_BY_OXIDATION_OF_ORGANIC_COMPOUNDS	260	-0.324693	-1.55185	0.00177936	0.230069	0.638142	1234	tags=20%, list=12%, signal=23%
WP_2Q13_COPY_NUMBER_VARIATION_SYNDROME	39	-0.443598	-1.55268	0.0171103	0.230097	0.638089	1558	tags=36%, list=15%, signal=42%
BUFFA_HYPOXIA_METAGENE	41	-0.440277	-1.55148	0.015748	0.23025	0.637801	1333	tags=27%, list=13%, signal=31%
GOBP_KERATINOCYTE_MIGRATION	17	-0.540323	-1.55196	0.0343511	0.23036	0.637592	1349	tags=35%, list=13%, signal=40%
HP_ABNORMAL_CEREBROSPINAL_FLUID_MORPHOLOGY	401	-0.310048	-1.55072	0.00177936	0.231056	0.636283	2486	tags=33%, list=24%, signal=42%
LUI_THYROID_CANCER_PAX8_PPARG_DN	40	-0.44184	-1.55031	0.0190114	0.231246	0.635926	1671	tags=40%, list=16%, signal=47%
GOBP_NEGATIVE_REGULATION_OF_SMALL_MOLECULE_METABOLIC_PROCESS	75	0.423195	1.71925	0.00413223	0.232886	0.632856	1439	tags=27%, list=14%, signal=31%
REACTOME_SEPARATION_OF_SISTER_CHROMATIDS	171	-0.342067	-1.54879	0.00375235	0.232945	0.632747	1651	tags=28%, list=16%, signal=33%
GOBP_POST_TRANSCRIPTIONAL_REGULATION_OF_GENE_EXPRESSION	296	-0.319991	-1.54901	0.00183486	0.233109	0.632441	1659	tags=23%, list=16%, signal=27%
GOBP_STEROL_BIOSYNTHETIC_PROCESS	54	0.454952	1.7198	0.00410678	0.23322	0.632234	1510	tags=24%, list=15%, signal=28%
SPIELMAN_LYMPHOBLAST_EUROPEAN_VS_ASIAN_UP	365	-0.311082	-1.54786	0.00177936	0.234124	0.630554	1303	tags=21%, list=13%, signal=23%
GOMF_DOPAMINE_RECEPTOR_BINDING	16	0.615107	1.7167	0.010101	0.234763	0.629371	987	tags=25%, list=9%, signal=28%
GOBP_NEGATIVE_REGULATION_OF_LIPID_BIOSYNTHETIC_PROCESS	48	0.463234	1.71689	0.00193798	0.235984	0.627118	2039	tags=33%, list=20%, signal=41%
HP_LOWER_LIMB_AMYOTROPHY	49	-0.422895	-1.54568	0.0094697	0.236523	0.626126	2212	tags=37%, list=21%, signal=46%
GOMF_MRNA_BINDING	136	-0.347755	-1.54581	0.00362319	0.236786	0.625644	2110	tags=38%, list=20%, signal=46%
REACTOME_RHOG_GTPASE_CYCLE	60	-0.398275	-1.54602	0.0117878	0.23692	0.625398	1437	tags=25%, list=14%, signal=29%
GOBP_TRANSLESION_SYNTHESIS	21	0.563636	1.7139	0.0185567	0.237433	0.624458	1366	tags=38%, list=13%, signal=44%
MARZEC_IL2_SIGNALING_DN	33	0.501577	1.71302	0.00847458	0.237813	0.623765	2554	tags=42%, list=25%, signal=56%
GOBP_PHOSPHATIDYLINOSITOL_PHOSPHATE_BIOSYNTHETIC_PROCESS	53	0.454758	1.71425	0.00193798	0.238266	0.622937	1304	tags=21%, list=13%, signal=24%
GOBP_POSITIVE_REGULATION_OF_INSULIN_SECRETION_INVOLVED_IN_CELLULAR_RESPONSE_TO_GLUCOSE_STIMULUS	21	-0.509775	-1.54433	0.0321932	0.238433	0.622633	2514	tags=33%, list=24%, signal=44%
HP_HYPERTROPHIC_CARDIOMYOPATHY	223	-0.328059	-1.54307	0.00177936	0.240247	0.619342	2517	tags=35%, list=24%, signal=45%
ROYLANCE_BREAST_CANCER_16Q_COPY_NUMBER_UP	32	0.513416	1.71049	0.00402414	0.241231	0.617566	2496	tags=59%, list=24%, signal=78%
REACTOME_APOPTOSIS	154	-0.340781	-1.54134	0.00196078	0.241932	0.616308	903	tags=18%, list=9%, signal=19%
WP_MAJOR_RECEPTORS_TARGETED_BY_EPINEPHRINE_AND_NOREPINEPHRINE	16	-0.546567	-1.54146	0.0304183	0.242205	0.615817	1438	tags=31%, list=14%, signal=36%
GOMF_ATPASE_ACTIVATOR_ACTIVITY	20	-0.520054	-1.5409	0.0313112	0.24224	0.615754	654	tags=20%, list=6%, signal=21%
REACTOME_METABOLISM_OF_AMINO_ACIDS_AND_DERIVATIVES	321	-0.311588	-1.54161	0.00177936	0.242458	0.615363	1682	tags=24%, list=16%, signal=28%
XU_AKT1_TARGETS_6HR	18	0.589491	1.70834	0.0059761	0.244194	0.612264	2278	tags=61%, list=22%, signal=78%
NATSUME_RESPONSE_TO_INTERFERON_BETA_DN	49	-0.421359	-1.53952	0.0206767	0.244424	0.611856	485	tags=16%, list=5%, signal=17%
KEGG_ANTIGEN_PROCESSING_AND_PRESENTATION	52	-0.409944	-1.5378	0.0094518	0.246886	0.607503	1331	tags=25%, list=13%, signal=29%
ZHAN_MULTIPLE_MYELOMA_MS_UP	29	0.512944	1.70344	0.00796813	0.248411	0.604829	2854	tags=55%, list=27%, signal=76%
GOMF_SERINE_HYDROLASE_ACTIVITY	174	0.364786	1.69862	0.00193798	0.249471	0.60298	2001	tags=32%, list=19%, signal=38%
GOBP_MEMBRANE_FISSION	36	0.493101	1.70511	0.00646552	0.249742	0.602509	1281	tags=31%, list=12%, signal=35%
GOBP_EMBRYONIC_HEMOPOIESIS	21	-0.512678	-1.53606	0.0350877	0.249759	0.602479	1237	tags=29%, list=12%, signal=32%
GOBP_XENOBIOTIC_METABOLIC_PROCESS	108	0.402827	1.70207	0.00193798	0.249829	0.602358	2115	tags=36%, list=20%, signal=45%
KEGG_REGULATION_OF_AUTOPHAGY	32	0.504878	1.70346	0.00619835	0.249972	0.602109	1356	tags=25%, list=13%, signal=29%
GOBP_POSITIVE_REGULATION_OF_GROWTH	175	-0.332938	-1.53565	0.00177936	0.25004	0.601991	2439	tags=31%, list=23%, signal=40%
GOBP_DNA_STRAND_ELONGATION	26	0.52736	1.6997	0.0147368	0.250235	0.601651	1334	tags=42%, list=13%, signal=48%
HP_ANKLE_CLONUS	35	0.494015	1.70405	0.0165975	0.250323	0.601499	723	tags=14%, list=7%, signal=15%
GOBP_PROTEIN_INSERTION_INTO_ER_MEMBRANE	17	0.58669	1.6989	0.0144628	0.2505	0.601192	386	tags=41%, list=4%, signal=43%
HP_ATROPHY_DEGENERATION_INVOLVING_THE_SPINAL_CORD	17	0.593147	1.6973	0.00808081	0.250882	0.60053	2275	tags=47%, list=22%, signal=60%
GOBP_REGULATION_OF_DNA_REPLICATION	93	0.399564	1.69628	0.00193798	0.251554	0.599369	1907	tags=32%, list=18%, signal=39%
GOBP_REGULATION_OF_EARLY_ENDOSOME_TO_LATE_ENDOSOME_TRANSPORT	18	0.591394	1.69976	0.00421053	0.251699	0.599118	1154	tags=28%, list=11%, signal=31%
WP_PROXIMAL_TUBULE_TRANSPORT	36	0.486067	1.6954	0.00625	0.251867	0.598828	1106	tags=31%, list=11%, signal=34%
HP_COMBINED_IMMUNODEFICIENCY	28	0.512494	1.70012	0.0147992	0.252431	0.597858	157	tags=11%, list=2%, signal=11%
GROSS_HYPOXIA_VIA_HIF1A_UP	54	-0.404537	-1.53407	0.0209924	0.252515	0.597714	2546	tags=43%, list=24%, signal=56%
WP_DNA_REPAIR_PATHWAYS_FULL_NETWORK	108	0.395444	1.69281	0.00193798	0.253124	0.596667	2184	tags=41%, list=21%, signal=51%
DING_LUNG_CANCER_EXPRESSION_BY_COPY_NUMBER	72	-0.38756	-1.53313	0.00191939	0.253669	0.595733	1606	tags=32%, list=15%, signal=38%
HP_ABNORMAL_SHAPE_OF_THE_PALPEBRAL_FISSURE	42	0.471173	1.69327	0.00430108	0.253677	0.595719	2418	tags=48%, list=23%, signal=62%
HP_EPILEPTIC_AURA	15	0.624524	1.69366	0.0144928	0.254222	0.594786	0	tags=7%, list=0%, signal=7%
HP_HYPOPROTEINEMIA	15	0.609219	1.69099	0.0141988	0.255679	0.592305	2522	tags=60%, list=24%, signal=79%
HP_GASTROINTESTINAL_ULCER	33	0.50018	1.69034	0.0142857	0.255735	0.59221	2001	tags=36%, list=19%, signal=45%
REACTOME_SIGNALING_BY_FLT3_FUSION_PROTEINS	18	-0.531458	-1.5312	0.0377359	0.256292	0.591266	2590	tags=50%, list=25%, signal=66%
REACTOME_MITOTIC_G2_G2_M_PHASES	181	-0.332788	-1.53132	0.00185874	0.256565	0.590803	1941	tags=30%, list=19%, signal=36%
REACTOME_SARS_COV_1_TARGETS_HOST_INTRACELLULAR_SIGNALLING_AND_REGULATORY_PATHWAYS	16	-0.550994	-1.53009	0.0394477	0.257904	0.588541	58	tags=13%, list=1%, signal=13%
REACTOME_HCMV_LATE_EVENTS	42	0.467504	1.6884	0.00213675	0.25862	0.587339	948	tags=26%, list=9%, signal=29%
GOBP_PHOSPHATIDYLCHOLINE_CATABOLIC_PROCESS	15	0.608446	1.68691	0.0274262	0.260417	0.584331	1829	tags=47%, list=18%, signal=57%
HP_HYDROPS_FETALIS	87	-0.373359	-1.52848	0.00544465	0.260457	0.584264	2079	tags=39%, list=20%, signal=48%
DIRMEIER_LMP1_RESPONSE_LATE_DN	21	-0.517652	-1.52801	0.0386965	0.260894	0.583536	1647	tags=43%, list=16%, signal=51%
GOBP_REGULATION_OF_INSULIN_SECRETION_INVOLVED_IN_CELLULAR_RESPONSE_TO_GLUCOSE_STIMULUS	38	-0.447449	-1.52599	0.0254902	0.261803	0.582025	2931	tags=45%, list=28%, signal=62%
KEGG_CARDIAC_MUSCLE_CONTRACTION	59	-0.40119	-1.52613	0.0178571	0.262031	0.581646	1095	tags=27%, list=11%, signal=30%
GOMF_MACROMOLECULE_TRANSMEMBRANE_TRANSPORTER_ACTIVITY	27	-0.467785	-1.52553	0.042885	0.262216	0.58134	2297	tags=44%, list=22%, signal=57%
REACTOME_HSF1_ACTIVATION	29	-0.470546	-1.52616	0.0242086	0.262505	0.580862	2180	tags=34%, list=21%, signal=43%
GOCC_POLYSOME	44	-0.423002	-1.52692	0.0230769	0.2626	0.580706	296	tags=18%, list=3%, signal=19%
REACTOME_NEDDYLATION	211	-0.327371	-1.52626	0.00181818	0.262841	0.580308	1942	tags=28%, list=19%, signal=34%
GOBP_INTEGRATED_STRESS_RESPONSE_SIGNALING	31	-0.451045	-1.52642	0.0307377	0.263076	0.579919	2012	tags=32%, list=19%, signal=40%
GOBP_PHOTORECEPTOR_CELL_MAINTENANCE	26	-0.472714	-1.52476	0.021611	0.263154	0.579789	1225	tags=23%, list=12%, signal=26%
GOBP_NEGATIVE_REGULATION_OF_FATTY_ACID_BIOSYNTHETIC_PROCESS	16	0.596286	1.68434	0.00817996	0.264927	0.576874	1754	tags=44%, list=17%, signal=53%
YANG_BREAST_CANCER_ESR1_BULK_UP	19	-0.513281	-1.52345	0.0337972	0.26525	0.576345	2157	tags=47%, list=21%, signal=60%
GOCC_VESICLE_COAT	50	-0.419242	-1.52304	0.0237624	0.265521	0.5759	487	tags=12%, list=5%, signal=13%
GOBP_GLYCOPROTEIN_CATABOLIC_PROCESS	30	0.501057	1.68268	0.00972763	0.265713	0.575586	1004	tags=33%, list=10%, signal=37%
REACTOME_DEFECTIVE_INTRINSIC_PATHWAY_FOR_APOPTOSIS	25	-0.482729	-1.52231	0.0304878	0.26588	0.575314	394	tags=16%, list=4%, signal=17%
GOBP_LYTIC_VACUOLE_ORGANIZATION	76	0.421711	1.68187	0.00193798	0.266071	0.575002	1705	tags=34%, list=16%, signal=41%
GOCC_METHYLTRANSFERASE_COMPLEX	49	-0.412823	-1.5224	0.0111524	0.266235	0.574735	1045	tags=29%, list=10%, signal=32%
GOBP_ADRENAL_GLAND_DEVELOPMENT	22	0.557476	1.68309	0.0131827	0.26624	0.574726	3122	tags=64%, list=30%, signal=91%
GOMF_NUCLEAR_IMPORT_SIGNAL_RECEPTOR_ACTIVITY	15	0.608836	1.68065	0.00863931	0.267447	0.572762	1460	tags=47%, list=14%, signal=54%
GOMF_ATP_HYDROLYSIS_ACTIVITY	266	-0.318453	-1.52129	0.00177936	0.26747	0.572725	1898	tags=26%, list=18%, signal=31%
GOBP_MICROTUBULE_POLYMERIZATION	65	-0.398474	-1.52064	0.0136719	0.26815	0.571622	1836	tags=31%, list=18%, signal=37%
REACTOME_PROCESSIVE_SYNTHESIS_ON_THE_C_STRAND_OF_THE_TELOMERE	15	0.611323	1.67953	0.033195	0.26848	0.571088	2140	tags=60%, list=21%, signal=75%
KIM_MYCL1_AMPLIFICATION_TARGETS_DN	15	-0.535675	-1.51954	0.0437376	0.269795	0.568966	1741	tags=33%, list=17%, signal=40%
GOBP_RIBONUCLEOSIDE_MONOPHOSPHATE_BIOSYNTHETIC_PROCESS	32	-0.445146	-1.51924	0.0315582	0.269863	0.568857	2561	tags=44%, list=25%, signal=58%
GOBP_NEGATIVE_REGULATION_OF_MRNA_METABOLIC_PROCESS	43	-0.423464	-1.51887	0.0299625	0.270136	0.568417	1034	tags=30%, list=10%, signal=33%
GAUSSMANN_MLL_AF4_FUSION_TARGETS_G_DN	20	-0.509318	-1.5179	0.0376238	0.27108	0.566903	2379	tags=40%, list=23%, signal=52%
GOBP_REGULATION_OF_UBIQUITIN_PROTEIN_LIGASE_ACTIVITY	24	-0.486296	-1.51793	0.0407767	0.271547	0.566154	230	tags=21%, list=2%, signal=21%
HP_METABOLIC_ACIDOSIS	143	-0.337466	-1.51732	0.00376648	0.271662	0.565971	2481	tags=34%, list=24%, signal=44%
GOBP_STEROL_METABOLIC_PROCESS	139	0.377279	1.67701	0.00193798	0.272896	0.564004	2278	tags=31%, list=22%, signal=39%
HP_ABNORMAL_ENDOCARDIUM_MORPHOLOGY	40	0.462762	1.67503	0.00877193	0.276172	0.558821	2109	tags=40%, list=20%, signal=50%
NUMATA_CSF3_SIGNALING_VIA_STAT3	17	0.573987	1.67443	0.0181818	0.276226	0.558736	1854	tags=47%, list=18%, signal=57%
TIEN_INTESTINE_PROBIOTICS_24HR_UP	422	-0.300031	-1.51456	0.00177936	0.276708	0.557978	1866	tags=27%, list=18%, signal=32%
REACTOME_REGULATION_OF_CHOLESTEROL_BIOSYNTHESIS_BY_SREBP_SREBF	49	0.452676	1.67145	0.0165289	0.278619	0.554989	203	tags=14%, list=2%, signal=15%
REACTOME_BETA_CATENIN_INDEPENDENT_WNT_SIGNALING	122	-0.349967	-1.51262	0.00729927	0.279057	0.554307	1542	tags=25%, list=15%, signal=29%
TURASHVILI_BREAST_DUCTAL_CARCINOMA_VS_LOBULAR_NORMAL_UP	52	-0.408505	-1.51313	0.023766	0.279065	0.554295	2069	tags=37%, list=20%, signal=45%
CAMPS_COLON_CANCER_COPY_NUMBER_DN	27	-0.470867	-1.51269	0.0381526	0.279454	0.55369	1119	tags=30%, list=11%, signal=33%
KEGG_FATTY_ACID_METABOLISM	42	0.465231	1.67152	0.00421053	0.279975	0.552881	1754	tags=43%, list=17%, signal=51%
GOMF_STEROID_HYDROXYLASE_ACTIVITY	24	0.523342	1.66943	0.0172786	0.280358	0.552287	2851	tags=63%, list=27%, signal=86%
HP_ABSENT_EYEBROW	23	0.52957	1.67002	0.0143149	0.280532	0.552017	980	tags=22%, list=9%, signal=24%
GOBP_REGULATION_OF_EXOSOMAL_SECRETION	15	0.60396	1.67173	0.0233918	0.280963	0.551351	751	tags=40%, list=7%, signal=43%
GOBP_RESPONSE_TO_GLUCAGON	20	0.550243	1.6618	0.01	0.28173	0.550167	1921	tags=40%, list=18%, signal=49%
HP_DICARBOXYLIC_ACIDURIA	54	-0.396386	-1.51107	0.0190476	0.281845	0.54999	1243	tags=26%, list=12%, signal=29%
WP_SPLICING_FACTOR_NOVA_REGULATED_SYNAPTIC_PROTEINS	34	-0.442095	-1.51033	0.0346154	0.282258	0.549353	2151	tags=29%, list=21%, signal=37%
GOBP_DNA_SYNTHESIS_INVOLVED_IN_DNA_REPAIR	32	0.494255	1.66217	0.00782779	0.28238	0.549167	2179	tags=41%, list=21%, signal=51%
GOBP_NCRNA_CATABOLIC_PROCESS	19	-0.517193	-1.51043	0.0310559	0.282568	0.548878	1174	tags=32%, list=11%, signal=36%
PODAR_RESPONSE_TO_ADAPHOSTIN_DN	15	0.599677	1.66639	0.0147679	0.283002	0.548211	1459	tags=33%, list=14%, signal=39%
GOBP_PHOSPHATIDYLETHANOLAMINE_METABOLIC_PROCESS	20	0.548417	1.66429	0.0147368	0.283375	0.547638	1342	tags=35%, list=13%, signal=40%
BURTON_ADIPOGENESIS_PEAK_AT_16HR	28	0.513795	1.66236	0.0181818	0.283432	0.547551	1544	tags=43%, list=15%, signal=50%
KEGG_STARCH_AND_SUCROSE_METABOLISM	46	0.457199	1.66356	0.00775194	0.28354	0.547386	1484	tags=28%, list=14%, signal=33%
SHEPARD_CRASH_AND_BURN_MUTANT_UP	142	-0.339203	-1.50939	0.0077821	0.283609	0.547281	1449	tags=22%, list=14%, signal=25%
NIKOLSKY_BREAST_CANCER_16Q24_AMPLICON	33	0.487084	1.66735	0.0118577	0.283814	0.546966	3133	tags=64%, list=30%, signal=91%
ROYLANCE_BREAST_CANCER_16Q_COPY_NUMBER_DN	15	0.614758	1.6665	0.0155642	0.284322	0.546189	1708	tags=40%, list=16%, signal=48%
GOBP_NEGATIVE_REGULATION_OF_SIGNALING_RECEPTOR_ACTIVITY	34	0.489838	1.6625	0.010395	0.284562	0.545822	1280	tags=26%, list=12%, signal=30%
GOBP_REGULATION_OF_CARDIAC_CONDUCTION	20	0.572745	1.6644	0.00638298	0.284597	0.545769	3303	tags=65%, list=32%, signal=95%
HP_TRACHEOMALACIA	27	0.507609	1.6648	0.00760456	0.285145	0.544934	2162	tags=44%, list=21%, signal=56%
BRUINS_UVC_RESPONSE_MIDDLE	59	-0.392746	-1.50835	0.0217822	0.285221	0.544818	2012	tags=32%, list=19%, signal=40%
GOBP_REGULATION_OF_AMIDE_METABOLIC_PROCESS	288	-0.309971	-1.50784	0.00177936	0.28581	0.543923	1676	tags=22%, list=16%, signal=25%
MORI_MATURE_B_LYMPHOCYTE_UP	57	0.426761	1.65843	0.004158	0.286645	0.542656	606	tags=16%, list=6%, signal=17%
CUI_TCF21_TARGETS_DN	25	0.515115	1.65904	0.0129032	0.286669	0.542619	1230	tags=20%, list=12%, signal=23%
BIOCARTA_HER2_PATHWAY	23	-0.492555	-1.50648	0.044	0.28808	0.540486	951	tags=26%, list=9%, signal=29%
HP_PERSISTENCE_OF_HEMOGLOBIN_F	25	-0.474274	-1.50494	0.0228571	0.290273	0.537193	1570	tags=48%, list=15%, signal=56%
HP_PIGMENTARY_RETINOPATHY	129	-0.340916	-1.50455	0.00548446	0.290491	0.536867	2391	tags=34%, list=23%, signal=44%
REACTOME_SIGNALING_BY_CSF1_M_CSF_IN_MYELOID_CELLS	28	-0.462959	-1.50494	0.0324544	0.290822	0.536372	1025	tags=25%, list=10%, signal=28%
GOLUB_ALL_VS_AML_DN	20	-0.509016	-1.50361	0.0389864	0.291849	0.534842	1369	tags=35%, list=13%, signal=40%
GOCC_PHOSPHATASE_COMPLEX	42	0.466022	1.65514	0.0164609	0.292663	0.533633	1835	tags=36%, list=18%, signal=43%
HP_PAPULE	71	0.41022	1.65451	0.00419287	0.292792	0.533441	1908	tags=34%, list=18%, signal=41%
GOBP_GLYCOSAMINOGLYCAN_CATABOLIC_PROCESS	21	0.541555	1.65309	0.0134875	0.294835	0.530422	1486	tags=38%, list=14%, signal=44%
GOBP_NEGATIVE_REGULATION_OF_STRESS_ACTIVATED_PROTEIN_KINASE_SIGNALING_CASCADE	38	-0.430909	-1.50033	0.0300752	0.296653	0.527752	1839	tags=37%, list=18%, signal=45%
GOBP_CELLULAR_RESPONSE_TO_GAMMA_RADIATION	23	-0.484817	-1.50037	0.0453649	0.297118	0.527071	1153	tags=30%, list=11%, signal=34%
GOMF_OXIDOREDUCTASE_ACTIVITY_ACTING_ON_PAIRED_DONORS_WITH_INCORPORATION_OR_REDUCTION_OF_MOLECULAR_OXYGEN_REDUCED_FLAVIN_OR_FLAVOPROTEIN_AS_ONE_DONOR_AND_INCORPORATION_OF_ONE_ATOM_OF_OXYGEN	37	0.474072	1.65148	0.00419287	0.297194	0.52696	2050	tags=46%, list=20%, signal=57%
SESTO_RESPONSE_TO_UV_C7	58	-0.392896	-1.50045	0.0329457	0.297524	0.526478	2564	tags=41%, list=25%, signal=55%
GOBP_NEURONAL_ACTION_POTENTIAL	17	-0.519331	-1.50068	0.0352251	0.297541	0.526453	3083	tags=47%, list=30%, signal=67%
LIN_MELANOMA_COPY_NUMBER_UP	49	-0.405954	-1.4992	0.0203666	0.29858	0.524939	1993	tags=31%, list=19%, signal=38%
GOBP_STEROID_METABOLIC_PROCESS	284	0.331801	1.64846	0.00193798	0.300122	0.522702	1757	tags=27%, list=17%, signal=32%
WANG_RESPONSE_TO_BEXAROTENE_UP	20	0.543389	1.64877	0.0160643	0.300722	0.521834	1094	tags=35%, list=11%, signal=39%
GOBP_REGULATION_OF_CELLULAR_MACROMOLECULE_BIOSYNTHETIC_PROCESS	293	-0.307525	-1.49784	0.00177936	0.300957	0.521495	563	tags=12%, list=5%, signal=13%
GOBP_POSITIVE_REGULATION_OF_CILIUM_ASSEMBLY	18	0.567707	1.64898	0.0212355	0.301723	0.520392	3429	tags=67%, list=33%, signal=99%
GOBP_CEREBRAL_CORTEX_CELL_MIGRATION	34	-0.44018	-1.49693	0.0360531	0.301775	0.520317	2563	tags=38%, list=25%, signal=51%
GOBP_INTRACELLULAR_ESTROGEN_RECEPTOR_SIGNALING_PATHWAY	35	-0.438345	-1.49699	0.0459082	0.302195	0.519713	2129	tags=43%, list=20%, signal=54%
HP_METAPHYSEAL_IRREGULARITY	40	-0.420877	-1.49647	0.0349265	0.302229	0.519663	1321	tags=28%, list=13%, signal=31%
GOBP_UNSATURATED_FATTY_ACID_METABOLIC_PROCESS	102	0.383488	1.64684	0.0021322	0.30262	0.519102	2626	tags=40%, list=25%, signal=53%
ZHU_SKIL_TARGETS_UP	19	-0.512841	-1.49563	0.0507099	0.303484	0.517865	613	tags=21%, list=6%, signal=22%
GOCC_CYTOPLASMIC_STRESS_GRANULE	46	-0.409335	-1.49487	0.0366599	0.303966	0.517175	1560	tags=37%, list=15%, signal=43%
HP_APLASIA_HYPOPLASIA_OF_FACIAL_BONES	38	-0.430966	-1.4951	0.0588235	0.304069	0.517027	2069	tags=37%, list=20%, signal=46%
GOMF_METAL_CLUSTER_BINDING	58	-0.38692	-1.49422	0.0212766	0.30488	0.515871	672	tags=22%, list=6%, signal=24%
GOBP_REGULATION_OF_TRANSLATION_IN_RESPONSE_TO_STRESS	20	-0.495662	-1.49371	0.0257353	0.305463	0.515041	872	tags=25%, list=8%, signal=27%
PID_EPHB_FWD_PATHWAY	38	-0.422539	-1.49345	0.0383838	0.305502	0.514985	951	tags=24%, list=9%, signal=26%
MODY_HIPPOCAMPUS_NEONATAL	29	-0.466235	-1.4931	0.0423387	0.305766	0.514611	1140	tags=24%, list=11%, signal=27%
WP_INTERACTIONS_OF_NATURAL_KILLER_CELLS_IN_PANCREATIC_CANCER	16	-0.515778	-1.49255	0.0564972	0.305796	0.514568	3266	tags=75%, list=31%, signal=109%
HP_HYPOPHOSPHATEMIC_RICKETS	15	-0.539791	-1.49201	0.0601202	0.30595	0.51435	2249	tags=47%, list=22%, signal=59%
GOMF_MRNA_5_UTR_BINDING	16	-0.525338	-1.49217	0.0631164	0.306141	0.514078	1655	tags=44%, list=16%, signal=52%
ZHANG_RESPONSE_TO_CANTHARIDIN_DN	55	-0.390284	-1.49259	0.0136719	0.306277	0.513886	1210	tags=33%, list=12%, signal=37%
GOBP_PROTEIN_LOCALIZATION_TO_CHROMOSOME_CENTROMERIC_REGION	21	0.54139	1.6436	0.0103734	0.307363	0.512349	895	tags=33%, list=9%, signal=36%
PID_PLK1_PATHWAY	41	-0.418658	-1.48937	0.031746	0.307838	0.511678	1391	tags=24%, list=13%, signal=28%
HP_MACROCYTIC_ANEMIA	57	-0.390554	-1.48972	0.0191571	0.308168	0.511212	1296	tags=28%, list=12%, signal=32%
GOBP_HYALURONAN_METABOLIC_PROCESS	27	0.503902	1.64386	0.0145833	0.308218	0.511142	1453	tags=41%, list=14%, signal=47%
HP_OPHTHALMOPARESIS	200	-0.321188	-1.48943	0.00566038	0.30825	0.511097	1955	tags=26%, list=19%, signal=31%
SA_TRKA_RECEPTOR	17	-0.516207	-1.48985	0.0654397	0.308421	0.510856	2590	tags=53%, list=25%, signal=70%
GOBP_RNA_METHYLATION	30	-0.444748	-1.48987	0.0535373	0.308925	0.510146	2291	tags=47%, list=22%, signal=60%
GOBP_CEREBELLAR_PURKINJE_CELL_LAYER_DEVELOPMENT	18	-0.518407	-1.49033	0.0550285	0.308966	0.51009	1797	tags=33%, list=17%, signal=40%
BILD_MYC_ONCOGENIC_SIGNATURE	121	-0.34378	-1.48989	0.00761905	0.309443	0.509419	2717	tags=38%, list=26%, signal=51%
GOBP_SECONDARY_PALATE_DEVELOPMENT	15	0.599666	1.64207	0.00787402	0.309947	0.508712	2230	tags=40%, list=21%, signal=51%
HP_ABNORMALITY_OF_THE_POSTERIOR_PITUITARY	40	0.46045	1.63852	0.00625	0.317283	0.498553	2778	tags=43%, list=27%, signal=58%
GOMF_G_PROTEIN_COUPLED_AMINE_RECEPTOR_ACTIVITY	31	-0.447832	-1.48406	0.0362173	0.318322	0.497134	3281	tags=58%, list=32%, signal=85%
HAHTOLA_CTCL_CUTANEOUS	19	0.5489	1.63749	0.0147992	0.318549	0.496823	1006	tags=32%, list=10%, signal=35%
GOMF_PROTEIN_TRANSMEMBRANE_TRANSPORTER_ACTIVITY	24	-0.475028	-1.48413	0.0430328	0.318736	0.496569	2297	tags=46%, list=22%, signal=59%
REACTOME_FORMATION_OF_TUBULIN_FOLDING_INTERMEDIATES_BY_CCT_TRIC	25	-0.463548	-1.48222	0.044	0.320787	0.493783	1646	tags=36%, list=16%, signal=43%
HP_MEGALENCEPHALY	35	-0.425152	-1.48235	0.0304183	0.321081	0.493386	2691	tags=46%, list=26%, signal=61%
REACTOME_AMINE_LIGAND_BINDING_RECEPTORS	35	-0.437144	-1.48257	0.0415094	0.321129	0.49332	3281	tags=54%, list=32%, signal=79%
GOBP_NUCLEAR_TRANSCRIBED_MRNA_CATABOLIC_PROCESS	50	-0.40328	-1.48181	0.011257	0.321143	0.493301	1401	tags=30%, list=13%, signal=34%
HUMMEL_BURKITTS_LYMPHOMA_UP	28	0.501137	1.63383	0.0108696	0.321649	0.492618	1431	tags=39%, list=14%, signal=45%
HP_FOCAL_NON_MOTOR_SEIZURE	23	0.515483	1.63192	0.0244444	0.321722	0.492519	0	tags=4%, list=0%, signal=4%
GOMF_ISOPRENOID_BINDING	39	0.465988	1.63426	0.0153173	0.321966	0.49219	670	tags=23%, list=6%, signal=25%
PARK_TRETINOIN_RESPONSE_AND_PML_RARA_FUSION	23	0.523197	1.63294	0.0205761	0.322167	0.491919	1155	tags=26%, list=11%, signal=29%
HINATA_NFKB_TARGETS_KERATINOCYTE_DN	16	0.572464	1.63228	0.0142566	0.322265	0.491786	1894	tags=44%, list=18%, signal=53%
GAZDA_DIAMOND_BLACKFAN_ANEMIA_PROGENITOR_UP	26	0.50553	1.63521	0.0107759	0.322537	0.49142	2441	tags=50%, list=23%, signal=65%
CERIBELLI_PROMOTERS_INACTIVE_AND_BOUND_BY_NFY	20	0.547205	1.63452	0.0202429	0.322784	0.491088	1090	tags=25%, list=10%, signal=28%
NIKOLSKY_BREAST_CANCER_8Q23_Q24_AMPLICON	79	0.403258	1.62714	0.0111111	0.323893	0.489598	2165	tags=34%, list=21%, signal=43%
TOOKER_GEMCITABINE_RESISTANCE_DN	104	0.380584	1.6263	0.00193798	0.324669	0.488559	709	tags=13%, list=7%, signal=13%
OHGUCHI_LIVER_HNF4A_TARGETS_DN	127	0.369368	1.62562	0.00193798	0.324972	0.488153	1684	tags=28%, list=16%, signal=32%
REACTOME_INSERTION_OF_TAIL_ANCHORED_PROTEINS_INTO_THE_ENDOPLASMIC_RETICULUM_MEMBRANE	17	-0.522131	-1.47963	0.0546875	0.325002	0.488114	2785	tags=59%, list=27%, signal=80%
GOCC_EXTRINSIC_COMPONENT_OF_ORGANELLE_MEMBRANE	44	0.443302	1.62723	0.0146751	0.325087	0.488001	1358	tags=27%, list=13%, signal=31%
REACTOME_NUCLEAR_PORE_COMPLEX_NPC_DISASSEMBLY	32	-0.433544	-1.4798	0.0362595	0.325127	0.487947	926	tags=25%, list=9%, signal=27%
DORN_ADENOVIRUS_INFECTION_48HR_DN	28	-0.460829	-1.47903	0.0580524	0.325923	0.486886	2131	tags=43%, list=20%, signal=54%
REACTOME_DRUG_ADME	89	0.392778	1.62741	0.00860215	0.326135	0.486602	863	tags=20%, list=8%, signal=22%
HP_ABNORMAL_PREPUTIUM_MORPHOLOGY	27	0.504594	1.62839	0.02	0.326456	0.486175	1496	tags=37%, list=14%, signal=43%
HP_HEAD_TREMOR	28	0.493599	1.62874	0.0122951	0.327058	0.485375	723	tags=14%, list=7%, signal=15%
LI_DCP2_BOUND_MRNA	64	-0.380613	-1.47826	0.0247148	0.327168	0.485229	1657	tags=27%, list=16%, signal=31%
HP_NONIMMUNE_HYDROPS_FETALIS	40	-0.41984	-1.47786	0.0318091	0.327525	0.484756	1606	tags=40%, list=15%, signal=47%
GOBP_VIRION_ASSEMBLY	27	0.501135	1.62742	0.0213675	0.327588	0.484672	1210	tags=30%, list=12%, signal=33%
HP_HYPERLIPOPROTEINEMIA	33	0.477202	1.62286	0.0209205	0.327755	0.484451	2234	tags=39%, list=21%, signal=50%
REACTOME_APC_CDC20_MEDIATED_DEGRADATION_OF_NEK2A	23	-0.471432	-1.47719	0.0359281	0.327896	0.484264	2543	tags=39%, list=24%, signal=52%
REACTOME_LISTERIA_MONOCYTOGENES_ENTRY_INTO_HOST_CELLS	20	-0.498177	-1.47686	0.043299	0.328099	0.483996	2173	tags=45%, list=21%, signal=57%
WP_MONOAMINE_GPCRS	32	-0.443092	-1.47719	0.0377359	0.328454	0.483525	3281	tags=56%, list=32%, signal=82%
GOBP_HORMONE_METABOLIC_PROCESS	213	0.345956	1.62876	0.00193798	0.32851	0.483451	1905	tags=30%, list=18%, signal=35%
HP_ABNORMAL_LDL_CHOLESTEROL_CONCENTRATION	38	0.468048	1.6235	0.0121212	0.328943	0.48288	1392	tags=32%, list=13%, signal=36%
PYEON_CANCER_HEAD_AND_NECK_VS_CERVICAL_DN	16	0.566869	1.62291	0.0266393	0.32909	0.482685	766	tags=31%, list=7%, signal=34%
GOBP_B_CELL_HOMEOSTASIS	25	-0.466994	-1.47583	0.0397727	0.329895	0.481625	1102	tags=28%, list=11%, signal=31%
GOBP_REGULATION_OF_FATTY_ACID_METABOLIC_PROCESS	77	0.399118	1.62147	0.00193798	0.330095	0.481361	2547	tags=38%, list=24%, signal=49%
HALLMARK_PROTEIN_SECRETION	89	-0.358651	-1.47333	0.0163043	0.330481	0.480853	576	tags=15%, list=6%, signal=15%
HP_CUPPED_RIBS	18	-0.514177	-1.47348	0.0429907	0.330699	0.480566	1102	tags=39%, list=11%, signal=43%
HP_PARTIAL_DUPLICATION_OF_THE_PHALANX_OF_HAND	31	-0.448021	-1.47485	0.0442308	0.331003	0.480168	1726	tags=48%, list=17%, signal=58%
GARGALOVIC_RESPONSE_TO_OXIDIZED_PHOSPHOLIPIDS_BLUE_UP	78	-0.360046	-1.47356	0.0169811	0.331069	0.480081	2046	tags=33%, list=20%, signal=41%
HP_ABNORMAL_HDL_CHOLESTEROL_CONCENTRATION	22	0.523123	1.62049	0.0206186	0.3311	0.480041	2532	tags=45%, list=24%, signal=60%
GOBP_POSITIVE_REGULATION_OF_PROTEIN_LOCALIZATION_TO_NUCLEUS	71	-0.368982	-1.47377	0.0260708	0.331114	0.480022	2691	tags=38%, list=26%, signal=51%
JOHANSSON_GLIOMAGENESIS_BY_PDGFB_UP	50	-0.399666	-1.47503	0.0246212	0.331178	0.479938	1431	tags=28%, list=14%, signal=32%
GOBP_RESPONSE_TO_SALT_STRESS	23	-0.48328	-1.47382	0.0496032	0.3316	0.479385	2202	tags=48%, list=21%, signal=61%
GOBP_RNA_EXPORT_FROM_NUCLEUS	47	-0.406297	-1.47426	0.0302419	0.331794	0.479132	1389	tags=28%, list=13%, signal=32%
WP_CCL18_SIGNALING_PATHWAY	28	-0.448908	-1.47213	0.0423077	0.332055	0.478789	988	tags=21%, list=9%, signal=24%
GOMF_G_PROTEIN_ACTIVITY	37	-0.421352	-1.47386	0.0406504	0.332066	0.478776	2370	tags=38%, list=23%, signal=49%
HP_PARESTHESIA	95	-0.354069	-1.47221	0.00574713	0.332441	0.478285	1458	tags=24%, list=14%, signal=28%
HP_ANKLE_FLEXION_CONTRACTURE	36	0.463669	1.61891	0.0179283	0.333633	0.476731	287	tags=8%, list=3%, signal=9%
HP_PROMINENT_SUPERFICIAL_BLOOD_VESSELS	27	0.502928	1.6166	0.014433	0.333824	0.476483	1461	tags=33%, list=14%, signal=39%
HP_ABNORMAL_TRACHEOBRONCHIAL_MORPHOLOGY	227	0.341888	1.61684	0.00193798	0.334566	0.475518	2341	tags=31%, list=22%, signal=39%
HP_AUTOIMMUNE_HEMOLYTIC_ANEMIA	30	0.483761	1.61722	0.0190678	0.33505	0.47489	1832	tags=27%, list=18%, signal=32%
HP_ABNORMAL_LOWER_MOTOR_NEURON_MORPHOLOGY	19	-0.494447	-1.47054	0.0725191	0.335185	0.474715	2275	tags=47%, list=22%, signal=61%
HP_WRIST_FLEXION_CONTRACTURE	20	0.538347	1.61755	0.0173745	0.335633	0.474135	633	tags=10%, list=6%, signal=11%
GOBP_NEGATIVE_REGULATION_OF_INTRINSIC_APOPTOTIC_SIGNALING_PATHWAY	78	-0.367064	-1.46977	0.0132325	0.336394	0.473152	2320	tags=35%, list=22%, signal=44%
GOBP_RESPONSE_TO_TEMPERATURE_STIMULUS	138	-0.330005	-1.46842	0.00948767	0.338998	0.469803	1971	tags=27%, list=19%, signal=33%
GOBP_CLATHRIN_DEPENDENT_ENDOCYTOSIS	39	0.461403	1.61071	0.0118343	0.339874	0.468683	334	tags=15%, list=3%, signal=16%
GOBP_SECONDARY_ALCOHOL_METABOLIC_PROCESS	137	0.361752	1.61378	0.00193798	0.34015	0.46833	1757	tags=24%, list=17%, signal=29%
GOBP_PROSTATE_GLAND_DEVELOPMENT	42	-0.416531	-1.46721	0.040153	0.341257	0.466919	2691	tags=45%, list=26%, signal=61%
YAMASHITA_LIVER_CANCER_WITH_EPCAM_DN	16	0.556995	1.61071	0.0254403	0.341267	0.466906	1218	tags=38%, list=12%, signal=42%
ROESSLER_LIVER_CANCER_METASTASIS_UP	78	0.388728	1.61282	0.00204918	0.341343	0.466809	1196	tags=24%, list=11%, signal=27%
GOBP_FOREBRAIN_CELL_MIGRATION	44	-0.403542	-1.46656	0.0521235	0.341667	0.466397	2295	tags=32%, list=22%, signal=41%
HP_PROTRUDING_TONGUE	32	0.489518	1.60873	0.0242291	0.342048	0.465912	477	tags=13%, list=5%, signal=13%
GOMF_LYSOPHOSPHOLIPASE_ACTIVITY	19	0.553011	1.60924	0.035343	0.342077	0.465877	1829	tags=42%, list=18%, signal=51%
GOCC_PROTEASOME_CORE_COMPLEX	19	-0.511152	-1.46663	0.0470588	0.342119	0.465823	1905	tags=47%, list=18%, signal=58%
HP_INCREASED_INTRAMYOCELLULAR_LIPID_DROPLETS	15	-0.531627	-1.46612	0.0761523	0.342132	0.465806	324	tags=27%, list=3%, signal=27%
HP_ABNORMAL_BRONCHUS_MORPHOLOGY	120	0.370645	1.61087	0.004329	0.342295	0.465599	2162	tags=30%, list=21%, signal=37%
HP_VERRUCAE	17	0.551978	1.61129	0.0385439	0.342606	0.465205	1611	tags=41%, list=15%, signal=49%
GOBP_POSITIVE_REGULATION_OF_BLOOD_PRESSURE	29	0.490915	1.61179	0.0205339	0.342687	0.465102	2761	tags=38%, list=27%, signal=51%
HP_SEVERE_COMBINED_IMMUNODEFICIENCY	17	0.577969	1.60781	0.0161616	0.343071	0.464615	1192	tags=24%, list=11%, signal=27%
REACTOME_SIGNALLING_TO_ERKS	33	-0.436069	-1.46477	0.0446602	0.343652	0.463881	1158	tags=21%, list=11%, signal=24%
GOBP_CEREBRAL_CORTEX_RADIALLY_ORIENTED_CELL_MIGRATION	24	-0.477667	-1.46519	0.0613027	0.343809	0.463683	2089	tags=38%, list=20%, signal=47%
HP_IMPAIRED_PAIN_SENSATION	48	-0.395956	-1.46479	0.0171103	0.344194	0.463197	2395	tags=38%, list=23%, signal=48%
GOMF_SYNTAXIN_BINDING	60	-0.387782	-1.46242	0.0255403	0.348145	0.458239	1323	tags=22%, list=13%, signal=25%
KAAB_FAILED_HEART_ATRIUM_DN	111	-0.34417	-1.46187	0.0135397	0.348269	0.458086	1912	tags=27%, list=18%, signal=33%
JAZAERI_BREAST_CANCER_BRCA1_VS_BRCA2_DN	29	-0.442029	-1.46259	0.0373281	0.348326	0.458014	2221	tags=45%, list=21%, signal=57%
GOBP_RESPONSE_TO_HEAT	84	-0.357455	-1.46202	0.0114723	0.348449	0.457861	826	tags=19%, list=8%, signal=21%
YAO_TEMPORAL_RESPONSE_TO_PROGESTERONE_CLUSTER_10	55	-0.379681	-1.46153	0.0358491	0.348468	0.457837	1327	tags=25%, list=13%, signal=29%
YAO_TEMPORAL_RESPONSE_TO_PROGESTERONE_CLUSTER_13	127	-0.33949	-1.46118	0.0137795	0.348709	0.457536	1310	tags=27%, list=13%, signal=30%
HP_VOCAL_CORD_PARALYSIS	38	-0.418453	-1.46087	0.0398551	0.348832	0.457383	2376	tags=45%, list=23%, signal=58%
REACTOME_OVARIAN_TUMOR_DOMAIN_PROTEASES	33	-0.425689	-1.45928	0.061144	0.351422	0.454171	2613	tags=39%, list=25%, signal=52%
REACTOME_FLT3_SIGNALING	37	-0.42478	-1.45928	0.0522088	0.352004	0.453453	2486	tags=43%, list=24%, signal=57%
GOBP_EPOXYGENASE_P450_PATHWAY	18	0.55479	1.59855	0.0245399	0.352424	0.452934	2800	tags=61%, list=27%, signal=83%
GOMF_ATPASE_COUPLED_TRANSMEMBRANE_TRANSPORTER_ACTIVITY	80	0.395009	1.59932	0.00625	0.353176	0.452009	1106	tags=21%, list=11%, signal=24%
REACTOME_CYTOCHROME_P450_ARRANGED_BY_SUBSTRATE_TYPE	61	0.412427	1.59867	0.00842105	0.353525	0.45158	2607	tags=49%, list=25%, signal=65%
REACTOME_CARGO_CONCENTRATION_IN_THE_ER	25	-0.461778	-1.45792	0.0505837	0.353968	0.451036	2418	tags=44%, list=23%, signal=57%
GOBP_PROTEIN_FOLDING	188	-0.318951	-1.45763	0.00547445	0.354118	0.450852	1763	tags=24%, list=17%, signal=28%
SHAFFER_IRF4_MULTIPLE_MYELOMA_PROGRAM	25	0.501868	1.59935	0.0276008	0.354474	0.450415	2065	tags=36%, list=20%, signal=45%
REACTOME_DNA_DAMAGE_TELOMERE_STRESS_INDUCED_SENESCENCE	22	0.526183	1.59973	0.0204918	0.354807	0.450008	795	tags=27%, list=8%, signal=29%
HP_HEPATOCELLULAR_ADENOMA	15	0.563642	1.60288	0.0295983	0.354866	0.449935	1279	tags=40%, list=12%, signal=46%
HP_BRONCHIECTASIS	95	0.379734	1.59612	0.00422833	0.354932	0.449854	441	tags=13%, list=4%, signal=13%
KEGG_GLUTATHIONE_METABOLISM	47	-0.398461	-1.45703	0.0359168	0.355068	0.449688	1453	tags=26%, list=14%, signal=30%
ROSS_ACUTE_MYELOID_LEUKEMIA_CBF	61	0.411997	1.60168	0.0119284	0.355219	0.449504	2490	tags=31%, list=24%, signal=41%
BURTON_ADIPOGENESIS_PEAK_AT_8HR	28	0.488735	1.59543	0.0259179	0.355407	0.449274	436	tags=14%, list=4%, signal=15%
GOBP_REGULATION_OF_MICROGLIAL_CELL_ACTIVATION	15	0.582006	1.60214	0.0365112	0.355448	0.449223	491	tags=27%, list=5%, signal=28%
GOCC_PROTEIN_DNA_COMPLEX	89	0.384736	1.60001	0.00193798	0.355518	0.449138	1542	tags=34%, list=15%, signal=39%
HP_MELANOMA	65	0.418731	1.601	0.00854701	0.355613	0.449023	2247	tags=35%, list=22%, signal=45%
HP_OROMOTOR_APRAXIA	21	0.52464	1.60047	0.0208768	0.355655	0.448971	1884	tags=38%, list=18%, signal=46%
HP_DELAYED_CLOSURE_OF_THE_ANTERIOR_FONTANELLE	25	0.490856	1.59624	0.0263158	0.355984	0.44857	1461	tags=32%, list=14%, signal=37%
MOHANKUMAR_HOXA1_TARGETS_UP	285	-0.299219	-1.45616	0.00181488	0.356635	0.447776	1325	tags=20%, list=13%, signal=22%
HP_EEG_WITH_POLYSPIKE_WAVE_COMPLEXES	34	0.458732	1.59633	0.0142276	0.357093	0.447218	591	tags=18%, list=6%, signal=19%
GOBP_RENAL_SYSTEM_PROCESS_INVOLVED_IN_REGULATION_OF_SYSTEMIC_ARTERIAL_BLOOD_PRESSURE	23	0.507068	1.59237	0.0318725	0.359462	0.444347	2025	tags=39%, list=19%, signal=48%
HP_BLOODY_DIARRHEA	36	0.44939	1.5925	0.0183299	0.360478	0.443121	2613	tags=33%, list=25%, signal=44%
REACTOME_FGFR2_ALTERNATIVE_SPLICING	20	-0.485041	-1.45261	0.0674157	0.360622	0.442948	1859	tags=50%, list=18%, signal=61%
GOBP_RESPONSE_TO_ESTROGEN	51	-0.397379	-1.4543	0.0412758	0.360653	0.44291	2797	tags=41%, list=27%, signal=56%
DAZARD_UV_RESPONSE_CLUSTER_G4	18	0.541353	1.59284	0.0380762	0.360884	0.442632	3280	tags=56%, list=32%, signal=81%
HP_ABNORMAL_MYOCARDIUM_MORPHOLOGY	437	-0.28527	-1.45276	0.00177936	0.360886	0.44263	2485	tags=30%, list=24%, signal=38%
MONNIER_POSTRADIATION_TUMOR_ESCAPE_UP	264	-0.299394	-1.45396	0.00177936	0.360953	0.442549	2445	tags=34%, list=23%, signal=43%
JAERVINEN_AMPLIFIED_IN_LARYNGEAL_CANCER	25	-0.463587	-1.45219	0.0483559	0.361066	0.442413	3320	tags=64%, list=32%, signal=94%
GOBP_PODOSOME_ASSEMBLY	19	-0.482351	-1.45287	0.0625	0.361203	0.442249	2779	tags=53%, list=27%, signal=72%
REACTOME_TRANSCRIPTIONAL_REGULATION_BY_RUNX1	137	-0.327271	-1.45321	0.00948767	0.361561	0.441818	1542	tags=26%, list=15%, signal=30%
REACTOME_SIGNALING_BY_FGFR2	58	-0.384104	-1.45345	0.0296443	0.361591	0.441782	2416	tags=40%, list=23%, signal=51%
GOBP_CEREBELLAR_CORTEX_DEVELOPMENT	36	-0.41952	-1.45287	0.0484848	0.361774	0.441562	2401	tags=36%, list=23%, signal=47%
REACTOME_GOLGI_TO_ER_RETROGRADE_TRANSPORT	121	-0.331278	-1.44966	0.011583	0.363243	0.439803	1831	tags=26%, list=18%, signal=32%
GOBP_PINOCYTOSIS	21	0.523735	1.58807	0.021978	0.36341	0.439603	907	tags=24%, list=9%, signal=26%
BIOCARTA_TEL_PATHWAY	16	-0.510008	-1.44977	0.0600375	0.363573	0.439408	467	tags=19%, list=4%, signal=20%
HALLMARK_UNFOLDED_PROTEIN_RESPONSE	79	-0.357997	-1.44989	0.0252918	0.363857	0.439069	614	tags=16%, list=6%, signal=17%
HP_EXERCISE_INTOLERANCE	74	-0.36299	-1.44998	0.0194175	0.364207	0.438651	2389	tags=35%, list=23%, signal=45%
HP_HIP_CONTRACTURE	37	0.454995	1.58868	0.0136187	0.364406	0.438414	287	tags=11%, list=3%, signal=11%
GOMF_MONOCARBOXYLIC_ACID_BINDING	77	0.394111	1.58965	0.00642398	0.364501	0.438302	670	tags=19%, list=6%, signal=21%
WENG_POR_TARGETS_LIVER_UP	38	0.461372	1.58911	0.0107991	0.364564	0.438226	1908	tags=29%, list=18%, signal=35%
HP_NASOGASTRIC_TUBE_FEEDING	28	-0.449322	-1.45007	0.0664062	0.364621	0.438158	1171	tags=29%, list=11%, signal=32%
GOBP_REGULATION_OF_DNA_RECOMBINATION	71	0.395513	1.5881	0.0177778	0.364674	0.438095	2222	tags=35%, list=21%, signal=44%
REACTOME_HIV_INFECTION	196	-0.30937	-1.45047	0.00743494	0.364791	0.437955	1200	tags=23%, list=12%, signal=26%
TIEN_INTESTINE_PROBIOTICS_6HR_UP	43	-0.410747	-1.45013	0.0532319	0.365055	0.437642	1186	tags=28%, list=11%, signal=31%
REACTOME_HCMV_INFECTION	86	0.386821	1.58986	0.0132743	0.365255	0.437404	1210	tags=23%, list=12%, signal=26%
GOBP_VACUOLAR_TRANSPORT	127	0.361899	1.58667	0.00210526	0.366021	0.436494	1623	tags=27%, list=16%, signal=31%
HP_BIFID_SCROTUM	25	-0.455517	-1.44807	0.0640301	0.366062	0.436446	1874	tags=36%, list=18%, signal=44%
HP_ABNORMALITY_OF_THE_GLABELLA	15	-0.513426	-1.44826	0.0750507	0.366127	0.436368	1772	tags=40%, list=17%, signal=48%
GOMF_UNFOLDED_PROTEIN_BINDING	103	-0.343253	-1.44759	0.015625	0.366594	0.435815	1461	tags=23%, list=14%, signal=27%
GOBP_NEGATIVE_REGULATION_OF_BMP_SIGNALING_PATHWAY	32	-0.428044	-1.44613	0.0490798	0.368425	0.433651	2575	tags=44%, list=25%, signal=58%
RICKMAN_METASTASIS_UP	190	-0.310006	-1.44626	0.00912409	0.368689	0.43334	2247	tags=34%, list=22%, signal=42%
REACTOME_TRANSPORT_OF_THE_SLBP_DEPENDANT_MATURE_MRNA	28	-0.447459	-1.44643	0.0637066	0.368861	0.433137	865	tags=25%, list=8%, signal=27%
GOBP_DNA_RECOMBINATION	190	0.338591	1.585	0.00193798	0.369418	0.432481	1511	tags=27%, list=15%, signal=31%
GOMF_MONOOXYGENASE_ACTIVITY	94	0.3751	1.58413	0.00394477	0.370567	0.431134	2089	tags=34%, list=20%, signal=42%
GOBP_PROTEIN_TRANSMEMBRANE_IMPORT_INTO_INTRACELLULAR_ORGANELLE	36	-0.422539	-1.44407	0.0544747	0.371927	0.429542	1398	tags=22%, list=13%, signal=26%
GOCC_MICROTUBULE_PLUS_END	16	-0.526778	-1.44318	0.0800821	0.372446	0.428937	1305	tags=38%, list=13%, signal=43%
MYLLYKANGAS_AMPLIFICATION_HOT_SPOT_23	18	-0.491892	-1.44409	0.0761719	0.372456	0.428925	1748	tags=33%, list=17%, signal=40%
REACTOME_CELLULAR_RESPONSE_TO_HEAT_STRESS	92	-0.345977	-1.44365	0.023301	0.372469	0.42891	1353	tags=20%, list=13%, signal=22%
HP_ORGANIC_ACIDURIA	79	-0.354449	-1.44432	0.00998004	0.372473	0.428905	1252	tags=22%, list=12%, signal=24%
RHODES_CANCER_META_SIGNATURE	52	-0.385228	-1.44339	0.0447761	0.372529	0.42884	889	tags=21%, list=9%, signal=23%
HP_ELEVATED_URINARY_CARBOXYLIC_ACID	65	-0.373178	-1.44225	0.0333333	0.372975	0.42832	1252	tags=25%, list=12%, signal=28%
GARY_CD5_TARGETS_DN	285	-0.295635	-1.44196	0.00178571	0.373133	0.428136	2046	tags=28%, list=20%, signal=34%
KIM_HYPOXIA	15	-0.52919	-1.44226	0.0863971	0.373536	0.427668	2561	tags=40%, list=25%, signal=53%
GOCC_CHAPERONE_COMPLEX	35	-0.431192	-1.44226	0.0661479	0.374118	0.426991	1683	tags=37%, list=16%, signal=44%
HP_INFLAMMATION_OF_THE_LARGE_INTESTINE	63	0.411686	1.58041	0.0121212	0.375262	0.425666	2139	tags=29%, list=21%, signal=36%
GOBP_V_D_J_RECOMBINATION	15	0.567577	1.58064	0.0355731	0.376088	0.424711	1580	tags=47%, list=15%, signal=55%
GOBP_POSITIVE_REGULATION_OF_DNA_METABOLIC_PROCESS	204	0.333667	1.5811	0.00193798	0.376218	0.424561	1555	tags=26%, list=15%, signal=30%
GOCC_ENDOLYSOSOME_MEMBRANE	16	0.56244	1.57859	0.0265306	0.376372	0.424383	1403	tags=38%, list=13%, signal=43%
GOBP_REGULATION_OF_CELL_PROJECTION_ASSEMBLY	145	0.351497	1.57907	0.00208333	0.376423	0.424324	1703	tags=24%, list=16%, signal=28%
REACTOME_BUDDING_AND_MATURATION_OF_HIV_VIRION	20	0.516364	1.58153	0.0143443	0.376449	0.424294	1210	tags=35%, list=12%, signal=40%
LUI_THYROID_CANCER_CLUSTER_2	30	0.476484	1.57937	0.021097	0.376877	0.4238	1011	tags=13%, list=10%, signal=15%
REACTOME_DNA_DOUBLE_STRAND_BREAK_REPAIR	110	0.365395	1.57656	0.00193798	0.379372	0.420934	1573	tags=30%, list=15%, signal=35%
HP_EEG_WITH_FOCAL_SPIKES	21	0.51476	1.57698	0.0358566	0.379626	0.420644	591	tags=19%, list=6%, signal=20%
GOBP_POSITIVE_REGULATION_OF_CELL_CYCLE_G1_S_PHASE_TRANSITION	44	-0.402414	-1.43887	0.0458333	0.379777	0.420471	2546	tags=43%, list=24%, signal=57%
REACTOME_TRANSCRIPTIONAL_ACTIVATION_OF_MITOCHONDRIAL_BIOGENESIS	44	-0.401211	-1.4391	0.043222	0.379794	0.420452	1839	tags=27%, list=18%, signal=33%
GOMF_LIGASE_ACTIVITY	109	-0.338532	-1.43771	0.0271318	0.382027	0.417906	899	tags=19%, list=9%, signal=21%
WP_CILIARY_LANDSCAPE	142	-0.324277	-1.43739	0.00957854	0.382238	0.417666	2001	tags=30%, list=19%, signal=37%
HP_MALIGNANT_GENITOURINARY_TRACT_TUMOR	22	-0.47045	-1.43705	0.0711539	0.382567	0.417292	1570	tags=50%, list=15%, signal=59%
KEGG_PORPHYRIN_AND_CHLOROPHYLL_METABOLISM	39	0.453535	1.57327	0.0120968	0.385824	0.41361	1484	tags=31%, list=14%, signal=36%
HP_HEPATITIS	64	0.398848	1.57255	0.0107066	0.386292	0.413084	1705	tags=22%, list=16%, signal=26%
HP_ABNORMALITY_OF_LIPOPROTEIN_CHOLESTEROL_CONCENTRATION	49	0.425122	1.57342	0.0145228	0.386797	0.412517	2632	tags=43%, list=25%, signal=57%
REACTOME_PROGRAMMED_CELL_DEATH	182	-0.310447	-1.43451	0.00917431	0.38866	0.41043	1046	tags=18%, list=10%, signal=19%
MA_MYELOID_DIFFERENTIATION_DN	35	-0.421792	-1.43401	0.0440613	0.389346	0.409665	1546	tags=26%, list=15%, signal=30%
LEE_CALORIE_RESTRICTION_NEOCORTEX_DN	50	-0.384063	-1.43271	0.0491159	0.390926	0.407906	1782	tags=32%, list=17%, signal=38%
GOCC_NUCLEAR_PERIPHERY	102	-0.34006	-1.43305	0.022	0.391241	0.407555	1094	tags=20%, list=11%, signal=22%
HP_RHIZOMELIA	47	-0.390189	-1.43271	0.0405405	0.391528	0.407237	2592	tags=45%, list=25%, signal=59%
REACTOME_ER_QUALITY_CONTROL_COMPARTMENT_ERQC	20	-0.482306	-1.43204	0.0760456	0.392067	0.406639	1021	tags=30%, list=10%, signal=33%
GOCC_PHOTORECEPTOR_INNER_SEGMENT	47	-0.391582	-1.43108	0.0465116	0.393329	0.405244	1077	tags=19%, list=10%, signal=21%
HP_SHORT_THORAX	25	-0.455338	-1.4308	0.0777989	0.39349	0.405066	2048	tags=28%, list=20%, signal=35%
VANHARANTA_UTERINE_FIBROID_WITH_7Q_DELETION_UP	42	-0.410151	-1.43126	0.0493097	0.393491	0.405065	1993	tags=40%, list=19%, signal=50%
HP_DECREASED_CIRCULATING_GONADOTROPIN_CONCENTRATION	22	0.506487	1.56894	0.0323887	0.393824	0.404698	3869	tags=64%, list=37%, signal=101%
PECE_MAMMARY_STEM_CELL_UP	111	-0.328011	-1.4302	0.0210325	0.393849	0.404671	1646	tags=29%, list=16%, signal=34%
HP_INCREASED_MUSCLE_LIPID_CONTENT	27	-0.445165	-1.43035	0.0704501	0.394028	0.404473	1253	tags=26%, list=12%, signal=29%
HP_GASTROINTESTINAL_ATRESIA	62	0.404522	1.56919	0.016	0.39447	0.403986	2778	tags=40%, list=27%, signal=55%
KEGG_BIOSYNTHESIS_OF_UNSATURATED_FATTY_ACIDS	20	0.514986	1.56634	0.0321285	0.394803	0.40362	1897	tags=45%, list=18%, signal=55%
GOBP_REGULATION_OF_INTRINSIC_APOPTOTIC_SIGNALING_PATHWAY	137	-0.325253	-1.42938	0.0114943	0.395411	0.402951	2173	tags=32%, list=21%, signal=40%
HP_ABNORMALITY_OF_THUMB_PHALANX	142	-0.31944	-1.42886	0.0222635	0.395577	0.402769	1990	tags=33%, list=19%, signal=40%
GOCC_MEMBRANE_COAT	75	-0.357557	-1.429	0.0263653	0.395768	0.402559	703	tags=12%, list=7%, signal=13%
GOCC_SPLICEOSOMAL_SNRNP_COMPLEX	27	-0.447303	-1.4285	0.0654762	0.395943	0.402368	2037	tags=63%, list=20%, signal=78%
GOBP_REGULATION_OF_DNA_REPAIR	128	0.35229	1.5664	0.00193798	0.395957	0.402352	2279	tags=36%, list=22%, signal=45%
HP_BILIARY_TRACT_ABNORMALITY	68	0.395481	1.56683	0.0123457	0.396184	0.402103	2525	tags=40%, list=24%, signal=52%
GOBP_ALCOHOL_METABOLIC_PROCESS	316	0.315935	1.56741	0.00193798	0.397121	0.401077	2107	tags=26%, list=20%, signal=32%
GOBP_NEGATIVE_REGULATION_OF_PLASMA_MEMBRANE_BOUNDED_CELL_PROJECTION_ASSEMBLY	25	0.490848	1.56451	0.0360169	0.39745	0.400717	1594	tags=28%, list=15%, signal=33%
WP_VASOPRESSINREGULATED_WATER_REABSORPTION	38	0.446162	1.56684	0.0173913	0.39752	0.400641	1067	tags=21%, list=10%, signal=23%
ZHAN_MULTIPLE_MYELOMA_CD1_VS_CD2_DN	36	0.451284	1.5647	0.024948	0.398295	0.399795	2382	tags=33%, list=23%, signal=43%
HP_SQUAMOUS_CELL_CARCINOMA	52	0.415229	1.56265	0.0207039	0.401534	0.396277	2247	tags=38%, list=22%, signal=49%
GOBP_NUCLEOTIDE_SUGAR_METABOLIC_PROCESS	32	0.466086	1.56156	0.029724	0.401891	0.395892	1424	tags=34%, list=14%, signal=40%
GOBP_NEGATIVE_REGULATION_OF_AMYLOID_PRECURSOR_PROTEIN_CATABOLIC_PROCESS	20	-0.490638	-1.42597	0.0814394	0.40195	0.395828	1676	tags=35%, list=16%, signal=42%
REACTOME_HOMOLOGY_DIRECTED_REPAIR	83	0.37502	1.56183	0.0104603	0.40247	0.395266	2304	tags=41%, list=22%, signal=52%
GOBP_EXTRACELLULAR_VESICLE_BIOGENESIS	19	0.527393	1.5609	0.0390947	0.402511	0.395223	751	tags=32%, list=7%, signal=34%
HP_LIMB_TREMOR	16	-0.49891	-1.42495	0.0844278	0.404061	0.393553	1015	tags=31%, list=10%, signal=35%
REACTOME_M_PHASE	305	-0.291783	-1.42435	0.00567108	0.405085	0.392453	1803	tags=26%, list=17%, signal=30%
REACTOME_TCF_DEPENDENT_SIGNALING_IN_RESPONSE_TO_WNT	138	-0.323235	-1.42368	0.0075188	0.406289	0.391165	874	tags=18%, list=8%, signal=20%
REACTOME_SUMOYLATION_OF_RNA_BINDING_PROTEINS	42	-0.395715	-1.42326	0.0651341	0.406809	0.39061	865	tags=21%, list=8%, signal=23%
FLECHNER_PBL_KIDNEY_TRANSPLANT_OK_VS_DONOR_UP	119	-0.324312	-1.42219	0.0223464	0.40728	0.390106	1361	tags=24%, list=13%, signal=27%
REACTOME_REGULATION_OF_NF_KAPPA_B_SIGNALING	17	-0.490436	-1.42227	0.100791	0.407667	0.389694	2593	tags=35%, list=25%, signal=47%
GOBP_MITOCHONDRIAL_FUSION	27	-0.447301	-1.42272	0.063745	0.407686	0.389674	1113	tags=26%, list=11%, signal=29%
REACTOME_MISMATCH_REPAIR	15	0.555702	1.55858	0.0366599	0.408195	0.389132	1303	tags=40%, list=13%, signal=46%
BROWNE_HCMV_INFECTION_10HR_DN	39	-0.404426	-1.4223	0.0567515	0.408202	0.389125	2610	tags=41%, list=25%, signal=55%
GOBP_REGULATION_OF_MACROPHAGE_ACTIVATION	39	0.444671	1.55704	0.0186335	0.40873	0.388563	1354	tags=28%, list=13%, signal=32%
GOBP_IRON_ION_HOMEOSTASIS	65	0.397245	1.55741	0.0111359	0.409009	0.388267	1631	tags=28%, list=16%, signal=33%
KAAB_FAILED_HEART_ATRIUM_UP	26	0.473544	1.55768	0.0197628	0.409515	0.38773	2649	tags=62%, list=25%, signal=82%
GOBP_RESPONSE_TO_AMINO_ACID_STARVATION	40	-0.402643	-1.42044	0.0691589	0.41145	0.385683	2062	tags=35%, list=20%, signal=43%
HP_RECURRENT_ASPIRATION_PNEUMONIA	20	-0.482219	-1.41757	0.088632	0.411939	0.385167	1948	tags=40%, list=19%, signal=49%
NIKOLSKY_BREAST_CANCER_20Q12_Q13_AMPLICON	68	-0.364314	-1.41708	0.0333988	0.41204	0.385061	2475	tags=35%, list=24%, signal=46%
GOCC_U2_TYPE_SPLICEOSOMAL_COMPLEX	40	-0.398446	-1.41772	0.0599251	0.412139	0.384956	1037	tags=33%, list=10%, signal=36%
GOBP_INSULIN_SECRETION_INVOLVED_IN_CELLULAR_RESPONSE_TO_GLUCOSE_STIMULUS	44	-0.39792	-1.41718	0.0588235	0.412374	0.384709	1710	tags=25%, list=16%, signal=30%
CAIRO_HEPATOBLASTOMA_CLASSES_UP	440	-0.27687	-1.4178	0.00177936	0.412536	0.384538	1730	tags=25%, list=17%, signal=28%
HP_HYPERAMMONEMIA	54	-0.375601	-1.41887	0.0471698	0.41271	0.384355	1670	tags=30%, list=16%, signal=35%
HP_NORMOCHROMIC_ANEMIA	28	-0.437742	-1.41787	0.0710173	0.41295	0.384103	1296	tags=39%, list=12%, signal=45%
BIOCARTA_PROTEASOME_PATHWAY	18	-0.483686	-1.41833	0.0668016	0.412983	0.384068	817	tags=33%, list=8%, signal=36%
HP_ABNORMAL_MOTOR_NERVE_CONDUCTION_VELOCITY	43	-0.396279	-1.41897	0.0434783	0.413057	0.38399	981	tags=19%, list=9%, signal=20%
WP_CAMKK2_PATHWAY	32	-0.418874	-1.41842	0.0493097	0.413367	0.383664	687	tags=19%, list=7%, signal=20%
BIOCARTA_MET_PATHWAY	33	-0.422265	-1.41794	0.052	0.413388	0.383642	2494	tags=42%, list=24%, signal=56%
WP_7Q1123_COPY_NUMBER_VARIATION_SYNDROME	68	0.397579	1.55502	0.0189394	0.413564	0.383457	1250	tags=22%, list=12%, signal=25%
GOMF_ACTIVE_TRANSMEMBRANE_TRANSPORTER_ACTIVITY	260	-0.29408	-1.41901	0.00914077	0.413568	0.383453	2301	tags=32%, list=22%, signal=39%
REACTOME_NERVOUS_SYSTEM_DEVELOPMENT	459	-0.278872	-1.41916	0.00177936	0.413823	0.383185	1718	tags=21%, list=17%, signal=24%
GOMF_ARACHIDONIC_ACID_MONOOXYGENASE_ACTIVITY	18	0.535077	1.55443	0.0378151	0.413946	0.383056	2800	tags=61%, list=27%, signal=83%
KOBAYASHI_RESPONSE_TO_ROMIDEPSIN	15	-0.51571	-1.41924	0.08125	0.41416	0.382831	3978	tags=80%, list=38%, signal=129%
HP_BROAD_THUMB	54	-0.37948	-1.4158	0.0464217	0.414909	0.382047	2592	tags=43%, list=25%, signal=56%
HP_ABNORMAL_EYELID_PHYSIOLOGY	32	-0.42606	-1.41535	0.060219	0.415517	0.381411	2067	tags=34%, list=20%, signal=43%
GOBP_REGULATION_OF_DENDRITE_EXTENSION	19	-0.479854	-1.4148	0.0852713	0.415823	0.381091	1207	tags=32%, list=12%, signal=36%
HP_WEAKNESS_OF_THE_INTRINSIC_HAND_MUSCLES	16	-0.507856	-1.41485	0.104673	0.416287	0.380607	3350	tags=56%, list=32%, signal=83%
REACTOME_LDL_CLEARANCE	18	0.52559	1.55314	0.0368852	0.416429	0.380459	2278	tags=50%, list=22%, signal=64%
GOBP_FATTY_ACID_METABOLIC_PROCESS	347	0.307421	1.55265	0.00193798	0.416535	0.380348	2437	tags=33%, list=23%, signal=41%
SPIELMAN_LYMPHOBLAST_EUROPEAN_VS_ASIAN_DN	457	-0.276742	-1.41353	0.00177936	0.418128	0.378691	1817	tags=23%, list=17%, signal=27%
HP_BONE_SPICULE_PIGMENTATION_OF_THE_RETINA	36	-0.412484	-1.41367	0.0500963	0.418317	0.378495	2344	tags=39%, list=23%, signal=50%
GOBP_REGULATION_OF_DOUBLE_STRAND_BREAK_REPAIR_VIA_NONHOMOLOGOUS_END_JOINING	15	0.557601	1.55153	0.0420842	0.418491	0.378314	1511	tags=40%, list=15%, signal=47%
GOBP_POSITIVE_REGULATION_OF_PROTEIN_POLYMERIZATION	63	-0.357511	-1.41201	0.0404624	0.419855	0.3769	1583	tags=30%, list=15%, signal=35%
REACTOME_MITOTIC_METAPHASE_AND_ANAPHASE	205	-0.298886	-1.41258	0.00924214	0.420102	0.376646	1651	tags=25%, list=16%, signal=30%
GOMF_PROMOTER_SPECIFIC_CHROMATIN_BINDING	48	-0.381267	-1.41228	0.044	0.420284	0.376457	1712	tags=31%, list=16%, signal=37%
GOMF_DOUBLE_STRANDED_RNA_BINDING	43	-0.396313	-1.41203	0.0526316	0.420403	0.376334	725	tags=23%, list=7%, signal=25%
GOBP_CD8_POSITIVE_ALPHA_BETA_T_CELL_ACTIVATION	15	-0.516645	-1.41104	0.0929293	0.421863	0.374829	1911	tags=40%, list=18%, signal=49%
HP_DECREASED_SKULL_OSSIFICATION	28	-0.433012	-1.41053	0.0550285	0.422741	0.373926	2118	tags=43%, list=20%, signal=54%
GOMF_ATPASE_COUPLED_INTRAMEMBRANE_LIPID_TRANSPORTER_ACTIVITY	19	0.529578	1.5497	0.0178926	0.422855	0.373809	523	tags=21%, list=5%, signal=22%
HP_KNEE_FLEXION_CONTRACTURE	68	0.391059	1.54878	0.0100604	0.423024	0.373635	953	tags=16%, list=9%, signal=18%
GOCC_SYNAPTIC_VESICLE_MEMBRANE	96	0.367523	1.54904	0.010352	0.42347	0.373177	761	tags=16%, list=7%, signal=17%
HP_MYOKYMIA	15	0.551286	1.54769	0.0510397	0.425047	0.371563	723	tags=27%, list=7%, signal=29%
MISSIAGLIA_REGULATED_BY_METHYLATION_DN	89	0.369843	1.54647	0.0060241	0.426207	0.37038	1534	tags=30%, list=15%, signal=35%
GOMF_OXIDOREDUCTASE_ACTIVITY_ACTING_ON_PAIRED_DONORS_WITH_INCORPORATION_OR_REDUCTION_OF_MOLECULAR_OXYGEN	141	0.34777	1.54684	0.00206612	0.426365	0.370218	2533	tags=33%, list=24%, signal=43%
REACTOME_CONSTITUTIVE_SIGNALING_BY_LIGAND_RESPONSIVE_EGFR_CANCER_VARIANTS	19	-0.476386	-1.40882	0.0724346	0.426869	0.369705	951	tags=32%, list=9%, signal=35%
DAIRKEE_CANCER_PRONE_RESPONSE_BPA	40	-0.409543	-1.40853	0.0531496	0.427127	0.369443	1383	tags=30%, list=13%, signal=34%
HP_THYROIDITIS	37	0.439244	1.54386	0.021611	0.427521	0.369043	1905	tags=24%, list=18%, signal=30%
WP_BASE_EXCISION_REPAIR	30	0.467934	1.5442	0.029106	0.427658	0.368904	2179	tags=53%, list=21%, signal=67%
GOBP_RESPONSE_TO_TOPOLOGICALLY_INCORRECT_PROTEIN	138	-0.319385	-1.40803	0.00795229	0.427884	0.368674	1778	tags=26%, list=17%, signal=31%
REACTOME_AMINO_ACIDS_REGULATE_MTORC1	45	0.422508	1.54423	0.0218341	0.428924	0.36762	788	tags=24%, list=8%, signal=26%
CHNG_MULTIPLE_MYELOMA_HYPERPLOID_DN	24	-0.450555	-1.40742	0.0821918	0.428994	0.367549	922	tags=25%, list=9%, signal=27%
REACTOME_RHO_GTPASES_ACTIVATE_NADPH_OXIDASES	23	0.497216	1.5445	0.0359551	0.429474	0.367063	1818	tags=26%, list=17%, signal=32%
CHIANG_LIVER_CANCER_SUBCLASS_UNANNOTATED_DN	150	-0.310798	-1.40631	0.0172084	0.429583	0.366953	1333	tags=22%, list=13%, signal=25%
REACTOME_NEGATIVE_REGULATION_OF_MET_ACTIVITY	20	-0.475689	-1.40686	0.0938086	0.429923	0.366609	2173	tags=45%, list=21%, signal=57%
GOBP_GRANULOCYTE_DIFFERENTIATION	29	-0.433776	-1.40639	0.0802348	0.42996	0.366572	1523	tags=38%, list=15%, signal=44%
REACTOME_ASSOCIATION_OF_TRIC_CCT_WITH_TARGET_PROTEINS_DURING_BIOSYNTHESIS	34	-0.416193	-1.40653	0.0671642	0.430162	0.366368	1839	tags=29%, list=18%, signal=36%
GOMF_GLYCOLIPID_BINDING	23	0.497339	1.54454	0.0349345	0.430706	0.365819	1152	tags=35%, list=11%, signal=39%
REACTOME_PLASMA_LIPOPROTEIN_ASSEMBLY_REMODELING_AND_CLEARANCE	71	0.383156	1.54222	0.00621118	0.431375	0.365145	1403	tags=30%, list=13%, signal=34%
GOBP_SPLICEOSOMAL_COMPLEX_ASSEMBLY	28	-0.432119	-1.4037	0.0666667	0.432593	0.36392	698	tags=25%, list=7%, signal=27%
GOCC_PRECATALYTIC_SPLICEOSOME	21	-0.470789	-1.40378	0.0836653	0.433013	0.363499	1037	tags=43%, list=10%, signal=48%
HP_NEOPLASM_OF_THE_SKELETAL_SYSTEM	77	-0.345185	-1.40325	0.0350195	0.433254	0.363258	1570	tags=26%, list=15%, signal=30%
BIOCARTA_CHEMICAL_PATHWAY	18	-0.486183	-1.40473	0.0909091	0.433387	0.363124	352	tags=11%, list=3%, signal=11%
REACTOME_RNA_POLYMERASE_II_TRANSCRIBES_SNRNA_GENES	34	-0.418933	-1.40381	0.0703422	0.433531	0.36298	1351	tags=38%, list=13%, signal=44%
GOMF_ACETYLCHOLINE_RECEPTOR_ACTIVITY	20	-0.45975	-1.40402	0.0980769	0.43354	0.362971	3193	tags=60%, list=31%, signal=86%
REACTOME_DOWNREGULATION_OF_SMAD2_3_SMAD4_TRANSCRIPTIONAL_ACTIVITY	26	-0.44214	-1.4041	0.0887246	0.433915	0.362595	1398	tags=27%, list=13%, signal=31%
GOBP_ACTIN_NUCLEATION	36	0.439151	1.5406	0.029106	0.434011	0.362499	1752	tags=33%, list=17%, signal=40%
HP_ABNORMAL_HEMOGLOBIN	50	-0.383781	-1.40422	0.0550285	0.434149	0.362361	1898	tags=38%, list=18%, signal=46%
HP_ABNORMALITY_OF_HEPATOBILIARY_SYSTEM_PHYSIOLOGY	158	-0.313185	-1.40271	0.0128205	0.434195	0.362315	2463	tags=34%, list=24%, signal=44%
HP_PREMATURELY_AGED_APPEARANCE	118	0.350804	1.5401	0.00625	0.434221	0.362289	2314	tags=36%, list=22%, signal=46%
HP_INTESTINAL_ATRESIA	48	0.419449	1.54082	0.01875	0.434582	0.361928	2688	tags=42%, list=26%, signal=56%
GOBP_PROTEIN_LOCALIZATION_TO_GOLGI_APPARATUS	23	-0.459302	-1.4019	0.0740741	0.435252	0.36126	2973	tags=43%, list=29%, signal=61%
HP_ABNORMALITY_OF_HAIR_GROWTH	19	-0.476799	-1.40211	0.101167	0.435291	0.361221	2468	tags=42%, list=24%, signal=55%
HP_ADENOCARCINOMA_OF_THE_COLON	24	-0.449255	-1.40059	0.0734463	0.438401	0.358128	1570	tags=46%, list=15%, signal=54%
ZHAN_MULTIPLE_MYELOMA_CD2_DN	31	-0.409729	-1.40036	0.0674603	0.438434	0.358096	928	tags=19%, list=9%, signal=21%
HP_SPRENGEL_ANOMALY	44	-0.392429	-1.40011	0.0544747	0.438481	0.358049	1789	tags=36%, list=17%, signal=44%
YAO_TEMPORAL_RESPONSE_TO_PROGESTERONE_CLUSTER_6	55	0.405917	1.53804	0.00635593	0.439107	0.357429	1938	tags=27%, list=19%, signal=33%
GOBP_ESTABLISHMENT_OF_CELL_POLARITY	118	-0.32428	-1.399	0.0246212	0.439121	0.357416	1922	tags=26%, list=18%, signal=32%
KEGG_RENAL_CELL_CARCINOMA	65	-0.357787	-1.39914	0.0383877	0.439338	0.357201	1545	tags=22%, list=15%, signal=25%
HP_PAIN_INSENSITIVITY	17	-0.495112	-1.39935	0.0992509	0.439338	0.357201	1158	tags=35%, list=11%, signal=40%
HP_SUICIDAL_IDEATION	15	-0.503163	-1.39955	0.0961924	0.439413	0.357127	1898	tags=40%, list=18%, signal=49%
GOMF_PRENYLTRANSFERASE_ACTIVITY	16	0.547322	1.53752	0.0315582	0.439482	0.357059	775	tags=25%, list=7%, signal=27%
GOBP_VESICLE_ORGANIZATION	284	0.309881	1.53654	0.00193798	0.439749	0.356795	1505	tags=22%, list=14%, signal=25%
FINETTI_BREAST_CANCERS_KINOME_BLUE	21	0.509422	1.53663	0.046875	0.440818	0.355741	544	tags=19%, list=5%, signal=20%
GOBP_POSITIVE_REGULATION_OF_INSULIN_SECRETION	62	-0.362998	-1.39727	0.0405405	0.442073	0.354506	2572	tags=31%, list=25%, signal=40%
LOCKWOOD_AMPLIFIED_IN_LUNG_CANCER	152	-0.308787	-1.3976	0.0251799	0.442376	0.354208	2435	tags=37%, list=23%, signal=47%
GOMF_LIGASE_ACTIVITY_FORMING_CARBON_NITROGEN_BONDS	32	-0.41452	-1.39695	0.0785855	0.4424	0.354185	894	tags=25%, list=9%, signal=27%
IBRAHIM_NRF2_UP	369	-0.280905	-1.39733	0.00365631	0.442543	0.354045	1683	tags=23%, list=16%, signal=26%
GOBP_PROTEIN_LOCALIZATION_TO_CHROMOSOME_TELOMERIC_REGION	21	-0.465896	-1.39663	0.0930233	0.442709	0.353882	1301	tags=33%, list=12%, signal=38%
HP_UROGENITAL_FISTULA	38	0.443482	1.5338	0.037037	0.445794	0.350866	1050	tags=21%, list=10%, signal=23%
GOBP_ANTEROGRADE_AXONAL_TRANSPORT	43	0.428748	1.53419	0.0214133	0.445843	0.350818	2675	tags=47%, list=26%, signal=62%
GOBP_REGULATION_OF_CELLULAR_RESPONSE_TO_VASCULAR_ENDOTHELIAL_GROWTH_FACTOR_STIMULUS	19	-0.47434	-1.39497	0.0956023	0.446794	0.349892	2	tags=5%, list=0%, signal=5%
HP_PREAURICULAR_SKIN_TAG	44	-0.38154	-1.39462	0.0644531	0.447205	0.349493	639	tags=20%, list=6%, signal=22%
GOBP_REGULATION_OF_RAC_PROTEIN_SIGNAL_TRANSDUCTION	20	0.494756	1.53283	0.0361446	0.447488	0.349218	1401	tags=25%, list=13%, signal=29%
GAZDA_DIAMOND_BLACKFAN_ANEMIA_MYELOID_DN	29	-0.419172	-1.39418	0.088015	0.447851	0.348866	2256	tags=38%, list=22%, signal=48%
REACTOME_SIGNALING_BY_CSF3_G_CSF	27	-0.436258	-1.39371	0.0836576	0.447961	0.34876	2239	tags=41%, list=22%, signal=52%
DIRMEIER_LMP1_RESPONSE_LATE_UP	38	-0.401355	-1.39378	0.0687732	0.448373	0.348361	1716	tags=29%, list=16%, signal=35%
LASTOWSKA_NEUROBLASTOMA_COPY_NUMBER_UP	120	-0.320182	-1.39263	0.0202206	0.448468	0.348268	1683	tags=23%, list=16%, signal=27%
HSIAO_HOUSEKEEPING_GENES	323	-0.282508	-1.39236	0.00769231	0.448664	0.348079	1566	tags=23%, list=15%, signal=26%
GOCC_CLATHRIN_COATED_VESICLE_MEMBRANE	115	0.351079	1.53202	0.0043956	0.448691	0.348053	2295	tags=32%, list=22%, signal=41%
HP_3_METHYLGLUTACONIC_ACIDURIA	16	-0.495043	-1.39275	0.0885827	0.448753	0.347992	1023	tags=25%, list=10%, signal=28%
BOGNI_TREATMENT_RELATED_MYELOID_LEUKEMIA_UP	22	-0.462821	-1.39184	0.0890688	0.448925	0.347826	1193	tags=23%, list=11%, signal=26%
DAIRKEE_CANCER_PRONE_RESPONSE_BPA_E2	97	-0.334272	-1.3928	0.0257353	0.449224	0.347537	817	tags=19%, list=8%, signal=20%
WP_PHOTODYNAMIC_THERAPYINDUCED_UNFOLDED_PROTEIN_RESPONSE	25	-0.441233	-1.39189	0.0818713	0.449374	0.347392	2183	tags=40%, list=21%, signal=50%
HP_VAGINAL_FISTULA	20	0.510452	1.53127	0.0375	0.449645	0.34713	854	tags=20%, list=8%, signal=22%
HP_ABNORMAL_CIRCULATING_CARBOXYLIC_ACID_CONCENTRATION	257	-0.288118	-1.39283	0.00592885	0.449745	0.347034	1974	tags=26%, list=19%, signal=31%
GOBP_RESPONSE_TO_CAMP	70	-0.352747	-1.39071	0.0479846	0.449801	0.34698	2193	tags=34%, list=21%, signal=43%
REACTOME_ORGANELLE_BIOGENESIS_AND_MAINTENANCE	208	-0.296267	-1.39089	0.00572519	0.449865	0.346918	2309	tags=29%, list=22%, signal=37%
FRASOR_RESPONSE_TO_ESTRADIOL_UP	30	-0.415642	-1.39098	0.0732673	0.450216	0.346579	1484	tags=30%, list=14%, signal=35%
REACTOME_TIE2_SIGNALING	16	-0.487055	-1.39114	0.0866935	0.450335	0.346465	1341	tags=31%, list=13%, signal=36%
MISIAK_ANAPLASTIC_THYROID_CARCINOMA_UP	26	0.485069	1.52835	0.02537	0.452491	0.34439	834	tags=19%, list=8%, signal=21%
SEKI_INFLAMMATORY_RESPONSE_LPS_DN	15	0.556209	1.52986	0.0582121	0.452827	0.344068	1160	tags=27%, list=11%, signal=30%
REACTOME_SYNTHESIS_OF_PIPS_AT_THE_EARLY_ENDOSOME_MEMBRANE	16	0.538705	1.52896	0.0585859	0.453147	0.343761	74	tags=13%, list=1%, signal=13%
REACTOME_PLASMA_LIPOPROTEIN_REMODELING	32	0.451078	1.52762	0.0276596	0.453485	0.343437	1392	tags=31%, list=13%, signal=36%
ZHOU_CELL_CYCLE_GENES_IN_IR_RESPONSE_6HR	64	0.391286	1.52838	0.0223577	0.453737	0.343196	1541	tags=34%, list=15%, signal=40%
XU_HGF_TARGETS_REPRESSED_BY_AKT1_DN	57	0.396376	1.52902	0.0180361	0.454334	0.342625	2802	tags=42%, list=27%, signal=57%
GOBP_POLYSACCHARIDE_BIOSYNTHETIC_PROCESS	55	0.398184	1.51929	0.0156951	0.455567	0.341448	2409	tags=38%, list=23%, signal=49%
GOBP_POSITIVE_REGULATION_OF_ENDOCYTOSIS	79	0.371278	1.51969	0.01	0.455568	0.341447	501	tags=14%, list=5%, signal=15%
HP_REDUCED_CIRCULATING_PROLACTIN_CONCENTRATION	16	0.534018	1.51723	0.0513347	0.455841	0.341187	3137	tags=50%, list=30%, signal=71%
GOBP_REGULATION_OF_CYTOPLASMIC_TRANSPORT	23	0.501522	1.5264	0.0431035	0.456194	0.340851	1154	tags=22%, list=11%, signal=24%
REACTOME_RHO_GTPASES_ACTIVATE_WASPS_AND_WAVES	32	0.452483	1.51977	0.0260521	0.456573	0.34049	1154	tags=34%, list=11%, signal=39%
WANG_BARRETTS_ESOPHAGUS_UP	40	0.418945	1.51809	0.0329457	0.456793	0.34028	2559	tags=38%, list=25%, signal=50%
HP_CLONUS	87	0.364618	1.51731	0.00645161	0.456866	0.340211	2261	tags=32%, list=22%, signal=41%
KAMMINGA_EZH2_TARGETS	37	0.423648	1.50099	0.0285714	0.456908	0.340171	1253	tags=27%, list=12%, signal=31%
HP_ABSENT_THUMBNAIL	15	0.555119	1.52568	0.0513919	0.457223	0.339872	1153	tags=33%, list=11%, signal=37%
GOBP_CELLULAR_RESPONSE_TO_CAMP	38	-0.394753	-1.38777	0.0676983	0.457246	0.33985	1836	tags=32%, list=18%, signal=38%
LI_WILMS_TUMOR_ANAPLASTIC_UP	15	0.541481	1.50048	0.0703125	0.457495	0.339613	895	tags=20%, list=9%, signal=22%
KEGG_DRUG_METABOLISM_OTHER_ENZYMES	50	0.402461	1.5175	0.0297872	0.457514	0.339596	1484	tags=28%, list=14%, signal=32%
HP_ABNORMALITY_OF_JAW_MUSCLES	15	0.548622	1.51985	0.0403226	0.457586	0.339527	0	tags=7%, list=0%, signal=7%
GOCC_RIBONUCLEOPROTEIN_GRANULE	146	-0.311662	-1.38786	0.01341	0.457595	0.339519	1560	tags=25%, list=15%, signal=29%
GOCC_CYTOSOLIC_LARGE_RIBOSOMAL_SUBUNIT	43	0.424654	1.51824	0.0261044	0.457608	0.339506	878	tags=30%, list=8%, signal=33%
WP_RETINOBLASTOMA_GENE_IN_CANCER	80	0.374161	1.52465	0.00417537	0.457789	0.339335	1498	tags=31%, list=14%, signal=36%
REACTOME_REGULATION_OF_PYRUVATE_DEHYDROGENASE_PDH_COMPLEX	16	0.529513	1.50103	0.0337302	0.457886	0.339243	3283	tags=50%, list=32%, signal=73%
HOFFMANN_IMMATURE_TO_MATURE_B_LYMPHOCYTE_DN	36	0.432922	1.51614	0.0275424	0.457988	0.339146	3211	tags=53%, list=31%, signal=76%
REACTOME_MAP3K8_TPL2_DEPENDENT_MAPK1_3_ACTIVATION	15	-0.498085	-1.38727	0.0948617	0.458102	0.339038	1039	tags=33%, list=10%, signal=37%
DASU_IL6_SIGNALING_SCAR_UP	24	0.476369	1.50165	0.0431211	0.458311	0.338839	2883	tags=50%, list=28%, signal=69%
REACTOME_PARACETAMOL_ADME	24	0.476802	1.52001	0.0386965	0.458391	0.338764	2087	tags=38%, list=20%, signal=47%
HP_ABNORMAL_HEAD_MOVEMENTS	28	0.464705	1.49982	0.0378072	0.458445	0.338713	1759	tags=21%, list=17%, signal=26%
GOMF_UDP_GLYCOSYLTRANSFERASE_ACTIVITY	96	0.363023	1.51561	0.00396825	0.458531	0.338631	1565	tags=23%, list=15%, signal=27%
GOBP_REGULATION_OF_FATTY_ACID_BIOSYNTHETIC_PROCESS	38	0.435908	1.52036	0.0386965	0.458559	0.338605	2547	tags=39%, list=24%, signal=52%
HP_ALOPECIA_OF_SCALP	30	0.455674	1.50109	0.0245902	0.458826	0.338352	927	tags=20%, list=9%, signal=22%
GOBP_REGULATION_OF_NEUROINFLAMMATORY_RESPONSE	27	0.467517	1.52065	0.0257426	0.458932	0.338251	491	tags=19%, list=5%, signal=19%
HP_HYPOPIGMENTATION_OF_THE_SKIN	155	0.331277	1.52469	0.0133929	0.458991	0.338196	2336	tags=35%, list=22%, signal=45%
VECCHI_GASTRIC_CANCER_EARLY_DN	217	0.316535	1.4989	0.00210084	0.459069	0.338122	2715	tags=32%, list=26%, signal=43%
GOBP_PHAGOSOME_MATURATION	22	0.505492	1.50463	0.0368764	0.459141	0.338054	2427	tags=45%, list=23%, signal=59%
GOBP_NUCLEOTIDE_EXCISION_REPAIR	72	0.376114	1.5017	0.0251572	0.459254	0.337947	2184	tags=38%, list=21%, signal=47%
GOBP_NEGATIVE_REGULATION_OF_GENE_EXPRESSION_EPIGENETIC	60	0.390531	1.51498	0.0190275	0.459287	0.337916	1564	tags=25%, list=15%, signal=29%
HALLMARK_E2F_TARGETS	161	0.33057	1.51082	0.00413223	0.459318	0.337887	1573	tags=30%, list=15%, signal=35%
HP_RED_EYE	80	0.369984	1.51263	0.0182556	0.459391	0.337818	2219	tags=38%, list=21%, signal=47%
HP_PAPILLOMA	38	0.424898	1.51041	0.0334728	0.459444	0.337767	1244	tags=26%, list=12%, signal=30%
HP_ASTIGMATISM	113	0.349097	1.49913	0.0108225	0.459493	0.337721	1261	tags=25%, list=12%, signal=28%
GOBP_PROTEIN_CONTAINING_COMPLEX_REMODELING	32	0.444697	1.5049	0.0360169	0.459526	0.33769	2600	tags=50%, list=25%, signal=66%
HP_CEREBELLAR_DYSPLASIA	15	0.540208	1.51295	0.0419287	0.459593	0.337626	0	tags=7%, list=0%, signal=7%
HP_NAIL_DYSTROPHY	92	0.362237	1.50998	0.0103734	0.459669	0.337554	1804	tags=26%, list=17%, signal=31%
HP_ABNORMAL_CIRCULATING_CHOLESTEROL_CONCENTRATION	99	0.351867	1.52078	0.00862069	0.459769	0.33746	1596	tags=28%, list=15%, signal=33%
HP_LIPODYSTROPHY	88	0.357316	1.51327	0.00873363	0.45986	0.337375	1916	tags=27%, list=18%, signal=33%
WP_TRANSCRIPTIONAL_ACTIVATION_BY_NRF2_IN_RESPONSE_TO_PHYTOCHEMICALS	15	0.537144	1.50584	0.0661626	0.459994	0.337248	1783	tags=40%, list=17%, signal=48%
GOBP_IMP_METABOLIC_PROCESS	16	-0.491601	-1.38638	0.1002	0.460038	0.337206	2561	tags=50%, list=25%, signal=66%
GOBP_POSTREPLICATION_REPAIR	32	0.450289	1.51397	0.0336842	0.46004	0.337204	1366	tags=34%, list=13%, signal=39%
HP_HYPOCHOLESTEROLEMIA	15	0.545255	1.51093	0.0506073	0.460195	0.337058	980	tags=40%, list=9%, signal=44%
GOBP_POSITIVE_REGULATION_OF_INTERLEUKIN_17_PRODUCTION	17	0.527407	1.51127	0.0587084	0.4603	0.336959	2420	tags=47%, list=23%, signal=61%
GOBP_NUCLEAR_MEMBRANE_REASSEMBLY	18	0.509028	1.51426	0.0465116	0.460331	0.33693	1249	tags=33%, list=12%, signal=38%
PUJANA_BRCA2_PCC_NETWORK	321	0.297052	1.49816	0.00193798	0.460348	0.336913	1555	tags=25%, list=15%, signal=29%
GOBP_POSITIVE_REGULATION_OF_DNA_REPAIR	79	0.369194	1.51198	0.00632911	0.460372	0.336891	1511	tags=29%, list=15%, signal=34%
WP_STEROL_REGULATORY_ELEMENTBINDING_PROTEINS_SREBP_SIGNALING	65	0.385516	1.5017	0.0294737	0.460397	0.336868	1410	tags=25%, list=14%, signal=28%
HP_CHRONIC_LUNG_DISEASE	34	0.441244	1.50608	0.0411523	0.460446	0.336821	1884	tags=38%, list=18%, signal=47%
SESTO_RESPONSE_TO_UV_C2	45	0.416401	1.50939	0.0313152	0.460454	0.336814	2270	tags=38%, list=22%, signal=48%
HP_ABNORMAL_CIRCULATING_AMINO_ACID_CONCENTRATION	130	-0.312817	-1.38602	0.0301887	0.460495	0.336775	2502	tags=34%, list=24%, signal=44%
HP_ABNORMAL_GASTRIC_MUCOSA_MORPHOLOGY	27	0.469463	1.51341	0.0334646	0.460614	0.336663	2086	tags=44%, list=20%, signal=55%
SERVITJA_ISLET_HNF1A_TARGETS_DN	80	0.376172	1.50491	0.0147679	0.460651	0.336628	2516	tags=35%, list=24%, signal=46%
WP_G1_TO_S_CELL_CYCLE_CONTROL	59	0.396004	1.5209	0.0211864	0.460737	0.336547	2577	tags=42%, list=25%, signal=56%
GOBP_FATTY_ACID_BIOSYNTHETIC_PROCESS	137	0.335798	1.51149	0.0021692	0.46081	0.336478	2437	tags=34%, list=23%, signal=43%
FLOTHO_PEDIATRIC_ALL_THERAPY_RESPONSE_UP	37	-0.4082	-1.38567	0.0842912	0.460924	0.336371	522	tags=24%, list=5%, signal=26%
REACTOME_ANTIGEN_PROCESSING_UBIQUITINATION_PROTEASOME_DEGRADATION	296	-0.284869	-1.38545	0.00547445	0.460942	0.336354	2048	tags=26%, list=20%, signal=31%
REACTOME_AFLATOXIN_ACTIVATION_AND_DETOXIFICATION	16	0.537358	1.52122	0.040404	0.460995	0.336304	2740	tags=63%, list=26%, signal=85%
GOBP_ICOSANOID_METABOLIC_PROCESS	105	0.354685	1.52156	0.00217391	0.461145	0.336163	2816	tags=44%, list=27%, signal=59%
GOBP_CELL_DIFFERENTIATION_INVOLVED_IN_EMBRYONIC_PLACENTA_DEVELOPMENT	18	0.511888	1.50182	0.0389105	0.461202	0.336109	2081	tags=39%, list=20%, signal=49%
LUI_THYROID_CANCER_PAX8_PPARG_UP	32	-0.409551	-1.38453	0.0699029	0.461219	0.336093	1414	tags=25%, list=14%, signal=29%
GOBP_ENDOPLASMIC_RETICULUM_CALCIUM_ION_HOMEOSTASIS	21	0.501128	1.5062	0.0413043	0.461263	0.336051	2668	tags=57%, list=26%, signal=77%
DORN_ADENOVIRUS_INFECTION_32HR_DN	26	-0.427231	-1.38468	0.0661479	0.461378	0.335943	2131	tags=42%, list=20%, signal=53%
HP_ABNORMALITY_OF_THE_MIDDLE_EAR_OSSICLES	15	-0.511807	-1.38507	0.100952	0.461402	0.33592	1810	tags=33%, list=17%, signal=40%
GOBP_ADULT_LOCOMOTORY_BEHAVIOR	55	-0.362772	-1.38425	0.0582524	0.461404	0.335919	2420	tags=36%, list=23%, signal=47%
WP_FAMILIAL_HYPERLIPIDEMIA_TYPE_2	15	0.533644	1.50243	0.0621242	0.461573	0.335759	1392	tags=40%, list=13%, signal=46%
GOBP_RELAXATION_OF_MUSCLE	25	0.473054	1.50497	0.0420168	0.461679	0.33566	866	tags=28%, list=8%, signal=30%
REACTOME_SIGNALING_BY_SCF_KIT	40	-0.389603	-1.38476	0.0724638	0.461782	0.335563	2282	tags=35%, list=22%, signal=45%
GOBP_AUTOPHAGOSOME_MATURATION	48	0.404808	1.5064	0.0403226	0.461828	0.33552	889	tags=23%, list=9%, signal=25%
GOBP_CELLULAR_RESPONSE_TO_OXYGEN_RADICAL	20	0.504906	1.50672	0.0497925	0.461988	0.33537	1644	tags=35%, list=16%, signal=41%
HP_NEOPLASM_OF_THE_TONGUE	31	0.451786	1.50194	0.0390947	0.462004	0.335355	2147	tags=35%, list=21%, signal=45%
GOMF_DNA_POLYMERASE_ACTIVITY	25	0.480386	1.52294	0.0275049	0.462115	0.33525	2179	tags=36%, list=21%, signal=45%
SENGUPTA_NASOPHARYNGEAL_CARCINOMA_WITH_LMP1_DN	96	0.357693	1.50264	0.0190275	0.462164	0.335204	2601	tags=38%, list=25%, signal=50%
GOCC_CONDENSED_CHROMOSOME	194	0.317355	1.5085	0.00226244	0.462251	0.335122	1300	tags=20%, list=12%, signal=23%
HP_ASCENDING_TUBULAR_AORTA_ANEURYSM	19	0.520958	1.52162	0.0518962	0.462274	0.335101	2058	tags=32%, list=20%, signal=39%
GOBP_VESICLE_MEDIATED_TRANSPORT_IN_SYNAPSE	192	0.319289	1.49577	0.00202429	0.462283	0.335092	1623	tags=22%, list=16%, signal=25%
GOBP_CEREBRAL_CORTEX_DEVELOPMENT	82	-0.341689	-1.38368	0.0497018	0.462532	0.334858	2432	tags=29%, list=23%, signal=38%
HP_ABNORMAL_ERYTHROCYTE_SEDIMENTATION_RATE	42	0.414258	1.49708	0.025	0.462681	0.334718	1859	tags=36%, list=18%, signal=43%
REACTOME_ASSEMBLY_OF_ACTIVE_LPL_AND_LIPC_LIPASE_COMPLEXES	17	0.532409	1.50758	0.0588235	0.462805	0.334602	2736	tags=59%, list=26%, signal=80%
REACTOME_LYSOSOME_VESICLE_BIOGENESIS	30	0.453199	1.50718	0.0347648	0.462865	0.334546	2457	tags=43%, list=24%, signal=57%
HP_INCREASED_LDL_CHOLESTEROL_CONCENTRATION	26	0.469136	1.50676	0.0252101	0.463049	0.334373	1392	tags=31%, list=13%, signal=35%
GOBP_MUCOPOLYSACCHARIDE_METABOLIC_PROCESS	64	0.380252	1.49584	0.0237624	0.463134	0.334293	1453	tags=28%, list=14%, signal=32%
GOBP_RESPONSE_TO_INCREASED_OXYGEN_LEVELS	24	0.477185	1.50302	0.0338266	0.463232	0.334202	1792	tags=46%, list=17%, signal=55%
BIOCARTA_IL12_PATHWAY	15	0.551124	1.50264	0.0664062	0.463292	0.334145	3731	tags=67%, list=36%, signal=104%
HP_EXCESSIVE_WRINKLED_SKIN	26	0.469997	1.49509	0.0518962	0.463374	0.334069	957	tags=19%, list=9%, signal=21%
GOCC_ACETYLTRANSFERASE_COMPLEX	53	0.399915	1.52168	0.0217865	0.463437	0.334009	2342	tags=40%, list=22%, signal=51%
WP_ROLES_OF_CERAMIDES_IN_DEVELOPMENT_OF_INSULIN_RESISTANCE	21	0.493151	1.4946	0.0438247	0.463703	0.33376	1831	tags=43%, list=18%, signal=52%
GOMF_EXOGENOUS_PROTEIN_BINDING	57	0.395692	1.50768	0.0222222	0.46372	0.333744	2634	tags=40%, list=25%, signal=54%
GOBP_BILE_ACID_AND_BILE_SALT_TRANSPORT	17	0.517362	1.49639	0.0566802	0.463756	0.333711	2417	tags=47%, list=23%, signal=61%
GOBP_RETINOIC_ACID_METABOLIC_PROCESS	31	0.447192	1.49584	0.0431373	0.464232	0.333265	2319	tags=45%, list=22%, signal=58%
HP_EUNUCHOID_HABITUS	15	0.549545	1.5217	0.0463158	0.464699	0.332829	1226	tags=33%, list=12%, signal=38%
HP_BROAD_PHALANGES_OF_THE_HAND	65	-0.350564	-1.38274	0.0543689	0.464715	0.332813	2592	tags=40%, list=25%, signal=53%
HP_ABNORMAL_MONOCYTE_MORPHOLOGY	16	-0.489026	-1.3821	0.102161	0.464771	0.332761	1968	tags=44%, list=19%, signal=54%
HP_TYPIFIED_BY_INCOMPLETE_PENETRANCE	94	-0.330052	-1.38181	0.0384615	0.46495	0.332594	3146	tags=41%, list=30%, signal=59%
GOBP_MITOCHONDRIAL_FISSION	32	-0.421759	-1.38222	0.0744467	0.465057	0.332494	1016	tags=25%, list=10%, signal=28%
REACTOME_PINK1_PRKN_MEDIATED_MITOPHAGY	19	-0.4745	-1.38232	0.109405	0.465377	0.332195	1711	tags=37%, list=16%, signal=44%
GOBP_REGULATION_OF_DNA_TEMPLATED_DNA_REPLICATION	40	0.422979	1.49319	0.0360169	0.465855	0.331749	1729	tags=33%, list=17%, signal=39%
KEGG_PANTOTHENATE_AND_COA_BIOSYNTHESIS	15	-0.51554	-1.38116	0.0938697	0.466223	0.331406	2441	tags=47%, list=23%, signal=61%
GOBP_PHAGOLYSOSOME_ASSEMBLY	15	0.537903	1.49321	0.0639175	0.466915	0.330762	2391	tags=47%, list=23%, signal=60%
PUJANA_XPRSS_INT_NETWORK	128	0.340379	1.49165	0.00430108	0.469746	0.328137	1791	tags=31%, list=17%, signal=37%
GOBP_REGULATION_OF_CILIUM_ASSEMBLY	50	0.397618	1.49116	0.0210526	0.470255	0.327667	3429	tags=48%, list=33%, signal=71%
HP_ABNORMAL_URINE_CARBOXYLIC_ACID_LEVEL	88	-0.333656	-1.37942	0.0344828	0.4709	0.327071	1252	tags=22%, list=12%, signal=24%
GARGALOVIC_RESPONSE_TO_OXIDIZED_PHOSPHOLIPIDS_YELLOW_UP	22	0.489574	1.49006	0.0404624	0.472683	0.32543	241	tags=23%, list=2%, signal=23%
GOCC_CHROMOSOME_CENTROMERIC_REGION	173	0.321983	1.48758	0.00221729	0.473062	0.325082	1544	tags=23%, list=15%, signal=26%
WP_STATIN_INHIBITION_OF_CHOLESTEROL_PRODUCTION	27	0.449479	1.48767	0.035865	0.473901	0.324313	2278	tags=44%, list=22%, signal=57%
GOCC_MALE_GERM_CELL_NUCLEUS	29	0.451773	1.4892	0.0424242	0.474453	0.323807	1989	tags=38%, list=19%, signal=47%
FERRANDO_HOX11_NEIGHBORS	20	0.487848	1.48814	0.0701031	0.474501	0.323763	1259	tags=30%, list=12%, signal=34%
GOCC_AXON_CYTOPLASM	55	0.391304	1.48842	0.0201613	0.474656	0.323621	2680	tags=44%, list=26%, signal=58%
WP_METAPATHWAY_BIOTRANSFORMATION_PHASE_I_AND_II	148	0.331144	1.48767	0.014862	0.474998	0.323308	2892	tags=42%, list=28%, signal=57%
HP_ABNORMALITY_OF_SKIN_PHYSIOLOGY	388	0.292102	1.48867	0.00193798	0.475003	0.323304	1781	tags=24%, list=17%, signal=28%
HP_MYOSITIS	26	0.46145	1.48666	0.0552147	0.475044	0.323266	2416	tags=46%, list=23%, signal=60%
HP_ORTHOPNEA	21	-0.443108	-1.37771	0.0976562	0.475456	0.32289	2853	tags=52%, list=27%, signal=72%
GOCC_CLATHRIN_COATED_VESICLE	178	0.318915	1.48606	0.00193798	0.4758	0.322576	2296	tags=30%, list=22%, signal=38%
HP_GENERALIZED_JOINT_LAXITY	35	0.430842	1.48502	0.0446809	0.476747	0.321712	1226	tags=23%, list=12%, signal=26%
HP_HYPOPHOSPHATEMIA	38	-0.391488	-1.3764	0.0638298	0.476787	0.321676	2264	tags=37%, list=22%, signal=47%
HP_SLOW_DECREASE_IN_VISUAL_ACUITY	22	-0.45217	-1.37653	0.0939335	0.477049	0.321437	136	tags=14%, list=1%, signal=14%
HP_ABNORMAL_CIRCULATING_PROTEINOGENIC_AMINO_ACID_CONCENTRATION	87	-0.334764	-1.37685	0.0340909	0.477299	0.32121	1900	tags=29%, list=18%, signal=35%
REACTOME_INTEGRATION_OF_ENERGY_METABOLISM	99	-0.328386	-1.375	0.0421456	0.477304	0.321205	2757	tags=33%, list=26%, signal=45%
GOMF_VITAMIN_TRANSMEMBRANE_TRANSPORTER_ACTIVITY	21	-0.457635	-1.3766	0.101727	0.477454	0.321068	2649	tags=48%, list=25%, signal=64%
XU_GH1_EXOGENOUS_TARGETS_DN	64	0.37818	1.48515	0.0245399	0.477489	0.321036	2291	tags=39%, list=22%, signal=50%
DALESSIO_TSA_RESPONSE	18	-0.47399	-1.37508	0.088843	0.477681	0.320862	1561	tags=33%, list=15%, signal=39%
BIOCARTA_IL3_PATHWAY	15	-0.495589	-1.37462	0.121032	0.477857	0.320702	1854	tags=40%, list=18%, signal=49%
LEE_AGING_MUSCLE_UP	28	-0.429017	-1.37582	0.0694184	0.47798	0.320591	2189	tags=50%, list=21%, signal=63%
GOMF_C4_DICARBOXYLATE_TRANSMEMBRANE_TRANSPORTER_ACTIVITY	16	-0.490204	-1.37557	0.0976562	0.478087	0.320493	3633	tags=75%, list=35%, signal=115%
TIEN_INTESTINE_PROBIOTICS_2HR_UP	25	-0.44078	-1.37514	0.0929791	0.478159	0.320428	1186	tags=28%, list=11%, signal=32%
HP_MYOCARDIAL_FIBROSIS	17	-0.482506	-1.37431	0.0888889	0.478183	0.320406	3317	tags=65%, list=32%, signal=95%
GOMF_CALCIUM_CHANNEL_REGULATOR_ACTIVITY	36	-0.393309	-1.37523	0.0820611	0.478543	0.320079	1806	tags=31%, list=17%, signal=37%
HP_SHORT_FACE	15	-0.487132	-1.37396	0.11245	0.478707	0.31993	2173	tags=47%, list=21%, signal=59%
REACTOME_MITOTIC_G1_PHASE_AND_G1_S_TRANSITION	140	-0.310474	-1.37365	0.0411215	0.479058	0.319612	943	tags=19%, list=9%, signal=21%
GOBP_MAINTENANCE_OF_SYNAPSE_STRUCTURE	20	0.487739	1.48392	0.0591966	0.479216	0.319468	2687	tags=50%, list=26%, signal=67%
GAURNIER_PSMD4_TARGETS	37	0.41964	1.4809	0.0454545	0.480056	0.318708	2671	tags=46%, list=26%, signal=62%
SIG_BCR_SIGNALING_PATHWAY	42	0.407892	1.48012	0.0406852	0.48037	0.318424	2384	tags=38%, list=23%, signal=49%
WIERENGA_PML_INTERACTOME	34	-0.401376	-1.37298	0.0744467	0.480459	0.318344	1044	tags=24%, list=10%, signal=26%
WOO_LIVER_CANCER_RECURRENCE_DN	73	0.370549	1.48318	0.026971	0.480527	0.318282	2638	tags=44%, list=25%, signal=58%
HP_DECREASED_ADIPOSE_TISSUE	36	0.424244	1.48037	0.0467091	0.480642	0.318178	2184	tags=39%, list=21%, signal=49%
REACTOME_E2F_MEDIATED_REGULATION_OF_DNA_REPLICATION	18	0.501798	1.48104	0.0737864	0.480682	0.318142	1431	tags=39%, list=14%, signal=45%
GOCC_NUCLEAR_BODY	465	-0.269782	-1.37242	0.0069808	0.481005	0.317851	1057	tags=17%, list=10%, signal=18%
HP_SUBCORTICAL_CEREBRAL_ATROPHY	18	0.501759	1.48124	0.0615385	0.481085	0.317779	1364	tags=28%, list=13%, signal=32%
HP_HYPERALDOSTERONISM	25	0.465258	1.48263	0.0430328	0.481252	0.317628	2109	tags=40%, list=20%, signal=50%
KEGG_BASE_EXCISION_REPAIR	32	0.440268	1.47952	0.0383795	0.481311	0.317574	2179	tags=50%, list=21%, signal=63%
HP_THORACIC_KYPHOSCOLIOSIS	18	-0.471923	-1.37248	0.104418	0.481422	0.317474	1751	tags=33%, list=17%, signal=40%
GOBP_INTRACELLULAR_IRON_ION_HOMEOSTASIS	43	0.4097	1.4822	0.0382979	0.481442	0.317456	1631	tags=28%, list=16%, signal=33%
CREIGHTON_AKT1_SIGNALING_VIA_MTOR_DN	22	0.473719	1.47909	0.043956	0.48165	0.317269	2022	tags=41%, list=19%, signal=51%
GOCC_KINETOCHORE_MICROTUBULE	17	0.509952	1.48174	0.0670996	0.481722	0.317204	751	tags=29%, list=7%, signal=32%
GOBP_CELLULAR_RESPONSE_TO_XENOBIOTIC_STIMULUS	165	0.32501	1.47868	0.00431965	0.481909	0.317035	2115	tags=30%, list=20%, signal=37%
GOBP_NEGATIVE_REGULATION_OF_EPIDERMAL_GROWTH_FACTOR_RECEPTOR_SIGNALING_PATHWAY	24	0.467098	1.48129	0.057971	0.48202	0.316935	289	tags=17%, list=3%, signal=17%
GOBP_LIPID_PHOSPHORYLATION	15	-0.495403	-1.37153	0.0983936	0.483181	0.31589	2188	tags=40%, list=21%, signal=51%
GOBP_REGULATION_OF_STEROID_METABOLIC_PROCESS	80	0.36651	1.47794	0.0178971	0.483254	0.315824	1798	tags=25%, list=17%, signal=30%
HP_CHRONIC_FATIGUE	23	0.481259	1.4765	0.0733753	0.483698	0.315426	4090	tags=70%, list=39%, signal=114%
GOMF_RETINOIC_ACID_BINDING	23	0.482068	1.47745	0.0362473	0.483777	0.315355	670	tags=26%, list=6%, signal=28%
GOBP_REGULATION_OF_EPIDERMAL_GROWTH_FACTOR_ACTIVATED_RECEPTOR_ACTIVITY	25	0.45966	1.47516	0.0568421	0.483918	0.315228	1234	tags=28%, list=12%, signal=32%
VANTVEER_BREAST_CANCER_ESR1_UP	107	-0.322095	-1.37104	0.03125	0.484061	0.3151	2094	tags=30%, list=20%, signal=37%
REACTOME_PHOSPHOLIPID_METABOLISM	177	0.314612	1.477	0.00422833	0.484192	0.314983	1458	tags=19%, list=14%, signal=21%
HP_INTESTINAL_FISTULA	27	0.459164	1.47539	0.0566802	0.4842	0.314976	1047	tags=22%, list=10%, signal=25%
XU_CREBBP_TARGETS_DN	23	0.476142	1.47665	0.0488798	0.484311	0.314876	1136	tags=30%, list=11%, signal=34%
HP_ABNORMAL_MORPHOLOGY_OF_THE_CONJUNCTIVAL_VASCULATURE	22	0.47479	1.47591	0.0626263	0.484498	0.314708	3806	tags=64%, list=37%, signal=100%
GOBP_ACROSOME_REACTION	24	0.471639	1.47551	0.0529412	0.484814	0.314424	1801	tags=29%, list=17%, signal=35%
GAVIN_FOXP3_TARGETS_CLUSTER_T7	79	-0.341056	-1.3705	0.0407767	0.485152	0.314122	1432	tags=23%, list=14%, signal=26%
HP_VERTEBRAL_CLEFTING	27	-0.429154	-1.36803	0.0918164	0.485357	0.313939	1759	tags=44%, list=17%, signal=53%
GOBP_RIBOSE_PHOSPHATE_METABOLIC_PROCESS	380	-0.270339	-1.3698	0.0034904	0.485471	0.313836	1981	tags=26%, list=19%, signal=30%
GOBP_MITOCHONDRIAL_TRANSMEMBRANE_TRANSPORT	86	-0.336788	-1.3684	0.04	0.485497	0.313814	3005	tags=37%, list=29%, signal=52%
GOMF_SNAP_RECEPTOR_ACTIVITY	32	-0.401868	-1.36813	0.0842912	0.485682	0.313648	1909	tags=31%, list=18%, signal=38%
GOBP_CELLULAR_RESPONSE_TO_PROSTAGLANDIN_STIMULUS	18	-0.47549	-1.37005	0.107632	0.485921	0.313435	2968	tags=44%, list=29%, signal=62%
VALK_AML_CLUSTER_2	16	-0.487235	-1.36846	0.0993915	0.485922	0.313433	2398	tags=44%, list=23%, signal=57%
REACTOME_DEUBIQUITINATION	207	-0.295409	-1.36865	0.0154739	0.485973	0.313388	1680	tags=23%, list=16%, signal=27%
REACTOME_SIGNALING_BY_ERYTHROPOIETIN	25	-0.437474	-1.36981	0.0964567	0.486057	0.313313	2298	tags=36%, list=22%, signal=46%
HP_EXERCISE_INDUCED_MUSCLE_CRAMPS	15	-0.488348	-1.36895	0.104536	0.486275	0.313118	2098	tags=47%, list=20%, signal=58%
HP_ABNORMAL_CIRCULATING_GLYCINE_CONCENTRATION	19	-0.460862	-1.36872	0.102161	0.486385	0.31302	2453	tags=42%, list=24%, signal=55%
GOBP_ISOPRENOID_METABOLIC_PROCESS	110	0.338411	1.47399	0.00650759	0.486682	0.312755	1917	tags=29%, list=18%, signal=35%
GOMF_NEUROTRANSMITTER_BINDING	16	-0.479718	-1.36897	0.122153	0.48684	0.312614	2246	tags=44%, list=22%, signal=56%
GOBP_VESICLE_BUDDING_FROM_MEMBRANE	67	-0.348779	-1.36906	0.0483871	0.487153	0.312334	2227	tags=36%, list=21%, signal=45%
GOBP_ALCOHOL_BIOSYNTHETIC_PROCESS	117	0.335835	1.47277	0.00423729	0.488607	0.31104	2039	tags=26%, list=20%, signal=32%
HP_ABNORMAL_EXTEROCEPTIVE_SENSATION	173	-0.299715	-1.36671	0.0173077	0.488813	0.310857	2395	tags=30%, list=23%, signal=38%
GOBP_SECONDARY_METABOLITE_BIOSYNTHETIC_PROCESS	16	0.514233	1.47284	0.057971	0.489449	0.310293	2247	tags=38%, list=22%, signal=48%
GOBP_REGULATION_OF_ENDOTHELIAL_CELL_DEVELOPMENT	17	0.520218	1.47187	0.0493827	0.490299	0.309539	1732	tags=35%, list=17%, signal=42%
WP_HOSTPATHOGEN_INTERACTION_OF_HUMAN_CORONAVIRUSES_AUTOPHAGY	18	0.503759	1.47114	0.0641283	0.490544	0.309322	657	tags=22%, list=6%, signal=24%
HP_HYPOPIGMENTATION_OF_THE_FUNDUS	20	0.494229	1.47146	0.0462777	0.490616	0.309258	2638	tags=50%, list=25%, signal=67%
GOBP_ARGININE_METABOLIC_PROCESS	15	-0.501869	-1.36553	0.105578	0.491212	0.308731	2045	tags=53%, list=20%, signal=66%
GOBP_REGULATION_OF_DNA_METABOLIC_PROCESS	343	0.29286	1.47022	0.00193798	0.491353	0.308606	2222	tags=30%, list=21%, signal=37%
GOBP_NUCLEOTIDE_SALVAGE	16	-0.491118	-1.36568	0.114519	0.491356	0.308604	2561	tags=44%, list=25%, signal=58%
REACTOME_TRANSCRIPTIONAL_ACTIVITY_OF_SMAD2_SMAD3_SMAD4_HETEROTRIMER	46	-0.373643	-1.36515	0.0683594	0.491744	0.308261	1912	tags=28%, list=18%, signal=34%
HP_X_LINKED_DOMINANT_INHERITANCE	46	-0.375925	-1.36486	0.0862745	0.492048	0.307993	2260	tags=33%, list=22%, signal=41%
PEART_HDAC_PROLIFERATION_CLUSTER_DN	59	0.384898	1.47033	0.0244399	0.492088	0.307957	2911	tags=41%, list=28%, signal=56%
MOOTHA_PGC	347	-0.274873	-1.36364	0.00740741	0.492121	0.307928	1222	tags=19%, list=12%, signal=21%
GOBP_POSITIVE_REGULATION_OF_MITOTIC_CELL_CYCLE	102	-0.322655	-1.36341	0.0328185	0.49219	0.307867	2060	tags=27%, list=20%, signal=34%
ZHAN_MULTIPLE_MYELOMA_LB_DN	20	-0.448269	-1.36433	0.102079	0.492441	0.307646	509	tags=10%, list=5%, signal=10%
GOBP_RESPONSE_TO_COLD	43	-0.378864	-1.36371	0.0894942	0.492525	0.307571	1971	tags=28%, list=19%, signal=34%
ISHIDA_E2F_TARGETS	42	0.404707	1.46952	0.0303688	0.492653	0.307459	1509	tags=26%, list=14%, signal=31%
GOMF_SNARE_BINDING	95	-0.325615	-1.36384	0.0394973	0.492723	0.307397	1323	tags=19%, list=13%, signal=22%
SCHLOSSER_MYC_AND_SERUM_RESPONSE_SYNERGY	23	-0.439823	-1.36433	0.115234	0.493046	0.307113	1227	tags=35%, list=12%, signal=39%
GOBP_POSITIVE_REGULATION_OF_ANIMAL_ORGAN_MORPHOGENESIS	27	-0.423041	-1.3627	0.0821643	0.493204	0.306973	2428	tags=41%, list=23%, signal=53%
HP_ENCEPHALOCELE	63	-0.355987	-1.36385	0.0682731	0.493329	0.306864	2419	tags=37%, list=23%, signal=47%
WP_RAC1PAK1P38MMP2_PATHWAY	60	-0.356611	-1.36275	0.0701403	0.493632	0.306597	2282	tags=33%, list=22%, signal=42%
GOBP_POSITIVE_REGULATION_OF_EPITHELIAL_CELL_DIFFERENTIATION	38	-0.394086	-1.36193	0.0711382	0.494281	0.306026	2436	tags=42%, list=23%, signal=55%
GOBP_BINDING_OF_SPERM_TO_ZONA_PELLUCIDA	27	-0.428055	-1.362	0.0712946	0.494657	0.305696	1301	tags=26%, list=12%, signal=30%
GOBP_REGULATION_OF_STEROID_BIOSYNTHETIC_PROCESS	61	0.37611	1.46768	0.0285714	0.496587	0.304005	2044	tags=26%, list=20%, signal=32%
CROONQUIST_IL6_DEPRIVATION_DN	78	0.36552	1.46768	0.01222	0.497634	0.30309	1264	tags=28%, list=12%, signal=32%
GOBP_ALPHA_BETA_T_CELL_DIFFERENTIATION	80	-0.332713	-1.36063	0.0526316	0.497691	0.30304	2691	tags=34%, list=26%, signal=45%
HP_RECTOVAGINAL_FISTULA	17	0.506646	1.46689	0.0511727	0.498148	0.302642	313	tags=12%, list=3%, signal=12%
GOBP_POSITIVE_REGULATION_OF_G1_S_TRANSITION_OF_MITOTIC_CELL_CYCLE	37	-0.391404	-1.36023	0.0885827	0.498294	0.302514	833	tags=22%, list=8%, signal=23%
HP_POOR_HEAD_CONTROL	169	-0.298401	-1.35852	0.0190114	0.499377	0.301571	2391	tags=34%, list=23%, signal=43%
REACTOME_NUCLEOTIDE_SALVAGE	21	-0.445037	-1.35889	0.104762	0.499518	0.301449	2561	tags=43%, list=25%, signal=57%
GOBP_PROTEIN_TETRAMERIZATION	68	-0.344345	-1.35964	0.0801527	0.499623	0.301357	640	tags=13%, list=6%, signal=14%
GOMF_UBIQUITIN_PROTEIN_TRANSFERASE_REGULATOR_ACTIVITY	21	-0.452719	-1.35855	0.079922	0.499931	0.30109	230	tags=19%, list=2%, signal=19%
GOBP_RESPONSE_TO_NERVE_GROWTH_FACTOR	42	-0.378424	-1.35894	0.0788955	0.49999	0.301039	1708	tags=24%, list=16%, signal=28%
HP_LATE_YOUNG_ADULT_ONSET	22	-0.448967	-1.35808	0.100193	0.50012	0.300926	2275	tags=45%, list=22%, signal=58%
GOCC_ENDOPLASMIC_RETICULUM_EXIT_SITE	24	-0.436273	-1.35899	0.102881	0.500427	0.300659	2227	tags=38%, list=21%, signal=48%
HP_ABNORMALITY_OF_THE_MUSCULATURE_OF_THE_HAND	87	-0.33538	-1.35918	0.0598911	0.500447	0.300642	1582	tags=28%, list=15%, signal=32%
HALLMARK_XENOBIOTIC_METABOLISM	180	0.319579	1.46577	0.00638298	0.500733	0.300394	2247	tags=32%, list=22%, signal=40%
HP_GASTROINTESTINAL_CARCINOMA	63	-0.353985	-1.35649	0.0646388	0.500823	0.300315	1296	tags=24%, list=12%, signal=27%
GOBP_POSITIVE_REGULATION_OF_TRANSLATION	78	-0.332729	-1.35627	0.0431211	0.500899	0.300249	1659	tags=24%, list=16%, signal=29%
REACTOME_SYNTHESIS_OF_DNA	110	-0.316357	-1.35658	0.0471311	0.50111	0.300067	874	tags=20%, list=8%, signal=22%
REACTOME_BBSOME_MEDIATED_CARGO_TARGETING_TO_CILIUM	17	-0.473164	-1.35661	0.0956023	0.501611	0.299633	1301	tags=24%, list=12%, signal=27%
HP_BILATERAL_SENSORINEURAL_HEARING_IMPAIRMENT	47	-0.365809	-1.35538	0.078125	0.501846	0.29943	673	tags=17%, list=6%, signal=18%
HP_IMPAIRED_VISUOSPATIAL_CONSTRUCTIVE_COGNITION	17	-0.474931	-1.35707	0.113821	0.501997	0.299299	44	tags=12%, list=0%, signal=12%
HP_ABNORMALITY_OF_CORNEAL_THICKNESS	69	-0.34381	-1.35548	0.076779	0.502149	0.299167	2344	tags=32%, list=23%, signal=41%
CONCANNON_APOPTOSIS_BY_EPOXOMICIN_UP	175	-0.296727	-1.35662	0.0223464	0.502184	0.299137	1711	tags=23%, list=16%, signal=28%
MARTINEZ_RESPONSE_TO_TRABECTEDIN_UP	55	-0.358642	-1.35564	0.0807692	0.502221	0.299105	334	tags=16%, list=3%, signal=17%
MAGRANGEAS_MULTIPLE_MYELOMA_IGG_VS_IGA_DN	21	-0.440169	-1.35486	0.109474	0.502259	0.299072	1025	tags=29%, list=10%, signal=32%
GOBP_INCLUSION_BODY_ASSEMBLY	23	-0.444107	-1.35505	0.105809	0.502265	0.299067	2180	tags=35%, list=21%, signal=44%
HP_BELL_SHAPED_THORAX	24	-0.437991	-1.35716	0.0867925	0.50233	0.299011	2592	tags=58%, list=25%, signal=77%
WP_MET_IN_TYPE_1_PAPILLARY_RENAL_CELL_CARCINOMA	53	-0.362569	-1.35672	0.0763359	0.502496	0.298867	1421	tags=21%, list=14%, signal=24%
REACTOME_PROCESSING_OF_DNA_DOUBLE_STRAND_BREAK_ENDS	49	0.398028	1.46412	0.026	0.502837	0.298573	1253	tags=33%, list=12%, signal=37%
GOBP_SYNAPTIC_VESICLE_LOCALIZATION	44	0.401185	1.46339	0.034632	0.503042	0.298396	2722	tags=45%, list=26%, signal=61%
GOBP_VENTRICULAR_CARDIAC_MUSCLE_CELL_MEMBRANE_REPOLARIZATION	22	0.479727	1.46465	0.0685484	0.503242	0.298223	1959	tags=45%, list=19%, signal=56%
GOBP_RAC_PROTEIN_SIGNAL_TRANSDUCTION	39	0.417331	1.46426	0.0516129	0.503498	0.298003	1610	tags=26%, list=15%, signal=30%
MARCHINI_TRABECTEDIN_RESISTANCE_UP	19	0.500573	1.46347	0.0550098	0.503841	0.297706	2873	tags=58%, list=28%, signal=80%
KEGG_INOSITOL_PHOSPHATE_METABOLISM	54	0.386678	1.46281	0.0222672	0.504033	0.297541	812	tags=13%, list=8%, signal=14%
GOBP_POSITIVE_REGULATION_OF_DOUBLE_STRAND_BREAK_REPAIR	53	0.383472	1.4624	0.0373626	0.504372	0.297249	2926	tags=49%, list=28%, signal=68%
WANG_LSD1_TARGETS_UP	22	0.470527	1.46184	0.0567227	0.505236	0.296505	2665	tags=36%, list=26%, signal=49%
RIGGINS_TAMOXIFEN_RESISTANCE_DN	153	0.32458	1.46114	0.00423729	0.505567	0.296222	1897	tags=22%, list=18%, signal=27%
GOBP_MACROAUTOPHAGY	262	0.299682	1.46047	0.00442478	0.505806	0.296016	1505	tags=20%, list=14%, signal=23%
GOBP_ANTIMICROBIAL_HUMORAL_IMMUNE_RESPONSE_MEDIATED_BY_ANTIMICROBIAL_PEPTIDE	39	0.406754	1.46121	0.0395833	0.506356	0.295544	1540	tags=41%, list=15%, signal=48%
KAUFFMANN_DNA_REPAIR_GENES	203	0.307822	1.45766	0.00227273	0.506588	0.295345	2221	tags=33%, list=21%, signal=42%
LY_AGING_PREMATURE_DN	25	0.457445	1.45951	0.05625	0.506803	0.295161	1541	tags=32%, list=15%, signal=37%
REACTOME_THE_NLRP3_INFLAMMASOME	16	0.518723	1.46048	0.058	0.506826	0.295142	847	tags=25%, list=8%, signal=27%
GOMF_HELICASE_ACTIVITY	96	-0.322511	-1.35314	0.046332	0.506868	0.295105	1639	tags=30%, list=16%, signal=36%
SARRIO_EPITHELIAL_MESENCHYMAL_TRANSITION_UP	128	0.324565	1.45817	0.0140281	0.506999	0.294993	1201	tags=23%, list=12%, signal=25%
HP_DYSPHONIA	89	0.357985	1.45976	0.0226804	0.507028	0.294968	987	tags=17%, list=9%, signal=18%
GOMF_IRON_ION_BINDING	124	0.330556	1.45911	0.0109649	0.507036	0.294961	2607	tags=38%, list=25%, signal=50%
GOBP_RUFFLE_ASSEMBLY	36	0.418486	1.45719	0.0449679	0.507196	0.294824	1610	tags=31%, list=15%, signal=36%
GOCC_SECONDARY_LYSOSOME	16	0.52111	1.45773	0.0545073	0.507375	0.294671	2092	tags=38%, list=20%, signal=47%
GOBP_VESICLE_TETHERING	26	-0.430097	-1.35178	0.102161	0.507437	0.294618	2099	tags=42%, list=20%, signal=53%
HADDAD_T_LYMPHOCYTE_AND_NK_PROGENITOR_DN	44	0.40137	1.45676	0.0418327	0.507547	0.294524	2045	tags=43%, list=20%, signal=54%
GOBP_NEUROTROPHIN_TRK_RECEPTOR_SIGNALING_PATHWAY	20	0.475408	1.45832	0.0625	0.507589	0.294488	2076	tags=45%, list=20%, signal=56%
GOBP_PROTEIN_NEDDYLATION	21	-0.456506	-1.3515	0.107345	0.507736	0.294362	1261	tags=43%, list=12%, signal=49%
GOBP_BILE_ACID_BIOSYNTHETIC_PROCESS	32	-0.40457	-1.35262	0.0850662	0.507794	0.294313	818	tags=19%, list=8%, signal=20%
GOBP_ENDOPLASMIC_RETICULUM_TO_CYTOSOL_TRANSPORT	25	-0.426059	-1.3518	0.0991903	0.507993	0.294142	2788	tags=48%, list=27%, signal=65%
GOCC_PERICENTRIC_HETEROCHROMATIN	21	0.473113	1.45601	0.065678	0.508076	0.294071	1746	tags=33%, list=17%, signal=40%
GOCC_PHOSPHATIDYLINOSITOL_3_KINASE_COMPLEX	27	0.44662	1.45844	0.0638298	0.508238	0.293933	657	tags=19%, list=6%, signal=20%
GOBP_PROTEIN_STABILIZATION	149	-0.301456	-1.35226	0.032381	0.508343	0.293843	1439	tags=23%, list=14%, signal=27%
GOBP_OSTEOBLAST_DIFFERENTIATION	161	-0.297326	-1.35185	0.0285171	0.508417	0.29378	2428	tags=32%, list=23%, signal=41%
TAKADA_GASTRIC_CANCER_COPY_NUMBER_DN	18	0.515635	1.45431	0.0682303	0.50855	0.293666	1768	tags=33%, list=17%, signal=40%
REACTOME_ESR_MEDIATED_SIGNALING	135	-0.306399	-1.35193	0.025974	0.508787	0.293464	1650	tags=28%, list=16%, signal=33%
MARSHALL_VIRAL_INFECTION_RESPONSE_DN	18	0.498535	1.45547	0.0515464	0.508801	0.293452	1307	tags=39%, list=13%, signal=44%
REACTOME_SENSORY_PERCEPTION_OF_TASTE	19	0.487668	1.45609	0.0644531	0.508812	0.293443	2582	tags=53%, list=25%, signal=70%
GOBP_CENTROMERE_COMPLEX_ASSEMBLY	19	0.490015	1.45449	0.0666667	0.508972	0.293306	1839	tags=47%, list=18%, signal=57%
GOBP_PROTEIN_CATABOLIC_PROCESS_IN_THE_VACUOLE	16	0.509357	1.45463	0.0698152	0.509526	0.292833	2578	tags=56%, list=25%, signal=75%
HP_APLASIA_HYPOPLASIA_OF_THE_CEREBELLAR_VERMIS	178	0.316363	1.45466	0.00607287	0.510488	0.292015	1775	tags=25%, list=17%, signal=30%
GOBP_TERPENOID_METABOLIC_PROCESS	91	0.346899	1.44115	0.0199601	0.511026	0.291557	1870	tags=30%, list=18%, signal=36%
KEGG_MISMATCH_REPAIR	20	0.470451	1.4408	0.0726915	0.511183	0.291423	1573	tags=40%, list=15%, signal=47%
GOBP_GENERATION_OF_PRECURSOR_METABOLITES_AND_ENERGY	404	-0.267494	-1.35018	0.00185529	0.511314	0.291312	1243	tags=17%, list=12%, signal=19%
HP_NEOPLASM_OF_THE_BREAST	78	0.354065	1.43875	0.0146444	0.511366	0.291268	2131	tags=28%, list=20%, signal=35%
HP_RECURRENT_SKIN_INFECTIONS	96	0.34218	1.44123	0.010101	0.51175	0.290942	1692	tags=28%, list=16%, signal=33%
REACTOME_CLASS_I_MHC_MEDIATED_ANTIGEN_PROCESSING_PRESENTATION	364	-0.267475	-1.3498	0.00557621	0.51185	0.290857	2048	tags=25%, list=20%, signal=30%
HANN_RESISTANCE_TO_BCL2_INHIBITOR_UP	23	0.463607	1.43886	0.0737052	0.511946	0.290776	127	tags=13%, list=1%, signal=13%
GOBP_RESPONSE_TO_OXYGEN_RADICAL	24	0.457769	1.4397	0.0669546	0.51198	0.290747	1644	tags=29%, list=16%, signal=35%
GOBP_PHOSPHATIDYLINOSITOL_3_PHOSPHATE_BIOSYNTHETIC_PROCESS	21	0.487451	1.45296	0.0613497	0.512009	0.290722	1304	tags=33%, list=13%, signal=38%
HP_PREMATURE_LOSS_OF_TEETH	46	-0.368646	-1.34836	0.0820312	0.512063	0.290676	3098	tags=43%, list=30%, signal=62%
REACTOME_SIGNALING_BY_FGFR	65	-0.341285	-1.3487	0.064695	0.512222	0.290542	2473	tags=37%, list=24%, signal=48%
BIDUS_METASTASIS_UP	146	-0.302574	-1.3485	0.0394265	0.512262	0.290508	1991	tags=29%, list=19%, signal=35%
ODONNELL_TARGETS_OF_MYC_AND_TFRC_DN	32	0.424405	1.44135	0.0485981	0.512321	0.290458	919	tags=16%, list=9%, signal=17%
GOBP_NEGATIVE_REGULATION_OF_INTERLEUKIN_2_PRODUCTION	15	0.522624	1.45197	0.0756646	0.512334	0.290447	2942	tags=67%, list=28%, signal=93%
PLASARI_TGFB1_SIGNALING_VIA_NFIC_10HR_DN	20	0.486801	1.45132	0.0727651	0.512492	0.290313	1700	tags=25%, list=16%, signal=30%
HP_MUSCULAR_DYSTROPHY	53	0.390354	1.44002	0.0499002	0.512694	0.290142	2339	tags=34%, list=22%, signal=44%
GOBP_NEGATIVE_REGULATION_OF_RESPONSE_TO_ENDOPLASMIC_RETICULUM_STRESS	37	-0.393099	-1.34871	0.0901804	0.512812	0.290042	1749	tags=32%, list=17%, signal=39%
HP_HYPOPLASIA_OF_THE_PONS	55	0.383834	1.43973	0.0407332	0.512813	0.290041	961	tags=16%, list=9%, signal=18%
GOCC_TRIGLYCERIDE_RICH_PLASMA_LIPOPROTEIN_PARTICLE	17	0.495518	1.45242	0.074856	0.51284	0.290018	2234	tags=47%, list=21%, signal=60%
POMEROY_MEDULLOBLASTOMA_DESMOPLASIC_VS_CLASSIC_DN	46	0.396546	1.43887	0.0541667	0.51286	0.290001	1667	tags=33%, list=16%, signal=39%
GOBP_NEGATIVE_REGULATION_OF_UBIQUITIN_PROTEIN_TRANSFERASE_ACTIVITY	21	-0.447274	-1.34772	0.11068	0.512903	0.289965	2629	tags=48%, list=25%, signal=64%
HP_DECREASED_ACTIVITY_OF_MITOCHONDRIAL_COMPLEX_IV	44	-0.37426	-1.34903	0.102119	0.513009	0.289875	2184	tags=36%, list=21%, signal=46%
WP_EPO_RECEPTOR_SIGNALING	26	-0.421874	-1.34729	0.112	0.513066	0.289826	2129	tags=35%, list=20%, signal=43%
PID_NFKAPPAB_ATYPICAL_PATHWAY	16	0.52103	1.45145	0.0648855	0.513105	0.289794	1180	tags=38%, list=11%, signal=42%
GOBP_REGULATION_OF_RECEPTOR_RECYCLING	18	0.49721	1.44138	0.0790514	0.51314	0.289764	422	tags=22%, list=4%, signal=23%
WP_SARSCOV2_INNATE_IMMUNITY_EVASION_AND_CELLSPECIFIC_IMMUNE_RESPONSE	49	0.388647	1.45202	0.0436508	0.513162	0.289746	1406	tags=27%, list=14%, signal=31%
MISHRA_CARCINOMA_ASSOCIATED_FIBROBLAST_UP	17	-0.465179	-1.34877	0.121269	0.513208	0.289706	2826	tags=47%, list=27%, signal=64%
WP_EXERCISEINDUCED_CIRCADIAN_REGULATION	36	-0.396348	-1.34916	0.0865385	0.513228	0.289689	1764	tags=31%, list=17%, signal=37%
MIKKELSEN_MEF_LCP_WITH_H3K27ME3	28	-0.412851	-1.3474	0.0919765	0.513299	0.289629	2205	tags=43%, list=21%, signal=54%
HP_RECURRENT_BRONCHITIS	23	0.461558	1.44159	0.0607843	0.513384	0.289558	3097	tags=57%, list=30%, signal=80%
GOMF_2_IRON_2_SULFUR_CLUSTER_BINDING	18	-0.464528	-1.34774	0.13745	0.513444	0.289507	2819	tags=50%, list=27%, signal=68%
WP_ESTROGEN_METABOLISM_WP5276	23	0.46169	1.44234	0.0726496	0.513725	0.289269	1437	tags=35%, list=14%, signal=40%
HP_EMPHYSEMA	45	0.405626	1.43749	0.033264	0.513739	0.289257	2161	tags=29%, list=21%, signal=36%
FOURNIER_ACINAR_DEVELOPMENT_LATE_2	224	0.30313	1.43888	0.00646552	0.513764	0.289237	895	tags=17%, list=9%, signal=19%
HP_11_PAIRS_OF_RIBS	33	0.428586	1.44197	0.0555556	0.513972	0.28906	813	tags=21%, list=8%, signal=23%
WP_TGFBETA_SIGNALING_IN_THYROID_CELLS_FOR_EPITHELIALMESENCHYMAL_TRANSITION	15	0.517949	1.45023	0.0829959	0.514148	0.288912	3874	tags=73%, list=37%, signal=117%
REACTOME_CHOLESTEROL_BIOSYNTHESIS	26	0.45243	1.44162	0.0634249	0.514232	0.288841	452	tags=19%, list=4%, signal=20%
REACTOME_SYNTHESIS_OF_LEUKOTRIENES_LT_AND_EOXINS_EX	18	0.492803	1.44989	0.0682731	0.514428	0.288675	2719	tags=56%, list=26%, signal=75%
REACTOME_CHROMOSOME_MAINTENANCE	63	0.371275	1.44239	0.0286885	0.514518	0.288599	2140	tags=38%, list=21%, signal=48%
GOMF_SIGNALING_RECEPTOR_INHIBITOR_ACTIVITY	18	0.494396	1.4375	0.0798319	0.514636	0.2885	850	tags=28%, list=8%, signal=30%
AFFAR_YY1_TARGETS_DN	194	0.308538	1.45037	0.00225734	0.514749	0.288404	1379	tags=21%, list=13%, signal=23%
WP_ECTODERM_DIFFERENTIATION	90	0.343668	1.43679	0.0229167	0.515097	0.288111	819	tags=12%, list=8%, signal=13%
GOBP_NEGATIVE_REGULATION_OF_CELLULAR_CATABOLIC_PROCESS	166	-0.295404	-1.34626	0.0304762	0.515109	0.288101	1421	tags=22%, list=14%, signal=25%
GOBP_POSITIVE_REGULATION_OF_MAP_KINASE_ACTIVITY	104	0.337164	1.43648	0.0213675	0.515151	0.288066	2134	tags=33%, list=20%, signal=41%
HP_ENCEPHALOPATHY	227	-0.282889	-1.34639	0.0184843	0.51532	0.287923	1417	tags=19%, list=14%, signal=22%
GOCC_PROTEIN_LIPID_COMPLEX	36	0.416557	1.4424	0.0389105	0.515467	0.287799	2234	tags=36%, list=21%, signal=46%
GOCC_NUCLEAR_OUTER_MEMBRANE	22	-0.436468	-1.34573	0.111732	0.515599	0.287688	2275	tags=50%, list=22%, signal=64%
HP_ABNORMAL_ARACHNOID_MATER_MORPHOLOGY	35	0.412487	1.44251	0.046371	0.516079	0.287284	643	tags=17%, list=6%, signal=18%
HP_INTELLECTUAL_DISABILITY_MILD	231	-0.285228	-1.34575	0.0283019	0.516157	0.287219	2336	tags=29%, list=22%, signal=37%
GOBP_MODIFICATION_OF_SYNAPTIC_STRUCTURE	24	0.455945	1.44263	0.0714286	0.516643	0.28681	2817	tags=54%, list=27%, signal=74%
HP_MUSCULAR_VENTRICULAR_SEPTAL_DEFECT	16	-0.471379	-1.34463	0.146245	0.517256	0.286295	335	tags=19%, list=3%, signal=19%
GOBP_CARBOHYDRATE_DERIVATIVE_CATABOLIC_PROCESS	143	0.321626	1.44273	0.00421941	0.517313	0.286246	2018	tags=29%, list=19%, signal=35%
HP_PROPORTIONATE_SHORT_STATURE	95	0.336351	1.43524	0.0315789	0.51751	0.286081	1523	tags=27%, list=15%, signal=32%
HP_HYPOREFLEXIA_OF_LOWER_LIMBS	29	-0.417062	-1.34468	0.102041	0.517689	0.285931	2078	tags=38%, list=20%, signal=47%
HP_METAPHYSEAL_CUPPING	15	-0.491928	-1.34486	0.111336	0.517745	0.285884	2967	tags=53%, list=29%, signal=74%
GOBP_GLYCEROPHOSPHOLIPID_CATABOLIC_PROCESS	27	0.449116	1.44375	0.0516899	0.517936	0.285724	1829	tags=33%, list=18%, signal=40%
HP_TYPE_I_DIABETES_MELLITUS	37	0.421467	1.44852	0.0526316	0.51795	0.285712	1279	tags=22%, list=12%, signal=25%
WP_7OXOC_AND_7BETAHC_PATHWAYS	27	0.448154	1.43535	0.0666667	0.518039	0.285638	1099	tags=30%, list=11%, signal=33%
GOBP_POSITIVE_REGULATION_OF_DNA_RECOMBINATION	44	0.394526	1.43446	0.0407725	0.518243	0.285467	1511	tags=30%, list=15%, signal=34%
FRASOR_RESPONSE_TO_SERM_OR_FULVESTRANT_UP	15	0.512745	1.44273	0.0790021	0.518285	0.285432	252	tags=13%, list=2%, signal=14%
GOBP_PROTEIN_N_LINKED_GLYCOSYLATION_VIA_ASPARAGINE	21	0.47401	1.4347	0.0615711	0.518421	0.285317	1232	tags=29%, list=12%, signal=32%
HP_ABNORMAL_4TH_FINGER_MORPHOLOGY	16	-0.474303	-1.34352	0.133466	0.518429	0.285311	2592	tags=44%, list=25%, signal=58%
WP_CHOLESTEROL_METABOLISM_WITH_BLOCH_AND_KANDUTSCHRUSSELL_PATHWAYS	47	0.39785	1.44379	0.0408163	0.518758	0.285035	1596	tags=30%, list=15%, signal=35%
GOMF_MAP_KINASE_KINASE_KINASE_ACTIVITY	20	-0.453207	-1.34359	0.117534	0.51882	0.284983	498	tags=15%, list=5%, signal=16%
REACTOME_SPHINGOLIPID_DE_NOVO_BIOSYNTHESIS	38	-0.378395	-1.34373	0.0752033	0.518917	0.284903	1763	tags=29%, list=17%, signal=35%
GOCC_LATE_ENDOSOME	215	0.305447	1.44792	0.00193798	0.519011	0.284823	1530	tags=21%, list=15%, signal=24%
HP_DIARRHEA	300	0.292804	1.44281	0.00217391	0.519031	0.284807	2068	tags=24%, list=20%, signal=29%
GOBP_RESPONSE_TO_PROTOZOAN	15	0.52357	1.4473	0.074	0.519042	0.284797	1692	tags=47%, list=16%, signal=56%
GOCC_PHAGOPHORE_ASSEMBLY_SITE_MEMBRANE	15	-0.498707	-1.3438	0.101504	0.519285	0.284594	502	tags=20%, list=5%, signal=21%
WP_COPPER_HOMEOSTASIS	42	0.402899	1.44422	0.0386179	0.519298	0.284583	2419	tags=33%, list=23%, signal=43%
HP_LIMITED_HIP_MOVEMENT	48	0.387002	1.43216	0.0441767	0.519336	0.284551	287	tags=8%, list=3%, signal=9%
BHAT_ESR1_TARGETS_VIA_AKT1_UP	183	-0.293435	-1.34286	0.0257827	0.519353	0.284537	1458	tags=21%, list=14%, signal=24%
GOCC_CHROMOSOMAL_REGION	256	0.296957	1.44301	0.00613497	0.519379	0.284516	1544	tags=23%, list=15%, signal=26%
STAEGE_EWING_FAMILY_TUMOR	16	-0.476171	-1.3417	0.129666	0.519442	0.284463	1879	tags=38%, list=18%, signal=46%
REACTOME_MITOCHONDRIAL_BIOGENESIS	64	-0.342466	-1.34131	0.0486891	0.519496	0.284418	2251	tags=28%, list=22%, signal=36%
HP_ABNORMAL_NATURAL_KILLER_CELL_PHYSIOLOGY	15	-0.486124	-1.34149	0.109827	0.519514	0.284403	1882	tags=40%, list=18%, signal=49%
GOMF_INTRAMEMBRANE_LIPID_TRANSPORTER_ACTIVITY	24	0.467272	1.44385	0.0813492	0.519557	0.284367	1925	tags=29%, list=18%, signal=36%
HP_ELEVATED_RED_CELL_ADENOSINE_DEAMINASE_LEVEL	18	-0.466103	-1.34242	0.11553	0.519582	0.284346	1570	tags=56%, list=15%, signal=65%
GOBP_VIRAL_TRANSCRIPTION	39	-0.37921	-1.34294	0.088	0.519704	0.284244	1076	tags=21%, list=10%, signal=23%
HP_ANAL_STENOSIS	20	0.481523	1.43259	0.0918803	0.519764	0.284193	4064	tags=60%, list=39%, signal=98%
KUROZUMI_RESPONSE_TO_ONCOCYTIC_VIRUS	26	0.457011	1.44737	0.0712831	0.519812	0.284154	1007	tags=23%, list=10%, signal=25%
GOCC_ORGANELLE_ENVELOPE_LUMEN	84	-0.333062	-1.34253	0.0407767	0.519813	0.284153	761	tags=17%, list=7%, signal=18%
BOHN_PRIMARY_IMMUNODEFICIENCY_SYNDROM_DN	31	0.433652	1.43091	0.0617284	0.519837	0.284133	2218	tags=39%, list=21%, signal=49%
GOBP_ESTABLISHMENT_OF_PROTEIN_LOCALIZATION_TO_ENDOPLASMIC_RETICULUM	37	-0.395456	-1.34192	0.104563	0.519934	0.284052	1098	tags=30%, list=11%, signal=33%
HP_2_3_TOE_SYNDACTYLY	56	0.377095	1.43224	0.0384615	0.519957	0.284032	1549	tags=36%, list=15%, signal=42%
REACTOME_EXPORT_OF_VIRAL_RIBONUCLEOPROTEINS_FROM_NUCLEUS	29	-0.411152	-1.34172	0.0859375	0.519986	0.284009	865	tags=24%, list=8%, signal=26%
YAMASHITA_METHYLATED_IN_PROSTATE_CANCER	41	0.410865	1.44429	0.0414079	0.520012	0.283987	2889	tags=44%, list=28%, signal=61%
GOBP_SPLICEOSOMAL_SNRNP_ASSEMBLY	16	-0.46814	-1.34206	0.123288	0.520079	0.283931	2128	tags=38%, list=20%, signal=47%
GOBP_REGULATION_OF_RESPONSE_TO_DNA_DAMAGE_STIMULUS	195	0.305222	1.43159	0.00700935	0.520282	0.283761	2222	tags=31%, list=21%, signal=39%
BIOCARTA_CTCF_PATHWAY	20	0.471589	1.43103	0.0856031	0.520301	0.283745	1768	tags=40%, list=17%, signal=48%
PUJANA_BRCA_CENTERED_NETWORK	95	0.340932	1.43268	0.0222222	0.520408	0.283656	1509	tags=29%, list=14%, signal=34%
REACTOME_XENOBIOTICS	23	0.46572	1.44447	0.0781893	0.520441	0.283629	2050	tags=48%, list=20%, signal=59%
KLEIN_TARGETS_OF_BCR_ABL1_FUSION	34	0.418871	1.43043	0.054878	0.520502	0.283578	1892	tags=38%, list=18%, signal=47%
REACTOME_DNA_DOUBLE_STRAND_BREAK_RESPONSE	36	0.418195	1.43013	0.0493827	0.520561	0.283528	1482	tags=36%, list=14%, signal=42%
GOBP_RESPONSE_TO_COPPER_ION	32	0.433095	1.44474	0.0570825	0.520587	0.283507	1313	tags=28%, list=13%, signal=32%
GOBP_REGULATION_OF_PEPTIDYL_THREONINE_PHOSPHORYLATION	36	0.408501	1.4312	0.059448	0.520679	0.28343	1420	tags=28%, list=14%, signal=32%
REACTOME_LATE_ENDOSOMAL_MICROAUTOPHAGY	27	0.446822	1.43282	0.0641026	0.520854	0.283284	1210	tags=26%, list=12%, signal=29%
GOBP_POSITIVE_REGULATION_OF_MYELOID_LEUKOCYTE_CYTOKINE_PRODUCTION_INVOLVED_IN_IMMUNE_RESPONSE	27	0.445177	1.44577	0.0657371	0.520987	0.283173	1692	tags=37%, list=16%, signal=44%
HP_PARAKERATOSIS	20	0.466588	1.44484	0.0686275	0.521216	0.282982	2418	tags=40%, list=23%, signal=52%
HP_CACHEXIA	52	0.38003	1.43283	0.0505051	0.521747	0.28254	716	tags=17%, list=7%, signal=18%
GOMF_TETRAPYRROLE_BINDING	116	0.332165	1.44497	0.0104167	0.521793	0.282502	2050	tags=29%, list=20%, signal=36%
GOBP_NEGATIVE_REGULATION_OF_LIPID_METABOLIC_PROCESS	82	0.354317	1.44584	0.0211416	0.52181	0.282488	2327	tags=33%, list=22%, signal=42%
GOBP_NEGATIVE_REGULATION_OF_EPITHELIAL_CELL_APOPTOTIC_PROCESS	44	0.392355	1.42949	0.0492813	0.521876	0.282433	1996	tags=32%, list=19%, signal=39%
OUYANG_PROSTATE_CANCER_PROGRESSION_DN	16	0.512767	1.44523	0.10166	0.521885	0.282425	1532	tags=38%, list=15%, signal=44%
ROVERSI_GLIOMA_LOH_REGIONS	30	-0.408081	-1.33952	0.0973282	0.522014	0.282318	1576	tags=30%, list=15%, signal=35%
GOBP_INNER_MITOCHONDRIAL_MEMBRANE_ORGANIZATION	31	-0.401578	-1.34025	0.134269	0.522206	0.282158	761	tags=19%, list=7%, signal=21%
GOBP_VESICLE_CARGO_LOADING	24	-0.428916	-1.33964	0.135496	0.522216	0.28215	247	tags=17%, list=2%, signal=17%
CHEN_ETV5_TARGETS_TESTIS	17	-0.475668	-1.34002	0.11753	0.522291	0.282087	240	tags=12%, list=2%, signal=12%
WORSCHECH_TUMOR_EVASION_AND_TOLEROGENICITY_UP	21	0.474503	1.44592	0.062249	0.522575	0.281852	804	tags=19%, list=8%, signal=21%
GOBP_REGULATION_OF_DOUBLE_STRAND_BREAK_REPAIR_VIA_HOMOLOGOUS_RECOMBINATION	39	0.41086	1.43285	0.0488798	0.52263	0.281806	2342	tags=41%, list=22%, signal=53%
GOBP_REGULATION_OF_ESTABLISHMENT_OR_MAINTENANCE_OF_CELL_POLARITY	22	-0.438079	-1.33965	0.126556	0.522779	0.281682	2066	tags=41%, list=20%, signal=51%
WP_NICOTINE_EFFECT_ON_DOPAMINERGIC_NEURONS	21	-0.438689	-1.33888	0.112963	0.523382	0.281181	1754	tags=38%, list=17%, signal=46%
GOBP_PURINE_NUCLEOSIDE_MONOPHOSPHATE_BIOSYNTHETIC_PROCESS	20	-0.441295	-1.33836	0.119141	0.523861	0.280784	3165	tags=55%, list=30%, signal=79%
GOBP_GLUCOSE_6_PHOSPHATE_METABOLIC_PROCESS	25	-0.416846	-1.33797	0.11811	0.523935	0.280722	3018	tags=48%, list=29%, signal=67%
WINNEPENNINCKX_MELANOMA_METASTASIS_UP	114	-0.311681	-1.33814	0.0542056	0.523977	0.280688	1305	tags=23%, list=13%, signal=26%
YANAGIHARA_ESX1_TARGETS	24	-0.428934	-1.33849	0.105163	0.524011	0.28066	3341	tags=58%, list=32%, signal=86%
HP_DISPROPORTIONATE_SHORT_LIMB_SHORT_STATURE	72	-0.339807	-1.33701	0.0715667	0.525108	0.279751	2230	tags=35%, list=21%, signal=44%
GOBP_REGULATION_OF_INTRINSIC_APOPTOTIC_SIGNALING_PATHWAY_BY_P53_CLASS_MEDIATOR	22	-0.438	-1.33736	0.125725	0.525253	0.279631	644	tags=23%, list=6%, signal=24%
REACTOME_COOPERATION_OF_PREFOLDIN_AND_TRIC_CCT_IN_ACTIN_AND_TUBULIN_FOLDING	32	-0.398861	-1.33712	0.0850202	0.525396	0.279514	1646	tags=28%, list=16%, signal=33%
REACTOME_SUMOYLATION_OF_CHROMATIN_ORGANIZATION_PROTEINS	48	-0.363431	-1.33618	0.0694737	0.526501	0.278601	865	tags=19%, list=8%, signal=20%
HP_PERICARDITIS	28	0.441796	1.42785	0.0702811	0.526527	0.278579	1774	tags=39%, list=17%, signal=47%
KEGG_PENTOSE_PHOSPHATE_PATHWAY	26	-0.423862	-1.33634	0.0849802	0.526625	0.278498	3018	tags=50%, list=29%, signal=70%
REACTOME_DNA_REPLICATION	116	-0.307433	-1.33548	0.0528302	0.52692	0.278256	874	tags=19%, list=8%, signal=20%
GOCC_SITE_OF_DOUBLE_STRAND_BREAK	51	0.388755	1.42743	0.0400802	0.527076	0.278127	2231	tags=35%, list=21%, signal=45%
GOMF_CORE_PROMOTER_SEQUENCE_SPECIFIC_DNA_BINDING	21	-0.443056	-1.33577	0.11753	0.527205	0.278021	2335	tags=43%, list=22%, signal=55%
GOMF_BASAL_TRANSCRIPTION_MACHINERY_BINDING	32	-0.388843	-1.33557	0.111531	0.527235	0.277996	2523	tags=47%, list=24%, signal=62%
GOBP_PROTEIN_EXIT_FROM_ENDOPLASMIC_RETICULUM	41	-0.379831	-1.33484	0.0889749	0.528302	0.277118	2180	tags=37%, list=21%, signal=46%
WP_FAMILIAL_PARTIAL_LIPODYSTROPHY	26	0.437408	1.42656	0.0718563	0.529152	0.276419	1947	tags=38%, list=19%, signal=47%
KLEIN_PRIMARY_EFFUSION_LYMPHOMA_DN	36	0.418295	1.42538	0.0550098	0.531301	0.274659	3027	tags=39%, list=29%, signal=55%
HP_MECKEL_DIVERTICULUM	24	0.457054	1.42444	0.0714286	0.531858	0.274204	2407	tags=46%, list=23%, signal=59%
HP_DISTAL_MUSCLE_WEAKNESS	163	-0.293294	-1.33206	0.0406977	0.531863	0.2742	1948	tags=28%, list=19%, signal=33%
REACTOME_DNA_REPAIR	230	0.297792	1.42548	0.00430108	0.531873	0.274192	1589	tags=27%, list=15%, signal=31%
WP_KALLMANN_SYNDROME	17	0.490485	1.42453	0.0852391	0.532447	0.273724	1226	tags=29%, list=12%, signal=33%
WANG_LSD1_TARGETS_DN	29	-0.405541	-1.33206	0.111954	0.532453	0.273719	1647	tags=28%, list=16%, signal=33%
ACOSTA_PROLIFERATION_INDEPENDENT_MYC_TARGETS_DN	80	-0.322629	-1.33221	0.0653357	0.532595	0.273603	2792	tags=35%, list=27%, signal=47%
REACTOME_GASTRIN_CREB_SIGNALLING_PATHWAY_VIA_PKC_AND_MAPK	17	-0.474399	-1.33234	0.114563	0.532805	0.273432	951	tags=24%, list=9%, signal=26%
HP_MOTOR_AXONAL_NEUROPATHY	25	-0.431389	-1.33288	0.126953	0.53283	0.273412	2401	tags=44%, list=23%, signal=57%
GOCC_ENDOPLASMIC_RETICULUM_PROTEIN_CONTAINING_COMPLEX	107	0.334382	1.42382	0.0164948	0.533078	0.273209	386	tags=15%, list=4%, signal=15%
GOBP_SYNAPTIC_VESICLE_TRANSPORT	33	0.421952	1.4246	0.0526316	0.533121	0.273174	2411	tags=42%, list=23%, signal=55%
HP_ABNORMALITY_OF_PAIN_SENSATION	70	-0.332325	-1.33239	0.0657371	0.533212	0.2731	2395	tags=31%, list=23%, signal=41%
GOBP_STRIATED_MUSCLE_CELL_APOPTOTIC_PROCESS	35	0.4131	1.42349	0.0567951	0.533272	0.273051	2282	tags=40%, list=22%, signal=51%
KIM_ALL_DISORDERS_DURATION_CORR_DN	120	-0.30697	-1.33289	0.0557692	0.533398	0.272949	1935	tags=34%, list=19%, signal=41%
HP_CONGENITAL_ABNORMAL_HAIR_PATTERN	206	-0.284974	-1.33306	0.0296846	0.533429	0.272923	1587	tags=24%, list=15%, signal=28%
HP_METAPHYSEAL_DYSPLASIA	30	-0.402563	-1.33243	0.126706	0.533665	0.272731	1321	tags=23%, list=13%, signal=27%
HP_CHRONIC_SINUSITIS	27	0.435096	1.42307	0.0744467	0.533827	0.272599	551	tags=22%, list=5%, signal=23%
REACTOME_TRANSPORT_OF_VITAMINS_NUCLEOSIDES_AND_RELATED_MOLECULES	26	-0.404623	-1.33061	0.101167	0.534134	0.27235	2455	tags=38%, list=24%, signal=50%
VANHARANTA_UTERINE_FIBROID_UP	31	-0.396057	-1.33095	0.127907	0.534223	0.272277	1810	tags=32%, list=17%, signal=39%
REACTOME_INACTIVATION_OF_CSF3_G_CSF_SIGNALING	23	-0.434025	-1.33075	0.105948	0.534239	0.272265	2239	tags=43%, list=22%, signal=55%
REACTOME_SARS_COV_2_INFECTION	229	-0.283395	-1.331	0.0230906	0.534632	0.271945	1069	tags=17%, list=10%, signal=19%
REACTOME_DNA_DAMAGE_RECOGNITION_IN_GG_NER	26	-0.413846	-1.33003	0.118421	0.535386	0.271333	1261	tags=31%, list=12%, signal=35%
HP_CONGENITAL_CONTRACTURE	119	0.328336	1.42227	0.0105932	0.535708	0.271072	1705	tags=22%, list=16%, signal=26%
HOFMANN_MYELODYSPLASTIC_SYNDROM_HIGH_RISK_DN	15	0.510481	1.42038	0.097561	0.535828	0.270975	3440	tags=73%, list=33%, signal=109%
GOBP_IRON_ION_TRANSPORT	39	0.405864	1.4208	0.0655391	0.536155	0.27071	1946	tags=33%, list=19%, signal=41%
BIOCARTA_GSK3_PATHWAY	20	0.476327	1.42185	0.0807087	0.536289	0.270601	1199	tags=35%, list=12%, signal=39%
HP_RECTAL_FISTULA	21	0.464945	1.4204	0.0773931	0.536655	0.270305	313	tags=10%, list=3%, signal=10%
LINDGREN_BLADDER_CANCER_CLUSTER_2A_DN	91	0.337152	1.42091	0.0303688	0.536661	0.2703	1679	tags=25%, list=16%, signal=30%
HP_SHORT_RIBS	44	-0.372279	-1.32904	0.111111	0.536805	0.270184	2386	tags=43%, list=23%, signal=56%
GOBP_N_TERMINAL_PROTEIN_AMINO_ACID_MODIFICATION	21	0.477212	1.4214	0.0790021	0.536877	0.270125	1513	tags=29%, list=15%, signal=33%
KAPOSI_LIVER_CANCER_MET_UP	16	-0.480333	-1.32935	0.127237	0.53697	0.27005	68	tags=13%, list=1%, signal=13%
GOBP_NUCLEAR_EXPORT	100	-0.316406	-1.32912	0.0500963	0.537155	0.2699	1389	tags=25%, list=13%, signal=29%
GOBP_NEUTROPHIL_MEDIATED_IMMUNITY	27	0.431733	1.42102	0.0626305	0.537222	0.269846	1692	tags=37%, list=16%, signal=44%
GOBP_MITOCHONDRION_MORPHOGENESIS	19	-0.4502	-1.32841	0.133588	0.537687	0.269471	2377	tags=47%, list=23%, signal=61%
GOBP_TORC1_SIGNALING	37	-0.380816	-1.32856	0.113208	0.537814	0.269368	2062	tags=32%, list=20%, signal=40%
HP_TIP_TOE_GAIT	57	0.370504	1.41853	0.0367171	0.538632	0.268707	953	tags=16%, list=9%, signal=17%
GOBP_NEGATIVE_REGULATION_OF_CARBOHYDRATE_METABOLIC_PROCESS	37	0.415046	1.41891	0.0550847	0.539085	0.268343	1420	tags=32%, list=14%, signal=37%
KEGG_VASOPRESSIN_REGULATED_WATER_REABSORPTION	38	0.408365	1.41917	0.0638723	0.539096	0.268334	2252	tags=29%, list=22%, signal=37%
GOBP_REGULATION_OF_MAP_KINASE_ACTIVITY	162	0.308304	1.41861	0.0107991	0.539249	0.268211	2134	tags=31%, list=20%, signal=39%
HP_ACIDEMIA	19	-0.443755	-1.32749	0.130261	0.540137	0.267496	974	tags=21%, list=9%, signal=23%
HP_RETINAL_HEMORRHAGE	23	0.454142	1.41714	0.0655022	0.542514	0.265589	2184	tags=43%, list=21%, signal=55%
GOCC_LATE_ENDOSOME_MEMBRANE	102	0.33351	1.41564	0.0205339	0.544878	0.2637	1505	tags=25%, list=14%, signal=28%
REACTOME_SPRY_REGULATION_OF_FGF_SIGNALING	16	-0.475095	-1.32538	0.136882	0.545095	0.263528	2199	tags=44%, list=21%, signal=55%
HP_BILATERAL_PTOSIS	59	-0.345592	-1.32515	0.0833333	0.545253	0.263402	1280	tags=25%, list=12%, signal=29%
GOBP_NEGATIVE_REGULATION_OF_SYSTEMIC_ARTERIAL_BLOOD_PRESSURE	19	-0.453659	-1.32546	0.117526	0.545443	0.263251	3109	tags=47%, list=30%, signal=67%
HP_PHENOTYPIC_VARIABILITY	120	-0.306472	-1.32331	0.0461255	0.545445	0.263249	2970	tags=42%, list=29%, signal=58%
KIM_TIAL1_TARGETS	22	0.460381	1.41597	0.0802469	0.545537	0.263176	811	tags=27%, list=8%, signal=30%
HP_URINARY_URGENCY	37	0.403062	1.41569	0.0543933	0.545623	0.263107	924	tags=14%, list=9%, signal=15%
GOBP_POSITIVE_REGULATION_OF_CELL_MATRIX_ADHESION	48	-0.359712	-1.32555	0.0802469	0.545711	0.263037	1249	tags=23%, list=12%, signal=26%
GOBP_INTEGRIN_ACTIVATION	18	-0.449572	-1.32333	0.134503	0.54596	0.262839	1483	tags=33%, list=14%, signal=39%
PID_PI3K_PLC_TRK_PATHWAY	34	-0.392692	-1.32351	0.111969	0.545969	0.262832	1300	tags=24%, list=12%, signal=27%
HP_PHARYNGITIS	15	-0.489414	-1.32433	0.143145	0.546138	0.262698	1882	tags=40%, list=18%, signal=49%
HP_SYRINGOMYELIA	20	-0.446008	-1.32359	0.121272	0.546286	0.26258	1042	tags=25%, list=10%, signal=28%
MCDOWELL_ACUTE_LUNG_INJURY_UP	37	-0.38676	-1.32463	0.091954	0.54633	0.262545	1649	tags=32%, list=16%, signal=38%
FEVR_CTNNB1_TARGETS_DN	397	-0.261966	-1.32373	0.00361664	0.546414	0.262478	1685	tags=23%, list=16%, signal=26%
HP_DYSCHROMATOPSIA	15	-0.477574	-1.3244	0.157282	0.5465	0.26241	136	tags=13%, list=1%, signal=13%
PID_TRKR_PATHWAY	55	-0.360804	-1.32375	0.0813492	0.546936	0.262063	2437	tags=36%, list=23%, signal=47%
GOMF_CATALYTIC_ACTIVITY_ACTING_ON_A_NUCLEIC_ACID	345	-0.267537	-1.32376	0.0108696	0.547505	0.261612	2327	tags=32%, list=22%, signal=40%
CASORELLI_ACUTE_PROMYELOCYTIC_LEUKEMIA_DN	496	-0.256114	-1.32111	0.00743494	0.548505	0.26082	1769	tags=23%, list=17%, signal=26%
STEIN_ESRRA_TARGETS_UP	304	-0.269414	-1.32122	0.019573	0.54874	0.260633	1331	tags=19%, list=13%, signal=22%
GOBP_LUNG_ALVEOLUS_DEVELOPMENT	35	-0.384873	-1.32209	0.0833333	0.548826	0.260565	2153	tags=31%, list=21%, signal=39%
GOMF_MISFOLDED_PROTEIN_BINDING	26	-0.407978	-1.32126	0.119691	0.549191	0.260277	2251	tags=35%, list=22%, signal=44%
HP_ABNORMAL_RETICULOCYTE_MORPHOLOGY	67	-0.337911	-1.3207	0.0693069	0.549239	0.260238	1315	tags=25%, list=13%, signal=29%
BLALOCK_ALZHEIMERS_DISEASE_INCIPIENT_DN	129	-0.299702	-1.32175	0.0447761	0.549293	0.260196	2241	tags=32%, list=22%, signal=40%
REACTOME_NUCLEAR_IMPORT_OF_REV_PROTEIN	30	-0.403349	-1.3213	0.116054	0.549632	0.259928	865	tags=20%, list=8%, signal=22%
GOBP_BLASTOCYST_GROWTH	15	-0.484103	-1.32144	0.132216	0.54978	0.259811	1536	tags=33%, list=15%, signal=39%
GOBP_REGULATION_OF_ANIMAL_ORGAN_FORMATION	25	-0.415683	-1.32023	0.121756	0.550206	0.259475	2691	tags=44%, list=26%, signal=59%
GOBP_FATTY_ACID_DERIVATIVE_CATABOLIC_PROCESS	16	0.508501	1.41381	0.102823	0.550224	0.259461	2010	tags=44%, list=19%, signal=54%
KOBAYASHI_EGFR_SIGNALING_24HR_DN	199	0.298235	1.41347	0.00646552	0.550411	0.259313	1545	tags=23%, list=15%, signal=27%
GOBP_LOW_DENSITY_LIPOPROTEIN_PARTICLE_REMODELING	16	0.498944	1.41293	0.0814196	0.551218	0.258677	2412	tags=50%, list=23%, signal=65%
GOBP_NON_MOTILE_CILIUM_ASSEMBLY	34	0.408445	1.41248	0.0541082	0.551936	0.258112	2928	tags=38%, list=28%, signal=53%
HP_AQUEDUCTAL_STENOSIS	17	-0.459627	-1.31932	0.148936	0.552553	0.257626	647	tags=24%, list=6%, signal=25%
HP_AMAUROSIS_FUGAX	28	-0.402262	-1.31817	0.126016	0.555195	0.255555	2266	tags=29%, list=22%, signal=36%
GOBP_ENDOTHELIAL_CELL_DEVELOPMENT	47	-0.360003	-1.31824	0.0948617	0.555535	0.255288	1747	tags=28%, list=17%, signal=33%
KEGG_TERPENOID_BACKBONE_BIOSYNTHESIS	15	0.50565	1.41001	0.0943396	0.55601	0.254917	1096	tags=33%, list=11%, signal=37%
GOBP_POSITIVE_REGULATION_OF_CELL_CYCLE_PHASE_TRANSITION	91	-0.318357	-1.31757	0.0592593	0.556518	0.254521	2546	tags=32%, list=24%, signal=42%
HP_ARTHROGRYPOSIS_MULTIPLEX_CONGENITA	99	0.334427	1.41082	0.0235294	0.556808	0.254294	1797	tags=24%, list=17%, signal=29%
BARIS_THYROID_CANCER_DN	49	0.377021	1.41001	0.0453564	0.556913	0.254213	685	tags=12%, list=7%, signal=13%
ROZANOV_MMP14_TARGETS_UP	166	0.304361	1.41011	0.0228216	0.557463	0.253784	2576	tags=34%, list=25%, signal=44%
REACTOME_SIGNALING_BY_WNT_IN_CANCER	30	0.420552	1.41037	0.0406504	0.557509	0.253748	893	tags=23%, list=9%, signal=25%
HP_AORTIC_REGURGITATION	69	0.351941	1.40922	0.0393375	0.557827	0.2535	2058	tags=30%, list=20%, signal=38%
GOBP_VISUAL_BEHAVIOR	41	-0.372059	-1.31661	0.115607	0.558408	0.253049	1630	tags=27%, list=16%, signal=32%
GOBP_BRANCHED_CHAIN_AMINO_ACID_CATABOLIC_PROCESS	20	-0.448703	-1.31675	0.127789	0.558514	0.252966	2043	tags=40%, list=20%, signal=50%
HP_DIFFUSE_CEREBRAL_ATROPHY	39	-0.384858	-1.31633	0.110672	0.558742	0.252788	376	tags=18%, list=4%, signal=19%
KEGG_HOMOLOGOUS_RECOMBINATION	23	0.455347	1.40736	0.0899358	0.559839	0.251937	1303	tags=26%, list=13%, signal=30%
HP_ABNORMALITY_OF_THE_SMALL_INTESTINE	185	0.301982	1.40753	0.00790514	0.560161	0.251687	2688	tags=36%, list=26%, signal=47%
GOBP_REGULATION_OF_VENTRICULAR_CARDIAC_MUSCLE_CELL_MEMBRANE_REPOLARIZATION	17	0.488338	1.40759	0.0851927	0.560875	0.251134	1809	tags=35%, list=17%, signal=43%
GOBP_PHOSPHATIDYLGLYCEROL_METABOLIC_PROCESS	32	-0.393829	-1.31527	0.131783	0.561053	0.250996	1121	tags=28%, list=11%, signal=31%
HP_ADENOCARCINOMA_OF_THE_INTESTINES	30	-0.399799	-1.31542	0.10978	0.561143	0.250927	1570	tags=37%, list=15%, signal=43%
GOCC_CARBOXY_TERMINAL_DOMAIN_PROTEIN_KINASE_COMPLEX	17	0.497406	1.40772	0.0881148	0.561282	0.250819	1984	tags=41%, list=19%, signal=51%
VARELA_ZMPSTE24_TARGETS_UP	31	-0.396836	-1.31493	0.110454	0.561608	0.250567	660	tags=23%, list=6%, signal=24%
CHARAFE_BREAST_CANCER_BASAL_VS_MESENCHYMAL_UP	64	0.363102	1.40787	0.0495868	0.56172	0.25048	2625	tags=38%, list=25%, signal=50%
GOBP_PROTEIN_LIPID_COMPLEX_SUBUNIT_ORGANIZATION	47	0.375576	1.4047	0.0489237	0.561773	0.250439	2600	tags=43%, list=25%, signal=56%
CHIARETTI_ACUTE_LYMPHOBLASTIC_LEUKEMIA_ZAP70	44	0.392124	1.40485	0.0812641	0.562185	0.250121	1352	tags=20%, list=13%, signal=23%
HP_GASTROINTESTINAL_INFLAMMATION	99	0.326937	1.40532	0.0230608	0.562352	0.249992	2139	tags=26%, list=21%, signal=33%
HP_NUCLEAR_CATARACT	15	0.508179	1.40505	0.0976139	0.562418	0.24994	3005	tags=60%, list=29%, signal=84%
GOBP_PROTEIN_ACETYLATION	123	0.323175	1.40552	0.0252632	0.562571	0.249822	2545	tags=35%, list=24%, signal=46%
GOBP_PLACENTA_DEVELOPMENT	111	0.323575	1.40406	0.0147992	0.563038	0.249462	2640	tags=35%, list=25%, signal=47%
GOBP_RESPONSE_TO_FOOD	27	0.436695	1.40611	0.0712788	0.563265	0.249287	1419	tags=33%, list=14%, signal=38%
GOBP_HETEROCHROMATIN_ORGANIZATION	62	0.35898	1.40554	0.0429185	0.563403	0.249181	1564	tags=24%, list=15%, signal=28%
SCHLOSSER_SERUM_RESPONSE_UP	91	0.334012	1.4058	0.0214592	0.563407	0.249178	1681	tags=26%, list=16%, signal=31%
GOBP_REGULATION_OF_PROTEIN_SERINE_THREONINE_KINASE_ACTIVITY	290	0.284872	1.40359	0.00649351	0.563809	0.248868	2134	tags=29%, list=20%, signal=35%
REACTOME_RHOBTB_GTPASE_CYCLE	30	-0.400374	-1.31397	0.117188	0.564211	0.248559	1389	tags=37%, list=13%, signal=42%
WU_SILENCED_BY_METHYLATION_IN_BLADDER_CANCER	33	0.413526	1.40267	0.0515464	0.564444	0.248379	1412	tags=18%, list=14%, signal=21%
MACAEVA_PBMC_RESPONSE_TO_IR	75	0.344454	1.40273	0.0202247	0.565114	0.247864	1393	tags=25%, list=13%, signal=29%
HP_NARROW_NOSE	17	-0.452688	-1.31343	0.151341	0.56542	0.247629	1726	tags=35%, list=17%, signal=42%
GOMF_DNA_DIRECTED_DNA_POLYMERASE_ACTIVITY	21	0.458024	1.40179	0.102249	0.565649	0.247453	2179	tags=33%, list=21%, signal=42%
OLSSON_E2F3_TARGETS_UP	18	-0.45435	-1.31314	0.150515	0.565746	0.247379	1232	tags=22%, list=12%, signal=25%
GOBP_MODIFICATION_OF_POSTSYNAPTIC_STRUCTURE	17	0.49622	1.40198	0.0945674	0.565876	0.247279	2136	tags=47%, list=21%, signal=59%
GOBP_ORGANIC_HYDROXY_COMPOUND_METABOLIC_PROCESS	464	0.271594	1.40273	0.0021692	0.566	0.247183	2121	tags=25%, list=20%, signal=29%
GOCC_TRANSPORTER_COMPLEX	273	-0.272916	-1.3129	0.0273224	0.566004	0.24718	1480	tags=21%, list=14%, signal=23%
HP_ABNORMALITY_OF_THE_FRONTAL_HAIRLINE	137	-0.293625	-1.31262	0.0408922	0.566328	0.246932	1587	tags=27%, list=15%, signal=31%
WP_CARDIAC_HYPERTROPHIC_RESPONSE	49	0.374472	1.39657	0.0529532	0.566344	0.24692	1504	tags=29%, list=14%, signal=33%
HP_DUODENAL_STENOSIS	24	0.443848	1.39557	0.0831643	0.566375	0.246896	2407	tags=42%, list=23%, signal=54%
HP_HYPERINTENSITY_OF_CEREBRAL_WHITE_MATTER_ON_MRI	52	0.377519	1.3985	0.0600858	0.56659	0.246731	591	tags=13%, list=6%, signal=14%
GOBP_CYTOSOLIC_TRANSPORT	134	0.315073	1.39798	0.021097	0.566605	0.24672	1553	tags=24%, list=15%, signal=28%
GOBP_POLYSACCHARIDE_METABOLIC_PROCESS	84	0.340006	1.39973	0.0333333	0.566678	0.246664	2571	tags=37%, list=25%, signal=49%
GOBP_DNA_REPAIR	397	0.272207	1.39618	0.00224215	0.566841	0.246538	2222	tags=30%, list=21%, signal=37%
GOBP_PEPTIDYL_THREONINE_MODIFICATION	104	0.332531	1.40095	0.032967	0.566921	0.246477	852	tags=18%, list=8%, signal=20%
HP_APLASIA_HYPOPLASIA_INVOLVING_THE_NOSE	83	0.339984	1.39865	0.0341151	0.566926	0.246473	2109	tags=33%, list=20%, signal=40%
GOBP_PEPTIDYL_LYSINE_ACETYLATION	104	0.327592	1.39589	0.0269663	0.566965	0.246444	2545	tags=36%, list=24%, signal=47%
HP_SQUAMOUS_CELL_CARCINOMA_OF_THE_SKIN	15	0.508294	1.39565	0.105477	0.566983	0.24643	2247	tags=47%, list=22%, signal=59%
GOBP_PROTEIN_DNA_COMPLEX_SUBUNIT_ORGANIZATION	95	0.330496	1.39664	0.0313152	0.567001	0.246416	1914	tags=32%, list=18%, signal=38%
GOBP_MATERNAL_PLACENTA_DEVELOPMENT	26	0.439201	1.40066	0.0863931	0.567056	0.246374	1294	tags=31%, list=12%, signal=35%
REACTOME_RAP1_SIGNALLING	15	-0.482612	-1.31186	0.148594	0.567072	0.246361	2458	tags=33%, list=24%, signal=44%
HP_ABNORMAL_CONJUNCTIVA_MORPHOLOGY	115	0.322212	1.39985	0.0253165	0.56714	0.24631	2219	tags=32%, list=21%, signal=40%
HP_EEG_WITH_SPIKE_WAVE_COMPLEXES	62	0.357206	1.39801	0.044843	0.56739	0.246118	1256	tags=18%, list=12%, signal=20%
BOGNI_TREATMENT_RELATED_MYELOID_LEUKEMIA_DN	25	-0.408149	-1.31193	0.146341	0.567449	0.246073	2063	tags=36%, list=20%, signal=45%
TAKEDA_TARGETS_OF_NUP98_HOXA9_FUSION_16D_DN	78	0.342193	1.39674	0.0306122	0.567513	0.246024	3129	tags=40%, list=30%, signal=56%
HP_PREMATURE_GRAYING_OF_HAIR	32	0.417132	1.40103	0.0606061	0.567525	0.246015	2296	tags=44%, list=22%, signal=56%
HP_DECREASED_CIRCULATING_FOLLICLE_STIMULATING_HORMONE_CONCENTRATION	19	0.478758	1.39872	0.101761	0.567548	0.245998	3869	tags=58%, list=37%, signal=92%
YAO_TEMPORAL_RESPONSE_TO_PROGESTERONE_CLUSTER_14	114	-0.304834	-1.31206	0.0611855	0.567579	0.245973	2177	tags=31%, list=21%, signal=38%
HP_ABNORMAL_AORTIC_VALVE_PHYSIOLOGY	111	0.321141	1.39917	0.0265306	0.567651	0.245918	2058	tags=27%, list=20%, signal=33%
HP_ABNORMAL_CEREBELLAR_VERMIS_MORPHOLOGY	214	0.293703	1.39687	0.00847458	0.567976	0.24567	1775	tags=25%, list=17%, signal=29%
REACTOME_TRANSLESION_SYNTHESIS_BY_Y_FAMILY_DNA_POLYMERASES_BYPASSES_LESIONS_ON_DNA_TEMPLATE	35	0.408948	1.39985	0.0690377	0.568007	0.245647	2179	tags=43%, list=21%, signal=54%
REACTOME_HDR_THROUGH_SINGLE_STRAND_ANNEALING_SSA	29	0.423911	1.39432	0.0769231	0.568156	0.245533	1257	tags=34%, list=12%, signal=39%
REACTOME_ACTIVATION_OF_ATR_IN_RESPONSE_TO_REPLICATION_STRESS	29	0.429764	1.39878	0.0728051	0.568225	0.245479	1296	tags=31%, list=12%, signal=35%
HP_REDUCED_CONSCIOUSNESS_CONFUSION	327	-0.264355	-1.31109	0.0169492	0.568461	0.245299	2590	tags=32%, list=25%, signal=41%
KAMIKUBO_MYELOID_MN1_NETWORK	16	0.49717	1.39695	0.110429	0.568585	0.245205	2491	tags=44%, list=24%, signal=57%
PID_IL23_PATHWAY	31	0.414443	1.39714	0.0662526	0.568819	0.245026	1152	tags=29%, list=11%, signal=33%
HP_ATROPHY_DEGENERATION_AFFECTING_THE_BRAINSTEM	26	-0.409863	-1.31115	0.122917	0.568862	0.244993	376	tags=19%, list=4%, signal=20%
KEGG_GLYCOSAMINOGLYCAN_DEGRADATION	19	0.468166	1.39986	0.0951456	0.568878	0.244981	1081	tags=26%, list=10%, signal=29%
GHANDHI_BYSTANDER_IRRADIATION_UP	52	0.372538	1.39435	0.0643154	0.568945	0.24493	1607	tags=29%, list=15%, signal=34%
GOBP_ANTIMICROBIAL_HUMORAL_RESPONSE	60	0.370567	1.39458	0.0514403	0.569015	0.244876	2145	tags=43%, list=21%, signal=54%
GOCC_FICOLIN_1_RICH_GRANULE	144	-0.29391	-1.3105	0.0397614	0.569155	0.244769	2031	tags=28%, list=20%, signal=34%
GOBP_FOCAL_ADHESION_ASSEMBLY	74	-0.328051	-1.31065	0.0777989	0.569266	0.244685	2162	tags=31%, list=21%, signal=39%
GOBP_DEVELOPMENTAL_INDUCTION	27	-0.419258	-1.30911	0.137864	0.569697	0.244356	2445	tags=41%, list=23%, signal=53%
WP_NANOPARTICLEMEDIATED_ACTIVATION_OF_RECEPTOR_SIGNALING	27	-0.403746	-1.31013	0.127168	0.569786	0.244288	1171	tags=26%, list=11%, signal=29%
HP_ABNORMAL_CSF_CARBOXYLIC_ACID_CONCENTRATION	15	-0.475652	-1.30915	0.146535	0.570127	0.244029	2453	tags=40%, list=24%, signal=52%
WP_LEUCINE_ISOLEUCINE_AND_VALINE_METABOLISM	22	-0.427663	-1.30933	0.151163	0.570139	0.244019	2043	tags=32%, list=20%, signal=40%
REACTOME_REGULATION_OF_HSF1_MEDIATED_HEAT_SHOCK_RESPONSE	74	-0.326799	-1.30975	0.0830116	0.570424	0.243803	1651	tags=22%, list=16%, signal=26%
REACTOME_SIGNALLING_TO_RAS	19	-0.446675	-1.30937	0.144928	0.570548	0.243708	1158	tags=26%, list=11%, signal=30%
KIM_ALL_DISORDERS_CALB1_CORR_UP	419	-0.25851	-1.30952	0.005386	0.570619	0.243654	959	tags=14%, list=9%, signal=15%
GOBP_POSITIVE_REGULATION_OF_PROTEIN_CONTAINING_COMPLEX_ASSEMBLY	146	-0.291813	-1.30726	0.034413	0.57065	0.243631	1599	tags=25%, list=15%, signal=30%
ZHANG_BREAST_CANCER_PROGENITORS_UP	285	-0.270564	-1.30832	0.0170455	0.571174	0.243232	1741	tags=24%, list=17%, signal=28%
GOBP_VIRAL_GENE_EXPRESSION	71	-0.328075	-1.30728	0.0721649	0.571197	0.243214	1465	tags=23%, list=14%, signal=26%
HP_ABNORMAL_MIDBRAIN_MORPHOLOGY	47	-0.358673	-1.30691	0.0899796	0.571203	0.24321	2416	tags=43%, list=23%, signal=55%
HP_THORACIC_SCOLIOSIS	42	-0.368505	-1.30774	0.110236	0.57137	0.243082	3014	tags=45%, list=29%, signal=63%
HP_EMG_NEUROPATHIC_CHANGES	43	-0.366681	-1.30788	0.104396	0.571482	0.242998	1650	tags=30%, list=16%, signal=36%
BLUM_RESPONSE_TO_SALIRASIB_UP	199	-0.280638	-1.30735	0.0340265	0.571532	0.242959	1734	tags=25%, list=17%, signal=30%
NAKAMURA_CANCER_MICROENVIRONMENT_DN	32	-0.392083	-1.30645	0.113636	0.571593	0.242913	2745	tags=44%, list=26%, signal=59%
MARTINEZ_RESPONSE_TO_TRABECTEDIN_DN	205	-0.27817	-1.30802	0.037702	0.571622	0.242891	1773	tags=22%, list=17%, signal=26%
BHATI_G2M_ARREST_BY_2METHOXYESTRADIOL_UP	78	-0.323243	-1.30836	0.0867052	0.571628	0.242887	1613	tags=24%, list=15%, signal=29%
GOBP_RNA_MODIFICATION	75	-0.327737	-1.30657	0.0700389	0.571773	0.242776	2390	tags=37%, list=23%, signal=48%
GOBP_MICROTUBULE_POLYMERIZATION_OR_DEPOLYMERIZATION	97	-0.314305	-1.3074	0.0584795	0.571948	0.242644	1836	tags=27%, list=18%, signal=32%
HP_PURE_RED_CELL_APLASIA	21	-0.432463	-1.30612	0.14664	0.572044	0.242571	1570	tags=48%, list=15%, signal=56%
PROVENZANI_METASTASIS_DN	113	-0.304355	-1.30569	0.0717054	0.572933	0.241896	1650	tags=25%, list=16%, signal=29%
GOBP_RIBOSOMAL_LARGE_SUBUNIT_BIOGENESIS	34	0.404917	1.3864	0.0693277	0.573768	0.241264	1069	tags=26%, list=10%, signal=29%
HP_FACIAL_DIPLEGIA	34	0.403264	1.38736	0.0909091	0.573813	0.24123	1625	tags=21%, list=16%, signal=24%
GOBP_NEGATIVE_REGULATION_OF_ERBB_SIGNALING_PATHWAY	28	0.422798	1.39245	0.0838574	0.573849	0.241202	289	tags=14%, list=3%, signal=15%
MARKEY_RB1_CHRONIC_LOF_UP	91	0.330497	1.38684	0.0414847	0.573876	0.241182	1739	tags=22%, list=17%, signal=26%
REACTOME_DOWNSTREAM_SIGNAL_TRANSDUCTION	29	-0.402795	-1.3052	0.12326	0.574005	0.241085	2298	tags=41%, list=22%, signal=53%
GOBP_RIBONUCLEOSIDE_MONOPHOSPHATE_METABOLIC_PROCESS	55	-0.343737	-1.30448	0.08	0.574032	0.241064	2561	tags=42%, list=25%, signal=55%
HP_MISCARRIAGE	24	0.438475	1.38823	0.0927419	0.574113	0.241003	876	tags=21%, list=8%, signal=23%
GOMF_RNA_POLYMERASE_CORE_ENZYME_BINDING	17	-0.458554	-1.30427	0.132325	0.574133	0.240988	2263	tags=47%, list=22%, signal=60%
GOBP_REGULATION_OF_CELL_SUBSTRATE_JUNCTION_ORGANIZATION	59	-0.334073	-1.30462	0.0824742	0.574139	0.240983	2282	tags=32%, list=22%, signal=41%
POS_HISTAMINE_RESPONSE_NETWORK	23	0.443118	1.38793	0.0881148	0.574319	0.240847	1087	tags=22%, list=10%, signal=24%
GOBP_ENDOMEMBRANE_SYSTEM_ORGANIZATION	425	0.270631	1.38695	0.00203252	0.574387	0.240796	1407	tags=19%, list=14%, signal=21%
HASLINGER_B_CLL_WITH_13Q14_DELETION	19	0.483104	1.38839	0.105364	0.574396	0.240789	340	tags=16%, list=3%, signal=16%
HP_METAPHYSEAL_WIDENING	78	-0.323541	-1.30489	0.0757856	0.574399	0.240786	2887	tags=41%, list=28%, signal=56%
FERRANDO_T_ALL_WITH_MLL_ENL_FUSION_DN	71	0.341982	1.38742	0.0429185	0.574458	0.240742	1509	tags=25%, list=14%, signal=29%
JIANG_AGING_CEREBRAL_CORTEX_UP	27	0.428017	1.38644	0.0903614	0.574461	0.240739	358	tags=11%, list=3%, signal=11%
GOBP_COENZYME_A_METABOLIC_PROCESS	18	-0.448926	-1.30469	0.158824	0.574489	0.240718	2067	tags=39%, list=20%, signal=48%
SHAFFER_IRF4_TARGETS_IN_ACTIVATED_B_LYMPHOCYTE	61	0.35586	1.38762	0.0429688	0.574629	0.240613	1233	tags=18%, list=12%, signal=20%
REACTOME_MEIOSIS	43	0.380361	1.39121	0.0597938	0.574717	0.240546	2183	tags=33%, list=21%, signal=41%
BROWNE_HCMV_INFECTION_1HR_UP	37	0.398589	1.39093	0.0794574	0.574815	0.240472	2335	tags=30%, list=22%, signal=38%
HP_CONGENITAL_MALFORMATION_OF_THE_RIGHT_HEART	48	0.373519	1.39039	0.0614407	0.574995	0.240336	1350	tags=23%, list=13%, signal=26%
HP_HYPERCHOLESTEROLEMIA	54	0.363498	1.39183	0.0595483	0.575167	0.240206	1549	tags=30%, list=15%, signal=35%
GOBP_POSITIVE_REGULATION_OF_DOUBLE_STRAND_BREAK_REPAIR_VIA_HOMOLOGOUS_RECOMBINATION	25	0.438813	1.39131	0.0819672	0.575188	0.24019	3194	tags=64%, list=31%, signal=92%
GOBP_POSITIVE_REGULATION_OF_RESPONSE_TO_DNA_DAMAGE_STIMULUS	98	0.330223	1.38842	0.0377734	0.5752	0.240181	2926	tags=43%, list=28%, signal=59%
LI_AMPLIFIED_IN_LUNG_CANCER	160	-0.286777	-1.30369	0.0309091	0.575536	0.239928	1563	tags=19%, list=15%, signal=22%
GOBP_PHAGOCYTOSIS	179	0.300519	1.39045	0.0192308	0.575641	0.239848	2895	tags=35%, list=28%, signal=48%
HP_BREAST_CARCINOMA	58	0.364443	1.38852	0.0518672	0.575658	0.239835	1768	tags=24%, list=17%, signal=29%
HP_PLEURITIS	22	0.450242	1.38562	0.0964083	0.575689	0.239812	3304	tags=64%, list=32%, signal=93%
LEE_LIVER_CANCER_ACOX1_DN	57	0.362828	1.38538	0.052	0.575697	0.239806	2460	tags=35%, list=24%, signal=46%
HP_ASPIRATION	26	0.434683	1.39142	0.0923077	0.575716	0.239792	351	tags=8%, list=3%, signal=8%
MEDINA_SMARCA4_TARGETS	22	0.449854	1.38921	0.0905172	0.575774	0.239748	2040	tags=36%, list=20%, signal=45%
HP_TOXEMIA_OF_PREGNANCY	21	0.464992	1.38944	0.100952	0.575817	0.239716	3281	tags=57%, list=32%, signal=83%
GOBP_REGULATION_OF_PHAGOCYTOSIS	76	0.33997	1.38985	0.0484848	0.576043	0.239545	1240	tags=17%, list=12%, signal=19%
MORI_IMMATURE_B_LYMPHOCYTE_DN	77	0.343271	1.38864	0.0453608	0.576085	0.239514	1264	tags=23%, list=12%, signal=26%
GOCC_MICROVILLUS	70	0.348239	1.38882	0.0419847	0.576279	0.239367	708	tags=14%, list=7%, signal=15%
PID_BARD1_PATHWAY	27	0.426002	1.38498	0.107438	0.576299	0.239352	1459	tags=41%, list=14%, signal=47%
HP_INCREASED_CONNECTIVE_TISSUE	23	0.443831	1.38471	0.0756646	0.576333	0.239326	2171	tags=43%, list=21%, signal=55%
REACTOME_DUAL_INCISION_IN_GG_NER	37	0.398332	1.38952	0.0641026	0.576423	0.239259	2179	tags=49%, list=21%, signal=61%
HP_GLOMERULOPATHY	29	0.421652	1.3823	0.0740741	0.576426	0.239257	2039	tags=41%, list=20%, signal=51%
WILCOX_RESPONSE_TO_PROGESTERONE_UP	105	0.317297	1.38206	0.0266393	0.576437	0.239248	1198	tags=18%, list=12%, signal=20%
HP_ABNORMAL_PROLACTIN_LEVEL	20	0.468538	1.38251	0.107884	0.576469	0.239224	3137	tags=45%, list=30%, signal=64%
GOBP_ATTACHMENT_OF_MITOTIC_SPINDLE_MICROTUBULES_TO_KINETOCHORE	20	0.454576	1.3834	0.0849257	0.576674	0.23907	795	tags=35%, list=8%, signal=38%
GOBP_POSITIVE_REGULATION_OF_PATHWAY_RESTRICTED_SMAD_PROTEIN_PHOSPHORYLATION	33	0.406562	1.38264	0.0735931	0.576878	0.238916	1178	tags=18%, list=11%, signal=20%
REACTOME_RESOLUTION_OF_D_LOOP_STRUCTURES_THROUGH_SYNTHESIS_DEPENDENT_STRAND_ANNEALING_SDSA	21	0.450225	1.38096	0.0893246	0.576915	0.238888	894	tags=24%, list=9%, signal=26%
HP_CHOANAL_STENOSIS	15	0.490471	1.38356	0.0907173	0.576957	0.238856	1791	tags=33%, list=17%, signal=40%
REACTOME_AUTOPHAGY	135	0.30914	1.38165	0.0222222	0.577032	0.2388	970	tags=16%, list=9%, signal=18%
GOBP_POSITIVE_REGULATION_OF_PHAGOCYTOSIS	52	0.361934	1.38115	0.0652174	0.577058	0.238781	2806	tags=35%, list=27%, signal=47%
GOBP_INFLAMMASOME_COMPLEX_ASSEMBLY	28	0.40947	1.38136	0.0878243	0.577173	0.238694	2273	tags=46%, list=22%, signal=59%
WP_DISORDERS_OF_BILE_ACID_SYNTHESIS_AND_BILIARY_TRANSPORT	18	0.474606	1.38013	0.1	0.577381	0.238537	712	tags=28%, list=7%, signal=30%
HP_TOE_SYNDACTYLY	155	0.301241	1.38267	0.012685	0.577613	0.238363	1549	tags=25%, list=15%, signal=28%
HP_APLASIA_INVOLVING_BONES_OF_THE_EXTREMITIES	17	0.486226	1.38361	0.105477	0.577665	0.238324	202	tags=12%, list=2%, signal=12%
HOLLERN_EMT_BREAST_TUMOR_DN	73	0.33723	1.3805	0.043659	0.577696	0.2383	2625	tags=34%, list=25%, signal=45%
HP_CLUBBING_OF_TOES	28	0.425845	1.38023	0.0786749	0.577863	0.238175	2407	tags=43%, list=23%, signal=56%
GOBP_AXONAL_TRANSPORT	56	0.359415	1.38278	0.0492813	0.578037	0.238045	2680	tags=41%, list=26%, signal=55%
HP_ABNORMAL_TRACHEAL_MORPHOLOGY	107	0.322334	1.38363	0.0295359	0.578445	0.237738	2407	tags=33%, list=23%, signal=42%
GOCC_DENDRITE_CYTOPLASM	25	0.441696	1.38386	0.0866142	0.578453	0.237732	853	tags=24%, list=8%, signal=26%
GOBP_UNSATURATED_FATTY_ACID_BIOSYNTHETIC_PROCESS	46	0.375529	1.3795	0.0542798	0.578913	0.237387	2547	tags=35%, list=24%, signal=46%
GOMF_4_IRON_4_SULFUR_CLUSTER_BINDING	37	-0.373247	-1.30248	0.115619	0.579075	0.237266	535	tags=22%, list=5%, signal=23%
GOBP_ARF_PROTEIN_SIGNAL_TRANSDUCTION	21	-0.430506	-1.30209	0.165399	0.579802	0.23672	1833	tags=29%, list=18%, signal=35%
DELACROIX_RAR_TARGETS_UP	38	0.390403	1.37877	0.0781563	0.579823	0.236705	2779	tags=37%, list=27%, signal=50%
GOBP_SINGLE_FERTILIZATION	91	-0.316105	-1.30189	0.0717054	0.579886	0.236658	1350	tags=20%, list=13%, signal=23%
GOBP_REGULATION_OF_DOUBLE_STRAND_BREAK_REPAIR	78	0.341334	1.37844	0.0506073	0.580167	0.236447	2222	tags=35%, list=21%, signal=44%
GOBP_ARACHIDONIC_ACID_METABOLIC_PROCESS	53	0.366257	1.37879	0.0744467	0.580543	0.236165	2816	tags=43%, list=27%, signal=59%
HP_EEG_WITH_GENERALIZED_EPILEPTIFORM_DISCHARGES	193	0.294838	1.37783	0.0176991	0.581391	0.235532	722	tags=11%, list=7%, signal=12%
REACTOME_ADRENALINE_NORADRENALINE_INHIBITS_INSULIN_SECRETION	26	-0.400211	-1.30019	0.137736	0.581625	0.235357	1380	tags=27%, list=13%, signal=31%
WP_HEPATOCYTE_GROWTH_FACTOR_RECEPTOR_SIGNALING	33	-0.38467	-1.30102	0.120921	0.581732	0.235277	1606	tags=30%, list=15%, signal=36%
WANG_TARGETS_OF_MLL_CBP_FUSION_DN	34	-0.385267	-1.30118	0.118959	0.581759	0.235257	1862	tags=26%, list=18%, signal=32%
TONKS_TARGETS_OF_RUNX1_RUNX1T1_FUSION_GRANULOCYTE_UP	40	-0.374024	-1.30065	0.105973	0.581796	0.23523	1901	tags=23%, list=18%, signal=27%
KEGG_PROTEIN_EXPORT	22	-0.41886	-1.29979	0.1423	0.581808	0.23522	1098	tags=32%, list=11%, signal=35%
GOBP_POSITIVE_REGULATION_OF_WOUND_HEALING	44	-0.362993	-1.2994	0.100775	0.581939	0.235122	1447	tags=23%, list=14%, signal=26%
HAHTOLA_MYCOSIS_FUNGOIDES_SKIN_UP	120	-0.301564	-1.2999	0.072407	0.582049	0.235041	1507	tags=21%, list=14%, signal=24%
HP_TYPICAL_ABSENCE_SEIZURE	19	-0.447462	-1.30024	0.14	0.582062	0.23503	1649	tags=26%, list=16%, signal=31%
CHIARADONNA_NEOPLASTIC_TRANSFORMATION_KRAS_CDC25_UP	37	-0.376996	-1.30039	0.112426	0.582082	0.235015	2590	tags=49%, list=25%, signal=65%
GOBP_RNA_PHOSPHODIESTER_BOND_HYDROLYSIS	70	-0.328983	-1.29951	0.0834952	0.582153	0.234963	1953	tags=31%, list=19%, signal=38%
HP_ABNORMAL_PANCREAS_SIZE	22	-0.432055	-1.30069	0.126733	0.582263	0.234881	1715	tags=32%, list=16%, signal=38%
HP_ABNORMALITY_OF_HAIR_PIGMENTATION	81	0.335756	1.37705	0.0480167	0.58338	0.234049	2336	tags=36%, list=22%, signal=46%
HP_DECREASED_ABSENT_ANKLE_REFLEXES	30	-0.391341	-1.29804	0.128972	0.583565	0.233911	2180	tags=37%, list=21%, signal=46%
GOCC_HETEROCHROMATIN	56	0.357981	1.37672	0.0698603	0.583716	0.233799	1768	tags=29%, list=17%, signal=34%
GOBP_RNA_LOCALIZATION	112	-0.30095	-1.29866	0.0632184	0.583824	0.233718	1484	tags=23%, list=14%, signal=27%
VANTVEER_BREAST_CANCER_METASTASIS_UP	32	-0.388625	-1.29847	0.127413	0.583891	0.233668	1069	tags=16%, list=10%, signal=17%
BILANGES_RAPAMYCIN_SENSITIVE_VIA_TSC1_AND_TSC2	57	-0.346835	-1.2981	0.0876866	0.583946	0.233628	1719	tags=35%, list=17%, signal=42%
HP_DYSTONIA	365	-0.26155	-1.29826	0.0144665	0.584022	0.233571	2416	tags=32%, list=23%, signal=40%
BIOCARTA_PYK2_PATHWAY	27	-0.396118	-1.29768	0.138943	0.584196	0.233442	951	tags=22%, list=9%, signal=24%
HSIAO_LIVER_SPECIFIC_GENES	223	0.286554	1.3757	0.0087146	0.584843	0.232961	2234	tags=29%, list=21%, signal=36%
GRAHAM_CML_QUIESCENT_VS_NORMAL_QUIESCENT_UP	75	0.338962	1.37585	0.0447154	0.585177	0.232713	2783	tags=41%, list=27%, signal=56%
HP_PROGEROID_FACIAL_APPEARANCE	22	0.450584	1.37536	0.104208	0.58527	0.232644	2184	tags=45%, list=21%, signal=57%
GOCC_PHAGOCYTIC_VESICLE_MEMBRANE	68	0.347937	1.37602	0.0478261	0.585397	0.23255	1503	tags=25%, list=14%, signal=29%
WENDT_COHESIN_TARGETS_UP	20	-0.439601	-1.29707	0.159259	0.585692	0.232331	2864	tags=50%, list=28%, signal=69%
HOFFMANN_PRE_BI_TO_LARGE_PRE_BII_LYMPHOCYTE_UP	19	0.46202	1.375	0.103175	0.585716	0.232313	1451	tags=21%, list=14%, signal=24%
GOBP_HYPEROSMOTIC_RESPONSE	21	-0.435912	-1.29669	0.170172	0.586341	0.23185	791	tags=24%, list=8%, signal=26%
HP_BLEPHARITIS	38	0.393766	1.37454	0.0696629	0.586472	0.231752	2159	tags=32%, list=21%, signal=40%
HP_GENERALIZED_AMYOTROPHY	62	-0.328591	-1.2963	0.0988806	0.587168	0.231238	1253	tags=19%, list=12%, signal=22%
DORN_ADENOVIRUS_INFECTION_12HR_UP	16	-0.460166	-1.29609	0.158	0.587258	0.231171	1846	tags=38%, list=18%, signal=46%
HP_HYPERKALEMIA	30	-0.393943	-1.29576	0.135135	0.587728	0.230824	238	tags=13%, list=2%, signal=14%
HP_ABNORMAL_GLYCOSYLATION	40	0.380967	1.37361	0.062249	0.588157	0.230507	1358	tags=28%, list=13%, signal=32%
TOMLINS_PROSTATE_CANCER_UP	35	0.396088	1.37332	0.066	0.588354	0.230361	800	tags=20%, list=8%, signal=22%
ZHAN_V1_LATE_DIFFERENTIATION_GENES_UP	29	0.410978	1.37375	0.0795229	0.588457	0.230285	548	tags=14%, list=5%, signal=15%
REACTOME_SUMOYLATION_OF_UBIQUITINYLATION_PROTEINS	35	-0.389187	-1.29523	0.133201	0.588963	0.229912	865	tags=23%, list=8%, signal=25%
GOBP_HISTONE_H4_ACETYLATION	35	0.407936	1.37281	0.0855397	0.589475	0.229535	2639	tags=46%, list=25%, signal=61%
LUI_THYROID_CANCER_CLUSTER_3	22	-0.418315	-1.29486	0.139721	0.589714	0.229359	1982	tags=45%, list=19%, signal=56%
GOBP_CELL_JUNCTION_DISASSEMBLY	21	-0.427867	-1.29434	0.13556	0.590956	0.228444	2439	tags=43%, list=23%, signal=56%
HP_LARGE_FACE	173	-0.283324	-1.29396	0.0470383	0.59111	0.228332	1772	tags=25%, list=17%, signal=29%
REACTOME_DISEASES_OF_SIGNAL_TRANSDUCTION_BY_GROWTH_FACTOR_RECEPTORS_AND_SECOND_MESSENGERS	374	-0.258338	-1.29413	0.0113636	0.591118	0.228326	2486	tags=29%, list=24%, signal=37%
GOBP_INTERLEUKIN_17_PRODUCTION	25	0.438745	1.37151	0.0916667	0.591612	0.227963	2420	tags=44%, list=23%, signal=57%
SCIAN_CELL_CYCLE_TARGETS_OF_TP53_AND_TP73_DN	20	0.448548	1.37161	0.10515	0.592078	0.227621	1036	tags=30%, list=10%, signal=33%
HP_FOOT_DORSIFLEXOR_WEAKNESS	73	-0.320555	-1.2935	0.106145	0.592158	0.227562	2389	tags=37%, list=23%, signal=48%
HP_ABNORMALITY_OF_THE_PERITONEUM	55	0.359669	1.3718	0.0661157	0.592228	0.227511	2668	tags=33%, list=26%, signal=44%
GERHOLD_ADIPOGENESIS_UP	46	-0.35949	-1.29311	0.101504	0.592324	0.227441	1433	tags=33%, list=14%, signal=38%
REACTOME_HOMOLOGOUS_DNA_PAIRING_AND_STRAND_EXCHANGE	33	0.408559	1.37104	0.0852878	0.592444	0.227352	1253	tags=30%, list=12%, signal=34%
HP_ABNORMAL_ACETABULUM_MORPHOLOGY	63	-0.337249	-1.29323	0.0927022	0.592484	0.227324	2882	tags=40%, list=28%, signal=55%
MCBRYAN_PUBERTAL_BREAST_3_4WK_DN	25	-0.412379	-1.29274	0.136095	0.592493	0.227317	2658	tags=40%, list=26%, signal=54%
HP_ANEMIA_OF_INADEQUATE_PRODUCTION	158	-0.287991	-1.29288	0.0631769	0.592555	0.227271	840	tags=14%, list=8%, signal=15%
GOBP_PRIMARY_ALCOHOL_METABOLIC_PROCESS	97	0.327063	1.36805	0.0388548	0.593384	0.226664	1723	tags=26%, list=17%, signal=31%
GOBP_POSITIVE_REGULATION_OF_ORGANIC_ACID_TRANSPORT	41	0.381879	1.36806	0.059448	0.594163	0.226094	2547	tags=39%, list=24%, signal=51%
REACTOME_HDR_THROUGH_HOMOLOGOUS_RECOMBINATION_HRR	52	0.370722	1.36862	0.0604752	0.594532	0.225825	1303	tags=29%, list=13%, signal=33%
HP_HYPOPIGMENTED_SKIN_PATCHES	90	0.333394	1.36813	0.0447761	0.594693	0.225707	1611	tags=29%, list=15%, signal=34%
HP_CENTRALLY_NUCLEATED_SKELETAL_MUSCLE_FIBERS	32	0.400476	1.37016	0.0784753	0.594801	0.225628	304	tags=9%, list=3%, signal=10%
REACTOME_GAB1_SIGNALOSOME	15	0.491579	1.3683	0.104167	0.594875	0.225574	1234	tags=40%, list=12%, signal=45%
TONKS_TARGETS_OF_RUNX1_RUNX1T1_FUSION_ERYTHROCYTE_UP	108	0.320674	1.36967	0.0232558	0.59491	0.225549	2419	tags=32%, list=23%, signal=42%
LIEN_BREAST_CARCINOMA_METAPLASTIC	24	0.433913	1.36918	0.0965092	0.595042	0.225452	2692	tags=46%, list=26%, signal=62%
FIGUEROA_AML_METHYLATION_CLUSTER_5_DN	29	0.412738	1.36868	0.08	0.59516	0.225367	3456	tags=41%, list=33%, signal=62%
REACTOME_REGULATION_OF_TP53_ACTIVITY_THROUGH_PHOSPHORYLATION	75	0.336659	1.36936	0.0432099	0.595203	0.225335	990	tags=23%, list=10%, signal=25%
HP_ABNORMAL_URETER_MORPHOLOGY	107	0.315081	1.36975	0.0326797	0.59547	0.22514	2618	tags=37%, list=25%, signal=49%
HP_LISSENCEPHALY	125	0.311649	1.36872	0.0333333	0.595868	0.22485	722	tags=15%, list=7%, signal=16%
GOBP_NEUROMUSCULAR_JUNCTION_DEVELOPMENT	33	-0.38046	-1.29154	0.137868	0.596022	0.224738	1207	tags=18%, list=12%, signal=21%
HP_DEVELOPMENTAL_GLAUCOMA	48	-0.355687	-1.29029	0.105647	0.59673	0.224222	1726	tags=33%, list=17%, signal=40%
GOBP_POSITIVE_REGULATION_OF_AMINO_ACID_TRANSPORT	19	0.466676	1.36647	0.112288	0.596761	0.2242	2547	tags=47%, list=24%, signal=63%
GOBP_DNA_METHYLATION	36	0.383398	1.36667	0.0956522	0.596795	0.224175	2197	tags=36%, list=21%, signal=46%
GOBP_NEGATIVE_REGULATION_OF_CARTILAGE_DEVELOPMENT	21	-0.418267	-1.2903	0.127273	0.597281	0.223822	2571	tags=43%, list=25%, signal=57%
HP_HYDROURETER	57	0.353533	1.36675	0.0764463	0.597323	0.223791	2618	tags=37%, list=25%, signal=49%
REACTOME_NEGATIVE_REGULATION_OF_FLT3	15	-0.464608	-1.29033	0.15534	0.597753	0.223478	2228	tags=40%, list=21%, signal=51%
GOMF_SMAD_BINDING	56	-0.34249	-1.29063	0.0890152	0.597973	0.223319	2439	tags=36%, list=23%, signal=46%
HP_ABNORMAL_MORPHOLOGY_OF_MYOCARDIAL_TRABECULAE	17	-0.445884	-1.29034	0.163522	0.598319	0.223067	3420	tags=59%, list=33%, signal=87%
REACTOME_RAB_GEFS_EXCHANGE_GTP_FOR_GDP_ON_RABS	68	-0.32797	-1.29068	0.0963636	0.598373	0.223028	1601	tags=22%, list=15%, signal=26%
REACTOME_CALNEXIN_CALRETICULIN_CYCLE	25	-0.406364	-1.28894	0.139059	0.598449	0.222972	1021	tags=28%, list=10%, signal=31%
GOBP_REGULATION_OF_TRANSCRIPTION_INVOLVED_IN_G1_S_TRANSITION_OF_MITOTIC_CELL_CYCLE	16	-0.45484	-1.28962	0.144531	0.598481	0.22295	811	tags=25%, list=8%, signal=27%
GOBP_CYTOCHROME_COMPLEX_ASSEMBLY	31	-0.386562	-1.28943	0.134725	0.598531	0.222914	1191	tags=23%, list=11%, signal=25%
HP_ABNORMAL_CIRCULATING_FATTY_ACID_ANION_CONCENTRATION	30	-0.389112	-1.28924	0.135436	0.59858	0.222877	1767	tags=33%, list=17%, signal=40%
LIU_NASOPHARYNGEAL_CARCINOMA	48	-0.352465	-1.28869	0.104628	0.598765	0.222743	1324	tags=25%, list=13%, signal=29%
GOBP_REGULATION_OF_HAIR_FOLLICLE_DEVELOPMENT	16	-0.464488	-1.28902	0.143434	0.598789	0.222726	1848	tags=44%, list=18%, signal=53%
HP_RETICULOCYTOPENIA	29	-0.39058	-1.28812	0.125483	0.599618	0.222125	1296	tags=38%, list=12%, signal=43%
GOBP_TRNA_PROCESSING	66	-0.330657	-1.28777	0.0851852	0.599671	0.222087	1310	tags=24%, list=13%, signal=28%
HP_MALABSORPTION	158	0.299122	1.3654	0.0172786	0.599746	0.222032	2114	tags=29%, list=20%, signal=36%
PID_ERBB2_ERBB3_PATHWAY	41	-0.359734	-1.28822	0.116279	0.599833	0.22197	1431	tags=22%, list=14%, signal=25%
GAUSSMANN_MLL_AF4_FUSION_TARGETS_D_UP	29	-0.388035	-1.28788	0.119433	0.599899	0.221922	1595	tags=28%, list=15%, signal=32%
REACTOME_TERMINATION_OF_TRANSLESION_DNA_SYNTHESIS	29	0.414379	1.36475	0.092511	0.601305	0.220905	2179	tags=45%, list=21%, signal=57%
GOBP_CHOLESTEROL_EFFLUX	46	0.375014	1.36453	0.0721443	0.601306	0.220904	2600	tags=37%, list=25%, signal=49%
TAKAO_RESPONSE_TO_UVB_RADIATION_UP	66	-0.332762	-1.2871	0.103093	0.601452	0.220799	961	tags=23%, list=9%, signal=25%
GOBP_REGULATION_OF_HAIR_CYCLE	22	-0.421839	-1.28689	0.154786	0.601566	0.220717	2689	tags=50%, list=26%, signal=67%
REACTOME_S_PHASE	150	-0.287485	-1.28645	0.0586011	0.602606	0.219966	874	tags=19%, list=8%, signal=20%
BORCZUK_MALIGNANT_MESOTHELIOMA_UP	248	-0.267972	-1.28608	0.0223048	0.603315	0.219456	1609	tags=23%, list=15%, signal=26%
HP_BROAD_EYEBROW	21	-0.419963	-1.28543	0.164773	0.605073	0.218193	1987	tags=33%, list=19%, signal=41%
BIOCARTA_GLEEVEC_PATHWAY	23	-0.416171	-1.28471	0.159533	0.605951	0.217562	2374	tags=43%, list=23%, signal=56%
HP_ABNORMAL_NEUTROPHIL_COUNT	166	-0.280836	-1.28495	0.0451128	0.60625	0.217348	2094	tags=33%, list=20%, signal=40%
REACTOME_CELL_CYCLE_CHECKPOINTS	220	-0.274014	-1.28472	0.0422018	0.606469	0.217191	1411	tags=21%, list=14%, signal=24%
GOBP_NEGATIVE_REGULATION_OF_APOPTOTIC_SIGNALING_PATHWAY	186	-0.279249	-1.28402	0.0503876	0.607186	0.216678	2336	tags=29%, list=22%, signal=37%
HP_SENSORIMOTOR_NEUROPATHY	64	-0.329012	-1.28417	0.119284	0.607272	0.216617	965	tags=20%, list=9%, signal=22%
HP_INFANTILE_MUSCULAR_HYPOTONIA	156	0.299734	1.36229	0.0275424	0.608678	0.215612	1402	tags=18%, list=13%, signal=20%
GOBP_ALCOHOL_CATABOLIC_PROCESS	48	0.363215	1.36204	0.0681363	0.608699	0.215597	1313	tags=25%, list=13%, signal=28%
WP_ALZHEIMERS_DISEASE_AND_MIRNA_EFFECTS	238	-0.268715	-1.28308	0.0420475	0.609389	0.215105	1664	tags=22%, list=16%, signal=26%
GOCC_FICOLIN_1_RICH_GRANULE_LUMEN	110	-0.304871	-1.28324	0.0793037	0.609408	0.215092	1777	tags=26%, list=17%, signal=31%
HP_ADIPOSE_TISSUE_LOSS	25	0.429819	1.36156	0.113027	0.609482	0.215039	2677	tags=48%, list=26%, signal=64%
GOBP_REGULATION_OF_MEMBRANE_DEPOLARIZATION	37	0.381455	1.36007	0.0767544	0.610049	0.214635	3057	tags=46%, list=29%, signal=65%
GOBP_POSITIVE_REGULATION_OF_PEPTIDYL_THREONINE_PHOSPHORYLATION	24	0.435508	1.3601	0.105372	0.610761	0.214129	777	tags=21%, list=7%, signal=22%
REACTOME_HSF1_DEPENDENT_TRANSACTIVATION	35	-0.380436	-1.28248	0.124248	0.610957	0.21399	2173	tags=29%, list=21%, signal=36%
BASSO_B_LYMPHOCYTE_NETWORK	101	-0.307228	-1.28227	0.0682657	0.611114	0.213878	1200	tags=20%, list=12%, signal=22%
GOBP_REGULATION_OF_CARDIAC_MUSCLE_CELL_MEMBRANE_REPOLARIZATION	19	0.451713	1.36022	0.0973085	0.611129	0.213867	1809	tags=32%, list=17%, signal=38%
GOBP_PROTEIN_INSERTION_INTO_MEMBRANE	53	0.356813	1.36042	0.067086	0.611251	0.21378	1570	tags=32%, list=15%, signal=38%
HOWLIN_PUBERTAL_MAMMARY_GLAND	46	0.376581	1.36052	0.0848485	0.611653	0.213495	811	tags=13%, list=8%, signal=14%
WP_OVERVIEW_OF_PROINFLAMMATORY_AND_PROFIBROTIC_MEDIATORS	72	0.346632	1.35943	0.0686071	0.611654	0.213494	1184	tags=21%, list=11%, signal=23%
WP_VITAMIN_B12_METABOLISM	47	0.369567	1.36059	0.0823045	0.612216	0.213095	2039	tags=30%, list=20%, signal=37%
GEORGES_CELL_CYCLE_MIR192_TARGETS	50	0.364327	1.35903	0.0753138	0.612304	0.213033	1036	tags=22%, list=10%, signal=24%
HP_EYELID_COLOBOMA	23	-0.408365	-1.28137	0.128968	0.613745	0.212012	988	tags=26%, list=9%, signal=29%
LIN_SILENCED_BY_TUMOR_MICROENVIRONMENT	64	0.34048	1.35815	0.0595483	0.613927	0.211883	2763	tags=38%, list=27%, signal=51%
HP_ABNORMAL_GLUCOSE_HOMEOSTASIS	483	-0.25153	-1.28108	0.00929368	0.614175	0.211708	1280	tags=16%, list=12%, signal=18%
HP_ABNORMAL_HAIR_PATTERN	237	-0.270065	-1.28076	0.0306306	0.614185	0.211701	1593	tags=23%, list=15%, signal=26%
OUILLETTE_CLL_13Q14_DELETION_UP	46	-0.358271	-1.28092	0.111984	0.614202	0.211689	2424	tags=35%, list=23%, signal=45%
GOMF_GLUTAMATE_RECEPTOR_BINDING	29	0.419767	1.35825	0.11087	0.614372	0.211569	2739	tags=41%, list=26%, signal=56%
HP_CURLY_HAIR	25	-0.411426	-1.28003	0.134328	0.61557	0.210722	2638	tags=40%, list=25%, signal=53%
HP_SKIN_TAGS	55	-0.343163	-1.28008	0.115163	0.615962	0.210446	639	tags=18%, list=6%, signal=19%
REACTOME_REGULATION_OF_GLUCOKINASE_BY_GLUCOKINASE_REGULATORY_PROTEIN	28	-0.391035	-1.27907	0.139959	0.61672	0.209912	865	tags=21%, list=8%, signal=23%
HP_ABNORMAL_MEAN_CORPUSCULAR_VOLUME	41	-0.35891	-1.27869	0.122841	0.616947	0.209752	330	tags=22%, list=3%, signal=23%
PID_AR_PATHWAY	49	-0.342879	-1.27819	0.107216	0.616974	0.209733	2131	tags=35%, list=20%, signal=43%
HP_APLASIA_HYPOPLASIA_OF_THE_THYROID_GLAND	18	-0.441036	-1.2788	0.163776	0.617122	0.209629	584	tags=22%, list=6%, signal=24%
HP_PREMATURE_LOSS_OF_PRIMARY_TEETH	19	-0.439993	-1.27911	0.17495	0.617189	0.209582	3098	tags=53%, list=30%, signal=75%
GOBP_CELLULAR_RESPONSE_TO_STARVATION	132	-0.287361	-1.27938	0.0689655	0.617341	0.209475	1711	tags=23%, list=16%, signal=27%
REACTOME_RHOBTB2_GTPASE_CYCLE	20	-0.42867	-1.27821	0.157171	0.617476	0.20938	1389	tags=35%, list=13%, signal=40%
HOWLIN_CITED1_TARGETS_1_DN	32	-0.382875	-1.27787	0.137066	0.617554	0.209325	1381	tags=22%, list=13%, signal=25%
HP_HYPERKINETIC_MOVEMENTS	30	-0.381335	-1.27914	0.136194	0.617671	0.209243	2113	tags=37%, list=20%, signal=46%
JINESH_BLEBBISHIELD_TRANSFORMED_STEM_CELL_SPHERES_UP	115	0.308394	1.3569	0.043956	0.61771	0.209216	2837	tags=39%, list=27%, signal=53%
GOBP_CELLULAR_RESPONSE_TO_OSMOTIC_STRESS	39	-0.370839	-1.27822	0.116412	0.618026	0.208993	791	tags=21%, list=8%, signal=22%
SENESE_HDAC1_AND_HDAC2_TARGETS_DN	133	0.304969	1.35413	0.0339703	0.618185	0.208881	2259	tags=29%, list=22%, signal=36%
GOBP_POSITIVE_REGULATION_OF_MACROPHAGE_CYTOKINE_PRODUCTION	19	0.460633	1.35429	0.101365	0.6184	0.20873	1692	tags=32%, list=16%, signal=38%
WAKABAYASHI_ADIPOGENESIS_PPARG_RXRA_BOUND_WITH_H4K20ME1_MARK	106	0.31792	1.35639	0.0490405	0.618819	0.208437	1813	tags=23%, list=17%, signal=27%
GOBP_CELLULAR_RESPONSE_TO_VITAMIN_D	19	-0.429524	-1.27732	0.151874	0.618909	0.208373	823	tags=21%, list=8%, signal=23%
WP_MYD88_DISTINCT_INPUTOUTPUT_PATHWAY	15	0.49043	1.35481	0.132353	0.618943	0.20835	1692	tags=33%, list=16%, signal=40%
HP_HYPOPLASTIC_NIPPLES	27	-0.394873	-1.27697	0.161351	0.618971	0.20833	1683	tags=41%, list=16%, signal=48%
PID_PRL_SIGNALING_EVENTS_PATHWAY	21	0.446086	1.35457	0.117172	0.618983	0.208322	1941	tags=33%, list=19%, signal=41%
GOBP_REGULATION_OF_ACTIN_NUCLEATION	19	0.455718	1.35433	0.109504	0.619046	0.208277	1123	tags=26%, list=11%, signal=29%
VANHARANTA_UTERINE_FIBROID_WITH_7Q_DELETION_DN	32	-0.379532	-1.27678	0.128353	0.619058	0.208269	1640	tags=31%, list=16%, signal=37%
REACTOME_MATURATION_OF_SARS_COV_2_SPIKE_PROTEIN	27	0.418032	1.35494	0.0899796	0.619228	0.20815	1565	tags=26%, list=15%, signal=30%
WENG_POR_TARGETS_GLOBAL_DN	23	-0.412227	-1.27705	0.166983	0.619296	0.208101	2651	tags=39%, list=25%, signal=52%
GOBP_EMBRYONIC_PLACENTA_DEVELOPMENT	67	0.34068	1.35308	0.062753	0.619614	0.207879	2640	tags=39%, list=25%, signal=52%
GOBP_NUCLEAR_TRANSCRIBED_MRNA_CATABOLIC_PROCESS_NONSENSE_MEDIATED_DECAY	15	-0.464135	-1.27445	0.199187	0.619874	0.207697	1401	tags=33%, list=13%, signal=38%
HP_AZOOSPERMIA	84	0.32923	1.35495	0.0501044	0.619995	0.207612	2439	tags=35%, list=23%, signal=45%
HP_HEMORRHAGE_OF_THE_EYE	38	0.389164	1.35339	0.0938776	0.620046	0.207576	2184	tags=32%, list=21%, signal=40%
GOBP_STEROL_HOMEOSTASIS	73	0.336624	1.35313	0.0407725	0.620218	0.207455	2600	tags=37%, list=25%, signal=49%
CREIGHTON_AKT1_SIGNALING_VIA_MTOR_UP	27	-0.401108	-1.27483	0.154286	0.620293	0.207403	391	tags=19%, list=4%, signal=19%
HP_MUSCLE_FIBRILLATION	41	-0.35765	-1.27448	0.133721	0.620376	0.207345	2401	tags=41%, list=23%, signal=54%
GOBP_NEGATIVE_REGULATION_OF_FATTY_ACID_METABOLIC_PROCESS	29	0.416178	1.35505	0.0885827	0.620438	0.207302	2164	tags=38%, list=21%, signal=48%
HP_POOR_APPETITE	41	-0.353813	-1.27491	0.11412	0.620565	0.207212	2389	tags=37%, list=23%, signal=47%
GOBP_NEGATIVE_REGULATION_OF_AMIDE_METABOLIC_PROCESS	109	-0.300828	-1.27605	0.0776892	0.620594	0.207192	2377	tags=32%, list=23%, signal=41%
HP_DELAYED_ERUPTION_OF_PERMANENT_TEETH	24	0.432011	1.35569	0.105708	0.620626	0.20717	1279	tags=29%, list=12%, signal=33%
REACTOME_GLUTATHIONE_CONJUGATION	31	-0.384189	-1.2757	0.150838	0.620657	0.207148	1010	tags=23%, list=10%, signal=25%
HP_FEMALE_INFERTILITY	31	0.402327	1.35213	0.107221	0.620664	0.207144	430	tags=13%, list=4%, signal=13%
GOBP_HINDBRAIN_MORPHOGENESIS	32	-0.380117	-1.27552	0.145068	0.620704	0.207115	2401	tags=41%, list=23%, signal=53%
EGUCHI_CELL_CYCLE_RB1_TARGETS	22	0.447832	1.35544	0.115768	0.620734	0.207095	640	tags=27%, list=6%, signal=29%
WALLACE_PROSTATE_CANCER_RACE_DN	52	-0.3428	-1.27534	0.115385	0.620794	0.207052	1937	tags=29%, list=19%, signal=35%
GOCC_PROTEIN_KINASE_COMPLEX	125	0.307489	1.35186	0.044898	0.620802	0.207047	2153	tags=26%, list=21%, signal=33%
WP_METABOLIC_REPROGRAMMING_IN_PANCREATIC_CANCER	41	-0.364029	-1.27451	0.140625	0.620846	0.207016	1061	tags=20%, list=10%, signal=22%
WP_BDNFTRKB_SIGNALING	30	-0.384001	-1.27499	0.149701	0.620894	0.206983	951	tags=23%, list=9%, signal=26%
GOBP_REGULATION_OF_CELLULAR_KETONE_METABOLIC_PROCESS	107	0.316393	1.35228	0.0442478	0.620916	0.206967	2437	tags=32%, list=23%, signal=41%
CAFFAREL_RESPONSE_TO_THC_24HR_5_DN	37	-0.363899	-1.27579	0.125241	0.620923	0.206963	1044	tags=24%, list=10%, signal=27%
NIKOLSKY_BREAST_CANCER_7Q21_Q22_AMPLICON	47	-0.352691	-1.27611	0.150289	0.620945	0.206947	1983	tags=28%, list=19%, signal=34%
REACTOME_SENSORY_PERCEPTION	160	0.294091	1.35244	0.0255319	0.621118	0.206826	2582	tags=32%, list=25%, signal=42%
GOBP_SOMATIC_DIVERSIFICATION_OF_IMMUNE_RECEPTORS	53	0.357332	1.35507	0.0849257	0.62116	0.206797	1264	tags=23%, list=12%, signal=26%
GOBP_SPINDLE_ASSEMBLY	116	-0.294238	-1.27502	0.0736434	0.621307	0.206694	1839	tags=25%, list=18%, signal=30%
GOBP_NUCLEOSIDE_MONOPHOSPHATE_BIOSYNTHETIC_PROCESS	38	-0.36919	-1.27366	0.137864	0.622028	0.20619	2561	tags=39%, list=25%, signal=52%
GOBP_PROTEIN_MONOUBIQUITINATION	66	0.345267	1.35091	0.0622407	0.6235	0.205163	1496	tags=26%, list=14%, signal=30%
BIOCARTA_ARF_PATHWAY	16	-0.451165	-1.27278	0.160164	0.62406	0.204773	1558	tags=38%, list=15%, signal=44%
REACTOME_UNFOLDED_PROTEIN_RESPONSE_UPR	68	-0.321666	-1.2726	0.106589	0.624115	0.204735	1565	tags=26%, list=15%, signal=31%
REACTOME_INTERLEUKIN_37_SIGNALING	16	0.475065	1.35054	0.0912621	0.624152	0.20471	946	tags=19%, list=9%, signal=21%
PANGAS_TUMOR_SUPPRESSION_BY_SMAD1_AND_SMAD5_DN	98	0.316539	1.35029	0.0477178	0.624324	0.20459	1630	tags=15%, list=16%, signal=18%
GOBP_REGULATION_OF_PROTEIN_TARGETING_TO_MEMBRANE	27	-0.392042	-1.27282	0.161157	0.624498	0.204469	951	tags=19%, list=9%, signal=20%
REACTOME_DISEASES_ASSOCIATED_WITH_N_GLYCOSYLATION_OF_PROTEINS	20	-0.428501	-1.27162	0.168337	0.624817	0.204247	1406	tags=25%, list=14%, signal=29%
HP_LOWER_LIMB_HYPERREFLEXIA	55	-0.342868	-1.27225	0.108818	0.624845	0.204228	2492	tags=36%, list=24%, signal=48%
REACTOME_SIGNALING_BY_NTRK2_TRKB	23	-0.412837	-1.27186	0.15121	0.625102	0.204049	2282	tags=35%, list=22%, signal=44%
HP_INAPPROPRIATE_BEHAVIOR	39	-0.360712	-1.27137	0.138402	0.625144	0.20402	2292	tags=38%, list=22%, signal=49%
HP_ABNORMAL_NUMBER_OF_ERYTHROID_PRECURSORS	35	-0.376286	-1.27163	0.120983	0.625339	0.203884	2193	tags=46%, list=21%, signal=58%
GOBP_AMINO_ACID_METABOLIC_PROCESS	227	-0.268239	-1.27112	0.0571956	0.625422	0.203827	2214	tags=27%, list=21%, signal=34%
REACTOME_SARS_COV_INFECTIONS	321	-0.258181	-1.2719	0.0248092	0.625537	0.203747	1069	tags=15%, list=10%, signal=16%
GOBP_FACULTATIVE_HETEROCHROMATIN_FORMATION	23	0.440318	1.34952	0.0926724	0.625595	0.203707	1564	tags=35%, list=15%, signal=41%
GOBP_REGULATION_OF_PLASMA_LIPOPROTEIN_PARTICLE_LEVELS	68	0.342566	1.34963	0.0658436	0.626048	0.203392	2420	tags=34%, list=23%, signal=44%
GOBP_CELLULAR_RESPONSE_TO_UNFOLDED_PROTEIN	80	-0.314303	-1.27055	0.102421	0.626311	0.20321	2349	tags=36%, list=23%, signal=46%
MATZUK_IMPLANTATION_AND_UTERINE	18	-0.433173	-1.27065	0.161224	0.626516	0.203068	1275	tags=22%, list=12%, signal=25%
GOBP_ORGAN_INDUCTION	20	-0.42404	-1.27011	0.165703	0.626719	0.202927	2428	tags=40%, list=23%, signal=52%
GOCC_RNA_POLYMERASE_COMPLEX	71	-0.32129	-1.27025	0.0891089	0.626796	0.202873	1558	tags=34%, list=15%, signal=39%
HP_ABNORMAL_CNS_MYELINATION	280	-0.260926	-1.26987	0.0309091	0.627017	0.202721	2392	tags=32%, list=23%, signal=41%
HP_SPINAL_CANAL_STENOSIS	29	-0.386386	-1.26947	0.148855	0.627301	0.202524	2595	tags=34%, list=25%, signal=46%
GOBP_PURINERGIC_NUCLEOTIDE_RECEPTOR_SIGNALING_PATHWAY	15	-0.460013	-1.26928	0.182171	0.627435	0.202431	1758	tags=40%, list=17%, signal=48%
GOBP_REGULATION_OF_PROTON_TRANSPORT	19	-0.43024	-1.26958	0.167002	0.627473	0.202405	2742	tags=42%, list=26%, signal=57%
LI_PROSTATE_CANCER_EPIGENETIC	30	0.403478	1.34786	0.102881	0.627829	0.202159	1933	tags=30%, list=19%, signal=37%
GOBP_POSITIVE_REGULATION_OF_LEUKOCYTE_APOPTOTIC_PROCESS	20	0.451882	1.34821	0.115619	0.62812	0.201957	2853	tags=60%, list=27%, signal=82%
BENPORATH_ES_2	25	0.414384	1.34794	0.10828	0.628349	0.201799	2778	tags=48%, list=27%, signal=65%
MARKEY_RB1_ACUTE_LOF_UP	175	0.291563	1.34823	0.0286344	0.628827	0.201469	1573	tags=27%, list=15%, signal=31%
GOLUB_ALL_VS_AML_UP	20	0.443526	1.34828	0.127701	0.629436	0.201048	1690	tags=40%, list=16%, signal=48%
HP_SKIN_VESICLE	18	0.460731	1.34635	0.122917	0.631865	0.199375	2608	tags=50%, list=25%, signal=67%
REACTOME_DNA_DAMAGE_BYPASS	44	0.372091	1.34646	0.0826772	0.632239	0.199119	2179	tags=39%, list=21%, signal=49%
GOMF_SINGLE_STRANDED_RNA_BINDING	42	-0.352225	-1.26758	0.125926	0.632801	0.198733	1976	tags=36%, list=19%, signal=44%
HP_ABNORMAL_CIRCULATING_T4_CONCENTRATION	15	0.475716	1.34572	0.121704	0.633356	0.198352	270	tags=20%, list=3%, signal=21%
HP_ABNORMAL_SOCIAL_BEHAVIOR	160	-0.278708	-1.26703	0.0364683	0.633646	0.198153	2501	tags=31%, list=24%, signal=40%
GOBP_SPINDLE_ORGANIZATION	164	-0.279275	-1.26711	0.0623819	0.63392	0.197965	1941	tags=25%, list=19%, signal=30%
WP_VEGFAVEGFR2_SIGNALING	365	-0.254666	-1.26674	0.0274223	0.634111	0.197835	1686	tags=21%, list=16%, signal=25%
HP_PERSISTENT_HEAD_LAG	16	-0.449446	-1.26625	0.179641	0.63476	0.19739	2817	tags=50%, list=27%, signal=68%
BROWNE_HCMV_INFECTION_12HR_DN	67	-0.316684	-1.26605	0.11002	0.634934	0.197272	2486	tags=34%, list=24%, signal=45%
HP_DUPLICATION_OF_THUMB_PHALANX	46	-0.350934	-1.26634	0.132653	0.634983	0.197238	1349	tags=30%, list=13%, signal=35%
BAE_BRCA1_TARGETS_UP	57	-0.337542	-1.26559	0.114815	0.635465	0.196908	2241	tags=37%, list=22%, signal=47%
GOBP_CARBOHYDRATE_DERIVATIVE_BIOSYNTHETIC_PROCESS	463	-0.248283	-1.26572	0.00718133	0.635521	0.19687	2287	tags=28%, list=22%, signal=34%
GOBP_POSITIVE_REGULATION_OF_LAMELLIPODIUM_ASSEMBLY	23	0.431884	1.34401	0.0971922	0.635966	0.196566	1126	tags=26%, list=11%, signal=29%
WP_FACTORS_AND_PATHWAYS_AFFECTING_INSULINLIKE_GROWTH_FACTOR_IGF1AKT_SIGNALING	33	-0.365022	-1.26495	0.176125	0.635969	0.196564	618	tags=15%, list=6%, signal=16%
GOBP_INTRACELLULAR_ZINC_ION_HOMEOSTASIS	24	-0.394744	-1.26525	0.137177	0.636072	0.196494	1338	tags=29%, list=13%, signal=33%
GOBP_CELLULAR_RESPONSE_TO_INORGANIC_SUBSTANCE	187	0.2886	1.34353	0.0241758	0.636216	0.196395	1487	tags=20%, list=14%, signal=23%
GOBP_SPERMATID_DIFFERENTIATION	94	0.32307	1.34331	0.0531496	0.636254	0.19637	1801	tags=26%, list=17%, signal=31%
HP_CHRONIC_CONSTIPATION	68	0.342286	1.34373	0.0741483	0.636255	0.196369	1847	tags=26%, list=18%, signal=32%
GOBP_IRE1_MEDIATED_UNFOLDED_PROTEIN_RESPONSE	19	-0.437677	-1.26501	0.175277	0.636328	0.196319	1771	tags=42%, list=17%, signal=51%
BURTON_ADIPOGENESIS_7	39	-0.354324	-1.26468	0.136364	0.636418	0.196258	1227	tags=26%, list=12%, signal=29%
LIN_APC_TARGETS	52	-0.344338	-1.26435	0.133962	0.636459	0.196229	1193	tags=25%, list=11%, signal=28%
HP_ABNORMAL_PROTEIN_GLYCOSYLATION	35	0.394692	1.34405	0.102161	0.636607	0.196129	880	tags=23%, list=8%, signal=25%
HP_SPARSE_HAIR	249	0.277111	1.34209	0.012685	0.63677	0.196018	1804	tags=23%, list=17%, signal=27%
WP_ALZHEIMERS_DISEASE	238	-0.268715	-1.26437	0.0507519	0.636965	0.195885	1664	tags=22%, list=16%, signal=26%
GOBP_PROTEIN_ACYLATION	144	0.297103	1.34417	0.0362903	0.63701	0.195854	2545	tags=33%, list=24%, signal=43%
REACTOME_NEGATIVE_EPIGENETIC_REGULATION_OF_RRNA_EXPRESSION	33	0.389009	1.3422	0.109914	0.637113	0.195784	1806	tags=36%, list=17%, signal=44%
PID_DNA_PK_PATHWAY	16	0.483075	1.34264	0.111776	0.637198	0.195725	695	tags=25%, list=7%, signal=27%
GOMF_FATTY_ACID_BINDING	42	0.376246	1.34175	0.0848126	0.637286	0.195665	2878	tags=45%, list=28%, signal=62%
HP_ADRENAL_HYPERPLASIA	24	0.425091	1.3445	0.121277	0.637345	0.195625	2576	tags=46%, list=25%, signal=61%
GOBP_MYELOID_LEUKOCYTE_CYTOKINE_PRODUCTION	43	0.363765	1.34273	0.0955285	0.637631	0.195431	1692	tags=30%, list=16%, signal=36%
HP_DECREASED_CIRCULATING_IGA_LEVEL	53	0.354873	1.34227	0.0785563	0.637647	0.19542	1892	tags=26%, list=18%, signal=32%
PID_BCR_5PATHWAY	59	0.34763	1.34418	0.075431	0.637768	0.195337	1190	tags=24%, list=11%, signal=27%
HP_LOWER_LIMB_ASYMMETRY	35	-0.370461	-1.26381	0.157258	0.637835	0.195291	2055	tags=29%, list=20%, signal=35%
BIOCARTA_ATRBRCA_PATHWAY	20	0.446917	1.34124	0.11245	0.638469	0.19486	894	tags=30%, list=9%, signal=33%
REACTOME_REGULATION_OF_INSULIN_SECRETION	70	-0.323761	-1.26275	0.114228	0.638746	0.194672	2757	tags=34%, list=26%, signal=46%
GOCC_U2_TYPE_CATALYTIC_STEP_2_SPLICEOSOME	16	-0.445511	-1.26228	0.187755	0.638772	0.194654	2206	tags=50%, list=21%, signal=63%
GOMF_GLUTATHIONE_PEROXIDASE_ACTIVITY	21	-0.42799	-1.26337	0.198864	0.638844	0.194605	1400	tags=29%, list=13%, signal=33%
GOBP_RESPONSE_TO_MONOSACCHARIDE	142	-0.283148	-1.26288	0.0740038	0.638887	0.194576	1710	tags=20%, list=16%, signal=23%
GOCC_PLATELET_DENSE_GRANULE	19	-0.431255	-1.26204	0.170385	0.639022	0.194484	525	tags=11%, list=5%, signal=11%
LEE_CALORIE_RESTRICTION_MUSCLE_UP	37	-0.364407	-1.26316	0.138554	0.639036	0.194475	1061	tags=19%, list=10%, signal=21%
HP_EMOTIONAL_LABILITY	139	-0.287091	-1.26233	0.0645161	0.639144	0.194401	1234	tags=18%, list=12%, signal=20%
HP_ANISOCYTOSIS	16	-0.449287	-1.26185	0.175	0.639202	0.194362	2575	tags=44%, list=25%, signal=58%
GOBP_RESPONSE_TO_ARSENIC_CONTAINING_SUBSTANCE	23	-0.40819	-1.26292	0.159132	0.639321	0.194281	1010	tags=30%, list=10%, signal=34%
GOBP_DNA_TEMPLATED_DNA_REPLICATION_MAINTENANCE_OF_FIDELITY	33	0.388179	1.34076	0.0968379	0.639473	0.194178	1521	tags=27%, list=15%, signal=32%
HP_APLASIA_HYPOPLASIA_OF_THE_EYELID	27	-0.396877	-1.26235	0.141199	0.639633	0.194069	1558	tags=30%, list=15%, signal=35%
WP_GLUTATHIONE_METABOLISM	18	-0.424896	-1.26157	0.174074	0.63964	0.194064	894	tags=22%, list=9%, signal=24%
GOBP_POSITIVE_REGULATION_OF_ATP_DEPENDENT_ACTIVITY	35	0.38975	1.34045	0.101449	0.639795	0.193959	1087	tags=17%, list=10%, signal=19%
GOBP_REGULATION_OF_BMP_SIGNALING_PATHWAY	62	-0.325596	-1.25984	0.129344	0.641235	0.192983	1425	tags=26%, list=14%, signal=30%
GOBP_ALPHA_BETA_T_CELL_ACTIVATION	111	-0.29452	-1.26034	0.0745098	0.641239	0.19298	1911	tags=24%, list=18%, signal=29%
GOBP_REGULATION_OF_ENDOPLASMIC_RETICULUM_UNFOLDED_PROTEIN_RESPONSE	27	-0.39234	-1.26047	0.170778	0.64129	0.192945	1778	tags=37%, list=17%, signal=45%
HANSON_HRAS_SIGNALING_VIA_NFKB	16	-0.452735	-1.26094	0.190083	0.641308	0.192934	405	tags=19%, list=4%, signal=19%
HP_SCOTOMA	50	-0.339092	-1.25963	0.140187	0.641423	0.192856	1565	tags=20%, list=15%, signal=23%
HP_PROGRESSIVE_EXTERNAL_OPHTHALMOPLEGIA	17	-0.441981	-1.26011	0.166	0.641429	0.192851	3471	tags=53%, list=33%, signal=79%
HP_ABNORMALITY_OF_SKULL_OSSIFICATION	36	-0.362528	-1.25992	0.141199	0.641511	0.192796	2180	tags=39%, list=21%, signal=49%
GOBP_SMOOTH_MUSCLE_CELL_APOPTOTIC_PROCESS	20	-0.42264	-1.26048	0.169884	0.64182	0.192587	394	tags=15%, list=4%, signal=16%
REACTOME_SIGNALING_BY_EGFR_IN_CANCER	23	-0.412154	-1.26058	0.156746	0.642024	0.192448	1138	tags=30%, list=11%, signal=34%
GOBP_REGULATION_OF_ANTIGEN_RECEPTOR_MEDIATED_SIGNALING_PATHWAY	44	-0.348262	-1.25917	0.141748	0.642523	0.192111	1882	tags=41%, list=18%, signal=50%
GOBP_REGULATION_OF_CARBOHYDRATE_CATABOLIC_PROCESS	46	0.358037	1.33865	0.0964567	0.644117	0.191035	1073	tags=26%, list=10%, signal=29%
GOBP_REGULATION_OF_MITOCHONDRIAL_FISSION	24	-0.403095	-1.25845	0.162835	0.644529	0.190758	820	tags=25%, list=8%, signal=27%
MULLIGHAN_NPM1_MUTATED_SIGNATURE_1_UP	163	0.293349	1.33875	0.027897	0.644575	0.190726	2012	tags=25%, list=19%, signal=30%
NAKAMURA_CANCER_MICROENVIRONMENT_UP	17	0.464604	1.33883	0.122984	0.645088	0.190381	2162	tags=47%, list=21%, signal=59%
BAE_BRCA1_TARGETS_DN	24	-0.408127	-1.25712	0.155945	0.645375	0.190188	1612	tags=29%, list=15%, signal=34%
REACTOME_SIGNALING_BY_NODAL	16	0.480532	1.33745	0.120902	0.645471	0.190123	3122	tags=50%, list=30%, signal=71%
HP_ABNORMAL_CIRCULATING_SULFUR_AMINO_ACID_CONCENTRATION	20	-0.415232	-1.25719	0.176	0.645737	0.189944	1890	tags=30%, list=18%, signal=37%
GOBP_ANDROGEN_RECEPTOR_SIGNALING_PATHWAY	32	-0.382369	-1.25682	0.153386	0.64591	0.189828	1156	tags=25%, list=11%, signal=28%
GOBP_PIGMENT_GRANULE_ORGANIZATION	31	0.398283	1.33752	0.0993521	0.645964	0.189792	2411	tags=48%, list=23%, signal=63%
GOBP_CILIUM_ORGANIZATION	196	0.284712	1.33688	0.0283224	0.645993	0.189772	1703	tags=20%, list=16%, signal=24%
HP_CNS_HYPOMYELINATION	67	0.338937	1.33708	0.0694737	0.646044	0.189738	1461	tags=21%, list=14%, signal=24%
HP_PREMATURE_BIRTH	124	-0.290374	-1.25662	0.0848375	0.646075	0.189717	2958	tags=40%, list=28%, signal=56%
BIOCARTA_HIF_PATHWAY	15	-0.453935	-1.25723	0.168651	0.646133	0.189678	2090	tags=40%, list=20%, signal=50%
HP_ABNORMALITY_OF_THE_UPPER_ARM	48	0.362235	1.33658	0.09375	0.646326	0.189548	1509	tags=29%, list=14%, signal=34%
GOBP_INTRINSIC_APOPTOTIC_SIGNALING_PATHWAY	249	-0.260878	-1.25733	0.0571429	0.646353	0.18953	1824	tags=23%, list=18%, signal=28%
GOMF_RETINOL_BINDING	15	0.475201	1.33763	0.113725	0.646365	0.189522	637	tags=20%, list=6%, signal=21%
GOBP_POSITIVE_REGULATION_OF_INFLAMMATORY_RESPONSE	106	0.312142	1.33782	0.0485232	0.646422	0.189484	2161	tags=27%, list=21%, signal=34%
CHICAS_RB1_TARGETS_LOW_SERUM	62	-0.324437	-1.25742	0.106719	0.646596	0.189367	1327	tags=23%, list=13%, signal=26%
GOBP_NEGATIVE_REGULATION_OF_CATABOLIC_PROCESS	228	-0.264918	-1.25633	0.0491803	0.64661	0.189357	1421	tags=20%, list=14%, signal=22%
ZAMORA_NOS2_TARGETS_DN	67	-0.322669	-1.25752	0.128599	0.646798	0.189232	1411	tags=24%, list=14%, signal=27%
GOBP_POSITIVE_REGULATION_OF_AMIDE_METABOLIC_PROCESS	102	-0.2965	-1.25753	0.0927644	0.647344	0.188865	2349	tags=29%, list=23%, signal=38%
REACTOME_DETOXIFICATION_OF_REACTIVE_OXYGEN_SPECIES	35	-0.368761	-1.2558	0.159363	0.647945	0.188462	1502	tags=31%, list=14%, signal=37%
GOBP_CELLULAR_RESPONSE_TO_IONIZING_RADIATION	54	-0.328393	-1.25564	0.118257	0.647954	0.188456	1346	tags=24%, list=13%, signal=28%
REACTOME_FATTY_ACID_METABOLISM	161	0.292256	1.33593	0.049896	0.648002	0.188423	2403	tags=34%, list=23%, signal=43%
GOBP_PROTEIN_TARGETING_TO_LYSOSOME	29	0.407014	1.33569	0.103594	0.648138	0.188333	1290	tags=28%, list=12%, signal=31%
KEGG_SNARE_INTERACTIONS_IN_VESICULAR_TRANSPORT	33	-0.379195	-1.25527	0.166983	0.64817	0.188311	1909	tags=30%, list=18%, signal=37%
MARTORIATI_MDM4_TARGETS_FETAL_LIVER_DN	357	-0.254271	-1.25541	0.0346084	0.648184	0.188301	1553	tags=20%, list=15%, signal=22%
REACTOME_P75NTR_SIGNALS_VIA_NF_KB	16	-0.453431	-1.25494	0.197628	0.648757	0.187918	2173	tags=50%, list=21%, signal=63%
GOBP_TRNA_METHYLATION	17	-0.449402	-1.25475	0.183594	0.648926	0.187805	2291	tags=47%, list=22%, signal=60%
HP_ABNORMALITY_OF_DNA_REPAIR	15	0.484369	1.33513	0.122661	0.649456	0.18745	2184	tags=47%, list=21%, signal=59%
HP_ABNORMALITY_OF_THE_CHOANAE	92	0.320293	1.33471	0.0387755	0.649571	0.187373	1652	tags=22%, list=16%, signal=26%
AMIT_SERUM_RESPONSE_60_MCF10A	36	0.388404	1.33408	0.108787	0.649613	0.187345	1607	tags=19%, list=15%, signal=23%
PID_WNT_CANONICAL_PATHWAY	17	0.455942	1.33449	0.132924	0.649626	0.187337	1415	tags=24%, list=14%, signal=27%
CHANDRAN_METASTASIS_UP	125	-0.288036	-1.25437	0.0581162	0.649739	0.187261	1193	tags=18%, list=11%, signal=20%
REACTOME_MITOTIC_PROPHASE	68	-0.319138	-1.25403	0.123791	0.649815	0.18721	926	tags=18%, list=9%, signal=19%
HP_ABNORMAL_MUSCLE_TISSUE_METABOLITE_CONCENTRATION	39	-0.363655	-1.25415	0.135238	0.649938	0.187128	1253	tags=23%, list=12%, signal=26%
HP_ABNORMALITY_OF_CORNEAL_SIZE	109	0.307807	1.32864	0.059322	0.649996	0.187089	1513	tags=25%, list=15%, signal=29%
HP_ABNORMAL_COLUMELLA_MORPHOLOGY	56	0.347267	1.3348	0.0828026	0.650002	0.187086	3447	tags=50%, list=33%, signal=74%
GOCC_NEURON_PROJECTION_CYTOPLASM	76	0.331918	1.32882	0.0666667	0.650149	0.186987	2680	tags=39%, list=26%, signal=53%
GHANDHI_DIRECT_IRRADIATION_UP	74	0.331063	1.33411	0.0620985	0.650301	0.186885	1743	tags=28%, list=17%, signal=34%
GOBP_MODULATION_BY_HOST_OF_VIRAL_PROCESS	33	0.392698	1.32912	0.118712	0.650513	0.186744	9	tags=6%, list=0%, signal=6%
GOCC_SAGA_TYPE_COMPLEX	17	0.462736	1.32892	0.122845	0.650528	0.186734	2279	tags=47%, list=22%, signal=60%
GOMF_CADHERIN_BINDING	253	-0.261009	-1.25354	0.0402299	0.651021	0.186405	2298	tags=28%, list=22%, signal=35%
KIM_GLIS2_TARGETS_UP	68	0.341922	1.32914	0.0717213	0.651217	0.186274	2774	tags=40%, list=27%, signal=54%
WP_DISRUPTION_OF_POSTSYNAPTIC_SIGNALING_BY_CNV	22	0.436628	1.32808	0.10883	0.651293	0.186223	2629	tags=45%, list=25%, signal=61%
GOBP_PEPTIDE_CATABOLIC_PROCESS	21	0.425927	1.33172	0.112871	0.651474	0.186103	1137	tags=24%, list=11%, signal=27%
GOBP_DNA_BIOSYNTHETIC_PROCESS	142	0.295314	1.32782	0.0344086	0.651566	0.186042	2179	tags=31%, list=21%, signal=39%
GOCC_CONDENSED_CHROMOSOME_CENTROMERIC_REGION	126	0.301559	1.33231	0.0402542	0.651617	0.186007	895	tags=17%, list=9%, signal=18%
GRAHAM_CML_QUIESCENT_VS_NORMAL_DIVIDING_UP	40	0.371121	1.32922	0.108333	0.651676	0.185968	2594	tags=43%, list=25%, signal=56%
HP_NEUROFIBROMAS	18	0.463696	1.32962	0.121514	0.651692	0.185958	3137	tags=50%, list=30%, signal=71%
REACTOME_EARLY_SARS_COV_2_INFECTION_EVENTS	29	0.406555	1.32974	0.101594	0.651991	0.185758	751	tags=21%, list=7%, signal=22%
GOMF_PHOSPHATIDYLINOSITOL_3_KINASE_BINDING	24	0.419753	1.32934	0.122004	0.652013	0.185744	2308	tags=38%, list=22%, signal=48%
[truncated: 9,975 more rows]

## Sheet: CD9-CIBER
NAME	SIZE	ES	NES	NOM p-val	FDR q-val	-log10FDR	RANK AT MAX	LEADING EDGE
REACTOME_HEDGEHOG_OFF_STATE	104	-0.583173	-2.41942	0.0015748	9.90842e-06	5.004	1720	tags=45%, list=17%, signal=54%
PELLICCIOTTA_HDAC_IN_ANTIGEN_PRESENTATION_UP	55	-0.666134	-2.42198	0.0015748	1.0025e-05	4.99892	725	tags=38%, list=7%, signal=41%
GOCC_LARGE_RIBOSOMAL_SUBUNIT	93	-0.595125	-2.4242	0.0015748	1.01443e-05	4.99378	1772	tags=58%, list=17%, signal=69%
REACTOME_REGULATION_OF_RUNX2_EXPRESSION_AND_ACTIVITY	68	-0.64355	-2.42595	0.0015748	1.02666e-05	4.98857	479	tags=40%, list=5%, signal=41%
KEGG_RIBOSOME	75	-0.613091	-2.42827	0.0015748	1.03918e-05	4.98331	664	tags=40%, list=6%, signal=42%
REACTOME_ANTIGEN_PROCESSING_CROSS_PRESENTATION	99	-0.576626	-2.42899	0.0015748	1.05201e-05	4.97798	945	tags=32%, list=9%, signal=35%
WP_PARKINUBIQUITIN_PROTEASOMAL_SYSTEM_PATHWAY	67	-0.635835	-2.43647	0.0015748	1.06516e-05	4.97259	847	tags=33%, list=8%, signal=36%
GOBP_MITOCHONDRIAL_GENE_EXPRESSION	141	-0.66997	-2.91032	0.0015748	1.07864e-05	4.96712	2166	tags=63%, list=21%, signal=79%
GOCC_ORGANELLAR_RIBOSOME	82	-0.721509	-2.89776	0.0015748	1.07864e-05	4.96712	1772	tags=70%, list=17%, signal=83%
REACTOME_REGULATION_OF_EXPRESSION_OF_SLITS_AND_ROBOS	138	-0.672107	-2.89566	0.0015748	1.07864e-05	4.96712	947	tags=48%, list=9%, signal=52%
GOMF_STRUCTURAL_CONSTITUENT_OF_RIBOSOME	142	-0.659896	-2.86455	0.0015748	1.07864e-05	4.96712	1015	tags=51%, list=10%, signal=56%
GOCC_RIBOSOMAL_SUBUNIT	159	-0.650866	-2.85624	0.0015748	1.07864e-05	4.96712	1208	tags=53%, list=12%, signal=59%
REACTOME_MITOCHONDRIAL_TRANSLATION	91	-0.704187	-2.85377	0.0015748	1.07864e-05	4.96712	1885	tags=70%, list=18%, signal=85%
GOBP_MITOCHONDRIAL_TRANSLATION	119	-0.675112	-2.84008	0.0015748	1.07864e-05	4.96712	2166	tags=66%, list=21%, signal=83%
GOCC_RIBOSOME	179	-0.629282	-2.83404	0.0015748	1.07864e-05	4.96712	1015	tags=47%, list=10%, signal=51%
REACTOME_REGULATION_OF_MRNA_STABILITY_BY_PROTEINS_THAT_BIND_AU_RICH_ELEMENTS	72	-0.705306	-2.80751	0.0015748	1.07864e-05	4.96712	760	tags=43%, list=7%, signal=46%
REACTOME_TRANSLATION	241	-0.605039	-2.79599	0.0015748	1.07864e-05	4.96712	1267	tags=47%, list=12%, signal=53%
REACTOME_NEGATIVE_REGULATION_OF_NOTCH4_SIGNALING	52	-0.753424	-2.77302	0.0015748	1.07864e-05	4.96712	680	tags=56%, list=7%, signal=59%
REACTOME_SCF_BETA_TRCP_MEDIATED_DEGRADATION_OF_EMI1	53	-0.749321	-2.764	0.0015748	1.07864e-05	4.96712	479	tags=51%, list=5%, signal=53%
GOCC_SMALL_RIBOSOMAL_SUBUNIT	69	-0.715025	-2.75104	0.0015748	1.07864e-05	4.96712	944	tags=55%, list=9%, signal=60%
REACTOME_DECTIN_1_MEDIATED_NONCANONICAL_NF_KB_SIGNALING	58	-0.723183	-2.74627	0.0015748	1.07864e-05	4.96712	479	tags=48%, list=5%, signal=50%
REACTOME_DEFECTIVE_CFTR_CAUSES_CYSTIC_FIBROSIS	59	-0.733799	-2.72958	0.0015748	1.07864e-05	4.96712	423	tags=46%, list=4%, signal=47%
REACTOME_HEDGEHOG_LIGAND_BIOGENESIS	60	-0.724542	-2.72946	0.0015748	1.07864e-05	4.96712	423	tags=45%, list=4%, signal=47%
REACTOME_DEGRADATION_OF_DVL	53	-0.737737	-2.72912	0.0015748	1.07864e-05	4.96712	423	tags=47%, list=4%, signal=49%
REACTOME_SARS_COV_2_MODULATES_HOST_TRANSLATION_MACHINERY	36	-0.797355	-2.72106	0.0015748	1.07864e-05	4.96712	549	tags=56%, list=5%, signal=58%
REACTOME_AUF1_HNRNP_D0_BINDS_AND_DESTABILIZES_MRNA	53	-0.738102	-2.71203	0.0015748	1.07864e-05	4.96712	760	tags=53%, list=7%, signal=57%
REACTOME_SIGNALING_BY_ROBO_RECEPTORS	179	-0.600368	-2.7089	0.0015748	1.07864e-05	4.96712	947	tags=38%, list=9%, signal=41%
REACTOME_SCF_SKP2_MEDIATED_DEGRADATION_OF_P27_P21	58	-0.72668	-2.70301	0.0015748	1.07864e-05	4.96712	479	tags=45%, list=5%, signal=47%
REACTOME_CROSS_PRESENTATION_OF_SOLUBLE_EXOGENOUS_ANTIGENS_ENDOSOMES	47	-0.749078	-2.70029	0.0015748	1.07864e-05	4.96712	760	tags=55%, list=7%, signal=59%
KEGG_PROTEASOME	42	-0.772208	-2.6991	0.0015748	1.07864e-05	4.96712	423	tags=55%, list=4%, signal=57%
REACTOME_ASYMMETRIC_LOCALIZATION_OF_PCP_PROTEINS	55	-0.718856	-2.699	0.0015748	1.07864e-05	4.96712	423	tags=44%, list=4%, signal=45%
REACTOME_HEDGEHOG_ON_STATE	75	-0.676699	-2.69398	0.0015748	1.07864e-05	4.96712	423	tags=37%, list=4%, signal=39%
REACTOME_ABC_TRANSPORTER_DISORDERS	72	-0.693082	-2.6872	0.0015748	1.07864e-05	4.96712	760	tags=42%, list=7%, signal=45%
REACTOME_METABOLISM_OF_RNA	419	-0.537403	-2.68539	0.0015748	1.07864e-05	4.96712	875	tags=31%, list=8%, signal=32%
GOCC_PROTEASOME_COMPLEX	57	-0.725034	-2.68352	0.0015748	1.07864e-05	4.96712	901	tags=51%, list=9%, signal=55%
REACTOME_ACTIVATION_OF_THE_MRNA_UPON_BINDING_OF_THE_CAP_BINDING_COMPLEX_AND_EIFS_AND_SUBSEQUENT_BINDING_TO_43S	46	-0.765212	-2.67693	0.0015748	1.07864e-05	4.96712	715	tags=54%, list=7%, signal=58%
REACTOME_DEGRADATION_OF_GLI1_BY_THE_PROTEASOME	58	-0.721773	-2.67559	0.0015748	1.07864e-05	4.96712	479	tags=47%, list=5%, signal=49%
REACTOME_ABC_FAMILY_PROTEINS_MEDIATED_TRANSPORT	92	-0.663871	-2.67395	0.0015748	1.07864e-05	4.96712	423	tags=33%, list=4%, signal=34%
REACTOME_REGULATION_OF_RUNX3_EXPRESSION_AND_ACTIVITY	53	-0.731912	-2.66833	0.0015748	1.07864e-05	4.96712	423	tags=45%, list=4%, signal=47%
REACTOME_SIGNALING_BY_NOTCH4	76	-0.672828	-2.66652	0.0015748	1.07864e-05	4.96712	680	tags=41%, list=7%, signal=43%
REACTOME_ORC1_REMOVAL_FROM_CHROMATIN	65	-0.698968	-2.66263	0.0015748	1.07864e-05	4.96712	479	tags=45%, list=5%, signal=46%
REACTOME_APC_C_CDH1_MEDIATED_DEGRADATION_OF_CDC20_AND_OTHER_APC_C_CDH1_TARGETED_PROTEINS_IN_LATE_MITOSIS_EARLY_G1	70	-0.678768	-2.66093	0.0015748	1.07864e-05	4.96712	424	tags=39%, list=4%, signal=40%
REACTOME_SARS_COV_1_MODULATES_HOST_TRANSLATION_MACHINERY	33	-0.802331	-2.65898	0.0015748	1.07864e-05	4.96712	549	tags=58%, list=5%, signal=61%
REACTOME_STABILIZATION_OF_P53	53	-0.720974	-2.64896	0.0015748	1.07864e-05	4.96712	423	tags=45%, list=4%, signal=47%
REACTOME_METABOLISM_OF_POLYAMINES	55	-0.705647	-2.64329	0.0015748	1.07864e-05	4.96712	760	tags=47%, list=7%, signal=51%
REACTOME_EUKARYOTIC_TRANSLATION_INITIATION	94	-0.645695	-2.6415	0.0015748	1.07864e-05	4.96712	715	tags=44%, list=7%, signal=46%
REACTOME_REGULATION_OF_RAS_BY_GAPS	61	-0.706986	-2.63883	0.0015748	1.07864e-05	4.96712	760	tags=49%, list=7%, signal=53%
REACTOME_DEGRADATION_OF_AXIN	53	-0.716856	-2.6199	0.0015748	1.07864e-05	4.96712	423	tags=45%, list=4%, signal=47%
REACTOME_DISORDERS_OF_TRANSMEMBRANE_TRANSPORTERS	139	-0.600068	-2.61351	0.0015748	1.07864e-05	4.96712	2152	tags=48%, list=21%, signal=60%
REACTOME_TRANSCRIPTIONAL_REGULATION_BY_RUNX3	82	-0.646483	-2.61061	0.0015748	1.07864e-05	4.96712	423	tags=30%, list=4%, signal=32%
REACTOME_THE_ROLE_OF_GTSE1_IN_G2_M_PROGRESSION_AFTER_G2_CHECKPOINT	75	-0.656604	-2.60951	0.0015748	1.07864e-05	4.96712	452	tags=33%, list=4%, signal=35%
GOCC_ENDOPEPTIDASE_COMPLEX	81	-0.650216	-2.59379	0.0015748	1.07864e-05	4.96712	949	tags=38%, list=9%, signal=42%
GOBP_CYTOPLASMIC_TRANSLATION	106	-0.621753	-2.58995	0.0015748	1.07864e-05	4.96712	947	tags=42%, list=9%, signal=46%
REACTOME_CELLULAR_RESPONSE_TO_HYPOXIA	68	-0.665424	-2.58228	0.0015748	1.07864e-05	4.96712	760	tags=41%, list=7%, signal=44%
REACTOME_DNA_REPLICATION_PRE_INITIATION	91	-0.633151	-2.57916	0.0015748	1.07864e-05	4.96712	488	tags=34%, list=5%, signal=35%
GOCC_RIBONUCLEOPROTEIN_COMPLEX	390	-0.528318	-2.57876	0.0015748	1.07864e-05	4.96712	1015	tags=35%, list=10%, signal=38%
REACTOME_RUNX1_REGULATES_TRANSCRIPTION_OF_GENES_INVOLVED_IN_DIFFERENTIATION_OF_HSCS	63	-0.669224	-2.57176	0.0015748	1.07864e-05	4.96712	913	tags=48%, list=9%, signal=52%
WP_PROTEASOME_DEGRADATION	56	-0.69368	-2.56503	0.0015748	1.07864e-05	4.96712	423	tags=41%, list=4%, signal=43%
REACTOME_INFLUENZA_INFECTION	137	-0.599064	-2.56421	0.0015748	1.07864e-05	4.96712	723	tags=34%, list=7%, signal=36%
REACTOME_NUCLEAR_EVENTS_MEDIATED_BY_NFE2L2	74	-0.665993	-2.56054	0.0015748	1.07864e-05	4.96712	1842	tags=61%, list=18%, signal=73%
GOCC_PROTEASOME_REGULATORY_PARTICLE	19	-0.881938	-2.56027	0.0015748	1.07864e-05	4.96712	680	tags=79%, list=7%, signal=84%
REACTOME_SWITCHING_OF_ORIGINS_TO_A_POST_REPLICATIVE_STATE	84	-0.637861	-2.55872	0.0015748	1.07864e-05	4.96712	479	tags=36%, list=5%, signal=37%
REACTOME_APC_C_MEDIATED_DEGRADATION_OF_CELL_CYCLE_PROTEINS	83	-0.649978	-2.55805	0.0015748	1.07864e-05	4.96712	479	tags=36%, list=5%, signal=38%
REACTOME_DOWNSTREAM_SIGNALING_EVENTS_OF_B_CELL_RECEPTOR_BCR	76	-0.649325	-2.55173	0.0015748	1.07864e-05	4.96712	760	tags=39%, list=7%, signal=42%
REACTOME_G1_S_DNA_DAMAGE_CHECKPOINTS	62	-0.671732	-2.55093	0.0015748	1.07864e-05	4.96712	423	tags=39%, list=4%, signal=40%
GOCC_MITOCHONDRIAL_PROTEIN_CONTAINING_COMPLEX	247	-0.546697	-2.54709	0.0015748	1.07864e-05	4.96712	1973	tags=47%, list=19%, signal=57%
GOCC_CYTOSOLIC_SMALL_RIBOSOMAL_SUBUNIT	36	-0.742369	-2.54551	0.0015748	1.07864e-05	4.96712	549	tags=50%, list=5%, signal=53%
GOCC_MITOCHONDRIAL_LARGE_RIBOSOMAL_SUBUNIT	50	-0.70763	-2.53918	0.0015748	1.07864e-05	4.96712	1772	tags=70%, list=17%, signal=84%
REACTOME_PCP_CE_PATHWAY	82	-0.636516	-2.53688	0.0015748	1.07864e-05	4.96712	936	tags=38%, list=9%, signal=41%
GOCC_PROTEASOME_ACCESSORY_COMPLEX	23	-0.832347	-2.53399	0.0015748	1.07864e-05	4.96712	680	tags=65%, list=7%, signal=70%
REACTOME_RESPONSE_OF_EIF2AK4_GCN2_TO_AMINO_ACID_DEFICIENCY	86	-0.622778	-2.52286	0.0015748	1.07864e-05	4.96712	664	tags=37%, list=6%, signal=39%
REACTOME_REGULATION_OF_PTEN_STABILITY_AND_ACTIVITY	66	-0.647053	-2.51994	0.0015748	1.07864e-05	4.96712	760	tags=42%, list=7%, signal=45%
REACTOME_HOST_INTERACTIONS_OF_HIV_FACTORS	122	-0.595656	-2.50715	0.0015748	1.07864e-05	4.96712	777	tags=33%, list=7%, signal=35%
REACTOME_MAPK6_MAPK4_SIGNALING	80	-0.627928	-2.50256	0.0015748	1.07864e-05	4.96712	760	tags=34%, list=7%, signal=36%
REACTOME_EUKARYOTIC_TRANSLATION_ELONGATION	79	-0.634786	-2.49827	0.0015748	1.07864e-05	4.96712	664	tags=42%, list=6%, signal=44%
REACTOME_PROCESSING_OF_CAPPED_INTRON_CONTAINING_PRE_MRNA	148	-0.567891	-2.49638	0.0015748	1.07864e-05	4.96712	871	tags=36%, list=8%, signal=39%
GOCC_MITOCHONDRIAL_SMALL_RIBOSOMAL_SUBUNIT	32	-0.751487	-2.48599	0.0015748	1.07864e-05	4.96712	1854	tags=75%, list=18%, signal=91%
REACTOME_FCERI_MEDIATED_NF_KB_ACTIVATION	79	-0.630593	-2.48125	0.0015748	1.07864e-05	4.96712	901	tags=41%, list=9%, signal=44%
REACTOME_CYCLIN_A_CDK2_ASSOCIATED_EVENTS_AT_S_PHASE_ENTRY	82	-0.619527	-2.47602	0.0015748	1.07864e-05	4.96712	700	tags=37%, list=7%, signal=39%
REACTOME_CLEC7A_DECTIN_1_SIGNALING	93	-0.604006	-2.4607	0.0015748	1.07864e-05	4.96712	479	tags=31%, list=5%, signal=32%
GOCC_CATALYTIC_STEP_2_SPLICEOSOME	42	-0.688978	-2.46043	0.0015748	1.07864e-05	4.96712	867	tags=45%, list=8%, signal=49%
REACTOME_NONSENSE_MEDIATED_DECAY_NMD	90	-0.597107	-2.45512	0.0015748	1.07864e-05	4.96712	947	tags=41%, list=9%, signal=45%
REACTOME_KEAP1_NFE2L2_PATHWAY	101	-0.59743	-2.45423	0.0015748	1.07864e-05	4.96712	1842	tags=51%, list=18%, signal=62%
GOCC_PEPTIDASE_COMPLEX	100	-0.59166	-2.45138	0.0015748	1.07864e-05	4.96712	949	tags=35%, list=9%, signal=38%
REACTOME_DEGRADATION_OF_BETA_CATENIN_BY_THE_DESTRUCTION_COMPLEX	77	-0.626235	-2.44713	0.0015748	1.07864e-05	4.96712	479	tags=36%, list=5%, signal=38%
GOBP_PEPTIDE_BIOSYNTHETIC_PROCESS	459	-0.490812	-2.44128	0.0015748	1.07864e-05	4.96712	1885	tags=40%, list=18%, signal=46%
REACTOME_MRNA_SPLICING	104	-0.559186	-2.34355	0.0015748	1.68932e-05	4.77229	871	tags=36%, list=8%, signal=38%
REACTOME_SIGNALING_BY_THE_B_CELL_RECEPTOR_BCR	101	-0.556072	-2.34477	0.0015748	1.70621e-05	4.76797	544	tags=28%, list=5%, signal=29%
REACTOME_SIGNALING_BY_HEDGEHOG	130	-0.548119	-2.36084	0.0015748	1.72345e-05	4.7636	479	tags=26%, list=5%, signal=27%
REACTOME_TRANSCRIPTIONAL_REGULATION_BY_RUNX2	105	-0.565454	-2.36139	0.0015748	1.74104e-05	4.75919	760	tags=30%, list=7%, signal=32%
WP_CYTOPLASMIC_RIBOSOMAL_PROTEINS	77	-0.60557	-2.36224	0.0015748	1.75898e-05	4.75474	664	tags=40%, list=6%, signal=43%
PELLICCIOTTA_HDAC_IN_ANTIGEN_PRESENTATION_DN	47	-0.646713	-2.36401	0.0015748	1.77731e-05	4.75024	956	tags=38%, list=9%, signal=42%
REACTOME_SARS_COV_1_HOST_INTERACTIONS	83	-0.593832	-2.36946	0.0015748	1.79602e-05	4.74569	549	tags=28%, list=5%, signal=29%
GOBP_RIBONUCLEOPROTEIN_COMPLEX_SUBUNIT_ORGANIZATION	100	-0.579437	-2.37033	0.0015748	1.81512e-05	4.74109	871	tags=36%, list=8%, signal=39%
GOCC_CYTOSOLIC_RIBOSOME	80	-0.600023	-2.38179	0.0015748	1.83464e-05	4.73645	664	tags=38%, list=6%, signal=40%
REACTOME_UCH_PROTEINASES	70	-0.616223	-2.39111	0.0015748	1.85458e-05	4.73175	423	tags=34%, list=4%, signal=35%
GOMF_TRANSLATION_REGULATOR_ACTIVITY	75	-0.611448	-2.39448	0.0015748	1.87496e-05	4.72701	1240	tags=41%, list=12%, signal=47%
WONG_PROTEASOME_GENE_MODULE	49	-0.650071	-2.39984	0.0015748	1.89579e-05	4.72221	1037	tags=39%, list=10%, signal=43%
GOMF_RRNA_BINDING	48	-0.660371	-2.40285	0.0015748	1.91709e-05	4.71736	1233	tags=58%, list=12%, signal=66%
REACTOME_SEPARATION_OF_SISTER_CHROMATIDS	171	-0.538532	-2.40956	0.0015748	1.93888e-05	4.71245	1848	tags=44%, list=18%, signal=52%
REACTOME_TNFR2_NON_CANONICAL_NF_KB_PATHWAY	94	-0.585074	-2.41574	0.0015748	1.96117e-05	4.70749	516	tags=31%, list=5%, signal=32%
KEGG_SPLICEOSOME	62	-0.609835	-2.31336	0.0015748	2.48611e-05	4.60448	867	tags=42%, list=8%, signal=45%
REACTOME_G2_M_CHECKPOINTS	114	-0.54864	-2.31595	0.0015748	2.51049e-05	4.60024	760	tags=30%, list=7%, signal=32%
REACTOME_INTERLEUKIN_1_SIGNALING	106	-0.544763	-2.29983	0.0015748	3.18205e-05	4.49729	1743	tags=44%, list=17%, signal=53%
REACTOME_SELENOAMINO_ACID_METABOLISM	95	-0.556148	-2.30213	0.0015748	3.21207e-05	4.49321	1544	tags=45%, list=15%, signal=53%
REACTOME_CELLULAR_RESPONSE_TO_CHEMICAL_STRESS	181	-0.51361	-2.31039	0.0015748	3.24266e-05	4.4891	1842	tags=40%, list=18%, signal=48%
REACTOME_TCR_SIGNALING	108	-0.553644	-2.31141	0.0015748	3.27384e-05	4.48494	479	tags=25%, list=5%, signal=26%
REACTOME_HIV_INFECTION	196	-0.499806	-2.28488	0.0015748	3.93942e-05	4.40457	462	tags=26%, list=4%, signal=26%
REACTOME_PTEN_REGULATION	119	-0.54106	-2.27839	0.0015748	4.68769e-05	4.32904	901	tags=32%, list=9%, signal=35%
REACTOME_DNA_REPLICATION	116	-0.539676	-2.2671	0.0015748	5.3299e-05	4.27328	488	tags=29%, list=5%, signal=30%
REACTOME_TRANSCRIPTIONAL_REGULATION_BY_SMALL_RNAS	40	-0.659354	-2.27093	0.0015748	5.37792e-05	4.26939	2390	tags=60%, list=23%, signal=78%
GOBP_VESICLE_TARGETING_TO_FROM_OR_WITHIN_GOLGI	30	-0.695848	-2.27514	0.0015748	5.42681e-05	4.26546	1222	tags=40%, list=12%, signal=45%
REACTOME_C_TYPE_LECTIN_RECEPTORS_CLRS	119	-0.53855	-2.26206	0.0015748	5.9363e-05	4.22648	1720	tags=39%, list=17%, signal=47%
REACTOME_TRANSPORT_OF_MATURE_TRANSCRIPT_TO_CYTOPLASM	45	-0.628877	-2.2631	0.0015748	5.98837e-05	4.22269	1046	tags=42%, list=10%, signal=47%
GOBP_VESICLE_TARGETING_ROUGH_ER_TO_CIS_GOLGI	24	-0.715372	-2.26567	0.0015748	6.04137e-05	4.21886	1222	tags=46%, list=12%, signal=52%
REACTOME_VIRAL_MESSENGER_RNA_SYNTHESIS	39	-0.654276	-2.25467	0.0015748	6.62265e-05	4.17897	2390	tags=62%, list=23%, signal=80%
REACTOME_NEDDYLATION	211	-0.490941	-2.25093	0.0015748	7.96697e-05	4.09871	1720	tags=32%, list=17%, signal=38%
REACTOME_BETA_CATENIN_INDEPENDENT_WNT_SIGNALING	122	-0.527262	-2.25138	0.0015748	8.03507e-05	4.09501	1842	tags=39%, list=18%, signal=46%
GOBP_SPLICEOSOMAL_SNRNP_ASSEMBLY	16	-0.789827	-2.24175	0.0015748	8.40659e-05	4.07538	606	tags=44%, list=6%, signal=46%
REACTOME_MITOTIC_G2_G2_M_PHASES	181	-0.496889	-2.24436	0.0015748	8.47607e-05	4.07181	1049	tags=27%, list=10%, signal=30%
WP_TRANSLATION_FACTORS	31	-0.686651	-2.24564	0.0015748	8.5467e-05	4.0682	715	tags=42%, list=7%, signal=45%
REACTOME_SIGNALING_BY_NOTCH	151	-0.510776	-2.24574	0.0015748	8.61852e-05	4.06457	901	tags=26%, list=9%, signal=29%
REACTOME_METABOLISM_OF_AMINO_ACIDS_AND_DERIVATIVES	321	-0.467288	-2.23899	0.0015748	8.95873e-05	4.04775	947	tags=24%, list=9%, signal=26%
REACTOME_HIV_ELONGATION_ARREST_AND_RECOVERY	26	-0.702724	-2.23979	0.0015748	9.03156e-05	4.04424	266	tags=38%, list=3%, signal=39%
REACTOME_SYNTHESIS_OF_DNA	110	-0.535082	-2.23333	0.0015748	9.56886e-05	4.01914	479	tags=29%, list=5%, signal=30%
REACTOME_INTERLEUKIN_1_FAMILY_SIGNALING	129	-0.515662	-2.22522	0.0015748	9.78327e-05	4.00952	1743	tags=40%, list=17%, signal=47%
HP_MALIGNANT_GENITOURINARY_TRACT_TUMOR	22	-0.727204	-2.22765	0.0015748	9.85853e-05	4.00619	947	tags=55%, list=9%, signal=60%
GOCC_SPLICEOSOMAL_COMPLEX	84	-0.55946	-2.22775	0.0015748	9.93495e-05	4.00283	871	tags=37%, list=8%, signal=40%
REACTOME_MITOTIC_METAPHASE_AND_ANAPHASE	205	-0.48873	-2.22805	0.0015748	0.000100126	3.99945	1848	tags=40%, list=18%, signal=47%
GOCC_U2_TYPE_CATALYTIC_STEP_2_SPLICEOSOME	16	-0.80602	-2.23033	0.0015748	0.000100914	3.99605	336	tags=50%, list=3%, signal=52%
GOMF_TRANSLATION_REGULATOR_ACTIVITY_NUCLEIC_ACID_BINDING	56	-0.597338	-2.23135	0.0015748	0.000101715	3.99262	1380	tags=45%, list=13%, signal=51%
GOBP_ENDOPLASMIC_RETICULUM_TO_GOLGI_VESICLE_MEDIATED_TRANSPORT	111	-0.527095	-2.21597	0.0015748	0.000122979	3.91017	1222	tags=31%, list=12%, signal=34%
HP_ERYTHROID_HYPOPLASIA	22	-0.718584	-2.21169	0.0015748	0.000126429	3.89815	947	tags=59%, list=9%, signal=65%
HALLMARK_MYC_TARGETS_V1	154	-0.508269	-2.21276	0.0015748	0.000127373	3.89492	901	tags=31%, list=9%, signal=34%
REACTOME_RRNA_PROCESSING	124	-0.517908	-2.21385	0.0015748	0.00012833	3.89167	964	tags=33%, list=9%, signal=36%
GOMF_TRANSLATION_FACTOR_ACTIVITY_RNA_BINDING	47	-0.614308	-2.20593	0.0015748	0.000131694	3.88043	1380	tags=47%, list=13%, signal=54%
HP_ADENOCARCINOMA_OF_THE_COLON	24	-0.715813	-2.20486	0.0015748	0.000136994	3.8633	947	tags=54%, list=9%, signal=59%
REACTOME_GENE_SILENCING_BY_RNA	55	-0.594274	-2.1916	0.0015748	0.000159321	3.79773	2390	tags=53%, list=23%, signal=68%
HP_PURE_RED_CELL_APLASIA	21	-0.739414	-2.19167	0.0015748	0.000160476	3.79459	947	tags=62%, list=9%, signal=68%
REACTOME_FC_EPSILON_RECEPTOR_FCERI_SIGNALING	125	-0.508566	-2.1878	0.0015748	0.000170491	3.7683	807	tags=27%, list=8%, signal=29%
GOBP_RNA_POLYADENYLATION	19	-0.743997	-2.17799	0.0015748	0.00025416	3.59489	1226	tags=58%, list=12%, signal=66%
GOCC_ORGANELLE_INNER_MEMBRANE	441	-0.435969	-2.17654	0.0015748	0.000276505	3.5583	1976	tags=36%, list=19%, signal=42%
REACTOME_SRP_DEPENDENT_COTRANSLATIONAL_PROTEIN_TARGETING_TO_MEMBRANE	99	-0.525779	-2.16561	0.0015748	0.000376177	3.42461	664	tags=31%, list=6%, signal=33%
GOBP_MRNA_3_END_PROCESSING	25	-0.686129	-2.16458	0.0015748	0.000391369	3.40741	1226	tags=56%, list=12%, signal=63%
GOBP_UBIQUITIN_DEPENDENT_PROTEIN_CATABOLIC_PROCESS_VIA_THE_MULTIVESICULAR_BODY_SORTING_PATHWAY	28	0.713627	2.34919	0.00199601	0.000393545	3.40501	758	tags=43%, list=7%, signal=46%
GOBP_LATE_ENDOSOME_TO_VACUOLE_TRANSPORT	26	0.794582	2.52826	0.00199601	0.000395137	3.40325	758	tags=54%, list=7%, signal=58%
GOBP_MULTIVESICULAR_BODY_ORGANIZATION	25	0.77762	2.51184	0.00199601	0.000395137	3.40325	758	tags=52%, list=7%, signal=56%
GOBP_LATE_ENDOSOME_TO_VACUOLE_TRANSPORT_VIA_MULTIVESICULAR_BODY_SORTING_PATHWAY	18	0.821781	2.39699	0.00199601	0.000395137	3.40325	758	tags=61%, list=7%, signal=66%
HP_ELEVATED_RED_CELL_ADENOSINE_DEAMINASE_LEVEL	18	-0.750473	-2.16268	0.0015748	0.000418149	3.37867	947	tags=67%, list=9%, signal=73%
REACTOME_APOPTOSIS	154	-0.497246	-2.15789	0.0015748	0.000427114	3.36946	901	tags=25%, list=9%, signal=27%
HP_PARTIAL_DUPLICATION_OF_THE_PHALANX_OF_HAND	31	-0.660555	-2.15687	0.0015748	0.000430061	3.36647	1513	tags=58%, list=15%, signal=68%
GOBP_VESICLE_TARGETING	56	-0.577572	-2.1552	0.0015748	0.000438476	3.35805	1298	tags=34%, list=12%, signal=39%
REACTOME_TRANSPORT_OF_MATURE_MRNAS_DERIVED_FROM_INTRONLESS_TRANSCRIPTS	33	-0.651002	-2.15624	0.0015748	0.000438718	3.35781	697	tags=39%, list=7%, signal=42%
REACTOME_TRANSCRIPTIONAL_REGULATION_BY_RUNX1	137	-0.493365	-2.15541	0.0015748	0.000441419	3.35515	1052	tags=29%, list=10%, signal=32%
REACTOME_ENDOSOMAL_SORTING_COMPLEX_REQUIRED_FOR_TRANSPORT_ESCRT	23	0.75261	2.35997	0.00199601	0.000472253	3.32582	758	tags=57%, list=7%, signal=61%
GOCC_MITOCHONDRIAL_MATRIX	427	-0.431708	-2.14648	0.0015748	0.000489058	3.31064	1976	tags=35%, list=19%, signal=42%
GOBP_MRNA_PROCESSING	197	-0.47248	-2.14807	0.0015748	0.000492297	3.30777	871	tags=27%, list=8%, signal=29%
GOCC_ESCRT_COMPLEX	20	0.780006	2.3211	0.00199601	0.000506481	3.29544	758	tags=50%, list=7%, signal=54%
GOBP_MEMBRANE_FISSION	36	0.657362	2.30318	0.00199601	0.000524318	3.28041	1056	tags=42%, list=10%, signal=46%
REACTOME_MITOTIC_G1_PHASE_AND_G1_S_TRANSITION	140	-0.491982	-2.13634	0.0015748	0.000569778	3.24429	700	tags=25%, list=7%, signal=26%
GOBP_ENDOSOME_ORGANIZATION	76	0.56902	2.30398	0.00199601	0.000589857	3.22925	758	tags=26%, list=7%, signal=28%
GOBP_MULTIVESICULAR_BODY_SORTING_PATHWAY	34	0.681452	2.36287	0.00199601	0.000590317	3.22891	758	tags=41%, list=7%, signal=44%
HP_ABNORMAL_NUMBER_OF_ERYTHROID_PRECURSORS	35	-0.630447	-2.12338	0.00187617	0.00070486	3.1519	947	tags=49%, list=9%, signal=53%
GOCC_U2_TYPE_SPLICEOSOMAL_COMPLEX	40	-0.615828	-2.1129	0.0015748	0.0008271	3.08244	871	tags=48%, list=8%, signal=52%
REACTOME_CELLULAR_RESPONSE_TO_STARVATION	131	-0.494717	-2.10922	0.0015748	0.000881851	3.0546	866	tags=29%, list=8%, signal=31%
HP_ABNORMALITY_OF_THE_THENAR_EMINENCE	25	-0.66611	-2.10225	0.0015748	0.000985139	3.0065	947	tags=52%, list=9%, signal=57%
BIOCARTA_PROTEASOME_PATHWAY	18	-0.730816	-2.09756	0.0015748	0.00103189	2.98636	332	tags=50%, list=3%, signal=52%
HP_ADENOCARCINOMA_OF_THE_INTESTINES	30	-0.640948	-2.09865	0.0015748	0.00103301	2.9859	947	tags=43%, list=9%, signal=48%
HP_RETICULOCYTOPENIA	29	-0.638697	-2.09642	0.0015748	0.00105219	2.97791	947	tags=41%, list=9%, signal=45%
REACTOME_CELL_CYCLE_CHECKPOINTS	220	-0.454076	-2.09089	0.0015748	0.00111472	2.95283	760	tags=24%, list=7%, signal=25%
BILANGES_SERUM_RESPONSE_TRANSLATION	23	-0.684997	-2.09045	0.0015748	0.0011184	2.9514	854	tags=39%, list=8%, signal=43%
REACTOME_RNA_POLYMERASE_II_TRANSCRIPTION_TERMINATION	22	-0.681631	-2.08752	0.0015748	0.00117978	2.9282	1226	tags=50%, list=12%, signal=57%
GOMF_SNRNA_BINDING	16	-0.748028	-2.08627	0.0015748	0.00121453	2.91559	625	tags=56%, list=6%, signal=60%
GOMF_TRANSLATION_INITIATION_FACTOR_ACTIVITY	27	-0.652436	-2.08584	0.0015748	0.00122789	2.91084	702	tags=44%, list=7%, signal=48%
REACTOME_TCF_DEPENDENT_SIGNALING_IN_RESPONSE_TO_WNT	138	-0.47997	-2.08274	0.0015748	0.0012975	2.88689	760	tags=24%, list=7%, signal=25%
FLOTHO_PEDIATRIC_ALL_THERAPY_RESPONSE_UP	37	-0.612937	-2.07978	0.0015748	0.00136684	2.86428	686	tags=35%, list=7%, signal=37%
GOCC_PROTEASOME_CORE_COMPLEX	19	-0.710976	-2.07798	0.0015748	0.00140448	2.85248	901	tags=58%, list=9%, signal=63%
HP_DECREASED_ACTIVITY_OF_MITOCHONDRIAL_COMPLEX_I	64	-0.540121	-2.07494	0.0015748	0.00144328	2.84065	2596	tags=58%, list=25%, signal=77%
HP_ABNORMAL_ERYTHROCYTE_ENZYME_LEVEL	28	-0.650123	-2.07496	0.0015748	0.00145182	2.83809	948	tags=50%, list=9%, signal=55%
GOBP_RIBOSOMAL_SMALL_SUBUNIT_BIOGENESIS	48	-0.572968	-2.0713	0.0015748	0.0014799	2.82977	1251	tags=46%, list=12%, signal=52%
REACTOME_SNRNP_ASSEMBLY	33	-0.621631	-2.06955	0.0015748	0.00150231	2.82324	2390	tags=52%, list=23%, signal=67%
SCHLOSSER_MYC_AND_SERUM_RESPONSE_SYNERGY	23	-0.682226	-2.07006	0.0015748	0.00151104	2.82072	678	tags=39%, list=7%, signal=42%
GOCC_POLYSOME	44	-0.574778	-2.06154	0.0015748	0.00171513	2.7657	1159	tags=43%, list=11%, signal=48%
HP_NORMOCHROMIC_ANEMIA	28	-0.639267	-2.05806	0.0015748	0.00179312	2.74639	947	tags=43%, list=9%, signal=47%
HP_DECREASED_ACTIVITY_OF_MITOCHONDRIAL_COMPLEX_IV	44	-0.583092	-2.05491	0.0015748	0.00187914	2.72604	2811	tags=64%, list=27%, signal=87%
MOOTHA_HUMAN_MITODB_6_2002	396	-0.416914	-2.0552	0.0015748	0.00188499	2.72469	1888	tags=34%, list=18%, signal=39%
GOBP_MITOCHONDRIAL_RNA_METABOLIC_PROCESS	38	-0.600151	-2.05321	0.0015748	0.00194078	2.71202	2033	tags=42%, list=20%, signal=52%
KEGG_RNA_POLYMERASE	24	-0.66787	-2.04884	0.0015748	0.00206341	2.68541	1675	tags=54%, list=16%, signal=64%
HP_NONIMMUNE_HYDROPS_FETALIS	40	-0.584124	-2.04596	0.0015748	0.0021469	2.66819	947	tags=40%, list=9%, signal=44%
GOBP_RNA_3_END_PROCESSING	39	-0.583635	-2.04553	0.0015748	0.00214926	2.66771	1409	tags=44%, list=14%, signal=50%
HP_OSTEOSARCOMA	30	-0.631378	-2.04418	0.0015748	0.00219391	2.65878	1093	tags=47%, list=10%, signal=52%
BILANGES_SERUM_AND_RAPAMYCIN_SENSITIVE_GENES	51	-0.562712	-2.0433	0.0015748	0.0022192	2.6538	854	tags=37%, list=8%, signal=40%
MOOTHA_MITOCHONDRIA	408	-0.411424	-2.03531	0.0015748	0.00254668	2.59402	1973	tags=33%, list=19%, signal=40%
REACTOME_S_PHASE	150	-0.460817	-2.03153	0.0015748	0.00269009	2.57023	787	tags=26%, list=8%, signal=28%
REACTOME_UB_SPECIFIC_PROCESSING_PROTEASES	152	-0.460876	-2.02725	0.0015748	0.00288223	2.54027	901	tags=22%, list=9%, signal=24%
GOBP_COPII_COATED_VESICLE_BUDDING	39	-0.59265	-2.02547	0.0015748	0.00294434	2.53101	1827	tags=38%, list=18%, signal=46%
GOBP_VESICLE_COATING	35	-0.589503	-2.02363	0.0015748	0.00301985	2.52001	1222	tags=34%, list=12%, signal=39%
GOMF_RNA_POLYMERASE_ACTIVITY	27	-0.655669	-2.02265	0.0015748	0.00304899	2.51584	1621	tags=56%, list=16%, signal=66%
GOBP_MATURATION_OF_SSU_RRNA_FROM_TRICISTRONIC_RRNA_TRANSCRIPT_SSU_RRNA_5_8S_RRNA_LSU_RRNA	20	-0.690033	-2.0201	0.0015748	0.00315871	2.50049	589	tags=50%, list=6%, signal=53%
NIKOLSKY_BREAST_CANCER_17Q11_Q21_AMPLICON	81	-0.504611	-2.01872	0.0015748	0.00322716	2.49118	1362	tags=32%, list=13%, signal=37%
REACTOME_M_PHASE	305	-0.423734	-2.01403	0.0015748	0.00342419	2.46544	1848	tags=32%, list=18%, signal=38%
HP_MACROCYTIC_ANEMIA	57	-0.536447	-2.01248	0.0015748	0.00349504	2.45655	1845	tags=46%, list=18%, signal=55%
GOBP_RNA_SPLICING	186	-0.442207	-2.01143	0.0015748	0.00356077	2.44846	871	tags=23%, list=8%, signal=25%
GOCC_VESICLE_TETHERING_COMPLEX	47	-0.554309	-2.00843	0.0015748	0.00372255	2.42916	1758	tags=45%, list=17%, signal=54%
REACTOME_COPII_MEDIATED_VESICLE_TRANSPORT	60	-0.536312	-2.00813	0.0015748	0.00372527	2.42884	1222	tags=33%, list=12%, signal=38%
REACTOME_FORMATION_OF_TC_NER_PRE_INCISION_COMPLEX	46	-0.564394	-2.00265	0.0015748	0.00411004	2.38615	413	tags=28%, list=4%, signal=29%
REACTOME_RNA_POLYMERASE_III_TRANSCRIPTION_INITIATION_FROM_TYPE_1_PROMOTER	17	-0.698718	-2.00133	0.0015748	0.00416291	2.3806	1954	tags=71%, list=19%, signal=87%
HP_ABNORMAL_UPPER_MOTOR_NEURON_MORPHOLOGY	15	-0.728237	-2.00106	0.00189036	0.00416347	2.38054	1426	tags=47%, list=14%, signal=54%
GOBP_TRANSLATIONAL_INITIATION	66	-0.517179	-1.99703	0.0015748	0.00428365	2.36819	2047	tags=44%, list=20%, signal=54%
GOBP_INTRA_GOLGI_VESICLE_MEDIATED_TRANSPORT	26	-0.632364	-1.99753	0.0015748	0.00429206	2.36733	2009	tags=58%, list=19%, signal=71%
REACTOME_SARS_COV_2_HOST_INTERACTIONS	164	-0.448982	-1.99782	0.0015748	0.00429212	2.36733	697	tags=22%, list=7%, signal=23%
HP_PERSISTENCE_OF_HEMOGLOBIN_F	25	-0.633342	-1.99201	0.0015748	0.00462472	2.33491	947	tags=48%, list=9%, signal=53%
HP_SPRENGEL_ANOMALY	44	-0.562829	-1.9905	0.0015748	0.00470673	2.32728	420	tags=27%, list=4%, signal=28%
BHATI_G2M_ARREST_BY_2METHOXYESTRADIOL_UP	78	-0.504853	-1.98804	0.0015748	0.00485059	2.31421	544	tags=23%, list=5%, signal=24%
REACTOME_SUMOYLATION_OF_CHROMATIN_ORGANIZATION_PROTEINS	48	-0.549351	-1.98553	0.0015748	0.00503449	2.29804	1934	tags=44%, list=19%, signal=53%
HP_ABNORMALITY_OF_THE_MUSCULATURE_OF_THE_HAND	87	-0.485436	-1.97963	0.0015748	0.00540643	2.26709	1037	tags=29%, list=10%, signal=32%
HP_MOTOR_AXONAL_NEUROPATHY	25	-0.626095	-1.97887	0.0015748	0.0054297	2.26522	1668	tags=56%, list=16%, signal=67%
GOBP_RIBOSOMAL_SMALL_SUBUNIT_ASSEMBLY	15	-0.722314	-1.97491	0.00194175	0.00567773	2.24583	549	tags=47%, list=5%, signal=49%
REACTOME_REGULATION_OF_GLUCOKINASE_BY_GLUCOKINASE_REGULATORY_PROTEIN	28	-0.621269	-1.9742	0.0015748	0.00571159	2.24324	2390	tags=57%, list=23%, signal=74%
REACTOME_RNA_POLYMERASE_III_TRANSCRIPTION_INITIATION_FROM_TYPE_3_PROMOTER	17	-0.698718	-1.97058	0.00191939	0.00600823	2.22125	1954	tags=71%, list=19%, signal=87%
GOBP_REGULATION_OF_MITOCHONDRIAL_TRANSLATION	19	-0.667496	-1.96666	0.0015748	0.00633121	2.19851	2166	tags=53%, list=21%, signal=66%
GOCC_SM_LIKE_PROTEIN_FAMILY_COMPLEX	33	-0.604722	-1.96555	0.0015748	0.00638167	2.19507	871	tags=48%, list=8%, signal=53%
GOBP_RIBONUCLEOPROTEIN_COMPLEX_BIOGENESIS	214	-0.429148	-1.96421	0.0015748	0.00647168	2.18898	969	tags=27%, list=9%, signal=29%
GOBP_RNA_SPLICING_VIA_TRANSESTERIFICATION_REACTIONS	119	-0.466077	-1.96317	0.0015748	0.00651307	2.18621	871	tags=27%, list=8%, signal=29%
HP_ABNORMAL_MEAN_CORPUSCULAR_VOLUME	41	-0.564467	-1.9598	0.0015748	0.00677617	2.16902	947	tags=39%, list=9%, signal=43%
REACTOME_SIGNALING_BY_FGFR2_IIIA_TM	16	-0.703863	-1.95986	0.0015748	0.0068074	2.16702	141	tags=31%, list=1%, signal=32%
REACTOME_HSF1_ACTIVATION	29	-0.604141	-1.95892	0.0015748	0.00683124	2.1655	284	tags=24%, list=3%, signal=25%
REACTOME_EXPORT_OF_VIRAL_RIBONUCLEOPROTEINS_FROM_NUCLEUS	29	-0.596944	-1.95987	0.00180832	0.00683892	2.16501	2390	tags=55%, list=23%, signal=71%
GOBP_REGULATION_OF_MITOCHONDRIAL_GENE_EXPRESSION	21	-0.667375	-1.95639	0.0015748	0.00703746	2.15258	2166	tags=52%, list=21%, signal=66%
REACTOME_PROGRAMMED_CELL_DEATH	182	-0.432094	-1.95539	0.0015748	0.00708671	2.14956	760	tags=20%, list=7%, signal=22%
REACTOME_INTRA_GOLGI_TRAFFIC	37	-0.576498	-1.95291	0.00184843	0.00725278	2.1395	821	tags=30%, list=8%, signal=32%
GOBP_MRNA_EXPORT_FROM_NUCLEUS	34	-0.577277	-1.95291	0.0018018	0.00728545	2.13754	1046	tags=41%, list=10%, signal=46%
REACTOME_RESPIRATORY_ELECTRON_TRANSPORT_ATP_SYNTHESIS_BY_CHEMIOSMOTIC_COUPLING_AND_HEAT_PRODUCTION_BY_UNCOUPLING_PROTEINS	96	-0.472878	-1.95091	0.0015748	0.00744905	2.1279	1923	tags=36%, list=18%, signal=44%
GOBP_MITOCHONDRIAL_RESPIRATORY_CHAIN_COMPLEX_ASSEMBLY	79	-0.490439	-1.94731	0.0015748	0.00776889	2.10964	2625	tags=49%, list=25%, signal=66%
REACTOME_ER_TO_GOLGI_ANTEROGRADE_TRANSPORT	135	-0.452763	-1.94566	0.0015748	0.00787425	2.10379	1255	tags=27%, list=12%, signal=31%
REACTOME_COPI_MEDIATED_ANTEROGRADE_TRANSPORT	90	-0.476127	-1.94506	0.0015748	0.00789219	2.1028	1255	tags=28%, list=12%, signal=31%
GOMF_MRNA_5_UTR_BINDING	16	-0.679703	-1.93605	0.0015748	0.00890733	2.05025	514	tags=50%, list=5%, signal=53%
REACTOME_NUCLEAR_IMPORT_OF_REV_PROTEIN	30	-0.590266	-1.93498	0.00181488	0.00899136	2.04617	2390	tags=53%, list=23%, signal=69%
REACTOME_MRNA_SPLICING_MINOR_PATHWAY	27	-0.615244	-1.93182	0.0015748	0.00941611	2.02613	1840	tags=56%, list=18%, signal=67%
HP_ABSENT_THUMB	43	-0.564377	-1.93142	0.0015748	0.00941967	2.02596	420	tags=28%, list=4%, signal=29%
REACTOME_SARS_COV_1_INFECTION	115	-0.462487	-1.93103	0.0015748	0.00943792	2.02512	932	tags=25%, list=9%, signal=27%
GOBP_RNA_PROCESSING	417	-0.391145	-1.93056	0.0015748	0.00945613	2.02429	875	tags=21%, list=8%, signal=22%
HP_DEVELOPMENTAL_GLAUCOMA	48	-0.537253	-1.92928	0.0015748	0.00958746	2.0183	1826	tags=44%, list=18%, signal=53%
REACTOME_SYNTHESIS_OF_PIPS_AT_THE_GOLGI_MEMBRANE	17	0.752279	2.16075	0.00199601	0.00961478	2.01706	327	tags=35%, list=3%, signal=36%
WP_MRNA_PROCESSING	68	-0.496146	-1.92779	0.0015748	0.00978316	2.00952	1617	tags=37%, list=16%, signal=43%
HP_DECREASED_ACTIVITY_OF_MITOCHONDRIAL_RESPIRATORY_CHAIN	104	-0.455258	-1.92704	0.0015748	0.00982134	2.00783	2266	tags=43%, list=22%, signal=55%
REACTOME_SUMOYLATION_OF_SUMOYLATION_PROTEINS	31	-0.592005	-1.92495	0.00196464	0.00999969	2.00001	2390	tags=52%, list=23%, signal=67%
REACTOME_NS1_MEDIATED_EFFECTS_ON_HOST_PATHWAYS	35	-0.576231	-1.92042	0.0015748	0.0105973	1.97481	697	tags=31%, list=7%, signal=34%
REACTOME_TRANSPORT_OF_THE_SLBP_DEPENDANT_MATURE_MRNA	28	-0.599287	-1.91939	0.00190476	0.0106744	1.97166	2390	tags=57%, list=23%, signal=74%
REACTOME_CELLULAR_RESPONSE_TO_HEAT_STRESS	92	-0.475133	-1.91723	0.0015748	0.0109784	1.95946	866	tags=24%, list=8%, signal=26%
REACTOME_SLC_TRANSPORTER_DISORDERS	67	-0.490145	-1.91616	0.0015748	0.0111064	1.95443	2390	tags=42%, list=23%, signal=54%
GOCC_FICOLIN_1_RICH_GRANULE_LUMEN	110	-0.451522	-1.91369	0.0015748	0.0114556	1.94098	859	tags=25%, list=8%, signal=26%
REACTOME_FGFR2_ALTERNATIVE_SPLICING	20	-0.654122	-1.91319	0.0015748	0.0114822	1.93997	141	tags=25%, list=1%, signal=25%
REACTOME_TRANSCRIPTION_COUPLED_NUCLEOTIDE_EXCISION_REPAIR_TC_NER	69	-0.487473	-1.9122	0.0015748	0.0115715	1.93661	413	tags=25%, list=4%, signal=25%
GOBP_PROTEIN_IMPORT_INTO_MITOCHONDRIAL_MATRIX	19	-0.665036	-1.91056	0.0015748	0.0116698	1.93294	365	tags=37%, list=4%, signal=38%
GOBP_MATURATION_OF_SSU_RRNA	30	-0.594437	-1.91059	0.00182149	0.0117067	1.93156	808	tags=47%, list=8%, signal=50%
GOBP_CYTOPLASMIC_TRANSLATIONAL_INITIATION	16	-0.699198	-1.91081	0.0015748	0.0117232	1.93095	691	tags=50%, list=7%, signal=53%
REACTOME_RESPIRATORY_ELECTRON_TRANSPORT	90	-0.473412	-1.90865	0.0015748	0.0119084	1.92415	1923	tags=37%, list=18%, signal=45%
REACTOME_POSTMITOTIC_NUCLEAR_PORE_COMPLEX_NPC_REFORMATION	24	-0.623783	-1.90454	0.00177936	0.012451	1.90479	2390	tags=63%, list=23%, signal=81%
REACTOME_PERK_REGULATES_GENE_EXPRESSION	17	-0.666072	-1.90292	0.0015748	0.0126203	1.89893	26	tags=18%, list=0%, signal=18%
REACTOME_ABORTIVE_ELONGATION_OF_HIV_1_TRANSCRIPT_IN_THE_ABSENCE_OF_TAT	18	-0.666096	-1.90142	0.00188324	0.0128557	1.8909	141	tags=33%, list=1%, signal=34%
GOCC_RNA_POLYMERASE_III_COMPLEX	16	-0.693042	-1.90104	0.0015748	0.0128726	1.89034	1954	tags=69%, list=19%, signal=85%
GOCC_TIM23_MITOCHONDRIAL_IMPORT_INNER_MEMBRANE_TRANSLOCASE_COMPLEX	16	-0.668245	-1.90002	0.00191205	0.0129976	1.88614	341	tags=31%, list=3%, signal=32%
REACTOME_BUDDING_AND_MATURATION_OF_HIV_VIRION	20	0.712889	2.13675	0.00212314	0.0131211	1.88203	716	tags=55%, list=7%, signal=59%
REACTOME_RNA_POLYMERASE_III_CHAIN_ELONGATION	16	-0.693042	-1.89555	0.0018622	0.0138759	1.85774	1954	tags=69%, list=19%, signal=85%
HP_NEOPLASM_OF_THE_COLON	66	-0.494581	-1.89091	0.0015748	0.0146931	1.83289	1079	tags=26%, list=10%, signal=29%
JISON_SICKLE_CELL_DISEASE_DN	129	-0.440121	-1.88726	0.0015748	0.0153364	1.81428	1503	tags=30%, list=14%, signal=35%
GOBP_MITOTIC_CYTOKINETIC_PROCESS	19	0.713098	2.12531	0.00199601	0.0158354	1.80037	288	tags=32%, list=3%, signal=32%
REACTOME_FGFR2_MUTANT_RECEPTOR_ACTIVATION	25	-0.611272	-1.88254	0.0015748	0.016179	1.79105	141	tags=20%, list=1%, signal=20%
HP_THROMBOCYTOSIS	48	-0.525635	-1.88113	0.00184843	0.0163743	1.78584	947	tags=33%, list=9%, signal=37%
REACTOME_MICRORNA_MIRNA_BIOGENESIS	16	-0.679717	-1.88139	0.00192308	0.0163846	1.78556	141	tags=31%, list=1%, signal=32%
GOMF_STRUCTURAL_CONSTITUENT_OF_NUCLEAR_PORE	19	-0.647114	-1.88002	0.00199203	0.0165085	1.78229	1575	tags=47%, list=15%, signal=56%
GOBP_POSITIVE_REGULATION_OF_CELL_CYCLE_G1_S_PHASE_TRANSITION	44	-0.538028	-1.87868	0.0015748	0.0167465	1.77608	655	tags=25%, list=6%, signal=27%
GOCC_PRECATALYTIC_SPLICEOSOME	21	-0.612025	-1.87566	0.00369686	0.0172344	1.76361	785	tags=52%, list=8%, signal=57%
BURTON_ADIPOGENESIS_5	98	-0.456878	-1.87422	0.0015748	0.017484	1.75736	950	tags=21%, list=9%, signal=23%
HP_RAGGED_RED_MUSCLE_FIBERS	31	-0.56486	-1.869	0.00186916	0.0184573	1.73383	2049	tags=42%, list=20%, signal=52%
GOBP_RIBOSOME_ASSEMBLY	39	-0.542094	-1.86695	0.0015748	0.0188396	1.72493	969	tags=38%, list=9%, signal=42%
HP_HORSESHOE_KIDNEY	74	-0.47269	-1.86624	0.0015748	0.018907	1.72338	947	tags=28%, list=9%, signal=31%
WANG_TUMOR_INVASIVENESS_UP	301	-0.392814	-1.86416	0.0015748	0.0193388	1.71357	1747	tags=30%, list=17%, signal=35%
HP_DECREASED_ACTIVITY_OF_MITOCHONDRIAL_COMPLEX_III	26	-0.58613	-1.85786	0.0015748	0.0206151	1.68581	2166	tags=50%, list=21%, signal=63%
HP_DUPLICATION_OF_THUMB_PHALANX	46	-0.518109	-1.85801	0.0015748	0.0206376	1.68534	420	tags=26%, list=4%, signal=27%
REACTOME_RRNA_MODIFICATION_IN_THE_NUCLEUS_AND_CYTOSOL	27	-0.590848	-1.85819	0.0015748	0.0206731	1.68459	730	tags=33%, list=7%, signal=36%
REACTOME_TRNA_PROCESSING_IN_THE_NUCLEUS	41	-0.541308	-1.85629	0.0015748	0.0209179	1.67948	2390	tags=49%, list=23%, signal=63%
WIERENGA_PML_INTERACTOME	34	-0.549927	-1.85521	0.00195312	0.0212055	1.67355	633	tags=26%, list=6%, signal=28%
GOBP_MRNA_METABOLIC_PROCESS	323	-0.38224	-1.85227	0.0015748	0.0216432	1.66468	1693	tags=29%, list=16%, signal=33%
GOCC_ENDOPLASMIC_RETICULUM_GOLGI_INTERMEDIATE_COMPARTMENT	108	-0.437568	-1.85233	0.0015748	0.021713	1.66328	2087	tags=36%, list=20%, signal=45%
REACTOME_TRANSPORT_TO_THE_GOLGI_AND_SUBSEQUENT_MODIFICATION	157	-0.424179	-1.84885	0.0015748	0.0224534	1.64872	1255	tags=25%, list=12%, signal=29%
GOBP_PROTEIN_NEDDYLATION	21	-0.633731	-1.84794	0.00185529	0.0226043	1.64581	1428	tags=52%, list=14%, signal=61%
GOBP_PROTEIN_TRANSMEMBRANE_TRANSPORT	63	-0.481518	-1.84612	0.0015748	0.0228689	1.64075	1400	tags=29%, list=13%, signal=33%
HP_INCREASED_MEAN_CORPUSCULAR_VOLUME	34	-0.55526	-1.84628	0.00183486	0.0229206	1.63977	947	tags=38%, list=9%, signal=42%
GOBP_VIRAL_BUDDING	19	0.707664	2.09676	0.00199601	0.0231852	1.63479	758	tags=53%, list=7%, signal=57%
REACTOME_RNA_POLYMERASE_II_TRANSCRIBES_SNRNA_GENES	34	-0.55208	-1.84425	0.0015748	0.0233258	1.63216	462	tags=29%, list=4%, signal=31%
GOCC_NUCLEOID	40	-0.533572	-1.83898	0.0015748	0.0246555	1.60809	1976	tags=45%, list=19%, signal=55%
GOBP_INTRACELLULAR_PROTEIN_TRANSMEMBRANE_TRANSPORT	52	-0.504433	-1.83505	0.00190114	0.0254791	1.59382	1400	tags=29%, list=13%, signal=33%
REACTOME_INHIBITION_OF_DNA_RECOMBINATION_AT_TELOMERE	16	-0.658473	-1.83537	0.00390625	0.0254815	1.59378	141	tags=31%, list=1%, signal=32%
HSIAO_HOUSEKEEPING_GENES	323	-0.38173	-1.83464	0.0015748	0.0254979	1.5935	1099	tags=23%, list=11%, signal=25%
GOMF_PROTEIN_TRANSMEMBRANE_TRANSPORTER_ACTIVITY	24	-0.595299	-1.83426	0.0015748	0.0255195	1.59313	341	tags=25%, list=3%, signal=26%
REACTOME_NUCLEAR_PORE_COMPLEX_NPC_DISASSEMBLY	32	-0.556207	-1.83547	0.00197239	0.0255478	1.59265	2390	tags=50%, list=23%, signal=65%
GOCC_SPLICEOSOMAL_SNRNP_COMPLEX	27	-0.585606	-1.83287	0.00556586	0.025795	1.58846	871	tags=52%, list=8%, signal=56%
REACTOME_NERVOUS_SYSTEM_DEVELOPMENT	459	-0.368823	-1.83182	0.0015748	0.0259849	1.58528	1631	tags=25%, list=16%, signal=28%
WP_CHOLESTEROL_SYNTHESIS_DISORDERS	18	0.716943	2.08568	0.00199601	0.026467	1.5773	1765	tags=56%, list=17%, signal=67%
GOBP_GOLGI_VESICLE_TRANSPORT	247	-0.385971	-1.82074	0.0015748	0.029216	1.53438	1081	tags=21%, list=10%, signal=23%
WP_ALZHEIMERS_DISEASE	238	-0.390149	-1.82112	0.0015748	0.0292167	1.53437	1079	tags=22%, list=10%, signal=24%
REACTOME_INTERACTIONS_OF_REV_WITH_HOST_CELLULAR_PROTEINS	33	-0.539013	-1.82008	0.00377358	0.0292918	1.53325	1575	tags=39%, list=15%, signal=46%
SCHLOSSER_MYC_TARGETS_REPRESSED_BY_SERUM	121	-0.430553	-1.81855	0.0015748	0.0295392	1.5296	1427	tags=35%, list=14%, signal=40%
TIEN_INTESTINE_PROBIOTICS_24HR_DN	166	-0.410838	-1.81873	0.0015748	0.0295906	1.52885	1037	tags=23%, list=10%, signal=25%
SCHMIDT_POR_TARGETS_IN_LIMB_BUD_UP	26	0.653314	2.07334	0.00199601	0.0296921	1.52736	1445	tags=50%, list=14%, signal=58%
WP_ALZHEIMERS_DISEASE_AND_MIRNA_EFFECTS	238	-0.390149	-1.81757	0.0015748	0.0297361	1.52672	1079	tags=22%, list=10%, signal=24%
NAKAMURA_TUMOR_ZONE_PERIPHERAL_VS_CENTRAL_UP	196	-0.396696	-1.81502	0.0015748	0.0304982	1.51573	1053	tags=21%, list=10%, signal=23%
REACTOME_SUMOYLATION_OF_UBIQUITINYLATION_PROTEINS	35	-0.547184	-1.81423	0.00185874	0.030647	1.51361	2390	tags=46%, list=23%, signal=59%
YAO_TEMPORAL_RESPONSE_TO_PROGESTERONE_CLUSTER_17	158	-0.40719	-1.81302	0.0015748	0.0309737	1.50901	2259	tags=36%, list=22%, signal=45%
HALLMARK_OXIDATIVE_PHOSPHORYLATION	183	-0.401465	-1.81029	0.0015748	0.0318304	1.49716	1888	tags=32%, list=18%, signal=39%
GOBP_LATE_ENDOSOME_TO_LYSOSOME_TRANSPORT	16	0.713809	2.05832	0.00199601	0.0323377	1.49029	1440	tags=50%, list=14%, signal=58%
REACTOME_CHOLESTEROL_BIOSYNTHESIS	26	0.640208	2.06282	0.00199601	0.0325962	1.48683	1765	tags=54%, list=17%, signal=65%
REACTOME_HIV_TRANSCRIPTION_ELONGATION	33	-0.541683	-1.80678	0.00191939	0.0329488	1.48216	266	tags=27%, list=3%, signal=28%
HP_GASTROINTESTINAL_CARCINOMA	63	-0.477328	-1.80556	0.0015748	0.033273	1.47791	1079	tags=27%, list=10%, signal=30%
REACTOME_COMPLEX_I_BIOGENESIS	48	-0.498398	-1.80397	0.0015748	0.0336977	1.4724	1923	tags=42%, list=18%, signal=51%
MALONEY_RESPONSE_TO_17AAG_DN	52	-0.490632	-1.8024	0.0015748	0.0341996	1.46598	978	tags=29%, list=9%, signal=32%
GOCC_POLYSOMAL_RIBOSOME	22	-0.601645	-1.80069	0.003861	0.0345315	1.46178	1362	tags=55%, list=13%, signal=63%
HP_ABNORMALITY_OF_THE_MITOCHONDRION	167	-0.401385	-1.80118	0.0015748	0.0345649	1.46137	1923	tags=33%, list=18%, signal=40%
HP_BROAD_NECK	17	-0.651854	-1.80078	0.00374532	0.0346144	1.46074	1898	tags=53%, list=18%, signal=65%
CHNG_MULTIPLE_MYELOMA_HYPERPLOID_UP	41	-0.5082	-1.79874	0.0018315	0.0351499	1.45408	1159	tags=41%, list=11%, signal=46%
REACTOME_SIGNALING_BY_WNT	218	-0.393494	-1.79741	0.0015748	0.03551	1.44965	786	tags=18%, list=8%, signal=19%
NUNODA_RESPONSE_TO_DASATINIB_IMATINIB_UP	29	0.625053	2.04682	0.00199601	0.0357519	1.4467	2284	tags=52%, list=22%, signal=66%
REACTOME_INTRA_GOLGI_AND_RETROGRADE_GOLGI_TO_ER_TRAFFIC	175	-0.401296	-1.79578	0.0015748	0.0360567	1.44301	1674	tags=29%, list=16%, signal=34%
POMEROY_MEDULLOBLASTOMA_PROGNOSIS_DN	37	-0.531223	-1.79465	0.00397614	0.0364093	1.43879	1208	tags=38%, list=12%, signal=43%
TIEN_INTESTINE_PROBIOTICS_6HR_UP	43	-0.514793	-1.79368	0.00192308	0.0366709	1.43568	2085	tags=49%, list=20%, signal=61%
GOBP_NUCLEAR_MEMBRANE_REASSEMBLY	18	0.699836	2.03655	0.00199601	0.0374001	1.42713	943	tags=44%, list=9%, signal=49%
REACTOME_DISEASES_OF_SIGNAL_TRANSDUCTION_BY_GROWTH_FACTOR_RECEPTORS_AND_SECOND_MESSENGERS	374	-0.368449	-1.78949	0.0015748	0.038149	1.41852	1947	tags=28%, list=19%, signal=33%
WONG_EMBRYONIC_STEM_CELL_CORE	264	-0.382508	-1.78875	0.0015748	0.0383421	1.41632	1186	tags=25%, list=11%, signal=28%
REACTOME_RETROGRADE_TRANSPORT_AT_THE_TRANS_GOLGI_NETWORK	36	-0.534563	-1.78838	0.00187617	0.0383507	1.41623	1674	tags=42%, list=16%, signal=49%
KEGG_ASCORBATE_AND_ALDARATE_METABOLISM	24	0.660362	2.0378	0.00203666	0.0385664	1.41379	2002	tags=63%, list=19%, signal=77%
VANHARANTA_UTERINE_FIBROID_WITH_7Q_DELETION_DN	32	-0.545314	-1.78651	0.0015748	0.0389293	1.40972	1696	tags=34%, list=16%, signal=41%
REACTOME_PIWI_INTERACTING_RNA_PIRNA_BIOGENESIS	21	-0.614762	-1.78666	0.00189394	0.0389908	1.40904	1675	tags=43%, list=16%, signal=51%
GOCC_COPI_COATED_VESICLE	17	-0.633136	-1.77651	0.00549451	0.0431308	1.36521	1338	tags=47%, list=13%, signal=54%
IRITANI_MAD1_TARGETS_DN	35	-0.528017	-1.77479	0.00181818	0.0437463	1.35906	1653	tags=37%, list=16%, signal=44%
REACTOME_INTERACTIONS_OF_VPR_WITH_HOST_CELLULAR_PROTEINS	33	-0.539299	-1.77298	0.00385356	0.0441277	1.35529	2390	tags=52%, list=23%, signal=67%
GOCC_SMOOTH_ENDOPLASMIC_RETICULUM	28	-0.55268	-1.773	0.00378788	0.0442449	1.35414	651	tags=25%, list=6%, signal=27%
GOBP_TRANSLATIONAL_ELONGATION	32	-0.536999	-1.77316	0.00196078	0.0443171	1.35343	2440	tags=59%, list=23%, signal=77%
HP_INCREASED_SERUM_LACTATE	169	-0.399695	-1.77202	0.0015748	0.0443395	1.35321	2180	tags=37%, list=21%, signal=46%
REACTOME_RNA_POLYMERASE_III_TRANSCRIPTION	18	-0.61656	-1.77	0.00380952	0.0447608	1.3491	1621	tags=61%, list=16%, signal=72%
TAKAO_RESPONSE_TO_UVB_RADIATION_UP	66	-0.45777	-1.77008	0.0015748	0.0448651	1.34809	2144	tags=47%, list=21%, signal=59%
REACTOME_DEUBIQUITINATION	207	-0.385162	-1.77014	0.0015748	0.0449752	1.34703	901	tags=18%, list=9%, signal=19%
REACTOME_SUMOYLATION_OF_RNA_BINDING_PROTEINS	42	-0.512415	-1.7702	0.003663	0.0450752	1.34606	2390	tags=50%, list=23%, signal=65%
HP_LEUKOPENIA	97	-0.42971	-1.7677	0.00194175	0.0455833	1.34119	947	tags=20%, list=9%, signal=21%
WP_ELECTRON_TRANSPORT_CHAIN_OXPHOS_SYSTEM_IN_MITOCHONDRIA	73	-0.446364	-1.76442	0.0018315	0.0469457	1.3284	1923	tags=36%, list=18%, signal=43%
GOMF_MACROMOLECULE_TRANSMEMBRANE_TRANSPORTER_ACTIVITY	27	-0.551041	-1.76357	0.00543478	0.0471813	1.32623	1400	tags=33%, list=13%, signal=38%
DANG_MYC_TARGETS_UP	103	-0.425367	-1.76117	0.0015748	0.0481212	1.31766	1513	tags=31%, list=15%, signal=36%
HP_ACUTE_MYELOID_LEUKEMIA	56	-0.47561	-1.76131	0.0015748	0.0482054	1.3169	947	tags=25%, list=9%, signal=27%
HP_ABNORMAL_HEMOGLOBIN	50	-0.485293	-1.75915	0.00187617	0.0489722	1.31005	947	tags=30%, list=9%, signal=33%
HP_MYELODYSPLASIA	87	-0.436401	-1.7577	0.0015748	0.0496092	1.30444	1093	tags=22%, list=10%, signal=24%
HP_IMPAIRED_VISUOSPATIAL_CONSTRUCTIVE_COGNITION	17	-0.623449	-1.75575	0.00393701	0.0504412	1.29721	1817	tags=53%, list=17%, signal=64%
HP_ASTROCYTOSIS	17	-0.611883	-1.75086	0.00968992	0.0529122	1.27644	2252	tags=59%, list=22%, signal=75%
REACTOME_CELL_CYCLE_MITOTIC	437	-0.350872	-1.74915	0.0015748	0.0537163	1.26989	795	tags=18%, list=8%, signal=18%
DIRMEIER_LMP1_RESPONSE_LATE_DN	21	-0.581152	-1.7459	0.00592885	0.0548206	1.26106	549	tags=24%, list=5%, signal=25%
GOBP_OXIDATIVE_PHOSPHORYLATION	106	-0.417624	-1.74595	0.0015748	0.0549555	1.25999	2144	tags=36%, list=21%, signal=45%
REACTOME_TRANSCRIPTION_OF_THE_HIV_GENOME	50	-0.474936	-1.74651	0.0095057	0.054998	1.25965	462	tags=24%, list=4%, signal=25%
SESTO_RESPONSE_TO_UV_C4	16	-0.637823	-1.74617	0.00573614	0.0549996	1.25964	625	tags=31%, list=6%, signal=33%
GOBP_MITOCHONDRIAL_RNA_PROCESSING	17	-0.61257	-1.74406	0.00740741	0.0556695	1.25438	2033	tags=41%, list=20%, signal=51%
GOBP_NADH_DEHYDROGENASE_COMPLEX_ASSEMBLY	47	-0.486209	-1.74088	0.0015748	0.0572731	1.24205	1923	tags=40%, list=18%, signal=49%
REACTOME_DUAL_INCISION_IN_TC_NER	60	-0.460652	-1.73739	0.0015748	0.0589079	1.22983	413	tags=22%, list=4%, signal=22%
REACTOME_RNA_POLYMERASE_III_TRANSCRIPTION_TERMINATION	17	-0.607693	-1.73756	0.0196464	0.0589878	1.22924	1954	tags=65%, list=19%, signal=80%
YAO_TEMPORAL_RESPONSE_TO_PROGESTERONE_CLUSTER_13	127	-0.407664	-1.73629	0.0015748	0.0593862	1.22631	2004	tags=35%, list=19%, signal=43%
HP_NEOPLASM_OF_THE_LARGE_INTESTINE	94	-0.423466	-1.73466	0.0015748	0.0600349	1.2216	2423	tags=37%, list=23%, signal=48%
WP_OXIDATIVE_PHOSPHORYLATION	35	-0.51051	-1.7349	0.00772201	0.0600428	1.22154	2087	tags=46%, list=20%, signal=57%
GOBP_PROTEIN_TRANSMEMBRANE_IMPORT_INTO_INTRACELLULAR_ORGANELLE	36	-0.516468	-1.73372	0.00567108	0.0604002	1.21896	2086	tags=39%, list=20%, signal=48%
GARY_CD5_TARGETS_DN	285	-0.363648	-1.73141	0.0015748	0.0614636	1.21138	1081	tags=21%, list=10%, signal=23%
REACTOME_FORMATION_OF_RNA_POL_II_ELONGATION_COMPLEX	42	-0.491105	-1.73106	0.00747664	0.0615204	1.21098	383	tags=26%, list=4%, signal=27%
HP_PERSEVERATION	18	-0.603946	-1.73072	0.00785855	0.0615422	1.21083	1620	tags=44%, list=16%, signal=53%
GOBP_RNA_LOCALIZATION	112	-0.411326	-1.73144	0.0015748	0.0616309	1.2102	899	tags=24%, list=9%, signal=26%
GOBP_GOLGI_ORGANIZATION	131	-0.408761	-1.72963	0.0015748	0.0617506	1.20936	1999	tags=39%, list=19%, signal=48%
BOYAULT_LIVER_CANCER_SUBCLASS_G3_UP	131	-0.39993	-1.72966	0.0015748	0.0618969	1.20833	894	tags=21%, list=9%, signal=23%
HP_LETHARGY	173	-0.383729	-1.7289	0.0015748	0.0619872	1.2077	2137	tags=35%, list=21%, signal=44%
GOCC_SPLICEOSOMAL_TRI_SNRNP_COMPLEX	18	-0.610372	-1.72977	0.0111524	0.0619929	1.20766	785	tags=50%, list=8%, signal=54%
GOBP_REGULATION_OF_PROTON_TRANSPORT	19	-0.59581	-1.72249	0.00621118	0.0658191	1.18165	1233	tags=32%, list=12%, signal=36%
HP_APLASIA_OF_THE_FINGERS	59	-0.458055	-1.72155	0.00357782	0.0662602	1.17875	420	tags=20%, list=4%, signal=21%
REACTOME_REGULATION_OF_HSF1_MEDIATED_HEAT_SHOCK_RESPONSE	74	-0.44139	-1.71789	0.0035524	0.0682945	1.16561	770	tags=22%, list=7%, signal=23%
ZHOU_TNF_SIGNALING_30MIN	40	-0.493478	-1.7179	0.00943396	0.0684787	1.16444	1416	tags=30%, list=14%, signal=35%
HOLLEMAN_ASPARAGINASE_RESISTANCE_B_ALL_UP	17	-0.612164	-1.71633	0.00986193	0.0691066	1.16048	1334	tags=47%, list=13%, signal=54%
HP_SPONTANEOUS_HEMATOMAS	17	-0.602593	-1.71558	0.011583	0.0694752	1.15817	2230	tags=53%, list=21%, signal=67%
BILANGES_RAPAMYCIN_SENSITIVE_VIA_TSC1_AND_TSC2	57	-0.462006	-1.71424	0.00188679	0.0701166	1.15418	1159	tags=28%, list=11%, signal=31%
GOCC_RESPIRASOME	80	-0.423983	-1.71365	0.00184502	0.0703287	1.15287	1923	tags=35%, list=18%, signal=43%
WONG_MITOCHONDRIA_GENE_MODULE	195	-0.377835	-1.71066	0.0015748	0.0721245	1.14192	2166	tags=33%, list=21%, signal=41%
REACTOME_SUMOYLATION_OF_DNA_DAMAGE_RESPONSE_AND_REPAIR_PROTEINS	67	-0.447146	-1.70884	0.00184843	0.0731519	1.13577	1934	tags=34%, list=19%, signal=42%
WP_PYRIMIDINE_METABOLISM	72	-0.43601	-1.70725	0.0071048	0.0741432	1.12993	2069	tags=38%, list=20%, signal=46%
WP_GLUCURONIDATION	24	0.624343	1.98273	0.00199601	0.0742809	1.12912	2002	tags=58%, list=19%, signal=72%
WP_MITOCHONDRIAL_COMPLEX_I_ASSEMBLY_MODEL_OXPHOS_SYSTEM	46	-0.475997	-1.70606	0.00183824	0.074714	1.1266	1923	tags=39%, list=18%, signal=48%
GROSS_HYPOXIA_VIA_HIF1A_UP	54	-0.467021	-1.70511	0.00367647	0.0752322	1.1236	1384	tags=31%, list=13%, signal=36%
REACTOME_MITOCHONDRIAL_CALCIUM_ION_TRANSPORT	20	-0.566361	-1.70351	0.00575816	0.0759546	1.11945	1426	tags=40%, list=14%, signal=46%
HP_INCREASED_CSF_LACTATE	86	-0.426018	-1.70359	0.0015748	0.0760866	1.11869	1962	tags=36%, list=19%, signal=44%
REACTOME_GLUCURONIDATION	23	0.6309	1.9837	0.00199601	0.0764776	1.11647	2002	tags=61%, list=19%, signal=75%
HP_SPASTIC_DYSARTHRIA	23	-0.562625	-1.70241	0.00573614	0.076572	1.11593	2060	tags=48%, list=20%, signal=59%
YAMASHITA_LIVER_CANCER_WITH_EPCAM_UP	41	-0.495644	-1.7012	0.00715563	0.077179	1.1125	1124	tags=34%, list=11%, signal=38%
GOMF_UBIQUITIN_PROTEIN_TRANSFERASE_REGULATOR_ACTIVITY	21	-0.570553	-1.69962	0.00740741	0.0779019	1.10845	1937	tags=38%, list=19%, signal=47%
REACTOME_TP53_REGULATES_METABOLIC_GENES	75	-0.43204	-1.69963	0.00182815	0.0781067	1.10731	2228	tags=44%, list=21%, signal=56%
HP_HYDROPS_FETALIS	87	-0.419092	-1.69899	0.00181818	0.0781574	1.10703	947	tags=25%, list=9%, signal=28%
GOMF_STEROL_BINDING	50	-0.471448	-1.6975	0.00188324	0.0788623	1.10313	1589	tags=28%, list=15%, signal=33%
GOCC_FICOLIN_1_RICH_GRANULE	144	-0.395311	-1.69756	0.0015748	0.0790315	1.1022	859	tags=21%, list=8%, signal=22%
GOCC_CYTOSOLIC_LARGE_RIBOSOMAL_SUBUNIT	43	-0.484124	-1.69582	0.00192308	0.0794041	1.10016	1513	tags=44%, list=15%, signal=51%
OSMAN_BLADDER_CANCER_DN	245	-0.361487	-1.69621	0.0015748	0.0795034	1.09961	1904	tags=29%, list=18%, signal=34%
GOCC_INNER_MITOCHONDRIAL_MEMBRANE_PROTEIN_COMPLEX	113	-0.40632	-1.69592	0.0015748	0.079526	1.09949	1963	tags=32%, list=19%, signal=39%
ZHONG_SECRETOME_OF_LUNG_CANCER_AND_FIBROBLAST	118	-0.397112	-1.69368	0.00168634	0.0807953	1.09261	1824	tags=25%, list=18%, signal=30%
REACTOME_RESOLUTION_OF_SISTER_CHROMATID_COHESION	110	-0.406759	-1.68977	0.0015748	0.0829073	1.08141	1599	tags=32%, list=15%, signal=37%
GOMF_CATALYTIC_ACTIVITY_ACTING_ON_RNA	187	-0.373873	-1.68986	0.0015748	0.0830456	1.08068	1693	tags=32%, list=16%, signal=37%
REACTOME_INTRACELLULAR_SIGNALING_BY_SECOND_MESSENGERS	263	-0.358854	-1.68989	0.0015748	0.0832473	1.07963	1858	tags=27%, list=18%, signal=32%
HP_NASOGASTRIC_TUBE_FEEDING	28	-0.532372	-1.69002	0.0136452	0.083376	1.07896	1093	tags=32%, list=10%, signal=36%
HU_GENOTOXIC_DAMAGE_4HR	26	-0.52966	-1.68871	0.0128676	0.0835266	1.07818	687	tags=23%, list=7%, signal=25%
GOBP_SPHINGOMYELIN_METABOLIC_PROCESS	17	-0.591953	-1.68837	0.012474	0.0835735	1.07793	249	tags=24%, list=2%, signal=24%
RASHI_RESPONSE_TO_IONIZING_RADIATION_3	30	-0.515856	-1.68755	0.018622	0.0839871	1.07579	1482	tags=27%, list=14%, signal=31%
HP_ABNORMAL_CIRCULATING_PYRUVATE_FAMILY_AMINO_ACID_CONCENTRATION	42	-0.477629	-1.68685	0.00373134	0.084324	1.07405	1859	tags=45%, list=18%, signal=55%
HP_APLASIA_HYPOPLASIA_OF_THE_EAR	129	-0.393869	-1.686	0.0015748	0.0848193	1.07151	1217	tags=22%, list=12%, signal=24%
TARTE_PLASMA_CELL_VS_PLASMABLAST_DN	245	-0.361985	-1.68461	0.0015748	0.0855835	1.06761	1191	tags=23%, list=11%, signal=26%
REACTOME_TP53_REGULATES_TRANSCRIPTION_OF_DNA_REPAIR_GENES	53	-0.456517	-1.68408	0.00377358	0.0857709	1.06666	266	tags=19%, list=3%, signal=19%
KEGG_PYRIMIDINE_METABOLISM	87	-0.420531	-1.68302	0.0015748	0.0864523	1.06322	2069	tags=37%, list=20%, signal=46%
GOBP_RIBOSOME_BIOGENESIS	150	-0.381679	-1.68155	0.0015748	0.0871134	1.05992	969	tags=25%, list=9%, signal=28%
NOUZOVA_TRETINOIN_AND_H4_ACETYLATION	81	-0.424523	-1.68172	0.00534759	0.0872152	1.05941	527	tags=21%, list=5%, signal=22%
WP_CHOLESTEROL_BIOSYNTHESIS_PATHWAY	15	0.698073	1.96701	0.00199601	0.0873258	1.05886	1445	tags=53%, list=14%, signal=62%
GOBP_SPLICEOSOMAL_COMPLEX_ASSEMBLY	28	-0.520933	-1.68012	0.0211946	0.0881215	1.05492	1150	tags=39%, list=11%, signal=44%
HP_ADENOMA_SEBACEUM	19	-0.578051	-1.67914	0.00576923	0.0887321	1.05192	2136	tags=47%, list=21%, signal=59%
HP_TRIPHALANGEAL_THUMB	57	-0.454718	-1.6774	0.00361664	0.0898761	1.04636	1513	tags=30%, list=15%, signal=35%
EPPERT_LSC_R	19	-0.583531	-1.67681	0.010142	0.0899526	1.04599	1487	tags=42%, list=14%, signal=49%
GOMF_MRNA_BINDING	136	-0.390741	-1.67685	0.0015748	0.0901271	1.04514	715	tags=21%, list=7%, signal=22%
GOBP_MITOTIC_SISTER_CHROMATID_COHESION	22	-0.550447	-1.67362	0.00976562	0.0923711	1.03446	1901	tags=36%, list=18%, signal=44%
KEGG_HUNTINGTONS_DISEASE	150	-0.383239	-1.67297	0.0015748	0.0927354	1.03275	1923	tags=33%, list=18%, signal=39%
HP_SUPRANUCLEAR_GAZE_PALSY	39	-0.484923	-1.67235	0.00948767	0.0930426	1.03132	1426	tags=31%, list=14%, signal=36%
REACTOME_ACTIVATION_OF_ANTERIOR_HOX_GENES_IN_HINDBRAIN_DEVELOPMENT_DURING_EARLY_EMBRYOGENESIS	39	-0.487311	-1.67028	0.0132325	0.0944663	1.02472	1814	tags=38%, list=17%, signal=46%
HP_FRONTOTEMPORAL_DEMENTIA	24	-0.533135	-1.66922	0.0117188	0.0951437	1.02162	2071	tags=46%, list=20%, signal=57%
REACTOME_INSERTION_OF_TAIL_ANCHORED_PROTEINS_INTO_THE_ENDOPLASMIC_RETICULUM_MEMBRANE	17	-0.60122	-1.66755	0.0177515	0.0960393	1.01755	204	tags=24%, list=2%, signal=24%
LASTOWSKA_NEUROBLASTOMA_COPY_NUMBER_UP	120	-0.389824	-1.66762	0.0015748	0.0962113	1.01677	2003	tags=31%, list=19%, signal=38%
GOBP_ESTABLISHMENT_OF_RNA_LOCALIZATION	95	-0.405484	-1.66692	0.00180832	0.0963434	1.01618	723	tags=22%, list=7%, signal=24%
GOBP_AMINO_ACID_ACTIVATION	22	-0.561649	-1.66652	0.00957854	0.0964445	1.01572	2863	tags=68%, list=28%, signal=94%
GOCC_SMALL_SUBUNIT_PROCESSOME	17	-0.585238	-1.66602	0.023766	0.0964867	1.01553	730	tags=35%, list=7%, signal=38%
GOBP_RNA_EXPORT_FROM_NUCLEUS	47	-0.462739	-1.66615	0.00732601	0.0965806	1.01511	2152	tags=49%, list=21%, signal=61%
WP_MITOCHONDRIAL_COMPLEX_IV_ASSEMBLY	29	-0.519354	-1.66525	0.0166052	0.0969609	1.0134	3010	tags=59%, list=29%, signal=82%
REACTOME_THE_CITRIC_ACID_TCA_CYCLE_AND_RESPIRATORY_ELECTRON_TRANSPORT	147	-0.379701	-1.66451	0.0015748	0.097356	1.01164	1923	tags=31%, list=18%, signal=37%
GOBP_ETHANOL_METABOLIC_PROCESS	19	0.673851	1.95599	0.00199601	0.0975989	1.01056	1086	tags=42%, list=10%, signal=47%
HP_CYTOCHROME_C_OXIDASE_NEGATIVE_MUSCLE_FIBERS	21	-0.558755	-1.66321	0.0152672	0.0983148	1.00738	1859	tags=43%, list=18%, signal=52%
KARLSSON_TGFB1_TARGETS_UP	90	-0.410868	-1.66094	0.00174825	0.100021	0.999909	2006	tags=33%, list=19%, signal=41%
HP_BILATERAL_TALIPES_EQUINOVARUS	26	0.607885	1.951	0.00199601	0.100167	0.999276	1858	tags=35%, list=18%, signal=42%
GOBP_AEROBIC_RESPIRATION	148	-0.378061	-1.65795	0.0015748	0.101414	0.993904	1745	tags=30%, list=17%, signal=36%
ZHAN_VARIABLE_EARLY_DIFFERENTIATION_GENES_DN	27	-0.525529	-1.6582	0.0132827	0.101427	0.993847	1356	tags=44%, list=13%, signal=51%
NIKOLSKY_BREAST_CANCER_17Q21_Q25_AMPLICON	192	-0.368272	-1.65823	0.0015748	0.10166	0.99285	3305	tags=49%, list=32%, signal=71%
GOCC_SYNAPTONEMAL_STRUCTURE	24	-0.530971	-1.65833	0.0260708	0.101814	0.992193	3101	tags=58%, list=30%, signal=83%
REACTOME_TRNA_AMINOACYLATION	23	-0.554133	-1.65843	0.00970874	0.101964	0.991552	1666	tags=43%, list=16%, signal=52%
NUTT_GBM_VS_AO_GLIOMA_DN	33	-0.496631	-1.6568	0.0148148	0.102276	0.990228	2728	tags=48%, list=26%, signal=65%
REACTOME_NUCLEOTIDE_EXCISION_REPAIR	92	-0.402498	-1.65558	0.0015748	0.103144	0.986557	413	tags=18%, list=4%, signal=19%
HP_ABNORMAL_CSF_METABOLITE_CONCENTRATION	113	-0.389384	-1.6551	0.0015748	0.103301	0.985897	2261	tags=36%, list=22%, signal=46%
GOBP_POSITIVE_REGULATION_OF_PROTEASOMAL_PROTEIN_CATABOLIC_PROCESS	98	-0.403625	-1.65397	0.0015748	0.104119	0.982471	663	tags=16%, list=6%, signal=17%
ZHOU_CELL_CYCLE_GENES_IN_IR_RESPONSE_6HR	64	0.502762	1.94441	0.00199601	0.104664	0.980202	1061	tags=31%, list=10%, signal=35%
GOBP_VESICLE_TETHERING	26	-0.534717	-1.65194	0.0165441	0.105707	0.975895	1298	tags=38%, list=12%, signal=44%
HP_PALLOR	119	-0.391475	-1.65111	0.00344828	0.106272	0.973583	1155	tags=21%, list=11%, signal=23%
GOCC_NADH_DEHYDROGENASE_COMPLEX	39	-0.479745	-1.64947	0.00540541	0.106884	0.971085	1923	tags=41%, list=18%, signal=50%
GOMF_LIPID_TRANSFER_ACTIVITY	36	-0.488675	-1.64963	0.0138614	0.10697	0.970737	1330	tags=22%, list=13%, signal=25%
HP_ABNORMAL_RETICULOCYTE_MORPHOLOGY	67	-0.430679	-1.64906	0.00554529	0.107018	0.970544	1028	tags=25%, list=10%, signal=28%
GOBP_INTERMEMBRANE_LIPID_TRANSFER	36	-0.488675	-1.64977	0.00740741	0.107089	0.970257	1330	tags=22%, list=13%, signal=25%
HP_SHORT_THUMB	88	-0.404993	-1.64987	0.0015748	0.107226	0.9697	999	tags=20%, list=10%, signal=22%
MOOTHA_VOXPHOS	68	-0.427516	-1.64458	0.0111732	0.110957	0.954846	1862	tags=35%, list=18%, signal=43%
SESTO_RESPONSE_TO_UV_C0	90	-0.407173	-1.64431	0.00182149	0.110971	0.954789	901	tags=24%, list=9%, signal=27%
HP_EXERCISE_INTOLERANCE	74	-0.42361	-1.64263	0.00376648	0.112122	0.950307	1979	tags=36%, list=19%, signal=45%
WANG_TARGETS_OF_MLL_CBP_FUSION_DN	34	-0.485717	-1.64266	0.00568182	0.112338	0.949473	605	tags=18%, list=6%, signal=19%
LY_AGING_OLD_DN	49	-0.445295	-1.64095	0.0110497	0.113492	0.945035	451	tags=20%, list=4%, signal=21%
CAIRO_HEPATOBLASTOMA_CLASSES_UP	440	-0.33055	-1.63992	0.0015748	0.113974	0.943195	1086	tags=22%, list=10%, signal=24%
KEGG_ASTHMA	19	-0.568671	-1.63962	0.0307377	0.114018	0.943026	2799	tags=58%, list=27%, signal=79%
REACTOME_MAPK_FAMILY_SIGNALING_CASCADES	277	-0.346739	-1.64011	0.0015748	0.114055	0.942886	2276	tags=31%, list=22%, signal=39%
GOMF_SINGLE_STRANDED_DNA_HELICASE_ACTIVITY	16	0.68408	1.92884	0.00199601	0.114381	0.941646	2284	tags=63%, list=22%, signal=80%
HP_LOW_ANTERIOR_HAIRLINE	101	-0.400422	-1.63843	0.0015748	0.11465	0.940626	1961	tags=35%, list=19%, signal=42%
HP_ABNORMAL_FUNDUS_AUTOFLUORESCENCE_IMAGING	18	-0.572376	-1.63815	0.027027	0.114687	0.940487	1156	tags=33%, list=11%, signal=37%
GOBP_GLUTAMINE_FAMILY_AMINO_ACID_BIOSYNTHETIC_PROCESS	17	-0.573616	-1.63847	0.0117188	0.114863	0.939822	1786	tags=41%, list=17%, signal=50%
REACTOME_SIGNALING_BY_FGFR2_IN_DISEASE	35	-0.483174	-1.637	0.00938086	0.11534	0.93802	544	tags=17%, list=5%, signal=18%
HALLMARK_PROTEIN_SECRETION	89	-0.406461	-1.63713	0.0015748	0.115473	0.937518	1945	tags=31%, list=19%, signal=38%
GOBP_CELLULAR_GLUCURONIDATION	19	0.651511	1.92446	0.00199601	0.116236	0.934659	1983	tags=63%, list=19%, signal=78%
HILLION_HMGA1B_TARGETS	72	-0.41935	-1.63564	0.00530035	0.116407	0.934022	1551	tags=28%, list=15%, signal=32%
REACTOME_ANTIGEN_PROCESSING_UBIQUITINATION_PROTEASOME_DEGRADATION	296	-0.345769	-1.63465	0.0015748	0.116868	0.932304	1848	tags=25%, list=18%, signal=29%
GOBP_SISTER_CHROMATID_COHESION	39	-0.473459	-1.63471	0.00919118	0.117071	0.93155	2099	tags=41%, list=20%, signal=51%
GOBP_ESTABLISHMENT_OF_PROTEIN_LOCALIZATION_TO_VACUOLE	49	0.514944	1.92969	0.00199601	0.117296	0.930717	1607	tags=33%, list=15%, signal=38%
ZHU_CMV_24_HR_UP	67	-0.425123	-1.63348	0.00910747	0.117827	0.928757	2004	tags=34%, list=19%, signal=42%
HP_COARCTATION_OF_AORTA	94	-0.402153	-1.63285	0.00735294	0.118252	0.927192	1016	tags=21%, list=10%, signal=23%
GOBP_REGULATION_OF_MITOTIC_SPINDLE_ASSEMBLY	18	0.666249	1.93074	0.00199601	0.119773	0.921642	288	tags=33%, list=3%, signal=34%
HP_ABNORMAL_LOWER_MOTOR_NEURON_MORPHOLOGY	19	-0.553762	-1.63026	0.0172745	0.120762	0.91807	1620	tags=37%, list=16%, signal=44%
HP_ACUTE_LEUKEMIA	93	-0.400918	-1.62928	0.00348432	0.121449	0.915605	947	tags=19%, list=9%, signal=21%
REACTOME_MITOCHONDRIAL_PROTEIN_IMPORT	60	-0.428452	-1.62825	0.00352113	0.122184	0.912985	2086	tags=32%, list=20%, signal=39%
HP_DYSLEXIA	24	-0.538045	-1.62774	0.0169492	0.12242	0.912146	1648	tags=50%, list=16%, signal=59%
HP_ABNORMAL_CALCIUM_PHOSPHATE_REGULATING_HORMONE_LEVEL	35	-0.477114	-1.62604	0.0145719	0.124015	0.906526	1924	tags=34%, list=18%, signal=42%
GOCC_PRERIBOSOME	28	-0.51395	-1.62559	0.0109689	0.124184	0.905935	1826	tags=46%, list=18%, signal=56%
GOBP_POSITIVE_REGULATION_OF_CELL_CYCLE_PHASE_TRANSITION	91	-0.39889	-1.62331	0.0035524	0.126377	0.898332	655	tags=20%, list=6%, signal=21%
GOBP_MRNA_TRANSPORT	73	-0.417828	-1.62153	0.00359066	0.12657	0.89767	2152	tags=38%, list=21%, signal=48%
GOBP_RRNA_PROCESSING	98	-0.388465	-1.62166	0.00182815	0.126707	0.897198	947	tags=24%, list=9%, signal=27%
RAMALHO_STEMNESS_UP	127	-0.381547	-1.62253	0.0017301	0.126899	0.896542	1464	tags=24%, list=14%, signal=28%
HP_PERSISTENT_HEAD_LAG	16	-0.592606	-1.62173	0.0161943	0.126903	0.896527	1628	tags=38%, list=16%, signal=44%
GOBP_RRNA_METABOLIC_PROCESS	117	-0.383187	-1.62223	0.0017762	0.126924	0.896455	947	tags=23%, list=9%, signal=25%
HP_WEBBED_NECK	86	-0.406122	-1.62187	0.00174825	0.12703	0.896095	1994	tags=33%, list=19%, signal=40%
PARK_HSC_AND_MULTIPOTENT_PROGENITORS	32	-0.492736	-1.61909	0.012987	0.128395	0.891451	913	tags=28%, list=9%, signal=31%
REACTOME_RNA_POLYMERASE_II_PRE_TRANSCRIPTION_EVENTS	56	-0.441958	-1.61828	0.0143369	0.128403	0.891424	652	tags=25%, list=6%, signal=27%
CREIGHTON_AKT1_SIGNALING_VIA_MTOR_UP	27	-0.517433	-1.6196	0.0095057	0.128444	0.891286	1522	tags=37%, list=15%, signal=43%
GOBP_PROTEIN_EXIT_FROM_ENDOPLASMIC_RETICULUM	41	-0.459139	-1.61848	0.0124555	0.128506	0.891076	573	tags=20%, list=6%, signal=21%
HP_SLENDER_BUILD	24	-0.525131	-1.61926	0.0285714	0.128517	0.891038	941	tags=33%, list=9%, signal=37%
GOBP_ATP_SYNTHESIS_COUPLED_ELECTRON_TRANSPORT	82	-0.407596	-1.61866	0.00184843	0.128584	0.890814	1923	tags=33%, list=18%, signal=40%
GOBP_CELLULAR_RESPONSE_TO_CAMP	38	-0.472644	-1.61694	0.00905797	0.129588	0.887434	1695	tags=32%, list=16%, signal=38%
GOBP_PROTEIN_LOCALIZATION_TO_VACUOLE	60	0.488285	1.90973	0.00199601	0.130395	0.884738	1607	tags=28%, list=15%, signal=33%
HP_ABNORMALITY_OF_THE_FRONTAL_HAIRLINE	137	-0.370047	-1.61373	0.0015748	0.132535	0.87767	1961	tags=31%, list=19%, signal=38%
HP_ANEMIA_OF_INADEQUATE_PRODUCTION	158	-0.367351	-1.61374	0.0017301	0.132805	0.876787	2242	tags=35%, list=22%, signal=44%
REACTOME_ASPARAGINE_N_LINKED_GLYCOSYLATION	257	-0.344229	-1.6131	0.0015748	0.132875	0.876555	1953	tags=29%, list=19%, signal=35%
HP_ABNORMAL_CIRCULATING_PROTEINOGENIC_AMINO_ACID_DERIVATIVE_CONCENTRATION	51	-0.437516	-1.61272	0.00739372	0.133002	0.876142	1859	tags=45%, list=18%, signal=55%
GOBP_DNA_UNWINDING_INVOLVED_IN_DNA_REPLICATION	18	0.642591	1.91018	0.004158	0.133618	0.874135	2284	tags=61%, list=22%, signal=78%
GOMF_OXIDOREDUCTION_DRIVEN_ACTIVE_TRANSMEMBRANE_TRANSPORTER_ACTIVITY	54	-0.44236	-1.61119	0.010989	0.134121	0.872502	1923	tags=35%, list=18%, signal=43%
REACTOME_SARS_COV_2_INFECTION	229	-0.349457	-1.61121	0.00163666	0.134385	0.87165	1071	tags=21%, list=10%, signal=23%
HP_PSEUDOBULBAR_SIGNS	26	0.590091	1.89944	0.00426439	0.136348	0.865351	512	tags=27%, list=5%, signal=28%
WP_METABOLISM_OF_SPHINGOLIPIDS_IN_ER_AND_GOLGI_APPARATUS	17	-0.578745	-1.60892	0.0153257	0.136413	0.865146	2556	tags=53%, list=25%, signal=70%
GOMF_LIGASE_ACTIVITY_FORMING_CARBON_OXYGEN_BONDS	20	-0.549804	-1.60697	0.0285714	0.138337	0.859062	1666	tags=45%, list=16%, signal=53%
HP_ELEVATED_CALCITONIN	22	-0.533652	-1.60546	0.015748	0.13916	0.856486	1745	tags=41%, list=17%, signal=49%
GOCC_CAJAL_BODY	25	-0.519067	-1.60592	0.0227704	0.139217	0.856308	1102	tags=32%, list=11%, signal=36%
WELCSH_BRCA1_TARGETS_DN	114	-0.379104	-1.60565	0.0015748	0.139228	0.856274	894	tags=18%, list=9%, signal=20%
GOBP_CELLULAR_RESPIRATION	186	-0.354457	-1.60481	0.0015748	0.139662	0.854921	2180	tags=32%, list=21%, signal=40%
HP_SHORT_COLUMELLA	17	0.646988	1.89961	0.00398406	0.140118	0.853505	2174	tags=65%, list=21%, signal=82%
GOBP_CYTOKINETIC_PROCESS	34	0.557691	1.90072	0.00199601	0.142443	0.846358	943	tags=29%, list=9%, signal=32%
GOBP_POST_TRANSLATIONAL_PROTEIN_TARGETING_TO_ENDOPLASMIC_RETICULUM_MEMBRANE	16	-0.564522	-1.60142	0.0245747	0.143342	0.843626	651	tags=25%, list=6%, signal=27%
YANG_BREAST_CANCER_ESR1_UP	29	0.563547	1.89159	0.00210526	0.14426	0.840855	1712	tags=38%, list=16%, signal=45%
WP_2Q13_COPY_NUMBER_VARIATION_SYNDROME	39	-0.475328	-1.60002	0.0150376	0.144409	0.840406	1812	tags=33%, list=17%, signal=40%
GOBP_PROTEASOMAL_PROTEIN_CATABOLIC_PROCESS	427	-0.32384	-1.6002	0.0015748	0.144481	0.840188	783	tags=14%, list=8%, signal=14%
MARTENS_TRETINOIN_RESPONSE_DN	471	-0.323296	-1.59935	0.0015748	0.144571	0.839919	1251	tags=21%, list=12%, signal=22%
HP_DISTAL_UPPER_LIMB_MUSCLE_WEAKNESS	23	-0.522244	-1.59953	0.0244821	0.144661	0.839648	1299	tags=30%, list=12%, signal=35%
GOBP_PLASMA_MEMBRANE_REPAIR	23	0.600776	1.88882	0.00208768	0.14499	0.838663	288	tags=26%, list=3%, signal=27%
HP_MUSCLE_ABNORMALITY_RELATED_TO_MITOCHONDRIAL_DYSFUNCTION	59	-0.432668	-1.5983	0.0107914	0.145598	0.836843	1923	tags=36%, list=18%, signal=43%
MYLLYKANGAS_AMPLIFICATION_HOT_SPOT_23	18	-0.54707	-1.59779	0.0293578	0.145917	0.835894	1745	tags=33%, list=17%, signal=40%
HP_NEOPLASM_OF_THE_SKELETAL_SYSTEM	77	-0.405521	-1.59668	0.0113422	0.14692	0.83292	1826	tags=31%, list=18%, signal=38%
GOBP_INTRACELLULAR_LIPID_TRANSPORT	39	-0.462509	-1.59619	0.00922509	0.147215	0.832047	1852	tags=36%, list=18%, signal=44%
CHIARADONNA_NEOPLASTIC_TRANSFORMATION_KRAS_CDC25_UP	37	-0.462218	-1.59468	0.0213144	0.14882	0.827338	810	tags=19%, list=8%, signal=20%
GOBP_RESPIRATORY_ELECTRON_TRANSPORT_CHAIN	101	-0.386935	-1.59337	0.00347222	0.150133	0.823523	1923	tags=32%, list=18%, signal=38%
REACTOME_SIGNALING_BY_INTERLEUKINS	366	-0.329084	-1.59297	0.0015748	0.150339	0.822929	2138	tags=30%, list=21%, signal=36%
WENG_POR_TARGETS_GLOBAL_UP	17	0.659308	1.88285	0.00220751	0.151206	0.82043	914	tags=35%, list=9%, signal=39%
MARTINEZ_RESPONSE_TO_TRABECTEDIN_DN	205	-0.348768	-1.59185	0.0015748	0.151337	0.820054	1632	tags=27%, list=16%, signal=31%
FAELT_B_CLL_WITH_VH3_21_UP	31	-0.483871	-1.59083	0.0205224	0.152281	0.817353	1425	tags=29%, list=14%, signal=34%
NAKAMURA_CANCER_MICROENVIRONMENT_DN	32	-0.485695	-1.58859	0.015444	0.154762	0.810335	1707	tags=38%, list=16%, signal=45%
GOBP_ARP2_3_COMPLEX_MEDIATED_ACTIN_NUCLEATION	27	0.591268	1.87775	0.00200803	0.156622	0.805148	740	tags=30%, list=7%, signal=32%
REACTOME_MITOTIC_SPINDLE_CHECKPOINT	96	-0.385191	-1.58552	0.00363636	0.158414	0.800207	1848	tags=34%, list=18%, signal=41%
GOBP_VESICLE_BUDDING_FROM_MEMBRANE	67	-0.409903	-1.58495	0.00701754	0.158767	0.799239	1366	tags=27%, list=13%, signal=31%
GOBP_RETROGRADE_VESICLE_MEDIATED_TRANSPORT_GOLGI_TO_ENDOPLASMIC_RETICULUM	43	-0.446611	-1.58417	0.012844	0.159118	0.798282	751	tags=26%, list=7%, signal=27%
GOBP_PROTEIN_LOCALIZATION_TO_GOLGI_APPARATUS	23	-0.520228	-1.58428	0.0213178	0.159283	0.797832	1091	tags=30%, list=10%, signal=34%
GOBP_POSITIVE_REGULATION_OF_MRNA_PROCESSING	16	-0.56861	-1.58343	0.0415879	0.159786	0.796462	1575	tags=38%, list=15%, signal=44%
REACTOME_TRANSPORT_OF_SMALL_MOLECULES	493	-0.317138	-1.58222	0.0015748	0.161011	0.793144	1863	tags=25%, list=18%, signal=28%
GOBP_INTERFERON_ALPHA_PRODUCTION	17	0.639316	1.87177	0.00199601	0.162173	0.790021	2215	tags=53%, list=21%, signal=67%
HP_DEVELOPMENTAL_CATARACT	99	-0.383771	-1.57963	0.0036036	0.163998	0.78516	1093	tags=22%, list=10%, signal=25%
WP_EUKARYOTIC_TRANSCRIPTION_INITIATION	36	-0.459272	-1.57877	0.0136187	0.164832	0.782958	1675	tags=39%, list=16%, signal=46%
WP_GALANIN_RECEPTOR_PATHWAY	19	0.624797	1.86372	0.00795229	0.1652	0.781991	2438	tags=58%, list=23%, signal=75%
GOMF_PHOSPHATIDYLINOSITOL_KINASE_ACTIVITY	17	0.657662	1.85952	0.00205761	0.165258	0.781837	515	tags=24%, list=5%, signal=25%
REACTOME_DNA_STRAND_ELONGATION	29	0.560799	1.86774	0.00199601	0.165479	0.781257	1641	tags=55%, list=16%, signal=65%
HP_CHOANAL_STENOSIS	15	0.668899	1.86129	0.00416667	0.165789	0.780444	1465	tags=47%, list=14%, signal=54%
REN_BOUND_BY_E2F	47	0.49971	1.85687	0.00199601	0.165944	0.780039	1034	tags=34%, list=10%, signal=38%
GOMF_TRNA_BINDING	39	-0.458728	-1.57742	0.0171103	0.16626	0.779213	234	tags=15%, list=2%, signal=16%
ZHANG_RESPONSE_TO_CANTHARIDIN_DN	55	-0.427118	-1.57607	0.0160142	0.167489	0.776014	1002	tags=27%, list=10%, signal=30%
HAHTOLA_MYCOSIS_FUNGOIDES_CD4_DN	82	-0.395992	-1.57623	0.00713012	0.167534	0.775897	999	tags=26%, list=10%, signal=28%
GOBP_POSITIVE_REGULATION_OF_PLASMA_MEMBRANE_BOUNDED_CELL_PROJECTION_ASSEMBLY	75	0.464485	1.86448	0.00199601	0.167851	0.775077	2064	tags=36%, list=20%, signal=45%
GOMF_GLUCURONOSYLTRANSFERASE_ACTIVITY	28	0.561671	1.85375	0.00215983	0.168577	0.773202	1983	tags=54%, list=19%, signal=66%
GOBP_RNA_PHOSPHODIESTER_BOND_HYDROLYSIS	70	-0.405604	-1.57481	0.014733	0.168857	0.77248	1681	tags=34%, list=16%, signal=41%
GOBP_PROTON_MOTIVE_FORCE_DRIVEN_ATP_SYNTHESIS	44	-0.442793	-1.57452	0.00578035	0.168945	0.772254	1923	tags=41%, list=18%, signal=50%
GOBP_POSITIVE_REGULATION_OF_PROTEOLYSIS_INVOLVED_IN_PROTEIN_CATABOLIC_PROCESS	116	-0.378461	-1.57381	0.00177936	0.169453	0.770951	722	tags=16%, list=7%, signal=16%
KEGG_PENTOSE_AND_GLUCURONATE_INTERCONVERSIONS	26	0.558646	1.85009	0.00598802	0.171536	0.765646	2153	tags=54%, list=21%, signal=68%
STARK_PREFRONTAL_CORTEX_22Q11_DELETION_DN	359	-0.323152	-1.57201	0.0015748	0.171643	0.765374	1886	tags=28%, list=18%, signal=33%
GOBP_REGULATION_OF_ESTABLISHMENT_OR_MAINTENANCE_OF_CELL_POLARITY	22	-0.524805	-1.56907	0.0341556	0.175448	0.755853	2287	tags=36%, list=22%, signal=47%
REACTOME_FORMATION_OF_THE_EARLY_ELONGATION_COMPLEX	27	-0.490772	-1.56836	0.0169811	0.176093	0.754258	141	tags=22%, list=1%, signal=22%
GOBP_POSITIVE_REGULATION_OF_INTERFERON_ALPHA_PRODUCTION	15	0.671515	1.84486	0.00619835	0.177948	0.749706	2215	tags=60%, list=21%, signal=76%
REACTOME_TRNA_PROCESSING	70	-0.403811	-1.56527	0.010772	0.180103	0.744479	1693	tags=26%, list=16%, signal=31%
GOBP_POSITIVE_REGULATION_OF_G1_S_TRANSITION_OF_MITOTIC_CELL_CYCLE	37	-0.45314	-1.56224	0.0148148	0.184172	0.734776	642	tags=19%, list=6%, signal=20%
GOCC_COPII_COATED_ER_TO_GOLGI_TRANSPORT_VESICLE	73	-0.404088	-1.56108	0.00176991	0.18544	0.731797	1222	tags=25%, list=12%, signal=28%
ZHAN_MULTIPLE_MYELOMA_SUBGROUPS	27	-0.494694	-1.56082	0.0222222	0.185475	0.731715	606	tags=26%, list=6%, signal=27%
GOBP_MITOCHONDRIAL_ELECTRON_TRANSPORT_CYTOCHROME_C_TO_OXYGEN	19	-0.544726	-1.56014	0.0332681	0.18576	0.731048	3027	tags=68%, list=29%, signal=96%
HP_IMPAIRED_TACTILE_SENSATION	22	-0.519615	-1.55974	0.0321285	0.185998	0.730492	776	tags=27%, list=7%, signal=29%
GOBP_REGULATION_OF_SIGNAL_TRANSDUCTION_BY_P53_CLASS_MEDIATOR	75	-0.393269	-1.56019	0.00904159	0.186051	0.730367	2000	tags=32%, list=19%, signal=39%
REACTOME_HIV_LIFE_CYCLE	117	-0.362966	-1.55944	0.0051458	0.186084	0.730291	462	tags=20%, list=4%, signal=20%
HP_LACTIC_ACIDOSIS	142	-0.35823	-1.55834	0.0015748	0.18659	0.729111	2596	tags=40%, list=25%, signal=53%
FLECHNER_PBL_KIDNEY_TRANSPLANT_OK_VS_DONOR_UP	119	-0.372239	-1.55841	0.0053286	0.186846	0.728516	2166	tags=32%, list=21%, signal=40%
HP_ABNORMALITY_OF_OCULAR_SMOOTH_PURSUIT	54	-0.423293	-1.55851	0.0174081	0.187083	0.727965	1427	tags=31%, list=14%, signal=36%
HP_HYPOPHOSPHATEMIC_RICKETS	15	-0.572982	-1.55739	0.0359848	0.187642	0.726671	3467	tags=80%, list=33%, signal=120%
HP_ABNORMAL_SCAPULA_MORPHOLOGY	122	-0.370251	-1.556	0.00533808	0.188929	0.723701	1037	tags=20%, list=10%, signal=22%
REACTOME_PINK1_PRKN_MEDIATED_MITOPHAGY	19	-0.527538	-1.55622	0.0218579	0.188965	0.723619	1700	tags=47%, list=16%, signal=57%
HP_HAMMERTOE	33	-0.462016	-1.55394	0.0244361	0.190915	0.71916	776	tags=21%, list=7%, signal=23%
BASSO_B_LYMPHOCYTE_NETWORK	101	-0.381993	-1.55404	0.00905797	0.191118	0.718698	415	tags=18%, list=4%, signal=18%
GOBP_AUTOPHAGOSOME_MATURATION	48	0.491165	1.83665	0.00199601	0.191269	0.718356	589	tags=21%, list=6%, signal=22%
REACTOME_CYTOSOLIC_SENSORS_OF_PATHOGEN_ASSOCIATED_DNA	52	-0.422203	-1.55417	0.0131332	0.191286	0.718316	1954	tags=38%, list=19%, signal=47%
HP_PHEOCHROMOCYTOMA	27	-0.484099	-1.5534	0.03663	0.191302	0.718281	2180	tags=41%, list=21%, signal=51%
DAIRKEE_CANCER_PRONE_RESPONSE_BPA	40	-0.443189	-1.55241	0.0218579	0.192442	0.7157	1793	tags=38%, list=17%, signal=45%
KIM_WT1_TARGETS_8HR_DN	82	-0.389379	-1.55131	0.00526316	0.193696	0.712878	2580	tags=43%, list=25%, signal=56%
GOBP_CELLULAR_RESPONSE_TO_PROSTAGLANDIN_STIMULUS	18	-0.548515	-1.55094	0.0423077	0.193838	0.712561	2280	tags=39%, list=22%, signal=50%
HP_PSEUDOBULBAR_PARALYSIS	18	0.622602	1.8331	0.00224719	0.194486	0.711112	512	tags=22%, list=5%, signal=23%
GOMF_SOLUTE_MONOATOMIC_CATION_SYMPORTER_ACTIVITY	57	-0.416163	-1.54725	0.0147874	0.199246	0.700611	2255	tags=39%, list=22%, signal=49%
GOBP_MICROTUBULE_NUCLEATION	30	-0.470528	-1.54518	0.032	0.200658	0.697544	1002	tags=27%, list=10%, signal=29%
GOMF_SEROTONIN_RECEPTOR_ACTIVITY	22	-0.511668	-1.54533	0.0295858	0.200806	0.697223	2065	tags=45%, list=20%, signal=57%
HP_LEUKEMIA	127	-0.361368	-1.54544	0.00541516	0.201007	0.696789	1093	tags=18%, list=10%, signal=20%
HP_PAIN_INSENSITIVITY	17	-0.55229	-1.54555	0.0379242	0.201184	0.696406	2161	tags=47%, list=21%, signal=59%
HP_ATRESIA_OF_THE_EXTERNAL_AUDITORY_CANAL	28	-0.484528	-1.54561	0.030888	0.201482	0.695763	1191	tags=36%, list=11%, signal=40%
HEIDENBLAD_AMPLICON_12P11_12_UP	18	-0.535169	-1.54382	0.0541586	0.202358	0.693881	243	tags=17%, list=2%, signal=17%
REACTOME_SUMOYLATION_OF_DNA_REPLICATION_PROTEINS	42	-0.446196	-1.54091	0.0291439	0.204411	0.689495	1575	tags=36%, list=15%, signal=42%
HP_SARCOMA	150	-0.353652	-1.54105	0.0015748	0.204546	0.689208	2311	tags=34%, list=22%, signal=43%
GOBP_RESPONSE_TO_PROSTAGLANDIN	26	-0.480509	-1.54125	0.0376648	0.2046	0.689094	2280	tags=35%, list=22%, signal=44%
GOBP_SEROTONIN_RECEPTOR_SIGNALING_PATHWAY	22	-0.508915	-1.54194	0.0352505	0.204651	0.688986	2065	tags=45%, list=20%, signal=57%
GOCC_ORGANELLE_ENVELOPE_LUMEN	84	-0.385049	-1.54215	0.0158172	0.204679	0.688927	1302	tags=23%, list=13%, signal=26%
REACTOME_GOLGI_TO_ER_RETROGRADE_TRANSPORT	121	-0.365356	-1.54131	0.00759013	0.204887	0.688486	1387	tags=25%, list=13%, signal=28%
GOCC_NEUROMUSCULAR_JUNCTION	59	-0.408851	-1.54137	0.0215054	0.205159	0.68791	2315	tags=31%, list=22%, signal=39%
GOBP_MITOCHONDRIAL_ELECTRON_TRANSPORT_NADH_TO_UBIQUINONE	42	-0.429782	-1.53992	0.0186567	0.205681	0.686807	1923	tags=36%, list=18%, signal=44%
KEGG_DRUG_METABOLISM_CYTOCHROME_P450	71	0.448991	1.8167	0.00199601	0.206465	0.685153	2665	tags=48%, list=26%, signal=64%
PODAR_RESPONSE_TO_ADAPHOSTIN_DN	15	0.658747	1.82554	0.00205761	0.206688	0.684684	977	tags=47%, list=9%, signal=51%
GOMF_2_IRON_2_SULFUR_CLUSTER_BINDING	18	-0.543655	-1.53902	0.0311284	0.206754	0.684547	817	tags=28%, list=8%, signal=30%
GOMF_G_PROTEIN_COUPLED_SEROTONIN_RECEPTOR_ACTIVITY	21	-0.51302	-1.5374	0.0318949	0.208972	0.679913	2065	tags=48%, list=20%, signal=59%
GOBP_NUCLEOBASE_CONTAINING_COMPOUND_TRANSPORT	134	-0.356768	-1.53713	0.00544465	0.209004	0.679846	2152	tags=31%, list=21%, signal=39%
GOBP_VACUOLAR_TRANSPORT	127	0.4008	1.81686	0.00199601	0.209943	0.677898	1607	tags=25%, list=15%, signal=29%
GOBP_ACTIN_NUCLEATION	36	0.525116	1.80863	0.00199601	0.210126	0.677521	740	tags=22%, list=7%, signal=24%
GOBP_DNA_TEMPLATED_DNA_REPLICATION	110	0.41744	1.82184	0.00199601	0.210676	0.676384	1331	tags=31%, list=13%, signal=35%
TIAN_TNF_SIGNALING_VIA_NFKB	19	0.609742	1.81802	0.00401606	0.211435	0.674822	1508	tags=47%, list=14%, signal=55%
REACTOME_LATE_ENDOSOMAL_MICROAUTOPHAGY	27	0.55097	1.80469	0.0105263	0.212098	0.673464	716	tags=30%, list=7%, signal=32%
REACTOME_CLASS_I_MHC_MEDIATED_ANTIGEN_PROCESSING_PRESENTATION	364	-0.316954	-1.53473	0.0015748	0.212148	0.673362	1344	tags=18%, list=13%, signal=20%
BIOCARTA_VEGF_PATHWAY	23	-0.508258	-1.53494	0.0250482	0.21218	0.673295	681	tags=22%, list=7%, signal=23%
GOBP_NEGATIVE_REGULATION_OF_UBIQUITIN_PROTEIN_TRANSFERASE_ACTIVITY	21	-0.529384	-1.53437	0.0323194	0.212378	0.672891	630	tags=29%, list=6%, signal=30%
ZAMORA_NOS2_TARGETS_UP	46	0.490164	1.8061	0.00214592	0.212602	0.672432	1044	tags=33%, list=10%, signal=36%
KEGG_METABOLISM_OF_XENOBIOTICS_BY_CYTOCHROME_P450	69	0.452069	1.80901	0.00199601	0.212768	0.672094	1813	tags=35%, list=17%, signal=42%
GOBP_POSITIVE_REGULATION_OF_MACROAUTOPHAGY	62	-0.405132	-1.53345	0.0130354	0.2135	0.670603	2265	tags=35%, list=22%, signal=45%
KEGG_STEROID_HORMONE_BIOSYNTHESIS	53	0.477822	1.81031	0.00212766	0.213971	0.669646	2665	tags=43%, list=26%, signal=58%
GOBP_VIRION_ASSEMBLY	27	0.557567	1.8183	0.00619835	0.214698	0.668171	758	tags=37%, list=7%, signal=40%
HP_PROTRUDING_TONGUE	32	0.528786	1.81099	0.00635593	0.2158	0.665948	527	tags=16%, list=5%, signal=16%
RHODES_UNDIFFERENTIATED_CANCER	59	-0.403365	-1.53049	0.0127505	0.218002	0.66154	1570	tags=34%, list=15%, signal=40%
GOBP_VESICLE_MEDIATED_TRANSPORT_BETWEEN_ENDOSOMAL_COMPARTMENTS	42	0.493478	1.79957	0.00215983	0.220396	0.656797	1931	tags=33%, list=19%, signal=41%
HP_GLOBAL_BRAIN_ATROPHY	57	-0.412446	-1.52881	0.0132576	0.220422	0.656744	2732	tags=42%, list=26%, signal=57%
KEGG_PARKINSONS_DISEASE	97	-0.372357	-1.52812	0.0141593	0.220781	0.656039	739	tags=19%, list=7%, signal=20%
GOBP_POSITIVE_REGULATION_OF_MITOTIC_CELL_CYCLE	102	-0.37325	-1.52815	0.0109489	0.22113	0.655352	802	tags=18%, list=8%, signal=19%
GOCC_CIS_GOLGI_NETWORK	60	-0.407671	-1.52676	0.011976	0.221498	0.65463	1660	tags=33%, list=16%, signal=39%
REACTOME_SIGNALING_BY_FGFR2	58	-0.407977	-1.52699	0.0222635	0.221521	0.654585	544	tags=14%, list=5%, signal=14%
GOBP_NUCLEAR_TRANSCRIBED_MRNA_CATABOLIC_PROCESS_NONSENSE_MEDIATED_DECAY	15	-0.555253	-1.52739	0.0464217	0.221678	0.654278	1792	tags=47%, list=17%, signal=56%
GOBP_MITOCHONDRION_ORGANIZATION	442	-0.308658	-1.52704	0.0015748	0.221837	0.653966	2101	tags=28%, list=20%, signal=34%
BIOCARTA_IGF1MTOR_PATHWAY	18	-0.533276	-1.5262	0.0454545	0.222016	0.653615	658	tags=28%, list=6%, signal=30%
SETLUR_PROSTATE_CANCER_TMPRSS2_ERG_FUSION_UP	50	-0.420455	-1.52457	0.0183486	0.224358	0.649057	1547	tags=32%, list=15%, signal=37%
GOBP_REGULATION_OF_PROTEASOMAL_PROTEIN_CATABOLIC_PROCESS	158	-0.346132	-1.52283	0.00344828	0.226544	0.644847	723	tags=15%, list=7%, signal=15%
GOMF_CHOLESTEROL_BINDING	43	-0.425444	-1.52299	0.0159574	0.226724	0.644502	1589	tags=23%, list=15%, signal=27%
GOBP_REGULATION_OF_AMIDE_METABOLIC_PROCESS	288	-0.318423	-1.52091	0.0015748	0.227928	0.642202	1970	tags=27%, list=19%, signal=32%
HP_PARAGANGLIOMA	19	-0.521564	-1.52134	0.038835	0.227939	0.642181	2180	tags=42%, list=21%, signal=53%
GOBP_POSITIVE_REGULATION_OF_DNA_TEMPLATED_TRANSCRIPTION_ELONGATION	24	-0.492704	-1.52178	0.0454545	0.227994	0.642077	414	tags=25%, list=4%, signal=26%
REACTOME_COPI_DEPENDENT_GOLGI_TO_ER_RETROGRADE_TRAFFIC	90	-0.377843	-1.52144	0.00883392	0.228183	0.641716	2297	tags=34%, list=22%, signal=44%
GOMF_NAD_P_H_DEHYDROGENASE_QUINONE_ACTIVITY	37	-0.451053	-1.52094	0.0342205	0.228264	0.641562	1923	tags=41%, list=18%, signal=50%
GOBP_POSITIVE_REGULATION_OF_VACUOLE_ORGANIZATION	18	-0.543955	-1.52038	0.0357143	0.228425	0.641256	1620	tags=39%, list=16%, signal=46%
GOCC_ER_TO_GOLGI_TRANSPORT_VESICLE_MEMBRANE	47	-0.424452	-1.51983	0.00553506	0.228964	0.640232	1222	tags=28%, list=12%, signal=31%
HILLION_HMGA1_TARGETS	72	-0.389829	-1.51931	0.0143885	0.229426	0.639358	1514	tags=26%, list=15%, signal=31%
GOCC_SNARE_COMPLEX	42	-0.433795	-1.51823	0.0241796	0.230021	0.638232	824	tags=17%, list=8%, signal=18%
GOBP_PROTEIN_LOCALIZATION_TO_MITOCHONDRION	117	-0.359043	-1.51828	0.0123023	0.230369	0.637576	2493	tags=39%, list=24%, signal=51%
GOBP_CEREBRAL_CORTEX_DEVELOPMENT	82	-0.379317	-1.51836	0.00764818	0.23064	0.637065	1831	tags=29%, list=18%, signal=35%
HP_ABNORMAL_MOTOR_NERVE_CONDUCTION_VELOCITY	43	-0.427901	-1.51732	0.0195695	0.231218	0.635979	776	tags=19%, list=7%, signal=20%
GOBP_REGULATION_OF_PROTEOLYSIS_INVOLVED_IN_PROTEIN_CATABOLIC_PROCESS	189	-0.334582	-1.51648	0.0015748	0.231414	0.635611	723	tags=14%, list=7%, signal=15%
REACTOME_SIGNALING_BY_FGFR_IN_DISEASE	50	-0.4201	-1.51685	0.0191571	0.231601	0.635259	1675	tags=26%, list=16%, signal=31%
KEGG_SNARE_INTERACTIONS_IN_VESICULAR_TRANSPORT	33	-0.462638	-1.51609	0.0320151	0.231711	0.635054	1121	tags=21%, list=11%, signal=24%
GOBP_PERK_MEDIATED_UNFOLDED_PROTEIN_RESPONSE	17	-0.538192	-1.51652	0.0510397	0.231733	0.635013	1803	tags=35%, list=17%, signal=43%
REACTOME_SARS_COV_INFECTIONS	321	-0.315721	-1.51368	0.00162866	0.234615	0.629645	973	tags=17%, list=9%, signal=19%
REACTOME_ANTIVIRAL_MECHANISM_BY_IFN_STIMULATED_GENES	72	-0.388572	-1.5141	0.0144144	0.234662	0.629558	1046	tags=25%, list=10%, signal=28%
HP_DISTAL_MUSCLE_WEAKNESS	163	-0.338718	-1.5134	0.0017301	0.234688	0.629508	1590	tags=24%, list=15%, signal=28%
COLIN_PILOCYTIC_ASTROCYTOMA_VS_GLIOBLASTOMA_DN	27	-0.477902	-1.5137	0.034358	0.234974	0.628981	1946	tags=41%, list=19%, signal=50%
ZHAN_MULTIPLE_MYELOMA_CD2_DN	31	-0.456763	-1.51253	0.0211538	0.235857	0.627352	1557	tags=35%, list=15%, signal=42%
GOMF_RIBOSOME_BINDING	49	-0.417334	-1.51159	0.0157343	0.237073	0.625118	1308	tags=27%, list=13%, signal=30%
GOMF_TRANSLATION_INITIATION_FACTOR_BINDING	20	-0.509087	-1.51087	0.0645756	0.237943	0.623527	2701	tags=60%, list=26%, signal=81%
HP_EPISODIC_PAIN	37	-0.442278	-1.51051	0.0349908	0.238164	0.623124	1901	tags=38%, list=18%, signal=46%
REACTOME_NUCLEAR_ENVELOPE_BREAKDOWN	43	-0.440196	-1.5097	0.0260223	0.2393	0.621058	1575	tags=33%, list=15%, signal=38%
REACTOME_PROCESSING_OF_DNA_DOUBLE_STRAND_BREAK_ENDS	49	0.475964	1.78987	0.00199601	0.239462	0.620764	769	tags=27%, list=7%, signal=29%
GOBP_REGULATION_OF_TELOMERE_CAPPING	23	0.563758	1.78076	0.00631579	0.241237	0.617557	2587	tags=43%, list=25%, signal=58%
HP_EPILEPTIC_AURA	15	0.644608	1.78761	0.00638298	0.241554	0.616987	1013	tags=33%, list=10%, signal=37%
OUELLET_OVARIAN_CANCER_INVASIVE_VS_LMP_UP	93	-0.368258	-1.50786	0.00907441	0.242154	0.615908	697	tags=16%, list=7%, signal=17%
GOMF_ELECTRON_TRANSFER_ACTIVITY	103	-0.359512	-1.50678	0.0015748	0.242424	0.615424	963	tags=20%, list=9%, signal=22%
REACTOME_TRANSPORT_OF_BILE_SALTS_AND_ORGANIC_ACIDS_METAL_IONS_AND_AMINE_COMPOUNDS	46	-0.42329	-1.50699	0.0288462	0.242478	0.615327	2391	tags=39%, list=23%, signal=51%
PID_AR_PATHWAY	49	-0.415709	-1.5072	0.0173745	0.242488	0.615309	1003	tags=20%, list=10%, signal=22%
HP_NEUROENDOCRINE_NEOPLASM	35	-0.444483	-1.50729	0.0337079	0.242724	0.614888	2180	tags=34%, list=21%, signal=43%
GOBP_POSITIVE_REGULATION_OF_LAMELLIPODIUM_ASSEMBLY	23	0.562368	1.77872	0.00199601	0.242841	0.614678	1664	tags=43%, list=16%, signal=52%
GOBP_PHOSPHATIDYLINOSITOL_3_PHOSPHATE_BIOSYNTHETIC_PROCESS	21	0.589913	1.78105	0.00612245	0.244097	0.612438	2860	tags=57%, list=27%, signal=79%
HP_HYPOCHOLESTEROLEMIA	15	0.650141	1.78499	0.0039604	0.244752	0.611274	788	tags=33%, list=8%, signal=36%
REACTOME_ASPIRIN_ADME	41	0.492448	1.78347	0.00452489	0.245001	0.610832	2172	tags=46%, list=21%, signal=58%
GOMF_NAD_BINDING	51	0.477671	1.78209	0.00199601	0.245119	0.610623	2752	tags=47%, list=26%, signal=64%
GOBP_ATP_BIOSYNTHETIC_PROCESS	64	-0.393495	-1.50407	0.012987	0.24698	0.607339	2596	tags=44%, list=25%, signal=58%
HP_RETINAL_HAMARTOMA	21	-0.503786	-1.50337	0.0491493	0.24706	0.607198	1750	tags=38%, list=17%, signal=46%
GOBP_ENERGY_DERIVATION_BY_OXIDATION_OF_ORGANIC_COMPOUNDS	260	-0.317709	-1.50352	0.00163934	0.247187	0.606975	2180	tags=30%, list=21%, signal=37%
KEGG_AMINOACYL_TRNA_BIOSYNTHESIS	22	-0.498446	-1.50293	0.0423892	0.247453	0.606507	2863	tags=64%, list=28%, signal=88%
GOBP_INCLUSION_BODY_ASSEMBLY	23	-0.489004	-1.50352	0.045283	0.247596	0.606256	618	tags=17%, list=6%, signal=18%
CHUANG_OXIDATIVE_STRESS_RESPONSE_UP	23	-0.493358	-1.50256	0.0400763	0.247674	0.60612	14	tags=9%, list=0%, signal=9%
GOBP_REGULATION_OF_UBIQUITIN_PROTEIN_LIGASE_ACTIVITY	24	-0.483417	-1.50163	0.0430712	0.24871	0.604307	978	tags=29%, list=9%, signal=32%
MOREIRA_RESPONSE_TO_TSA_UP	20	-0.50979	-1.5018	0.0427184	0.248755	0.604228	744	tags=30%, list=7%, signal=32%
HP_ABNORMAL_MUSCLE_TISSUE_METABOLITE_CONCENTRATION	39	-0.430209	-1.50128	0.0240296	0.248966	0.603861	2049	tags=36%, list=20%, signal=45%
HP_MODERATE_GLOBAL_DEVELOPMENTAL_DELAY	21	-0.495081	-1.50098	0.0493097	0.249142	0.603554	1745	tags=33%, list=17%, signal=40%
HOLLEMAN_VINCRISTINE_RESISTANCE_B_ALL_DN	15	-0.561288	-1.5003	0.0344828	0.249567	0.602812	370	tags=27%, list=4%, signal=28%
HP_CLEFT_SOFT_PALATE	135	-0.347558	-1.50041	0.00528169	0.249792	0.602421	1191	tags=19%, list=11%, signal=21%
HP_SENSORIMOTOR_NEUROPATHY	64	-0.398148	-1.49901	0.0146252	0.2506	0.60102	2161	tags=38%, list=21%, signal=47%
HOFMANN_MYELODYSPLASTIC_SYNDROM_RISK_UP	20	-0.517678	-1.49918	0.035503	0.250705	0.600837	1967	tags=40%, list=19%, signal=49%
GOBP_COTRANSLATIONAL_PROTEIN_TARGETING_TO_MEMBRANE	18	0.620628	1.77288	0.00406504	0.250776	0.600715	393	tags=22%, list=4%, signal=23%
GOBP_RESPONSE_TO_PROSTAGLANDIN_E	19	-0.511144	-1.4992	0.0527344	0.251091	0.600169	1941	tags=37%, list=19%, signal=45%
HP_OPTIC_DISC_PALLOR	127	-0.353773	-1.49788	0.00729927	0.251899	0.598773	1745	tags=26%, list=17%, signal=31%
GOBP_INTRACELLULAR_STEROL_TRANSPORT	26	-0.475279	-1.49765	0.0472441	0.2519	0.598772	1820	tags=35%, list=17%, signal=42%
HP_STREAK_OVARY	23	-0.481759	-1.49795	0.0278293	0.2522	0.598255	2470	tags=48%, list=24%, signal=63%
REACTOME_HCMV_EARLY_EVENTS	70	-0.37891	-1.49693	0.011194	0.252791	0.597238	2390	tags=36%, list=23%, signal=46%
BIOCARTA_WNT_PATHWAY	24	0.562367	1.77343	0.0041841	0.252877	0.597091	1464	tags=38%, list=14%, signal=44%
HP_FEMALE_REPRODUCTIVE_SYSTEM_NEOPLASM	54	-0.406387	-1.49586	0.0204842	0.254455	0.594389	2423	tags=35%, list=23%, signal=46%
GOBP_REGULATION_OF_EXOSOMAL_SECRETION	15	0.626838	1.7695	0.00424628	0.255633	0.592383	1866	tags=53%, list=18%, signal=65%
HP_ABNORMALITY_OF_ACID_BASE_HOMEOSTASIS	332	-0.309047	-1.4945	0.0015748	0.256551	0.590827	2180	tags=31%, list=21%, signal=38%
GOCC_MULTIVESICULAR_BODY_MEMBRANE	20	0.578315	1.76141	0.00632911	0.259033	0.586645	273	tags=20%, list=3%, signal=20%
GOBP_REGULATION_OF_DNA_REPLICATION	93	0.419925	1.7596	0.00199601	0.260523	0.584155	1044	tags=27%, list=10%, signal=30%
HP_AUTOIMMUNE_HEMOLYTIC_ANEMIA	30	0.524079	1.76149	0.00408163	0.26203	0.58165	1700	tags=33%, list=16%, signal=40%
HP_ABNORMAL_BLOOD_GLUCOSE_CONCENTRATION	229	-0.322551	-1.49077	0.0015748	0.262773	0.58042	2161	tags=31%, list=21%, signal=38%
DIRMEIER_LMP1_RESPONSE_EARLY	47	-0.419086	-1.49096	0.0359168	0.262841	0.580307	494	tags=15%, list=5%, signal=16%
REACTOME_PHASE_II_CONJUGATION_OF_COMPOUNDS	92	0.423037	1.76508	0.00199601	0.262901	0.580208	2002	tags=35%, list=19%, signal=43%
HP_PRIMARY_MICROCEPHALY	47	0.470261	1.75593	0.00220751	0.262915	0.580184	2022	tags=36%, list=19%, signal=45%
WHITEHURST_PACLITAXEL_SENSITIVITY	20	-0.515362	-1.48997	0.0442656	0.263875	0.578602	2395	tags=55%, list=23%, signal=71%
CHIARETTI_ACUTE_LYMPHOBLASTIC_LEUKEMIA_ZAP70	44	0.49024	1.76306	0.00199601	0.264633	0.577357	1091	tags=23%, list=10%, signal=25%
WP_FATTY_ACID_OMEGAOXIDATION	15	0.619073	1.76169	0.00421941	0.264697	0.577251	1027	tags=40%, list=10%, signal=44%
KIM_MYCL1_AMPLIFICATION_TARGETS_DN	15	-0.545447	-1.48922	0.0566406	0.2649	0.576917	836	tags=27%, list=8%, signal=29%
BASSO_HAIRY_CELL_LEUKEMIA_UP	58	0.450713	1.75634	0.0021692	0.265279	0.576298	2129	tags=36%, list=20%, signal=45%
REACTOME_RHO_GTPASES_ACTIVATE_FORMINS	119	-0.355689	-1.48814	0.0121739	0.266053	0.575032	1819	tags=30%, list=17%, signal=36%
GOBP_NEGATIVE_REGULATION_OF_NUCLEAR_DIVISION	51	-0.405295	-1.48822	0.0360531	0.266332	0.574577	1417	tags=27%, list=14%, signal=32%
HALLMARK_MTORC1_SIGNALING	183	-0.333067	-1.48771	0.00516351	0.266472	0.574348	1135	tags=19%, list=11%, signal=21%
KEGG_OOCYTE_MEIOSIS	104	-0.358619	-1.48741	0.0127971	0.266669	0.574027	2812	tags=41%, list=27%, signal=56%
REACTOME_GLUCOSE_METABOLISM	82	-0.373116	-1.48703	0.025641	0.266935	0.573594	2390	tags=38%, list=23%, signal=49%
JAZAG_TGFB1_SIGNALING_DN	19	-0.505897	-1.48626	0.0522244	0.268022	0.571829	2288	tags=32%, list=22%, signal=40%
HP_ABNORMAL_COLUMELLA_MORPHOLOGY	56	0.459886	1.75024	0.00199601	0.268168	0.571594	2174	tags=39%, list=21%, signal=49%
HP_THICK_NASAL_ALAE	25	-0.481384	-1.48538	0.0329068	0.268883	0.570437	1014	tags=28%, list=10%, signal=31%
HP_DYSGRAPHIA	33	-0.451195	-1.48558	0.0406977	0.268971	0.570295	2246	tags=36%, list=22%, signal=46%
GOCC_SAGA_TYPE_COMPLEX	17	0.610823	1.75244	0.00199601	0.268997	0.570252	1293	tags=41%, list=12%, signal=47%
GOBP_POSITIVE_REGULATION_OF_CHONDROCYTE_DIFFERENTIATION	15	0.643823	1.75107	0.00835073	0.269182	0.569953	1523	tags=40%, list=15%, signal=47%
HP_HYPERTENSION_ASSOCIATED_WITH_PHEOCHROMOCYTOMA	16	-0.532681	-1.48445	0.0578842	0.27031	0.568138	2180	tags=44%, list=21%, signal=55%
GOBP_ESTABLISHMENT_OF_PROTEIN_LOCALIZATION_TO_MITOCHONDRIAL_MEMBRANE	33	-0.44753	-1.48366	0.0433884	0.271417	0.566363	1400	tags=33%, list=13%, signal=38%
GOMF_PROTEIN_TRANSPORTER_ACTIVITY	33	-0.450495	-1.48326	0.0329457	0.271734	0.565856	341	tags=18%, list=3%, signal=19%
GOBP_REGULATION_OF_TRANSLATIONAL_INITIATION	49	-0.409505	-1.48296	0.0200364	0.271913	0.565569	2695	tags=45%, list=26%, signal=60%
HP_NECK_FLEXOR_WEAKNESS	33	-0.449172	-1.48159	0.0503876	0.273695	0.562734	2394	tags=30%, list=23%, signal=39%
HP_HEMANGIOBLASTOMA	17	-0.538624	-1.48127	0.0493601	0.273883	0.562435	2180	tags=41%, list=21%, signal=52%
HOFMANN_MYELODYSPLASTIC_SYNDROM_LOW_RISK_DN	25	-0.474876	-1.48167	0.0473373	0.273976	0.562287	2472	tags=44%, list=24%, signal=58%
HP_APLASIA_INVOLVING_BONES_OF_THE_EXTREMITIES	17	0.601703	1.73758	0.010395	0.277297	0.557055	327	tags=24%, list=3%, signal=24%
JACKSON_DNMT1_TARGETS_DN	19	0.582351	1.74532	0.0102041	0.277748	0.556349	544	tags=21%, list=5%, signal=22%
REACTOME_TP53_REGULATES_TRANSCRIPTION_OF_CELL_CYCLE_GENES	41	0.482247	1.73633	0.00208768	0.277846	0.556196	2311	tags=51%, list=22%, signal=66%
GOBP_POST_TRANSCRIPTIONAL_REGULATION_OF_GENE_EXPRESSION	296	-0.309311	-1.47885	0.00162075	0.278319	0.555457	1803	tags=25%, list=17%, signal=29%
HP_ABNORMAL_4TH_METACARPAL_MORPHOLOGY	16	-0.5285	-1.47833	0.0509804	0.278478	0.555209	1481	tags=31%, list=14%, signal=36%
BLANCO_MELO_INFLUENZA_A_INFECTION_A594_CELLS_UP	24	-0.483735	-1.47837	0.048913	0.27884	0.554644	1577	tags=38%, list=15%, signal=44%
GOBP_PHOSPHATIDYLINOSITOL_PHOSPHATE_BIOSYNTHETIC_PROCESS	53	0.461012	1.73763	0.00199601	0.280139	0.552626	1365	tags=23%, list=13%, signal=26%
GOCC_RNA_POLYMERASE_COMPLEX	71	-0.385074	-1.47668	0.0156522	0.280895	0.551456	1443	tags=31%, list=14%, signal=36%
HP_HAND_TREMOR	30	-0.458696	-1.47573	0.0445269	0.280957	0.551361	2465	tags=43%, list=24%, signal=57%
HP_ABNORMAL_ASTROCYTE_MORPHOLOGY	36	-0.437854	-1.47684	0.0371094	0.281017	0.551267	2252	tags=42%, list=22%, signal=53%
REACTOME_GLYCOLYSIS	65	-0.380451	-1.47587	0.0158103	0.281159	0.551048	2390	tags=38%, list=23%, signal=50%
REACTOME_CYTOPROTECTION_BY_HMOX1	53	-0.398466	-1.47602	0.0387454	0.281277	0.550866	3243	tags=49%, list=31%, signal=71%
NIKOLSKY_BREAST_CANCER_20Q11_AMPLICON	20	-0.496861	-1.47617	0.0634921	0.28143	0.550629	2574	tags=50%, list=25%, signal=66%
REACTOME_POLYMERASE_SWITCHING_ON_THE_C_STRAND_OF_THE_TELOMERE	15	0.624154	1.73821	0.00840336	0.281617	0.550341	2023	tags=60%, list=19%, signal=74%
CERIBELLI_PROMOTERS_INACTIVE_AND_BOUND_BY_NFY	20	0.585116	1.72935	0.00595238	0.281811	0.550043	495	tags=20%, list=5%, signal=21%
SPIELMAN_LYMPHOBLAST_EUROPEAN_VS_ASIAN_DN	457	-0.297047	-1.47385	0.0015748	0.282063	0.549655	2234	tags=28%, list=21%, signal=34%
KIM_MYC_AMPLIFICATION_TARGETS_UP	134	-0.335619	-1.47469	0.0127505	0.282143	0.549531	1836	tags=29%, list=18%, signal=35%
HP_METAPHYSEAL_CUPPING	15	-0.541196	-1.47436	0.0669291	0.282375	0.549174	1149	tags=33%, list=11%, signal=37%
GOMF_LIGASE_ACTIVITY_FORMING_CARBON_NITROGEN_BONDS	32	-0.447672	-1.47412	0.0460405	0.282415	0.549112	2029	tags=44%, list=19%, signal=54%
GOMF_NUCLEOTIDYLTRANSFERASE_ACTIVITY	101	-0.361322	-1.47345	0.0210158	0.282426	0.549096	1954	tags=32%, list=19%, signal=39%
ROSS_AML_WITH_MLL_FUSIONS	57	-0.397155	-1.47321	0.028463	0.282463	0.549038	1980	tags=30%, list=19%, signal=37%
HP_APLASIA_HYPOPLASIA_OF_THE_THUMB	109	-0.352998	-1.47386	0.0110701	0.282479	0.549014	1191	tags=19%, list=11%, signal=22%
OUELLET_CULTURED_OVARIAN_CANCER_INVASIVE_VS_LMP_UP	53	-0.402497	-1.47473	0.0257937	0.2825	0.548982	1112	tags=26%, list=11%, signal=29%
HP_PERIVENTRICULAR_WHITE_MATTER_HYPERINTENSITIES	18	-0.508824	-1.47262	0.0537849	0.283109	0.548047	2575	tags=56%, list=25%, signal=74%
HP_LOSS_OF_SPEECH	34	-0.43472	-1.47194	0.0373134	0.283182	0.547934	1620	tags=35%, list=16%, signal=42%
REACTOME_PROTEIN_LOCALIZATION	153	-0.334226	-1.4717	0.00524476	0.283269	0.547801	2374	tags=29%, list=23%, signal=38%
GOCC_VESICLE_LUMEN	279	-0.309248	-1.47203	0.0017094	0.283465	0.547501	1234	tags=19%, list=12%, signal=21%
WP_SPHINGOLIPID_METABOLISM_INTEGRATED_PATHWAY	23	-0.484399	-1.4722	0.0555556	0.283533	0.547396	249	tags=17%, list=2%, signal=18%
GENTILE_UV_RESPONSE_CLUSTER_D8	26	0.54108	1.72969	0.00199601	0.283758	0.547052	2858	tags=54%, list=27%, signal=74%
GOLDRATH_HOMEOSTATIC_PROLIFERATION	103	-0.357331	-1.47118	0.0258303	0.283867	0.546885	805	tags=18%, list=8%, signal=20%
OHM_METHYLATED_IN_ADULT_CANCERS	26	0.540116	1.73838	0.00817996	0.284272	0.546265	3789	tags=73%, list=36%, signal=115%
HP_ABNORMALITY_OF_THE_NECK	468	-0.295193	-1.47074	0.0015748	0.28434	0.546162	2297	tags=28%, list=22%, signal=34%
GOBP_REGULATION_OF_DNA_REPAIR	128	0.380377	1.73026	0.00199601	0.285087	0.545023	937	tags=21%, list=9%, signal=23%
GOCC_PERICENTRIC_HETEROCHROMATIN	21	0.562125	1.73267	0.00199601	0.285149	0.544928	309	tags=19%, list=3%, signal=20%
KEGG_STEROID_BIOSYNTHESIS	17	0.591845	1.72496	0.00847458	0.285183	0.544876	1445	tags=53%, list=14%, signal=61%
KEGG_RETINOL_METABOLISM	60	0.44825	1.72702	0.0021978	0.285453	0.544465	1983	tags=40%, list=19%, signal=49%
IWANAGA_CARCINOGENESIS_BY_KRAS_UP	115	0.398605	1.74111	0.00199601	0.286027	0.543593	1103	tags=20%, list=11%, signal=22%
HP_INCREASED_MUSCLE_FATIGUABILITY	15	-0.53688	-1.46961	0.0607843	0.286244	0.543264	1648	tags=40%, list=16%, signal=47%
STEIN_ESRRA_TARGETS_RESPONSIVE_TO_ESTROGEN_DN	32	0.502701	1.72537	0.0127119	0.286852	0.542342	1044	tags=31%, list=10%, signal=35%
KEGG_DNA_REPLICATION	30	0.522109	1.73077	0.00858369	0.286865	0.542323	1296	tags=43%, list=12%, signal=49%
HP_GLOSSOPTOSIS	20	0.5678	1.73858	0.00851064	0.286872	0.542311	2455	tags=50%, list=24%, signal=65%
HP_ABNORMAL_METACARPOPHALANGEAL_JOINT_MORPHOLOGY	17	-0.517954	-1.4688	0.0753564	0.287468	0.54141	1673	tags=35%, list=16%, signal=42%
HP_DELAYED_FINE_MOTOR_DEVELOPMENT	23	0.565616	1.73951	0.00847458	0.287476	0.541399	689	tags=17%, list=7%, signal=19%
HP_DIFFICULTY_CLIMBING_STAIRS	47	-0.417373	-1.46811	0.0333333	0.288458	0.539917	2012	tags=36%, list=19%, signal=45%
WP_SPHINGOLIPID_METABOLISM_OVERVIEW	22	-0.497728	-1.46699	0.0543689	0.289863	0.537807	249	tags=18%, list=2%, signal=19%
GOBP_RESPONSE_TO_CAMP	70	-0.378151	-1.46713	0.0257827	0.289973	0.537643	2694	tags=40%, list=26%, signal=54%
PID_PLK1_PATHWAY	41	-0.425932	-1.46665	0.0535055	0.290155	0.537369	1002	tags=22%, list=10%, signal=24%
HP_ABNORMAL_MALE_URETHRAL_MEATUS_MORPHOLOGY	265	-0.312368	-1.46607	0.0015748	0.290905	0.536249	1826	tags=23%, list=18%, signal=28%
GOBP_ELECTRON_TRANSPORT_CHAIN	146	-0.337047	-1.46472	0.00503356	0.29325	0.532762	1923	tags=28%, list=18%, signal=34%
GOBP_REGULATION_OF_CELLULAR_MACROMOLECULE_BIOSYNTHETIC_PROCESS	293	-0.303084	-1.46353	0.0015748	0.295271	0.529779	1878	tags=25%, list=18%, signal=30%
HP_ABNORMALITY_OF_THUMB_PHALANX	142	-0.338933	-1.46285	0.0034965	0.295821	0.528971	1655	tags=23%, list=16%, signal=26%
GOBP_NUCLEAR_EXPORT	100	-0.353088	-1.46299	0.0106952	0.295947	0.528786	1162	tags=26%, list=11%, signal=29%
HP_ABNORMALITY_OF_THE_URETHRA	301	-0.308119	-1.46247	0.0015748	0.296162	0.528471	1826	tags=24%, list=18%, signal=28%
APRELIKOVA_BRCA1_TARGETS	37	-0.427097	-1.46214	0.0364683	0.296428	0.528081	800	tags=14%, list=8%, signal=15%
HP_TETRAPARESIS	90	-0.356871	-1.46155	0.0217391	0.296769	0.527581	1409	tags=27%, list=14%, signal=31%
PECE_MAMMARY_STEM_CELL_UP	111	-0.348368	-1.46127	0.0253165	0.296836	0.527483	1570	tags=26%, list=15%, signal=30%
LUI_THYROID_CANCER_PAX8_PPARG_DN	40	-0.416166	-1.46163	0.04	0.297055	0.527164	2259	tags=40%, list=22%, signal=51%
PID_SMAD2_3PATHWAY	16	-0.530661	-1.46006	0.086629	0.298916	0.524451	1142	tags=31%, list=11%, signal=35%
HP_OVERRIDING_AORTA	16	-0.541278	-1.45949	0.0612245	0.299145	0.524118	2645	tags=50%, list=25%, signal=67%
REACTOME_MRNA_CAPPING	24	-0.474899	-1.45797	0.0514286	0.299197	0.524043	141	tags=21%, list=1%, signal=21%
GOCC_DNA_REPAIR_COMPLEX	18	-0.510093	-1.45841	0.0643939	0.299206	0.52403	1718	tags=39%, list=17%, signal=46%
GOBP_IMPORT_INTO_NUCLEUS	133	-0.338187	-1.45767	0.0198556	0.299334	0.523844	1051	tags=19%, list=10%, signal=21%
HP_CONGENITAL_ABNORMAL_HAIR_PATTERN	206	-0.317538	-1.45808	0.0034188	0.299406	0.523739	1961	tags=27%, list=19%, signal=33%
REACTOME_SIGNALING_BY_PTK6	47	-0.408658	-1.45872	0.0390335	0.299444	0.523684	1947	tags=34%, list=19%, signal=42%
HP_REDUCED_CONSCIOUSNESS_CONFUSION	327	-0.303459	-1.45913	0.0015748	0.299456	0.523668	2160	tags=30%, list=21%, signal=37%
HP_DERMAL_TRANSLUCENCY	18	-0.503745	-1.4595	0.0618763	0.299552	0.523528	2080	tags=39%, list=20%, signal=49%
GOBP_MITOTIC_SISTER_CHROMATID_SEPARATION	52	-0.40396	-1.45844	0.0277264	0.299564	0.52351	1848	tags=33%, list=18%, signal=40%
HP_VERTICAL_SUPRANUCLEAR_GAZE_PALSY	21	-0.484583	-1.45883	0.0590476	0.299676	0.523349	1885	tags=43%, list=18%, signal=52%
GAVIN_FOXP3_TARGETS_CLUSTER_P6	75	-0.374076	-1.4569	0.0357143	0.300536	0.522103	1176	tags=25%, list=11%, signal=28%
KEGG_SPHINGOLIPID_METABOLISM	34	-0.436337	-1.45665	0.0603113	0.300605	0.522004	2527	tags=38%, list=24%, signal=50%
HP_HOARSE_VOICE	69	-0.375633	-1.45622	0.0168224	0.301026	0.521395	2888	tags=42%, list=28%, signal=58%
TONG_INTERACT_WITH_PTTG1	27	-0.469269	-1.45551	0.0536398	0.302059	0.519908	348	tags=15%, list=3%, signal=15%
REACTOME_MITOTIC_PROPHASE	68	-0.38528	-1.45529	0.0296167	0.302101	0.519848	1649	tags=28%, list=16%, signal=33%
GOBP_MYELOID_DENDRITIC_CELL_ACTIVATION	21	-0.485097	-1.45499	0.0475285	0.302298	0.519565	630	tags=24%, list=6%, signal=25%
GOMF_ORGANIC_ACID_SODIUM_SYMPORTER_ACTIVITY	18	-0.496514	-1.45439	0.066	0.302784	0.518867	2255	tags=39%, list=22%, signal=50%
HP_SMALL_EARLOBE	18	-0.508166	-1.45449	0.0581162	0.303013	0.518539	1952	tags=28%, list=19%, signal=34%
REACTOME_MITOCHONDRIAL_TRNA_AMINOACYLATION	18	-0.516579	-1.454	0.0542056	0.303121	0.518384	2863	tags=67%, list=28%, signal=92%
GOBP_REGULATION_OF_INTRINSIC_APOPTOTIC_SIGNALING_PATHWAY_BY_P53_CLASS_MEDIATOR	22	-0.473782	-1.45344	0.0722656	0.30385	0.51734	1826	tags=41%, list=18%, signal=50%
LI_LUNG_CANCER	40	-0.424077	-1.45227	0.0388889	0.304163	0.516894	2077	tags=35%, list=20%, signal=44%
GOBP_REGULATION_OF_RNA_SPLICING	74	-0.368274	-1.45181	0.0246914	0.304252	0.516767	2348	tags=31%, list=23%, signal=40%
BROWNE_HCMV_INFECTION_10HR_DN	39	-0.426887	-1.45197	0.0475285	0.304349	0.516628	2085	tags=26%, list=20%, signal=32%
JOHANSSON_GLIOMAGENESIS_BY_PDGFB_UP	50	-0.39425	-1.45278	0.0362595	0.304388	0.516572	978	tags=16%, list=9%, signal=18%
GOMF_SYMPORTER_ACTIVITY	67	-0.378565	-1.45295	0.0227273	0.304471	0.516453	2313	tags=36%, list=22%, signal=46%
GOCC_ENDOPLASMIC_RETICULUM_GOLGI_INTERMEDIATE_COMPARTMENT_MEMBRANE	62	-0.38638	-1.4523	0.0192982	0.304529	0.516371	1222	tags=24%, list=12%, signal=27%
FIGUEROA_AML_METHYLATION_CLUSTER_2_UP	27	-0.464042	-1.45241	0.0487805	0.304752	0.516054	897	tags=22%, list=9%, signal=24%
HP_HYPERTHYROIDISM	22	-0.483412	-1.44955	0.0494506	0.308175	0.511203	1201	tags=27%, list=12%, signal=31%
REACTOME_MITOTIC_PROMETAPHASE	175	-0.323303	-1.44968	0.00874126	0.308315	0.511005	1599	tags=25%, list=15%, signal=29%
BYSTRYKH_HEMATOPOIESIS_STEM_CELL_AND_BRAIN_QTL_CIS	41	-0.412157	-1.44855	0.0564663	0.308522	0.510714	1136	tags=20%, list=11%, signal=22%
GOMF_PRE_MRNA_BINDING	15	-0.524016	-1.44873	0.0813492	0.308569	0.510648	2348	tags=53%, list=23%, signal=69%
HP_ABNORMAL_HAIR_PATTERN	237	-0.314112	-1.44881	0.00497512	0.308833	0.510277	1961	tags=27%, list=19%, signal=32%
HP_BROAD_EYEBROW	21	-0.493755	-1.44886	0.0773694	0.309136	0.50985	1952	tags=43%, list=19%, signal=53%
GOBP_POSITIVE_REGULATION_OF_RNA_SPLICING	19	-0.503308	-1.44801	0.0809353	0.309214	0.50974	101	tags=16%, list=1%, signal=16%
GOMF_ACETYLCHOLINE_RECEPTOR_ACTIVITY	20	-0.501014	-1.44681	0.0569745	0.311385	0.506703	2935	tags=50%, list=28%, signal=69%
GOBP_INTEGRATED_STRESS_RESPONSE_SIGNALING	31	-0.439589	-1.44522	0.0555556	0.314264	0.502705	1425	tags=23%, list=14%, signal=26%
GOBP_RESPONSE_TO_MANGANESE_ION	16	-0.512218	-1.44382	0.0755814	0.316838	0.499163	26	tags=13%, list=0%, signal=13%
GOBP_REGULATION_OF_DOUBLE_STRAND_BREAK_REPAIR_VIA_NONHOMOLOGOUS_END_JOINING	15	0.635881	1.71211	0.0101215	0.317503	0.498252	937	tags=40%, list=9%, signal=44%
WP_CLEAR_CELL_RENAL_CELL_CARCINOMA_PATHWAYS	76	-0.36985	-1.44284	0.0226876	0.318486	0.496909	1943	tags=30%, list=19%, signal=37%
GOMF_SECONDARY_ACTIVE_TRANSMEMBRANE_TRANSPORTER_ACTIVITY	126	-0.341838	-1.44188	0.0204082	0.320163	0.494628	2743	tags=37%, list=26%, signal=50%
GOBP_NEGATIVE_REGULATION_OF_PROTEIN_LOCALIZATION_TO_CELL_PERIPHERY	19	0.583568	1.71	0.00798403	0.320378	0.494337	2616	tags=58%, list=25%, signal=77%
KEGG_ENDOCYTOSIS	162	0.368637	1.70791	0.00199601	0.32039	0.494321	2087	tags=31%, list=20%, signal=38%
CROONQUIST_NRAS_SIGNALING_DN	57	-0.382023	-1.44076	0.033275	0.321629	0.492645	1458	tags=32%, list=14%, signal=37%
GOCC_RNA_POLYMERASE_II_HOLOENZYME	50	-0.395122	-1.44091	0.0440367	0.321766	0.492459	827	tags=24%, list=8%, signal=26%
HP_SUPERNUMERARY_TOOTH	29	0.525024	1.7083	0.0021692	0.322294	0.491748	2301	tags=38%, list=22%, signal=49%
GAVIN_FOXP3_TARGETS_CLUSTER_T7	79	-0.359373	-1.43953	0.0364583	0.323962	0.489506	2479	tags=39%, list=24%, signal=51%
PID_NFAT_3PATHWAY	47	-0.399784	-1.43909	0.0460653	0.324059	0.489376	888	tags=17%, list=9%, signal=19%
HOLLEMAN_VINCRISTINE_RESISTANCE_ALL_DN	18	-0.507171	-1.43917	0.0688336	0.324331	0.489012	646	tags=28%, list=6%, signal=30%
GOBP_TRANSCRIPTION_BY_RNA_POLYMERASE_III	26	-0.453413	-1.438	0.0600375	0.32464	0.488598	2252	tags=58%, list=22%, signal=73%
VANTVEER_BREAST_CANCER_BRCA1_UP	22	-0.482913	-1.4385	0.0574713	0.324871	0.488289	2397	tags=45%, list=23%, signal=59%
HP_HAND_MUSCLE_WEAKNESS	33	-0.436925	-1.43808	0.060241	0.324882	0.488275	1299	tags=24%, list=12%, signal=28%
HP_CUPPED_RIBS	18	-0.502841	-1.43743	0.0701403	0.324987	0.488135	2320	tags=33%, list=22%, signal=43%
GOCC_CYTOPLASMIC_STRESS_GRANULE	46	-0.40428	-1.4382	0.0460405	0.325073	0.488019	715	tags=22%, list=7%, signal=23%
LIN_APC_TARGETS	52	-0.392069	-1.4376	0.0285714	0.325075	0.488017	581	tags=15%, list=6%, signal=16%
HP_LEUKOENCEPHALOPATHY	163	-0.322519	-1.43671	0.00339559	0.325653	0.487245	2060	tags=29%, list=20%, signal=35%
GOCC_HISTONE_METHYLTRANSFERASE_COMPLEX	33	-0.438206	-1.43609	0.0496323	0.325679	0.48721	1629	tags=30%, list=16%, signal=36%
KEGG_PROXIMAL_TUBULE_BICARBONATE_RECLAMATION	16	-0.523107	-1.43623	0.0711382	0.325839	0.486997	1752	tags=31%, list=17%, signal=38%
TIEN_INTESTINE_PROBIOTICS_24HR_UP	422	-0.290262	-1.43678	0.0015748	0.32593	0.486875	1009	tags=18%, list=10%, signal=19%
HP_ABNORMAL_POSTERIOR_SEGMENT_IMAGING	26	-0.458843	-1.43569	0.0603113	0.326139	0.486597	1156	tags=27%, list=11%, signal=30%
MA_RAT_AGING_UP	87	-0.356678	-1.43628	0.0311355	0.326175	0.48655	1468	tags=28%, list=14%, signal=32%
ZHU_CMV_ALL_UP	87	-0.358756	-1.43511	0.0241379	0.32696	0.485506	1433	tags=23%, list=14%, signal=26%
GOMF_ATP_DEPENDENT_PROTEIN_FOLDING_CHAPERONE	32	-0.450408	-1.4323	0.0402299	0.332865	0.477732	899	tags=31%, list=9%, signal=34%
GOCC_PHAGOPHORE_ASSEMBLY_SITE_MEMBRANE	15	-0.520823	-1.43127	0.0819367	0.334689	0.475358	1350	tags=27%, list=13%, signal=31%
GOBP_ORGANELLE_DISASSEMBLY	114	-0.341562	-1.42927	0.0157068	0.338675	0.470217	2009	tags=30%, list=19%, signal=37%
HP_RECURRENT_PAROXYSMAL_HEADACHE	17	-0.509268	-1.42809	0.0781818	0.340966	0.467288	2180	tags=41%, list=21%, signal=52%
HP_CLEFT_LIP	133	-0.33173	-1.42781	0.0189983	0.341166	0.467034	1517	tags=21%, list=15%, signal=24%
HP_PROLONGED_BLEEDING_FOLLOWING_PROCEDURE	23	0.540106	1.69879	0.0181818	0.341528	0.466573	907	tags=35%, list=9%, signal=38%
GOBP_POSITIVE_REGULATION_OF_CILIUM_ASSEMBLY	18	0.579424	1.69965	0.0179283	0.341946	0.466043	2689	tags=61%, list=26%, signal=82%
GOCC_MALE_GERM_CELL_NUCLEUS	29	0.522329	1.6975	0.0105485	0.342296	0.465598	960	tags=31%, list=9%, signal=34%
GOBP_NUCLEOSIDE_TRIPHOSPHATE_BIOSYNTHETIC_PROCESS	88	-0.353816	-1.42665	0.0306859	0.343473	0.464107	2393	tags=36%, list=23%, signal=47%
BOUDOUKHA_BOUND_BY_IGF2BP2	77	-0.363273	-1.42602	0.025974	0.343978	0.46347	1702	tags=25%, list=16%, signal=29%
GOMF_PHOSPHOTRANSFERASE_ACTIVITY_FOR_OTHER_SUBSTITUTED_PHOSPHATE_GROUPS	20	-0.48336	-1.42604	0.0661626	0.344407	0.462929	2212	tags=40%, list=21%, signal=51%
HP_ABNORMAL_SENSORY_NERVE_CONDUCTION_VELOCITY	19	-0.496526	-1.42536	0.0773694	0.345046	0.462123	1501	tags=32%, list=14%, signal=37%
GOBP_MITOCHONDRIAL_TRANSMEMBRANE_TRANSPORT	86	-0.354909	-1.42506	0.0251799	0.345262	0.461851	2086	tags=29%, list=20%, signal=36%
WANG_METASTASIS_OF_BREAST_CANCER_ESR1_UP	17	-0.503445	-1.42445	0.0677966	0.345776	0.461205	1192	tags=29%, list=11%, signal=33%
PID_TCR_CALCIUM_PATHWAY	23	-0.461546	-1.42455	0.0747663	0.345994	0.460931	910	tags=26%, list=9%, signal=29%
PID_CDC42_PATHWAY	64	0.43112	1.69524	0.00227273	0.346435	0.460378	2428	tags=42%, list=23%, signal=55%
HP_APLASIA_HYPOPLASIA_OF_FACIAL_BONES	38	-0.414909	-1.42319	0.0644007	0.347745	0.458739	2375	tags=37%, list=23%, signal=48%
GOBP_MITOTIC_SPINDLE_ORGANIZATION	99	-0.346957	-1.42336	0.0191304	0.347835	0.458627	1191	tags=21%, list=11%, signal=24%
SHEN_SMARCA2_TARGETS_UP	289	-0.297648	-1.42266	0.0015748	0.348497	0.457801	2054	tags=30%, list=20%, signal=36%
HP_APLASIA_HYPOPLASIA_OF_THE_UVULA	24	0.533464	1.6843	0.00838574	0.350135	0.455765	1014	tags=17%, list=10%, signal=18%
REACTOME_HSF1_DEPENDENT_TRANSACTIVATION	35	-0.412962	-1.42155	0.0597015	0.350158	0.455736	866	tags=20%, list=8%, signal=22%
BIOCARTA_DEATH_PATHWAY	28	0.521492	1.69004	0.00858369	0.350174	0.455716	1547	tags=39%, list=15%, signal=46%
GOBP_CELLULAR_RESPONSE_TO_GAMMA_RADIATION	23	-0.463514	-1.4216	0.0651769	0.35049	0.455325	497	tags=22%, list=5%, signal=23%
RIZ_ERYTHROID_DIFFERENTIATION_HBZ	21	0.557712	1.67103	0.0121704	0.350635	0.455144	2772	tags=57%, list=27%, signal=78%
REACTOME_SYNTHESIS_OF_PIPS_AT_THE_EARLY_ENDOSOME_MEMBRANE	16	0.585683	1.68693	0.00988142	0.35064	0.455138	327	tags=25%, list=3%, signal=26%
GOBP_PROTEIN_N_LINKED_GLYCOSYLATION_VIA_ASPARAGINE	21	0.551071	1.69193	0.0143443	0.350958	0.454744	1439	tags=38%, list=14%, signal=44%
REACTOME_HOMOLOGY_DIRECTED_REPAIR	83	0.404696	1.69276	0.00199601	0.351151	0.454506	940	tags=22%, list=9%, signal=24%
SCHAEFFER_PROSTATE_DEVELOPMENT_AND_CANCER_BOX4_DN	23	-0.471896	-1.42089	0.0718447	0.351251	0.454382	1835	tags=39%, list=18%, signal=47%
GOCC_VESICLE_COAT	50	-0.385747	-1.42047	0.0318949	0.351339	0.454274	777	tags=14%, list=7%, signal=15%
GOBP_REGULATION_OF_MITOTIC_SISTER_CHROMATID_SEGREGATION	45	-0.404757	-1.42061	0.0460405	0.351465	0.454117	1417	tags=27%, list=14%, signal=31%
GOBP_DNA_METHYLATION	36	0.487755	1.68471	0.00395257	0.351755	0.453759	1913	tags=33%, list=18%, signal=41%
GOBP_RETINAL_GANGLION_CELL_AXON_GUIDANCE	18	0.571801	1.68849	0.0167015	0.351795	0.453711	1899	tags=44%, list=18%, signal=54%
GOBP_POSITIVE_REGULATION_OF_LAMELLIPODIUM_ORGANIZATION	30	0.501648	1.68744	0.00609756	0.351835	0.45366	1664	tags=33%, list=16%, signal=40%
REACTOME_TRANSLATION_OF_SARS_COV_2_STRUCTURAL_PROTEINS	42	0.472063	1.68262	0.00199601	0.35277	0.452509	1439	tags=33%, list=14%, signal=39%
SENGUPTA_NASOPHARYNGEAL_CARCINOMA_WITH_LMP1_DN	96	0.382256	1.6375	0.00226757	0.352851	0.452409	2232	tags=39%, list=21%, signal=49%
HARRIS_BRAIN_CANCER_PROGENITORS	24	0.544704	1.69015	0.0104822	0.352948	0.452289	1994	tags=46%, list=19%, signal=57%
LI_WILMS_TUMOR_ANAPLASTIC_UP	15	0.612957	1.67111	0.011976	0.352963	0.452271	834	tags=40%, list=8%, signal=43%
GOCC_PHOSPHATIDYLINOSITOL_3_KINASE_COMPLEX	27	0.510296	1.63819	0.00806452	0.353054	0.452159	2860	tags=56%, list=27%, signal=76%
REACTOME_EARLY_SARS_COV_2_INFECTION_EVENTS	29	0.508859	1.67361	0.012685	0.353291	0.451867	969	tags=31%, list=9%, signal=34%
HP_PROGRESSIVE_SPASTICITY	22	-0.473017	-1.41938	0.0667939	0.353439	0.451685	1189	tags=32%, list=11%, signal=36%
GOBP_REGULATION_OF_DOUBLE_STRAND_BREAK_REPAIR	78	0.405564	1.68505	0.00199601	0.353559	0.451538	1082	tags=24%, list=10%, signal=27%
GOBP_CYTOSKELETON_DEPENDENT_CYTOKINESIS	83	0.404134	1.67438	0.00199601	0.353632	0.451449	1092	tags=24%, list=10%, signal=27%
HP_URINARY_URGENCY	37	0.47676	1.6716	0.00226757	0.354169	0.450789	543	tags=22%, list=5%, signal=23%
GOBP_PROTEIN_N_LINKED_GLYCOSYLATION	60	0.419285	1.63842	0.00453515	0.354334	0.450587	1864	tags=32%, list=18%, signal=38%
HP_THYROIDITIS	37	0.478754	1.6724	0.00220264	0.354451	0.450444	1726	tags=38%, list=17%, signal=45%
EGUCHI_CELL_CYCLE_RB1_TARGETS	22	0.54072	1.68115	0.0145228	0.354481	0.450407	1113	tags=36%, list=11%, signal=41%
BIOCARTA_FAS_PATHWAY	30	0.503744	1.66563	0.00652174	0.35478	0.450041	1661	tags=40%, list=16%, signal=47%
GOBP_CELLULAR_RESPONSE_TO_DSRNA	15	0.59084	1.67478	0.012685	0.355172	0.449562	1593	tags=47%, list=15%, signal=55%
BIOCARTA_CASPASE_PATHWAY	22	0.534423	1.63876	0.0269151	0.355208	0.449518	1473	tags=41%, list=14%, signal=48%
BROWNE_HCMV_INFECTION_1HR_UP	37	0.469443	1.63903	0.00635593	0.356493	0.447949	1730	tags=30%, list=17%, signal=36%
GOCC_KINETOCHORE_MICROTUBULE	17	0.578195	1.66589	0.0142857	0.356518	0.447918	416	tags=29%, list=4%, signal=31%
GOBP_REGULATION_OF_EPIDERMAL_GROWTH_FACTOR_ACTIVATED_RECEPTOR_ACTIVITY	25	0.512362	1.63957	0.011236	0.356952	0.44739	800	tags=28%, list=8%, signal=30%
GOBP_MITOTIC_CYTOKINESIS	71	0.409796	1.63533	0.00437637	0.356956	0.447386	1092	tags=25%, list=10%, signal=28%
WP_ENDOCHONDRAL_OSSIFICATION	55	0.433001	1.66743	0.004329	0.35702	0.447308	1786	tags=29%, list=17%, signal=35%
GOBP_REGULATION_OF_CENTROSOME_CYCLE	39	0.472446	1.67505	0.010989	0.357098	0.447213	830	tags=28%, list=8%, signal=31%
WENG_POR_TARGETS_LIVER_UP	38	0.475642	1.67589	0.00431965	0.357279	0.446992	2307	tags=34%, list=22%, signal=44%
ZHANG_INTERFERON_RESPONSE	16	0.575027	1.6682	0.0240964	0.357325	0.446937	2334	tags=50%, list=22%, signal=64%
HP_COMBINED_IMMUNODEFICIENCY	28	0.511969	1.66146	0.0163934	0.357389	0.446859	1119	tags=21%, list=11%, signal=24%
PID_WNT_CANONICAL_PATHWAY	17	0.5877	1.66638	0.0124481	0.35748	0.446748	1297	tags=35%, list=12%, signal=40%
GOBP_NEGATIVE_REGULATION_OF_B_CELL_ACTIVATION	22	0.542852	1.64234	0.0105708	0.357493	0.446733	1656	tags=32%, list=16%, signal=38%
ABE_VEGFA_TARGETS_2HR	24	0.532973	1.67756	0.00622407	0.357551	0.446662	2565	tags=54%, list=25%, signal=72%
HP_PSORIASIFORM_DERMATITIS	20	0.5522	1.67927	0.0137795	0.357673	0.446514	566	tags=20%, list=5%, signal=21%
BOYAULT_LIVER_CANCER_SUBCLASS_G23_UP	39	0.480273	1.67839	0.00211416	0.357775	0.44639	1439	tags=31%, list=14%, signal=36%
HP_ABNORMAL_ILEUM_MORPHOLOGY	31	0.500063	1.64361	0.00854701	0.358174	0.445906	1054	tags=19%, list=10%, signal=21%
GOCC_FLEMMING_BODY	24	0.53364	1.66203	0.00860215	0.358204	0.44587	1056	tags=29%, list=10%, signal=32%
TANG_SENESCENCE_TP53_TARGETS_DN	46	0.437821	1.63414	0.00681818	0.358261	0.4458	965	tags=28%, list=9%, signal=31%
VALK_AML_CLUSTER_2	16	-0.504208	-1.41704	0.082397	0.358633	0.445349	3089	tags=50%, list=30%, signal=71%
GOBP_PIGMENT_CELL_DIFFERENTIATION	28	0.494558	1.63967	0.00840336	0.358764	0.445191	1236	tags=29%, list=12%, signal=32%
GOBP_POSITIVE_REGULATION_OF_TELOMERE_CAPPING	15	0.597096	1.67613	0.0178218	0.359196	0.444668	2587	tags=53%, list=25%, signal=71%
REACTOME_IRS_MEDIATED_SIGNALLING	40	0.458017	1.64239	0.012685	0.359455	0.444355	2823	tags=45%, list=27%, signal=62%
GOBP_LONG_TERM_MEMORY	28	0.513574	1.66242	0.00862069	0.359619	0.444158	2512	tags=46%, list=24%, signal=61%
FIGUEROA_AML_METHYLATION_CLUSTER_5_DN	29	0.492928	1.64445	0.0125261	0.35999	0.44371	3416	tags=55%, list=33%, signal=82%
HP_FIBULAR_HYPOPLASIA	18	0.567026	1.64373	0.0151188	0.360086	0.443593	941	tags=39%, list=9%, signal=43%
REACTOME_EXTENSION_OF_TELOMERES	34	0.48511	1.66306	0.00911162	0.360178	0.443483	940	tags=32%, list=9%, signal=35%
SU_PANCREAS	28	0.509404	1.6398	0.00873363	0.360502	0.443092	3402	tags=71%, list=33%, signal=106%
HP_HIP_CONTRACTURE	37	0.477584	1.64048	0.0110132	0.360684	0.442873	1263	tags=24%, list=12%, signal=28%
HP_LIMITED_HIP_MOVEMENT	48	0.446972	1.6563	0.00214133	0.361121	0.442347	1263	tags=25%, list=12%, signal=28%
HP_ATROPHY_DEGENERATION_INVOLVING_THE_SPINAL_CORD	17	0.571801	1.64462	0.0212314	0.361703	0.441647	316	tags=18%, list=3%, signal=18%
HP_ADENOMATOUS_COLONIC_POLYPOSIS	15	-0.51698	-1.41544	0.0982318	0.361891	0.441422	3236	tags=60%, list=31%, signal=87%
HP_OVERLAPPING_FINGERS	21	0.539507	1.6527	0.0208768	0.362423	0.440785	88	tags=10%, list=1%, signal=10%
HP_DISTAL_ARTHROGRYPOSIS	16	0.567541	1.6318	0.0300601	0.3631	0.439973	622	tags=13%, list=6%, signal=13%
WP_ENDOCHONDRAL_OSSIFICATION_WITH_SKELETAL_DYSPLASIAS	55	0.433001	1.6564	0.00445434	0.363176	0.439883	1786	tags=29%, list=17%, signal=35%
REACTOME_TP53_REGULATES_TRANSCRIPTION_OF_ADDITIONAL_CELL_CYCLE_GENES_WHOSE_EXACT_ROLE_IN_THE_P53_PATHWAY_REMAIN_UNCERTAIN	15	0.591803	1.64469	0.0042735	0.363708	0.439247	2246	tags=60%, list=22%, signal=76%
HP_ANGIOFIBROMAS	23	-0.467739	-1.41442	0.0773481	0.363865	0.439059	2136	tags=39%, list=21%, signal=49%
GOBP_PEPTIDYL_CYSTEINE_MODIFICATION	30	0.488844	1.65292	0.00655022	0.36411	0.438768	2786	tags=57%, list=27%, signal=77%
GOBP_SYNAPTIC_VESICLE_LUMEN_ACIDIFICATION	15	0.596219	1.65356	0.0194384	0.364509	0.438292	1004	tags=40%, list=10%, signal=44%
GOMF_TRANSFERASE_ACTIVITY_TRANSFERRING_NITROGENOUS_GROUPS	20	0.545961	1.64511	0.00623701	0.364682	0.438086	1343	tags=35%, list=13%, signal=40%
GOCC_GOLGI_CISTERNA	84	-0.347014	-1.41379	0.032491	0.364823	0.437918	2055	tags=35%, list=20%, signal=43%
REACTOME_RHO_GTPASES_ACTIVATE_WASPS_AND_WAVES	32	0.486637	1.65031	0.00623701	0.36503	0.437671	976	tags=25%, list=9%, signal=28%
CAIRO_HEPATOBLASTOMA_CLASSES_DN	152	0.36127	1.65803	0.00199601	0.365198	0.437472	2335	tags=34%, list=22%, signal=43%
HP_INFLAMMATION_OF_THE_LARGE_INTESTINE	63	0.420034	1.64642	0.00222717	0.365258	0.437401	2438	tags=38%, list=23%, signal=49%
GOBP_DNA_REPLICATION	187	0.356093	1.65097	0.00199601	0.365313	0.437334	1058	tags=23%, list=10%, signal=25%
GOBP_NEGATIVE_REGULATION_OF_ORGANELLE_ASSEMBLY	30	0.50093	1.6565	0.00847458	0.36536	0.437279	1440	tags=23%, list=14%, signal=27%
GOBP_DEVELOPMENTAL_PIGMENTATION	33	0.471255	1.63027	0.002079	0.365715	0.436857	1236	tags=24%, list=12%, signal=27%
HP_APLASIA_HYPOPLASIA_OF_THE_FIBULA	19	0.561427	1.64542	0.0209205	0.365906	0.43663	941	tags=37%, list=9%, signal=40%
GOMF_NADPLUS_PROTEIN_ADP_RIBOSYLTRANSFERASE_ACTIVITY	15	0.587344	1.65378	0.0205339	0.366419	0.436022	3658	tags=60%, list=35%, signal=92%
GOBP_PROTEIN_LOCALIZATION_TO_ENDOSOME	22	0.540002	1.64664	0.0170213	0.366852	0.435509	2145	tags=45%, list=21%, signal=57%
HP_ABNORMAL_ENZYME_COENZYME_ACTIVITY	450	-0.28495	-1.41275	0.0015748	0.366905	0.435446	2123	tags=27%, list=20%, signal=32%
GOBP_ESTROGEN_METABOLIC_PROCESS	37	0.474661	1.65657	0.0197368	0.367559	0.434673	2654	tags=49%, list=25%, signal=65%
GOBP_REGULATION_OF_SPINDLE_ASSEMBLY	28	0.500199	1.6477	0.00631579	0.368364	0.433722	288	tags=21%, list=3%, signal=22%
HP_FOCAL_NON_MOTOR_SEIZURE	23	0.52364	1.64686	0.00892857	0.36846	0.43361	1013	tags=22%, list=10%, signal=24%
REACTOME_TRANSCRIPTION_OF_E2F_TARGETS_UNDER_NEGATIVE_CONTROL_BY_P107_RBL1_AND_P130_RBL2_IN_COMPLEX_WITH_HDAC1	15	0.597082	1.64817	0.0191898	0.369239	0.432692	1395	tags=47%, list=13%, signal=54%
REACTOME_TELOMERE_C_STRAND_LAGGING_STRAND_SYNTHESIS	23	0.521498	1.627	0.0140845	0.371615	0.429907	1296	tags=48%, list=12%, signal=55%
GOBP_CYTOKINESIS	138	0.360299	1.62751	0.00199601	0.372027	0.429425	1110	tags=21%, list=11%, signal=23%
GOCC_NUCLEAR_SPECK	231	-0.305916	-1.41027	0.00794913	0.37253	0.428839	752	tags=15%, list=7%, signal=16%
GOCC_ROUGH_ENDOPLASMIC_RETICULUM_MEMBRANE	16	-0.513343	-1.40987	0.0888031	0.373079	0.428199	204	tags=19%, list=2%, signal=19%
HP_ABNORMAL_MORPHOLOGY_OF_THE_CHOROIDAL_VASCULATURE	18	0.552603	1.62541	0.0120724	0.374267	0.426818	2978	tags=50%, list=29%, signal=70%
HERNANDEZ_ABERRANT_MITOSIS_BY_DOCETACEL_4NM_UP	17	0.562421	1.62443	0.0251572	0.375466	0.425429	1645	tags=35%, list=16%, signal=42%
BIOCARTA_VDR_PATHWAY	23	-0.461009	-1.4083	0.0608856	0.376378	0.424376	850	tags=26%, list=8%, signal=28%
TIEN_INTESTINE_PROBIOTICS_2HR_UP	25	-0.448172	-1.40775	0.0756458	0.376757	0.423939	845	tags=24%, list=8%, signal=26%
LI_DCP2_BOUND_MRNA	64	-0.364513	-1.40791	0.0496183	0.376863	0.423817	717	tags=16%, list=7%, signal=17%
CHANDRAN_METASTASIS_TOP50_DN	27	-0.431563	-1.40702	0.0745098	0.377997	0.422511	1986	tags=37%, list=19%, signal=46%
GOBP_SPERM_EGG_RECOGNITION	33	-0.422237	-1.40671	0.0580524	0.378247	0.422225	2150	tags=36%, list=21%, signal=46%
REACTOME_INSULIN_RECEPTOR_SIGNALLING_CASCADE	46	0.442945	1.62221	0.00904977	0.37833	0.422129	2823	tags=43%, list=27%, signal=59%
FARMER_BREAST_CANCER_CLUSTER_2	28	0.501545	1.62275	0.0193133	0.378672	0.421737	520	tags=18%, list=5%, signal=19%
RICKMAN_METASTASIS_UP	190	-0.308153	-1.40586	0.01	0.379835	0.420405	2296	tags=31%, list=22%, signal=39%
GOBP_PLACENTA_BLOOD_VESSEL_DEVELOPMENT	22	-0.463745	-1.40567	0.0752033	0.379839	0.4204	2015	tags=41%, list=19%, signal=51%
HP_ABNORMAL_NERVE_CONDUCTION_VELOCITY	83	-0.348863	-1.40531	0.0268714	0.380271	0.419907	1501	tags=25%, list=14%, signal=29%
GOBP_VIRAL_TRANSCRIPTION	39	-0.410484	-1.4049	0.059501	0.380851	0.419245	615	tags=21%, list=6%, signal=22%
GOMF_TBP_CLASS_PROTEIN_BINDING	16	-0.496884	-1.40397	0.0953307	0.381717	0.418259	95	tags=19%, list=1%, signal=19%
REACTOME_SIGNALING_BY_INSULIN_RECEPTOR	74	0.399322	1.62034	0.00438597	0.381985	0.417953	2271	tags=34%, list=22%, signal=43%
HP_ABNORMALITY_OF_THE_MUSCULATURE_OF_THE_UPPER_LIMBS	179	-0.313355	-1.40423	0.0121528	0.382022	0.417912	1513	tags=21%, list=15%, signal=24%
HP_KETONURIA	26	-0.45528	-1.40399	0.090566	0.382182	0.41773	2418	tags=42%, list=23%, signal=55%
CARRILLOREIXACH_MRS3_VS_LOWER_RISK_HEPATOBLASTOMA_UP	29	-0.446402	-1.4029	0.0930233	0.383941	0.415735	860	tags=24%, list=8%, signal=26%
GOMF_SNAP_RECEPTOR_ACTIVITY	32	-0.429734	-1.4009	0.0905797	0.386006	0.413406	1121	tags=19%, list=11%, signal=21%
HP_INAPPROPRIATE_LAUGHTER	19	-0.482973	-1.40065	0.077821	0.386156	0.413237	3502	tags=63%, list=34%, signal=95%
SCHUHMACHER_MYC_TARGETS_UP	59	-0.382432	-1.40095	0.0445269	0.386373	0.412993	2037	tags=37%, list=20%, signal=46%
HP_INTESTINAL_POLYP	59	-0.373633	-1.4011	0.039783	0.386483	0.41287	2402	tags=36%, list=23%, signal=46%
BERENJENO_TRANSFORMED_BY_RHOA_UP	394	-0.286848	-1.4013	0.0015748	0.386497	0.412854	1481	tags=22%, list=14%, signal=25%
DELLA_RESPONSE_TO_TSA_AND_BUTYRATE	18	-0.48399	-1.40134	0.0787546	0.386853	0.412454	1600	tags=28%, list=15%, signal=33%
GOBP_BLASTOCYST_GROWTH	15	-0.511065	-1.40138	0.0992218	0.387254	0.412004	413	tags=20%, list=4%, signal=21%
HP_HYPERVENTILATION	19	-0.483271	-1.39987	0.0837989	0.387662	0.411546	2935	tags=53%, list=28%, signal=73%
BIOCARTA_GSK3_PATHWAY	20	0.53253	1.61745	0.023622	0.389349	0.409661	1464	tags=40%, list=14%, signal=46%
BIOCARTA_NUCLEARRS_PATHWAY	33	-0.417881	-1.39884	0.0655738	0.389428	0.409573	1262	tags=24%, list=12%, signal=27%
HP_ABNORMAL_LOCALIZATION_OF_KIDNEY	142	-0.321018	-1.39889	0.00892857	0.389774	0.409187	947	tags=16%, list=9%, signal=18%
WP_OSTEOBLAST_DIFFERENTIATION_AND_RELATED_DISEASES	101	0.375331	1.61454	0.00477327	0.390682	0.408177	3410	tags=47%, list=33%, signal=69%
GOBP_STEROL_BIOSYNTHETIC_PROCESS	54	0.427317	1.61511	0.00904977	0.3909	0.407935	2011	tags=37%, list=19%, signal=46%
PLASARI_NFIC_TARGETS_BASAL_DN	17	0.552333	1.61552	0.0368852	0.391765	0.406975	1755	tags=35%, list=17%, signal=42%
GOBP_UBIQUITIN_DEPENDENT_ERAD_PATHWAY	72	-0.359838	-1.39746	0.0450281	0.392412	0.406258	239	tags=11%, list=2%, signal=11%
GOBP_REGULATION_OF_SISTER_CHROMATID_SEGREGATION	86	-0.344281	-1.397	0.0342857	0.39261	0.406039	1893	tags=30%, list=18%, signal=37%
GOBP_NUCLEIC_ACID_PHOSPHODIESTER_BOND_HYDROLYSIS	121	-0.332991	-1.39705	0.0207612	0.392951	0.405662	2111	tags=35%, list=20%, signal=43%
GOBP_REGULATION_OF_MRNA_PROCESSING	56	-0.368326	-1.39648	0.0390764	0.393345	0.405227	1162	tags=23%, list=11%, signal=26%
REACTOME_MATURATION_OF_SARS_COV_2_SPIKE_PROTEIN	27	0.495458	1.61566	0.0182927	0.393366	0.405204	1016	tags=26%, list=10%, signal=29%
REACTOME_PI_METABOLISM	75	0.399587	1.61242	0.00442478	0.395347	0.403022	1365	tags=21%, list=13%, signal=24%
GOBP_CORPUS_CALLOSUM_DEVELOPMENT	19	-0.478189	-1.39541	0.0975143	0.395616	0.402726	1628	tags=32%, list=16%, signal=37%
HP_PROMINENT_DIGIT_PAD	17	0.563665	1.61162	0.0188679	0.395994	0.402312	645	tags=24%, list=6%, signal=25%
SANA_RESPONSE_TO_IFNG_DN	67	-0.364136	-1.39476	0.0337711	0.396867	0.401355	1888	tags=30%, list=18%, signal=36%
LOCKWOOD_AMPLIFIED_IN_LUNG_CANCER	152	-0.31464	-1.39453	0.0157618	0.396971	0.401241	2166	tags=33%, list=21%, signal=41%
DAIRKEE_CANCER_PRONE_RESPONSE_BPA_E2	97	-0.338958	-1.39404	0.0295652	0.39772	0.400422	306	tags=12%, list=3%, signal=13%
HP_DELAYED_ERUPTION_OF_PERMANENT_TEETH	24	0.504901	1.6103	0.0262626	0.398109	0.399998	1054	tags=33%, list=10%, signal=37%
WOOD_EBV_EBNA1_TARGETS_DN	41	0.451684	1.60834	0.00628931	0.398758	0.39929	1836	tags=29%, list=18%, signal=35%
GOBP_NEGATIVE_REGULATION_OF_TELOMERE_MAINTENANCE	18	0.560567	1.60944	0.0364026	0.39901	0.399016	1037	tags=22%, list=10%, signal=25%
GOMF_LIPID_TRANSPORTER_ACTIVITY	111	-0.328824	-1.39311	0.0223048	0.399587	0.398389	1820	tags=23%, list=17%, signal=27%
NGUYEN_NOTCH1_TARGETS_UP	25	-0.452636	-1.39256	0.0880626	0.399878	0.398073	1418	tags=24%, list=14%, signal=28%
REACTOME_INTERFERON_SIGNALING	161	-0.316985	-1.39268	0.019573	0.400099	0.397833	1436	tags=22%, list=14%, signal=25%
DELACROIX_RAR_TARGETS_DN	16	0.571962	1.60665	0.032	0.400118	0.397812	1342	tags=38%, list=13%, signal=43%
HP_VISUAL_HALLUCINATIONS	18	0.555066	1.60592	0.034188	0.400576	0.397316	2177	tags=67%, list=21%, signal=84%
GOBP_TELOMERE_CAPPING	28	0.484594	1.60838	0.0148305	0.400652	0.397232	2587	tags=39%, list=25%, signal=52%
HP_ALOPECIA_OF_SCALP	30	0.483997	1.60693	0.00865801	0.401158	0.396684	490	tags=17%, list=5%, signal=17%
GOBP_MYELOID_DENDRITIC_CELL_DIFFERENTIATION	15	-0.510485	-1.39087	0.114173	0.402136	0.395627	630	tags=27%, list=6%, signal=28%
HP_IMPAIRED_PAIN_SENSATION	48	-0.391034	-1.39095	0.0579151	0.402445	0.395294	1215	tags=23%, list=12%, signal=26%
HP_NEOPLASM_OF_FATTY_TISSUE	27	-0.441691	-1.3912	0.0809717	0.402821	0.394888	646	tags=22%, list=6%, signal=24%
GOBP_POSITIVE_REGULATION_OF_GLYCOLYTIC_PROCESS	17	-0.493471	-1.39099	0.0833333	0.402838	0.394869	1943	tags=41%, list=19%, signal=51%
GOBP_CYTOCHROME_COMPLEX_ASSEMBLY	31	-0.42203	-1.39018	0.0784671	0.403389	0.394276	4021	tags=77%, list=39%, signal=126%
WP_HOSTPATHOGEN_INTERACTION_OF_HUMAN_CORONAVIRUSES_AUTOPHAGY	18	0.54578	1.60439	0.0258065	0.403562	0.39409	523	tags=17%, list=5%, signal=18%
REACTOME_TRANSPORT_OF_INORGANIC_CATIONS_ANIONS_AND_AMINO_ACIDS_OLIGOPEPTIDES	55	-0.377429	-1.38948	0.0432331	0.40475	0.392813	2074	tags=36%, list=20%, signal=45%
GOCC_TRANS_GOLGI_NETWORK_MEMBRANE	67	-0.354155	-1.38863	0.0477064	0.405983	0.391493	1674	tags=25%, list=16%, signal=30%
HP_NEOPLASM_OF_THE_GENITOURINARY_TRACT	190	-0.306554	-1.38809	0.0197487	0.406378	0.39107	2423	tags=32%, list=23%, signal=41%
GOBP_ENDOPLASMIC_RETICULUM_TO_CYTOSOL_TRANSPORT	25	-0.443021	-1.38866	0.0759013	0.406431	0.391013	236	tags=16%, list=2%, signal=16%
REACTOME_METABOLISM_OF_AMINE_DERIVED_HORMONES	15	-0.513232	-1.3882	0.0892857	0.406581	0.390853	3146	tags=47%, list=30%, signal=67%
HP_HEPATITIS	64	0.406355	1.60275	0.0104167	0.406687	0.39074	1566	tags=27%, list=15%, signal=31%
GOBP_NUCLEAR_MEMBRANE_ORGANIZATION	30	0.472754	1.60023	0.0141414	0.406969	0.390439	943	tags=30%, list=9%, signal=33%
POMEROY_MEDULLOBLASTOMA_DESMOPLASIC_VS_CLASSIC_DN	46	-0.390272	-1.38732	0.0582707	0.407903	0.389444	1631	tags=24%, list=16%, signal=28%
GOBP_GENERATION_OF_PRECURSOR_METABOLITES_AND_ENERGY	404	-0.283218	-1.38709	0.00164474	0.407996	0.389344	2180	tags=28%, list=21%, signal=35%
GOBP_POSITIVE_REGULATION_OF_PATHWAY_RESTRICTED_SMAD_PROTEIN_PHOSPHORYLATION	33	0.464898	1.60041	0.021322	0.408333	0.388985	3360	tags=48%, list=32%, signal=71%
GOBP_REPLICATION_FORK_PROCESSING	26	0.502887	1.60073	0.0258065	0.409209	0.388055	842	tags=31%, list=8%, signal=33%
MASRI_RESISTANCE_TO_TAMOXIFEN_AND_AROMATASE_INHIBITORS_UP	18	0.548464	1.59826	0.0199601	0.409579	0.387662	2653	tags=56%, list=25%, signal=74%
GOBP_MAINTENANCE_OF_BLOOD_BRAIN_BARRIER	24	0.496005	1.59871	0.0257426	0.409954	0.387265	2113	tags=46%, list=20%, signal=57%
GOBP_REGULATION_OF_CELL_PROJECTION_ASSEMBLY	145	0.356475	1.60108	0.00199601	0.410111	0.387099	2563	tags=35%, list=25%, signal=46%
GOBP_REGULATION_OF_AMYLOID_FIBRIL_FORMATION	15	0.581756	1.5969	0.0230126	0.410215	0.386988	901	tags=40%, list=9%, signal=44%
HP_IMPAIRED_SMOOTH_PURSUIT	33	-0.420423	-1.38506	0.0749064	0.410698	0.386478	1427	tags=30%, list=14%, signal=35%
HP_ACQUIRED_ABNORMAL_HAIR_PATTERN	28	-0.431426	-1.38583	0.0670498	0.410765	0.386406	731	tags=25%, list=7%, signal=27%
GOBP_RECEPTOR_RECYCLING	37	-0.400152	-1.38484	0.0690979	0.410784	0.386386	1448	tags=32%, list=14%, signal=38%
KIM_ALL_DISORDERS_CALB1_CORR_UP	419	-0.282026	-1.38561	0.00482315	0.4108	0.38637	2199	tags=28%, list=21%, signal=35%
GOMF_ACTIVE_TRANSMEMBRANE_TRANSPORTER_ACTIVITY	260	-0.293209	-1.38514	0.0112179	0.410986	0.386172	2743	tags=37%, list=26%, signal=48%
REACTOME_SIGNALING_BY_FGFR	65	-0.360203	-1.38518	0.0442308	0.411384	0.385752	544	tags=12%, list=5%, signal=13%
GOBP_POSITIVE_REGULATION_OF_DNA_METABOLIC_PROCESS	204	0.333362	1.59694	0.00199601	0.412053	0.385047	2615	tags=38%, list=25%, signal=50%
HP_ABNORMAL_CIRCULATING_FATTY_ACID_ANION_CONCENTRATION	30	-0.42921	-1.38384	0.0740741	0.412891	0.384165	2418	tags=40%, list=23%, signal=52%
SPIELMAN_LYMPHOBLAST_EUROPEAN_VS_ASIAN_UP	365	-0.284252	-1.3828	0.00330033	0.415176	0.381768	1739	tags=23%, list=17%, signal=27%
KEGG_GALACTOSE_METABOLISM	25	-0.447091	-1.38235	0.0711462	0.41585	0.381063	2055	tags=40%, list=20%, signal=50%
REACTOME_HIV_TRANSCRIPTION_INITIATION	36	-0.408756	-1.38186	0.0469043	0.416151	0.380749	462	tags=19%, list=4%, signal=20%
WP_17Q12_COPY_NUMBER_VARIATION_SYNDROME	56	-0.3711	-1.38152	0.0554562	0.416568	0.380314	1789	tags=29%, list=17%, signal=34%
HP_TYPIFIED_BY_INCOMPLETE_PENETRANCE	94	-0.332927	-1.38188	0.032316	0.416602	0.380279	2465	tags=31%, list=24%, signal=40%
GOCC_LATE_ENDOSOME	215	0.335833	1.59396	0.00199601	0.417828	0.379002	2295	tags=28%, list=22%, signal=35%
GOCC_ACROSOMAL_MEMBRANE	20	-0.469397	-1.38064	0.112016	0.418345	0.378466	3032	tags=50%, list=29%, signal=70%
GOBP_SURFACTANT_HOMEOSTASIS	15	0.568534	1.59266	0.0360934	0.42023	0.376513	3258	tags=53%, list=31%, signal=78%
RIZ_ERYTHROID_DIFFERENTIATION	63	0.410127	1.59181	0.0045045	0.421092	0.375623	1044	tags=24%, list=10%, signal=26%
HP_RELATIVE_MACROCEPHALY	43	-0.390469	-1.37909	0.0702811	0.422045	0.374641	2367	tags=37%, list=23%, signal=48%
STARK_HYPPOCAMPUS_22Q11_DELETION_UP	34	0.458646	1.59029	0.0238095	0.422246	0.374435	2166	tags=41%, list=21%, signal=52%
HP_WRITER_S_CRAMP	15	-0.501815	-1.37786	0.113281	0.423284	0.373368	1924	tags=40%, list=18%, signal=49%
GOBP_POSITIVE_REGULATION_OF_PATTERN_RECOGNITION_RECEPTOR_SIGNALING_PATHWAY	30	0.475734	1.59046	0.0168776	0.423521	0.373125	2187	tags=50%, list=21%, signal=63%
GOBP_POSITIVE_REGULATION_OF_MITOTIC_CELL_CYCLE_PHASE_TRANSITION	77	-0.346983	-1.37795	0.038817	0.423534	0.373112	642	tags=16%, list=6%, signal=16%
GOMF_MIRNA_BINDING	15	-0.498081	-1.37802	0.109641	0.423885	0.372752	1389	tags=40%, list=13%, signal=46%
HP_INCREASED_SERUM_PYRUVATE	44	-0.386823	-1.37817	0.0744879	0.423983	0.372651	2261	tags=41%, list=22%, signal=52%
PROVENZANI_METASTASIS_DN	113	-0.329276	-1.37635	0.0309654	0.425788	0.370807	1555	tags=22%, list=15%, signal=26%
PAL_PRMT5_TARGETS_DN	22	-0.456601	-1.37637	0.102	0.426248	0.370338	2519	tags=41%, list=24%, signal=54%
LEE_CALORIE_RESTRICTION_MUSCLE_UP	37	-0.406685	-1.37645	0.0788462	0.426545	0.370035	2046	tags=27%, list=20%, signal=34%
REACTOME_FOXO_MEDIATED_TRANSCRIPTION_OF_CELL_CYCLE_GENES	17	0.545299	1.58813	0.0227743	0.426978	0.369595	1664	tags=41%, list=16%, signal=49%
GOMF_ACETYLTRANSFERASE_ACTIVITY	70	-0.355838	-1.37514	0.0392857	0.428555	0.367993	2042	tags=33%, list=20%, signal=41%
SAKAI_TUMOR_INFILTRATING_MONOCYTES_DN	63	-0.360777	-1.37448	0.0527273	0.428798	0.367747	1343	tags=27%, list=13%, signal=31%
REACTOME_VITAMIN_B5_PANTOTHENATE_METABOLISM	16	-0.493638	-1.3745	0.0944558	0.429267	0.367273	782	tags=25%, list=8%, signal=27%
BYSTROEM_CORRELATED_WITH_IL5_UP	35	-0.409639	-1.37411	0.0660714	0.42931	0.367229	1234	tags=29%, list=12%, signal=32%
GOBP_GLYCEROL_ETHER_METABOLIC_PROCESS	15	-0.502454	-1.37456	0.113546	0.429641	0.366894	1609	tags=40%, list=15%, signal=47%
GOBP_REGULATION_OF_DOUBLE_STRAND_BREAK_REPAIR_VIA_HOMOLOGOUS_RECOMBINATION	39	0.452424	1.58529	0.0130435	0.430919	0.365604	2354	tags=38%, list=23%, signal=50%
HP_ABNORMALITY_OF_JAW_MUSCLES	15	0.571028	1.58533	0.028866	0.432712	0.363801	0	tags=7%, list=0%, signal=7%
GOBP_REGULATION_OF_ALCOHOL_BIOSYNTHETIC_PROCESS	40	0.442407	1.58558	0.0128755	0.43371	0.3628	2616	tags=45%, list=25%, signal=60%
AMIT_EGF_RESPONSE_60_HELA	38	0.444082	1.58352	0.0123203	0.434939	0.361572	859	tags=24%, list=8%, signal=26%
GOBP_NCRNA_METABOLIC_PROCESS	289	-0.289383	-1.37184	0.0114007	0.435009	0.361501	1901	tags=26%, list=18%, signal=31%
CHICAS_RB1_TARGETS_LOW_SERUM	62	-0.361538	-1.37135	0.0659341	0.435836	0.360677	556	tags=16%, list=5%, signal=17%
GOCC_REPLICATION_FORK	47	0.433133	1.57919	0.012766	0.436211	0.360303	1621	tags=32%, list=16%, signal=38%
GOMF_SYNTAXIN_1_BINDING	18	0.536789	1.57938	0.0286344	0.437537	0.358985	2349	tags=50%, list=23%, signal=64%
WEIGEL_OXIDATIVE_STRESS_RESPONSE	29	0.483221	1.58036	0.0228216	0.437951	0.358574	3517	tags=62%, list=34%, signal=93%
HP_ABNORMAL_CIRCULATING_RENIN	21	0.518042	1.57967	0.0194805	0.438341	0.358188	2315	tags=43%, list=22%, signal=55%
REACTOME_DNA_DOUBLE_STRAND_BREAK_REPAIR	110	0.361894	1.58065	0.00199601	0.43891	0.357625	1296	tags=24%, list=12%, signal=27%
HP_MISCARRIAGE	24	0.495053	1.57563	0.0264901	0.43909	0.357446	514	tags=17%, list=5%, signal=17%
KAAB_FAILED_HEART_ATRIUM_DN	111	-0.328558	-1.36972	0.0424354	0.439812	0.356733	1907	tags=24%, list=18%, signal=29%
WATANABE_COLON_CANCER_MSI_VS_MSS_DN	40	-0.397583	-1.36929	0.0714286	0.440448	0.356105	1313	tags=23%, list=13%, signal=26%
REACTOME_TRANSCRIPTIONAL_REGULATION_BY_THE_AP_2_TFAP2_FAMILY_OF_TRANSCRIPTION_FACTORS	25	0.494811	1.58074	0.0294118	0.440566	0.355989	2011	tags=36%, list=19%, signal=45%
GOBP_SYNAPTIC_VESICLE_MATURATION	25	0.489193	1.57573	0.0186722	0.44061	0.355946	1004	tags=24%, list=10%, signal=26%
GOBP_NEGATIVE_REGULATION_OF_INFLAMMATORY_RESPONSE_TO_ANTIGENIC_STIMULUS	21	-0.452954	-1.36881	0.0910891	0.440764	0.355794	775	tags=19%, list=7%, signal=21%
KEGG_ONE_CARBON_POOL_BY_FOLATE	17	-0.487633	-1.36891	0.126838	0.440956	0.355604	1885	tags=41%, list=18%, signal=50%
WATANABE_RECTAL_CANCER_RADIOTHERAPY_RESPONSIVE_DN	72	-0.353322	-1.36833	0.0500894	0.441028	0.355534	1796	tags=29%, list=17%, signal=35%
CUI_TCF21_TARGETS_DN	25	0.505088	1.57606	0.0204499	0.441381	0.355186	3078	tags=48%, list=30%, signal=68%
REACTOME_SLC_MEDIATED_TRANSMEMBRANE_TRANSPORT	135	-0.316676	-1.36838	0.025	0.441407	0.355161	2475	tags=33%, list=24%, signal=43%
ROVERSI_GLIOMA_COPY_NUMBER_DN	36	0.446241	1.57711	0.0211416	0.441516	0.355054	3192	tags=39%, list=31%, signal=56%
GOBP_REGULATION_OF_CHROMOSOME_SEGREGATION	107	-0.328326	-1.3679	0.0335821	0.44171	0.354863	1893	tags=29%, list=18%, signal=35%
PID_EPHA_FWDPATHWAY	32	-0.413461	-1.36747	0.0928433	0.441801	0.354773	2534	tags=47%, list=24%, signal=62%
MIDORIKAWA_AMPLIFIED_IN_LIVER_CANCER	37	-0.403686	-1.36758	0.0776892	0.442041	0.354537	2714	tags=41%, list=26%, signal=55%
SEKI_INFLAMMATORY_RESPONSE_LPS_DN	15	0.558605	1.58082	0.0278373	0.442211	0.35437	2269	tags=60%, list=22%, signal=77%
ASTIER_INTEGRIN_SIGNALING	42	-0.394974	-1.36712	0.0869565	0.442239	0.354343	1417	tags=31%, list=14%, signal=36%
REACTOME_CHEMOKINE_RECEPTORS_BIND_CHEMOKINES	21	0.514671	1.57627	0.0284553	0.442556	0.354032	2155	tags=52%, list=21%, signal=66%
HP_HYPERTROPHIC_CARDIOMYOPATHY	223	-0.29766	-1.36655	0.0104895	0.442801	0.353791	2863	tags=39%, list=28%, signal=52%
GOBP_POSITIVE_REGULATION_OF_INSULIN_SECRETION	62	-0.358225	-1.3666	0.0457746	0.443221	0.353379	2191	tags=32%, list=21%, signal=41%
AFFAR_YY1_TARGETS_DN	194	0.332994	1.57327	0.00199601	0.443232	0.353369	1113	tags=21%, list=11%, signal=23%
PID_FOXM1_PATHWAY	38	0.453058	1.57364	0.0189076	0.443845	0.352769	719	tags=21%, list=7%, signal=23%
HP_EEG_WITH_FOCAL_SPIKES	21	0.518452	1.57143	0.0194805	0.443946	0.35267	1815	tags=29%, list=17%, signal=35%
GOMF_SOLUTE_SODIUM_SYMPORTER_ACTIVITY	37	-0.400616	-1.36554	0.0836431	0.445091	0.351551	2255	tags=32%, list=22%, signal=41%
GOCC_LATE_ENDOSOME_MEMBRANE	102	0.369129	1.57162	0.00469484	0.445131	0.351513	859	tags=17%, list=8%, signal=18%
REACTOME_BIOLOGICAL_OXIDATIONS	195	0.331821	1.57043	0.00245098	0.445494	0.351158	2735	tags=37%, list=26%, signal=50%
HP_WRIST_FLEXION_CONTRACTURE	20	0.520204	1.57189	0.0279441	0.446076	0.350591	0	tags=5%, list=0%, signal=5%
HP_PALPITATIONS	69	-0.353985	-1.36449	0.0643382	0.447456	0.34925	2180	tags=32%, list=21%, signal=40%
HP_SELECTIVE_TOOTH_AGENESIS	34	0.453032	1.56841	0.0267261	0.448498	0.34824	1436	tags=32%, list=14%, signal=37%
GOBP_CHONDROCYTE_PROLIFERATION	16	0.552165	1.56882	0.0341365	0.44905	0.347705	2183	tags=50%, list=21%, signal=63%
RODRIGUES_THYROID_CARCINOMA_POORLY_DIFFERENTIATED_UP	448	-0.274195	-1.3634	0.00322061	0.449523	0.347248	1596	tags=22%, list=15%, signal=25%
BIDUS_METASTASIS_UP	146	-0.309656	-1.36345	0.034965	0.449901	0.346883	1646	tags=25%, list=16%, signal=30%
GOBP_REGULATION_OF_B_CELL_APOPTOTIC_PROCESS	17	0.553817	1.56707	0.0376569	0.451195	0.345636	3292	tags=71%, list=32%, signal=103%
GOMF_LIPOPOLYSACCHARIDE_BINDING	20	-0.461907	-1.36249	0.0825336	0.451596	0.34525	1234	tags=25%, list=12%, signal=28%
YAO_TEMPORAL_RESPONSE_TO_PROGESTERONE_CLUSTER_11	69	-0.352298	-1.36154	0.0701439	0.453247	0.343665	1423	tags=22%, list=14%, signal=25%
HP_VOCAL_CORD_PARALYSIS	38	-0.407011	-1.36163	0.0750988	0.453493	0.343429	2180	tags=34%, list=21%, signal=43%
WP_ESTROGEN_METABOLISM_WP5276	23	0.493851	1.56315	0.0230126	0.453746	0.343187	2882	tags=52%, list=28%, signal=72%
PLASARI_TGFB1_SIGNALING_VIA_NFIC_10HR_DN	20	0.520431	1.56417	0.0237581	0.454015	0.34293	1147	tags=25%, list=11%, signal=28%
GOBP_DNA_STRAND_ELONGATION	26	0.479181	1.56081	0.029661	0.454491	0.342474	1641	tags=35%, list=16%, signal=41%
REACTOME_BASE_EXCISION_REPAIR	37	0.44476	1.5603	0.013245	0.454572	0.342398	940	tags=30%, list=9%, signal=33%
HP_NUCLEAR_CATARACT	15	0.561847	1.56334	0.0378947	0.454941	0.342045	2968	tags=67%, list=29%, signal=93%
GOBP_URONIC_ACID_METABOLIC_PROCESS	24	0.505449	1.56439	0.0413943	0.455075	0.341917	1983	tags=50%, list=19%, signal=62%
RASHI_RESPONSE_TO_IONIZING_RADIATION_4	29	0.472489	1.56117	0.0208768	0.455197	0.341801	3114	tags=52%, list=30%, signal=74%
GOCC_PROTON_TRANSPORTING_V_TYPE_ATPASE_COMPLEX	25	0.486678	1.55925	0.0364372	0.456374	0.340679	1624	tags=36%, list=16%, signal=43%
HP_ABNORMAL_HALLUX_PHALANX_MORPHOLOGY	29	0.470646	1.56125	0.012605	0.456783	0.34029	2036	tags=38%, list=20%, signal=47%
GOCC_PROTON_TRANSPORTING_TWO_SECTOR_ATPASE_COMPLEX	26	0.482695	1.56443	0.0230126	0.45679	0.340284	1624	tags=35%, list=16%, signal=41%
HOFFMANN_LARGE_TO_SMALL_PRE_BII_LYMPHOCYTE_DN	46	0.428117	1.56478	0.0116009	0.457465	0.339642	1039	tags=26%, list=10%, signal=29%
GOBP_REGULATION_OF_ACTIN_NUCLEATION	19	0.535641	1.56146	0.0346939	0.457823	0.339302	3678	tags=79%, list=35%, signal=122%
HP_OPPORTUNISTIC_BACTERIAL_INFECTION	18	-0.483941	-1.35866	0.116142	0.460967	0.33633	3085	tags=56%, list=30%, signal=79%
GOBP_DNA_TEMPLATED_DNA_REPLICATION_MAINTENANCE_OF_FIDELITY	33	0.468714	1.55692	0.0226804	0.462987	0.334431	842	tags=27%, list=8%, signal=30%
HP_NEOPLASM_OF_THE_GASTROINTESTINAL_TRACT	242	-0.292385	-1.35771	0.0152542	0.463156	0.334272	2423	tags=31%, list=23%, signal=40%
ANDERSEN_LIVER_CANCER_KRT19_UP	26	-0.431842	-1.35734	0.0870406	0.463729	0.333736	1988	tags=50%, list=19%, signal=62%
HP_ABNORMAL_HDL_CHOLESTEROL_CONCENTRATION	22	0.505328	1.55616	0.0252101	0.463938	0.33354	3273	tags=59%, list=31%, signal=86%
GOMF_NUCLEOSOME_BINDING	36	-0.397781	-1.35709	0.0847145	0.463961	0.333519	888	tags=25%, list=9%, signal=27%
GOBP_ONE_CARBON_METABOLIC_PROCESS	22	-0.446868	-1.35669	0.1	0.464563	0.332955	1517	tags=41%, list=15%, signal=48%
GOBP_MITOCHONDRIAL_FUSION	27	-0.430711	-1.35514	0.0975143	0.465261	0.332304	2517	tags=41%, list=24%, signal=54%
IZADPANAH_STEM_CELL_ADIPOSE_VS_BONE_DN	72	0.381858	1.55527	0.0135135	0.465312	0.332256	2502	tags=42%, list=24%, signal=54%
HP_HAMARTOMA_OF_THE_EYE	26	-0.437193	-1.35582	0.100193	0.465425	0.332151	1750	tags=31%, list=17%, signal=37%
HP_INTELLECTUAL_DISABILITY_MILD	231	-0.291915	-1.35469	0.0202703	0.465472	0.332107	1873	tags=24%, list=18%, signal=28%
GOMF_RIBONUCLEOPROTEIN_COMPLEX_BINDING	102	-0.325263	-1.35524	0.0342342	0.465497	0.332083	1468	tags=25%, list=14%, signal=29%
GOBP_REGULATION_OF_MRNA_METABOLIC_PROCESS	133	-0.315718	-1.35618	0.0314815	0.465503	0.332077	1675	tags=26%, list=16%, signal=30%
GOBP_MEMBRANE_REPOLARIZATION_DURING_ACTION_POTENTIAL	20	-0.460872	-1.35589	0.100182	0.465793	0.331807	2155	tags=40%, list=21%, signal=50%
REACTOME_GLYCOGEN_METABOLISM	24	-0.442788	-1.35548	0.102079	0.46587	0.331735	1700	tags=42%, list=16%, signal=50%
HP_VENTRICULAR_PREEXCITATION	16	-0.492372	-1.35471	0.117063	0.465921	0.331688	1945	tags=44%, list=19%, signal=54%
BIOCARTA_TEL_PATHWAY	16	-0.501881	-1.35417	0.124031	0.465968	0.331644	1793	tags=31%, list=17%, signal=38%
CHUNG_BLISTER_CYTOTOXICITY_UP	93	-0.33239	-1.35524	0.0477876	0.466034	0.331582	524	tags=12%, list=5%, signal=12%
GOMF_OXIDOREDUCTASE_ACTIVITY_ACTING_ON_NAD_P_H_QUINONE_OR_SIMILAR_COMPOUND_AS_ACCEPTOR	48	-0.377794	-1.35388	0.0720721	0.466289	0.331344	1923	tags=31%, list=18%, signal=38%
CHAUHAN_RESPONSE_TO_METHOXYESTRADIOL_UP	32	-0.411442	-1.35423	0.0914286	0.466314	0.331322	1793	tags=31%, list=17%, signal=38%
GOBP_POSITIVE_REGULATION_OF_EXTRINSIC_APOPTOTIC_SIGNALING_PATHWAY	47	0.419433	1.55388	0.0232068	0.466655	0.331004	1881	tags=32%, list=18%, signal=39%
HP_BICONCAVE_VERTEBRAL_BODIES	20	0.511983	1.55024	0.0323887	0.467405	0.330307	852	tags=25%, list=8%, signal=27%
GOBP_RESPONSE_TO_ORGANOPHOSPHORUS	98	-0.329872	-1.3532	0.0339893	0.467652	0.330078	2694	tags=38%, list=26%, signal=50%
GOBP_MEMBRANE_REPOLARIZATION_DURING_CARDIAC_MUSCLE_CELL_ACTION_POTENTIAL	15	-0.493258	-1.35302	0.121673	0.467663	0.330067	2155	tags=47%, list=21%, signal=59%
GREENBAUM_E2A_TARGETS_UP	26	0.48048	1.55063	0.022869	0.467801	0.329939	746	tags=31%, list=7%, signal=33%
GOMF_PYROPHOSPHATE_HYDROLYSIS_DRIVEN_PROTON_TRANSMEMBRANE_TRANSPORTER_ACTIVITY	24	0.498558	1.55405	0.0252632	0.467872	0.329873	1624	tags=38%, list=16%, signal=44%
BIOCARTA_TNFR1_PATHWAY	29	0.458381	1.54334	0.027027	0.468025	0.329731	1661	tags=34%, list=16%, signal=41%
MASSARWEH_TAMOXIFEN_RESISTANCE_DN	154	0.338735	1.55105	0.00199601	0.468101	0.329661	2967	tags=39%, list=29%, signal=54%
GOCC_FILAMENTOUS_ACTIN	21	0.513648	1.5513	0.0385439	0.468953	0.328871	1975	tags=43%, list=19%, signal=53%
GOBP_POSITIVE_REGULATION_OF_CELL_CYCLE_G2_M_PHASE_TRANSITION	26	0.478203	1.54345	0.0273109	0.469323	0.328528	2114	tags=38%, list=20%, signal=48%
GOBP_MEMBRANE_BIOGENESIS	44	0.42448	1.55203	0.012474	0.469899	0.327996	943	tags=20%, list=9%, signal=22%
AMIT_SERUM_RESPONSE_60_MCF10A	36	0.450731	1.54225	0.0256959	0.46999	0.327911	2433	tags=36%, list=23%, signal=47%
REACTOME_EPHB_MEDIATED_FORWARD_SIGNALING	40	0.437223	1.54415	0.0152505	0.470134	0.327778	1949	tags=35%, list=19%, signal=43%
GOBP_POSITIVE_REGULATION_OF_SMOOTH_MUSCLE_CONTRACTION	24	0.482254	1.55144	0.0390144	0.470248	0.327673	656	tags=21%, list=6%, signal=22%
WP_NONALCOHOLIC_FATTY_LIVER_DISEASE	144	-0.307396	-1.35188	0.025641	0.470401	0.327532	1941	tags=29%, list=19%, signal=35%
GOBP_REGULATION_OF_CHOLESTEROL_BIOSYNTHETIC_PROCESS	18	0.542246	1.55238	0.0305677	0.470442	0.327494	468	tags=28%, list=4%, signal=29%
PID_RAC1_PATHWAY	51	0.415162	1.54357	0.014862	0.470459	0.327478	1311	tags=25%, list=13%, signal=29%
GOBP_REGULATION_OF_LAMELLIPODIUM_ASSEMBLY	32	0.454482	1.53877	0.0301724	0.470714	0.327243	1664	tags=38%, list=16%, signal=44%
GHANDHI_DIRECT_IRRADIATION_DN	19	0.523403	1.54155	0.0331126	0.470749	0.32721	1474	tags=42%, list=14%, signal=49%
KYNG_RESPONSE_TO_H2O2_VIA_ERCC6_DN	34	-0.402916	-1.35138	0.0890538	0.470787	0.327175	1011	tags=24%, list=10%, signal=26%
KAMIKUBO_MYELOID_CEBPA_NETWORK	23	0.492966	1.54581	0.0277778	0.470896	0.327075	2161	tags=43%, list=21%, signal=55%
LUI_THYROID_CANCER_CLUSTER_2	30	0.462318	1.54875	0.0361446	0.470992	0.326986	1933	tags=23%, list=19%, signal=29%
YIH_RESPONSE_TO_ARSENITE_C3	27	0.474134	1.541	0.0331263	0.471169	0.326824	803	tags=22%, list=8%, signal=24%
ZHAN_MULTIPLE_MYELOMA_MS_UP	29	0.469108	1.54618	0.0215054	0.471209	0.326787	3299	tags=48%, list=32%, signal=70%
MATTIOLI_MGUS_VS_PCL	79	-0.339572	-1.35141	0.0625	0.471242	0.326756	1468	tags=24%, list=14%, signal=28%
HP_SEVERE_COMBINED_IMMUNODEFICIENCY	17	0.541041	1.54001	0.0398323	0.471256	0.326743	1119	tags=24%, list=11%, signal=26%
WP_DISORDERS_OF_BILE_ACID_SYNTHESIS_AND_BILIARY_TRANSPORT	18	0.529558	1.5443	0.0337302	0.471265	0.326735	1578	tags=28%, list=15%, signal=33%
NEWMAN_ERCC6_TARGETS_UP	17	0.536544	1.54476	0.0368852	0.471291	0.326711	1715	tags=29%, list=16%, signal=35%
GOBP_VIRAL_RELEASE_FROM_HOST_CELL	25	0.483757	1.54043	0.0319149	0.471533	0.326488	847	tags=28%, list=8%, signal=30%
HP_EMG_CHRONIC_DENERVATION_SIGNS	22	-0.452763	-1.35094	0.108696	0.471592	0.326433	2101	tags=36%, list=20%, signal=45%
BIOCARTA_CTCF_PATHWAY	20	0.513736	1.53802	0.0251938	0.471699	0.326335	2064	tags=50%, list=20%, signal=62%
GOMF_GENERAL_TRANSCRIPTION_INITIATION_FACTOR_BINDING	35	-0.402016	-1.35054	0.0889292	0.471717	0.326319	548	tags=17%, list=5%, signal=18%
HP_RHABDOMYOLYSIS	34	-0.404776	-1.35034	0.0989209	0.471758	0.326281	1876	tags=32%, list=18%, signal=39%
HP_HYPERAMMONEMIA	54	-0.366598	-1.3507	0.0642722	0.471792	0.326249	1876	tags=33%, list=18%, signal=40%
HP_MENORRHAGIA	24	0.488304	1.54748	0.0333333	0.4719	0.32615	593	tags=25%, list=6%, signal=26%
GOBP_POSITIVE_REGULATION_OF_TRANSCRIPTION_FROM_RNA_POLYMERASE_II_PROMOTER_INVOLVED_IN_CELLULAR_RESPONSE_TO_CHEMICAL_STIMULUS	15	0.562432	1.53885	0.0362903	0.471957	0.326097	2240	tags=47%, list=22%, signal=59%
HP_GENERALIZED_JOINT_LAXITY	35	0.463069	1.54503	0.0237069	0.472031	0.326029	1529	tags=34%, list=15%, signal=40%
GOCC_PHOSPHATASE_COMPLEX	42	0.436463	1.54627	0.0325581	0.472633	0.325476	1748	tags=36%, list=17%, signal=43%
GOMF_STEROL_TRANSPORTER_ACTIVITY	30	-0.422255	-1.3498	0.0924214	0.472842	0.325284	952	tags=20%, list=9%, signal=22%
GOBP_MONOUBIQUITINATED_PROTEIN_DEUBIQUITINATION	22	0.494817	1.53899	0.0345572	0.473029	0.325112	1293	tags=32%, list=12%, signal=36%
GOBP_ALCOHOL_BIOSYNTHETIC_PROCESS	117	0.354573	1.54665	0.00904977	0.473058	0.325086	1768	tags=28%, list=17%, signal=34%
ZHAN_MULTIPLE_MYELOMA_UP	40	-0.393302	-1.34946	0.100733	0.473289	0.324874	1028	tags=25%, list=10%, signal=28%
GOBP_BONE_MATURATION	21	0.520339	1.54751	0.0348584	0.473515	0.324666	1932	tags=33%, list=19%, signal=41%
GOBP_POSITIVE_REGULATION_OF_DNA_REPAIR	79	0.375851	1.5367	0.00678733	0.474795	0.323494	2615	tags=41%, list=25%, signal=54%
GOBP_POSITIVE_REGULATION_OF_DOUBLE_STRAND_BREAK_REPAIR_VIA_HOMOLOGOUS_RECOMBINATION	25	0.482745	1.53296	0.0467706	0.476511	0.321927	2354	tags=44%, list=23%, signal=57%
PID_ATM_PATHWAY	29	0.465428	1.53564	0.0342612	0.476901	0.321571	2560	tags=45%, list=25%, signal=59%
HP_ABNORMALITY_OF_CARPAL_BONE_OSSIFICATION	22	0.492355	1.5333	0.030837	0.477	0.321482	2201	tags=41%, list=21%, signal=52%
GOBP_POSITIVE_REGULATION_OF_DOUBLE_STRAND_BREAK_REPAIR	53	0.403052	1.53511	0.0340426	0.477117	0.321375	1252	tags=26%, list=12%, signal=30%
GRANDVAUX_IRF3_TARGETS_DN	15	0.544278	1.53459	0.045098	0.477221	0.321281	1519	tags=33%, list=15%, signal=39%
DELYS_THYROID_CANCER_DN	174	0.327807	1.5278	0.00479616	0.477264	0.321241	2681	tags=34%, list=26%, signal=45%
REACTOME_RESOLUTION_OF_AP_SITES_VIA_THE_MULTIPLE_NUCLEOTIDE_PATCH_REPLACEMENT_PATHWAY	22	0.49232	1.52808	0.0379747	0.477753	0.320796	1296	tags=36%, list=12%, signal=41%
ZHAN_MULTIPLE_MYELOMA_DN	29	0.467743	1.5335	0.0205339	0.477849	0.320709	2155	tags=48%, list=21%, signal=61%
HP_FREQUENT_FALLS	96	-0.329009	-1.34748	0.0466786	0.478617	0.320012	2152	tags=36%, list=21%, signal=46%
HP_ERYTHRODERMA	49	0.404872	1.52652	0.0148305	0.478792	0.319853	1170	tags=24%, list=11%, signal=27%
HP_BILATERAL_MICROPHTHALMOS	15	0.545933	1.52692	0.0327198	0.478886	0.319768	2455	tags=60%, list=24%, signal=78%
GOBP_CENTRIOLE_ASSEMBLY	31	0.458124	1.52815	0.0350467	0.479034	0.319634	3450	tags=61%, list=33%, signal=91%
REACTOME_PCNA_DEPENDENT_LONG_PATCH_BASE_EXCISION_REPAIR	19	0.510714	1.52903	0.0338983	0.479221	0.319464	1296	tags=42%, list=12%, signal=48%
HP_FAILURE_TO_THRIVE_IN_INFANCY	86	-0.331994	-1.34651	0.0469565	0.479328	0.319367	1961	tags=28%, list=19%, signal=34%
COULOUARN_TEMPORAL_TGFB1_SIGNATURE_UP	78	0.373747	1.5259	0.0180587	0.479352	0.319346	3033	tags=40%, list=29%, signal=56%
GOBP_CELL_CYCLE_CHECKPOINT_SIGNALING	139	-0.310188	-1.34706	0.0289855	0.479354	0.319343	1417	tags=20%, list=14%, signal=23%
BIOCARTA_INSULIN_PATHWAY	20	0.508631	1.52851	0.0456522	0.47936	0.319338	1829	tags=45%, list=18%, signal=54%
REACTOME_ASSEMBLY_OF_ACTIVE_LPL_AND_LIPC_LIPASE_COMPLEXES	17	0.519864	1.53351	0.0431035	0.479442	0.319264	1867	tags=35%, list=18%, signal=43%
GOBP_MEMBRANE_DOCKING	85	-0.334003	-1.34629	0.0466321	0.479451	0.319256	1323	tags=19%, list=13%, signal=21%
HADDAD_T_LYMPHOCYTE_AND_NK_PROGENITOR_UP	56	-0.369155	-1.34592	0.0969582	0.479536	0.319179	1197	tags=21%, list=11%, signal=24%
HP_FOAMY_URINE	28	-0.416504	-1.34662	0.094697	0.479569	0.319149	1410	tags=25%, list=14%, signal=29%
GOBP_ATP_METABOLIC_PROCESS	158	-0.304171	-1.34679	0.0373665	0.479576	0.319143	2177	tags=30%, list=21%, signal=37%
REACTOME_LATE_SARS_COV_2_INFECTION_EVENTS	48	0.412173	1.52934	0.0136986	0.479722	0.319011	1439	tags=29%, list=14%, signal=34%
HP_RETINAL_THINNING	19	-0.456008	-1.34598	0.107356	0.479887	0.318861	878	tags=26%, list=8%, signal=29%
KEGG_EPITHELIAL_CELL_SIGNALING_IN_HELICOBACTER_PYLORI_INFECTION	60	0.392625	1.52971	0.0188235	0.479893	0.318856	1661	tags=33%, list=16%, signal=39%
GOBP_DETECTION_OF_VISIBLE_LIGHT	21	-0.45444	-1.34518	0.133962	0.480106	0.318663	1040	tags=29%, list=10%, signal=32%
HP_LARGE_HANDS	28	-0.422322	-1.34533	0.0967118	0.480197	0.31858	1629	tags=32%, list=16%, signal=38%
HP_ABNORMAL_MITOCHONDRIA_IN_MUSCLE_TISSUE	26	-0.434921	-1.34551	0.0921053	0.480206	0.318573	3129	tags=58%, list=30%, signal=82%
LIN_MELANOMA_COPY_NUMBER_UP	49	-0.373871	-1.34452	0.0626118	0.480451	0.318351	935	tags=20%, list=9%, signal=22%
GOBP_CEREBELLAR_CORTEX_FORMATION	15	-0.489541	-1.34485	0.134241	0.480523	0.318285	3271	tags=53%, list=31%, signal=78%
GOBP_REGULATION_OF_INCLUSION_BODY_ASSEMBLY	17	-0.469513	-1.34428	0.125483	0.480647	0.318174	177	tags=12%, list=2%, signal=12%
HP_THYROID_CARCINOMA	47	-0.371507	-1.34389	0.0780669	0.480695	0.31813	809	tags=19%, list=8%, signal=21%
HP_MULTIFOCAL_EPILEPTIFORM_DISCHARGES	42	-0.375174	-1.34407	0.092803	0.480736	0.318093	2655	tags=36%, list=26%, signal=48%
GOMF_PALMITOYLTRANSFERASE_ACTIVITY	19	-0.467199	-1.34455	0.0957031	0.480888	0.317956	534	tags=21%, list=5%, signal=22%
GOBP_DNA_CONFORMATION_CHANGE	60	0.399697	1.52986	0.0104384	0.480919	0.317928	2284	tags=40%, list=22%, signal=51%
GOCC_CONDENSED_CHROMOSOME_CENTROMERIC_REGION	126	-0.312573	-1.34342	0.0323741	0.481032	0.317826	1934	tags=29%, list=19%, signal=36%
GOBP_POSITIVE_REGULATION_OF_SIGNAL_TRANSDUCTION_BY_P53_CLASS_MEDIATOR	21	-0.449663	-1.34354	0.0994152	0.481183	0.31769	1960	tags=43%, list=19%, signal=53%
REACTOME_LAGGING_STRAND_SYNTHESIS	18	0.508614	1.53071	0.0501044	0.481267	0.317614	1621	tags=56%, list=16%, signal=66%
HP_GINGIVAL_BLEEDING	49	0.411366	1.53019	0.0248447	0.481392	0.317501	907	tags=22%, list=9%, signal=24%
GOBP_ASPARTATE_FAMILY_AMINO_ACID_METABOLIC_PROCESS	38	-0.384559	-1.34302	0.0842697	0.481656	0.317263	1678	tags=32%, list=16%, signal=38%
GOBP_REGULATION_OF_SPINDLE_ORGANIZATION	37	0.438525	1.53103	0.0390456	0.481779	0.317152	494	tags=22%, list=5%, signal=23%
GOCC_CELL_DIVISION_SITE	49	-0.376914	-1.3427	0.0838323	0.48206	0.316899	648	tags=14%, list=6%, signal=15%
GOBP_ARGININE_METABOLIC_PROCESS	15	-0.489042	-1.34081	0.116883	0.483367	0.315723	602	tags=20%, list=6%, signal=21%
REACTOME_INHIBITION_OF_THE_PROTEOLYTIC_ACTIVITY_OF_APC_C_REQUIRED_FOR_THE_ONSET_OF_ANAPHASE_BY_MITOTIC_SPINDLE_CHECKPOINT_COMPONENTS	18	-0.470748	-1.34207	0.122411	0.483401	0.315693	2778	tags=56%, list=27%, signal=76%
GOBP_CHROMOSOME_SEPARATION	68	-0.345832	-1.34063	0.0603774	0.483401	0.315692	1848	tags=28%, list=18%, signal=34%
HP_APLASIA_HYPOPLASIA_OF_FINGERS	257	-0.288257	-1.34144	0.0242634	0.483647	0.315472	1826	tags=23%, list=18%, signal=27%
HP_GLAUCOMA	228	-0.290857	-1.3409	0.0124334	0.483647	0.315471	1859	tags=24%, list=18%, signal=28%
GOBP_CYTOPLASMIC_MICROTUBULE_ORGANIZATION	41	-0.387704	-1.34126	0.0960145	0.483668	0.315452	1281	tags=20%, list=12%, signal=22%
HP_EPISPADIAS	16	-0.471966	-1.3416	0.119926	0.483702	0.315422	2226	tags=44%, list=21%, signal=56%
RIGGINS_TAMOXIFEN_RESISTANCE_UP	47	-0.374985	-1.34101	0.0984556	0.483866	0.315275	1431	tags=23%, list=14%, signal=27%
GOBP_MITOTIC_CELL_CYCLE_CHECKPOINT_SIGNALING	108	-0.319738	-1.3416	0.0627306	0.484235	0.314944	1810	tags=24%, list=17%, signal=29%
HASLINGER_B_CLL_WITH_13Q14_DELETION	19	0.51554	1.52236	0.0433884	0.48449	0.314715	3182	tags=58%, list=31%, signal=83%
HP_STEPPAGE_GAIT	40	-0.390505	-1.34008	0.0885609	0.484534	0.314676	2101	tags=33%, list=20%, signal=41%
GOBP_REGULATION_OF_RECEPTOR_INTERNALIZATION	50	0.406994	1.52297	0.018711	0.485401	0.3139	1820	tags=32%, list=17%, signal=39%
WP_BIOGENIC_AMINE_SYNTHESIS	15	-0.488049	-1.33961	0.146947	0.485413	0.313888	2663	tags=40%, list=26%, signal=54%
WEST_ADRENOCORTICAL_TUMOR_MARKERS_UP	19	0.518071	1.52378	0.0535332	0.485465	0.313842	3048	tags=53%, list=29%, signal=74%
GOBP_POSITIVE_REGULATION_OF_MITOTIC_SISTER_CHROMATID_SEPARATION	16	-0.476906	-1.339	0.141732	0.485638	0.313687	1848	tags=44%, list=18%, signal=53%
WP_CHOLESTEROL_METABOLISM_WITH_BLOCH_AND_KANDUTSCHRUSSELL_PATHWAYS	47	0.413641	1.5224	0.0123203	0.485895	0.313457	1185	tags=32%, list=11%, signal=36%
BILANGES_SERUM_SENSITIVE_VIA_TSC2	19	-0.468939	-1.33907	0.110057	0.485962	0.313397	995	tags=26%, list=10%, signal=29%
GOBP_NUCLEAR_TRANSPORT	227	-0.289702	-1.33908	0.0243056	0.486452	0.31296	1162	tags=19%, list=11%, signal=21%
DURCHDEWALD_SKIN_CARCINOGENESIS_UP	53	0.401481	1.52309	0.025974	0.486485	0.312931	1090	tags=23%, list=10%, signal=25%
HP_GAIT_IMBALANCE	47	-0.376879	-1.33819	0.0658915	0.487449	0.312071	2246	tags=32%, list=22%, signal=41%
GOBP_SPINDLE_ORGANIZATION	164	-0.301329	-1.33775	0.0318258	0.487659	0.311884	1565	tags=23%, list=15%, signal=26%
GOBP_IRON_SULFUR_CLUSTER_ASSEMBLY	21	-0.447278	-1.33778	0.114286	0.488104	0.311488	1519	tags=33%, list=15%, signal=39%
JAERVINEN_AMPLIFIED_IN_LARYNGEAL_CANCER	25	-0.427119	-1.33732	0.117647	0.488412	0.311213	1862	tags=40%, list=18%, signal=49%
WP_SYNTHESIS_OF_CERAMIDES_AND_1DEOXYCERAMIDES	20	-0.46018	-1.33697	0.128459	0.488931	0.310752	464	tags=20%, list=4%, signal=21%
WP_FRAGILE_X_SYNDROME	106	-0.316558	-1.33627	0.0479574	0.488951	0.310734	1618	tags=24%, list=16%, signal=28%
HP_SLENDER_FINGER	104	-0.322733	-1.33628	0.0505902	0.489443	0.310298	2031	tags=26%, list=20%, signal=32%
HP_ABNORMALITY_OF_DENTAL_COLOR	18	-0.464265	-1.3364	0.123162	0.489592	0.310165	2255	tags=39%, list=22%, signal=50%
GOBP_DNA_REPLICATION_CHECKPOINT_SIGNALING	15	-0.497754	-1.33643	0.137405	0.490024	0.309782	1318	tags=47%, list=13%, signal=53%
GOCC_METHYLTRANSFERASE_COMPLEX	49	-0.368009	-1.33565	0.101392	0.490228	0.309602	1070	tags=20%, list=10%, signal=23%
WP_SPHINGOLIPID_PATHWAY	27	-0.429437	-1.3348	0.104205	0.492325	0.307748	249	tags=15%, list=2%, signal=15%
KEGG_RENIN_ANGIOTENSIN_SYSTEM	17	0.529001	1.51946	0.0430108	0.493272	0.306914	2591	tags=53%, list=25%, signal=70%
GOCC_CONDENSED_NUCLEAR_CHROMOSOME	56	-0.359411	-1.33412	0.0671378	0.493884	0.306375	3298	tags=48%, list=32%, signal=70%
HP_ABNORMALITY_OF_THE_AUDITORY_CANAL	50	-0.369689	-1.33328	0.0821918	0.49596	0.304553	1821	tags=30%, list=17%, signal=36%
HP_ABNORMAL_FETAL_MORPHOLOGY	200	-0.291977	-1.33255	0.0252525	0.497676	0.303053	1037	tags=19%, list=10%, signal=21%
GOMF_PEPTIDASE_ACTIVATOR_ACTIVITY_INVOLVED_IN_APOPTOTIC_PROCESS	19	0.521779	1.51765	0.0405983	0.497976	0.302792	2924	tags=58%, list=28%, signal=80%
HP_SUBCORTICAL_CEREBRAL_ATROPHY	18	0.511707	1.51719	0.0445344	0.498009	0.302763	2421	tags=44%, list=23%, signal=58%
GOCC_ENDOPLASMIC_RETICULUM_EXIT_SITE	24	-0.437795	-1.3322	0.109228	0.498191	0.302604	573	tags=17%, list=6%, signal=18%
GOBP_REGULATION_OF_TRANSLATION_IN_RESPONSE_TO_STRESS	20	-0.4469	-1.332	0.107955	0.49832	0.302492	2600	tags=45%, list=25%, signal=60%
NOJIMA_SFRP2_TARGETS_UP	30	-0.40946	-1.33146	0.105566	0.498329	0.302483	770	tags=17%, list=7%, signal=18%
HP_SKIN_EROSION	20	-0.450986	-1.33174	0.135849	0.498569	0.302275	1422	tags=35%, list=14%, signal=40%
GOBP_MULTICELLULAR_ORGANISMAL_RESPONSE_TO_STRESS	66	-0.349689	-1.33149	0.0554493	0.498771	0.302099	1265	tags=23%, list=12%, signal=26%
[truncated: 10,714 more rows]

## Sheet: sgPDCD6IP_Day3
NAME	SIZE	ES	NES	NOM p-val	FDR q-val	-log10FDR	RANK AT MAX	LEADING EDGE
[truncated: 12,039 more rows]

## Sheet: sgPDCD6IP_Day5
NAME	SIZE	ES	NES	NOM p-val	FDR q-val	-log10FDR	RANK AT MAX	LEADING EDGE
[truncated: 12,039 more rows]

[truncated: 4 more sheets: sgPDCD6IP_Day7, sgRAB27A_Day3, sgRAB27A_Day5, sgRAB27A_Day7]
