# Supplementary material for: Barcoding of small extracellular vesicles with CRISPR-gRNA enables comprehensive, subpopulation-specific analysis of their biogenesis and release regulators
Source: Nat Commun. 2024 Nov 19;15:9777. doi: 10.1038/s41467-024-53736-x (PMC11577021; doi:10.1038/s41467-024-53736-x)
Supplement: Supplementary file 9 — Supplementary Data 7 [file 41467_2024_53736_MOESM9_ESM.xlsx]

## Sheet: Legend
	Sublibrary	Symbol	Elements				Guide naming
	Apoptosis and cancer	ACOC	31324
	Drug targets, kinases, phosphatases	DTKP	24569				none indicates non-targeting negative control
	Proteostasis	PROT	30403				safe indicates safe-targeting negative control
	Trafficking, mitochondrial, motility	TMMO	23615
	Membrane Proteins	CRISPRa-v2 h6 (MS2-gRNA library)

## Sheet: ACOC
Target Gene	Spacer (5' -> 3')	id
A2M	GAAGAACCAGACTTGGATGA	A2M_GAAGAACCAGACTTGGATGA_95102.1_ACOC
A2M	GAGACTGAGGCGTCTGT	A2M_GAGACTGAGGCGTCTGT_95103.2_ACOC
A2M	GGACACAGCCCTTCTCAG	A2M_GGACACAGCCCTTCTCAG_95104.3_ACOC
A2M	GGAAATCGCATCGCACAA	A2M_GGAAATCGCATCGCACAA_95105.4_ACOC
A2M	GTGCTTCCTTGGAGTCTGTC	A2M_GTGCTTCCTTGGAGTCTGTC_95106.5_ACOC
A2M	GAGCTTCTTCAGCCCCAGCA	A2M_GAGCTTCTTCAGCCCCAGCA_95107.6_ACOC
A2M	GGGAGGCATTGTCCGAAC	A2M_GGGAGGCATTGTCCGAAC_95108.7_ACOC
A2M	GCCTGTGAATCTTCACCG	A2M_GCCTGTGAATCTTCACCG_95109.8_ACOC
A2M	GAGTTTCCAGTTAGAGGG	A2M_GAGTTTCCAGTTAGAGGG_95110.9_ACOC
A2M	GTACGTCATTCTCCGCCTCC	A2M_GTACGTCATTCTCCGCCTCC_95111.1_ACOC
A4GALT	GATCTACTGGCACGTTGT	A4GALT_GATCTACTGGCACGTTGT_74441.1_ACOC
A4GALT	GGGTGCAGACCCGCTGCCTT	A4GALT_GGGTGCAGACCCGCTGCCTT_74442.2_ACOC
A4GALT	GCAGCCGCAGCAGGAGGTCG	A4GALT_GCAGCCGCAGCAGGAGGTCG_74443.3_ACOC
A4GALT	GAGCTGCCCTTTCTCCTT	A4GALT_GAGCTGCCCTTTCTCCTT_74444.4_ACOC
A4GALT	GGCAGGGGATCTCTGCTGGC	A4GALT_GGCAGGGGATCTCTGCTGGC_74445.5_ACOC
A4GALT	GATGAAAGGGCTTCCGGG	A4GALT_GATGAAAGGGCTTCCGGG_74446.6_ACOC
A4GALT	GTTGCCTGGAGTGGGGCCGT	A4GALT_GTTGCCTGGAGTGGGGCCGT_74447.7_ACOC
A4GALT	GCACGGCCGCGTACCAGT	A4GALT_GCACGGCCGCGTACCAGT_74448.8_ACOC
A4GALT	GTTCATGTGCTCGGTGGAGT	A4GALT_GTTCATGTGCTCGGTGGAGT_74449.9_ACOC
A4GALT	GGATTCGGGGTGAGTTCTGG	A4GALT_GGATTCGGGGTGAGTTCTGG_74450.1_ACOC
AACS	GACCGGGGCGCTCCTCCT	AACS_GACCGGGGCGCTCCTCCT_131442.1_ACOC
AACS	GCGTGTTCTTCTTACTGTC	AACS_GCGTGTTCTTCTTACTGTC_131443.2_ACOC
AACS	GTTATGATGACTTGTACCAT	AACS_GTTATGATGACTTGTACCAT_131444.3_ACOC
AACS	GCACCCCGTTGGGGTTGA	AACS_GCACCCCGTTGGGGTTGA_131445.4_ACOC
AACS	GAAGTCTGAATATGACTCAA	AACS_GAAGTCTGAATATGACTCAA_131446.5_ACOC
AACS	GGCTGAATTTGAGAAAAC	AACS_GGCTGAATTTGAGAAAAC_131447.6_ACOC
AACS	GACGATGCCCCCGGTCTT	AACS_GACGATGCCCCCGGTCTT_131448.7_ACOC
AACS	GCAGAGTTCTGGAAATTCAG	AACS_GCAGAGTTCTGGAAATTCAG_131449.8_ACOC
AACS	GGATGACTTTCTTGCCAC	AACS_GGATGACTTTCTTGCCAC_131450.9_ACOC
AACS	GCTCGAACTCCAGCTGCG	AACS_GCTCGAACTCCAGCTGCG_131451.1_ACOC
AATF	GTTCCAGTTGCAGCGCCA	AATF_GTTCCAGTTGCAGCGCCA_54858.1_ACOC
AATF	GCGAGGCGGACCCTGAAG	AATF_GCGAGGCGGACCCTGAAG_54859.2_ACOC
AATF	GCTGCCAGGGTGATTGAC	AATF_GCTGCCAGGGTGATTGAC_54860.3_ACOC
AATF	GGCACGATAAGACCAAAC	AATF_GGCACGATAAGACCAAAC_54861.4_ACOC
AATF	GAGCATTAGCAGGGGCTTG	AATF_GAGCATTAGCAGGGGCTTG_54862.5_ACOC
AATF	GGAAGGTGATTTCCTAGTAG	AATF_GGAAGGTGATTTCCTAGTAG_54863.6_ACOC
AATF	GTCCGTGTCCAAGAGGG	AATF_GTCCGTGTCCAAGAGGG_54864.7_ACOC
AATF	GATCGACCATATTCTGA	AATF_GATCGACCATATTCTGA_54865.8_ACOC
AATF	GGATCCCAACGATCAGG	AATF_GGATCCCAACGATCAGG_54866.9_ACOC
AATF	GTCAAGATTGAGCGTTCAA	AATF_GTCAAGATTGAGCGTTCAA_54867.1_ACOC
ABCA1	GTTACCCGACTCCTGGGG	ABCA1_GTTACCCGACTCCTGGGG_148855.1_ACOC
ABCA1	GAACACTTCCTTGGGTTCAG	ABCA1_GAACACTTCCTTGGGTTCAG_148856.2_ACOC
ABCA1	GCGCATGTCCTTCATGC	ABCA1_GCGCATGTCCTTCATGC_148857.3_ACOC
ABCA1	GCCTCCGAGCATCTGAGAAC	ABCA1_GCCTCCGAGCATCTGAGAAC_148858.4_ACOC
ABCA1	GCCGAACAGAGATCAGGATC	ABCA1_GCCGAACAGAGATCAGGATC_148859.5_ACOC
ABCA1	GAAGGTTTCATTGTCCACC	ABCA1_GAAGGTTTCATTGTCCACC_148860.6_ACOC
ABCA1	GGCTTGTTGGCCTCAGCTG	ABCA1_GGCTTGTTGGCCTCAGCTG_148861.7_ACOC
ABCA1	GCAGAGGGCATGGCTTTATT	ABCA1_GCAGAGGGCATGGCTTTATT_148862.8_ACOC
ABCA1	GGAGAGAGAGGTTGTGATAC	ABCA1_GGAGAGAGAGGTTGTGATAC_148863.9_ACOC
ABCA1	GCCAGTTTCTCCCTTGGT	ABCA1_GCCAGTTTCTCCCTTGGT_148864.1_ACOC
ABCA13	GTGACAGCAGGAGGGCCG	ABCA13_GTGACAGCAGGAGGGCCG_8670.1_ACOC
ABCA13	GGCCCGCTGGTAATGTCC	ABCA13_GGCCCGCTGGTAATGTCC_8671.2_ACOC
ABCA13	GAGCATCCGTCAGTGTGGAG	ABCA13_GAGCATCCGTCAGTGTGGAG_8672.3_ACOC
ABCA13	GCTGCCGATGGATGCAGAC	ABCA13_GCTGCCGATGGATGCAGAC_8673.4_ACOC
ABCA13	GAAAGCCACGTCCGAAC	ABCA13_GAAAGCCACGTCCGAAC_8674.5_ACOC
ABCA13	GTAAAAGCTGTTAACTGGA	ABCA13_GTAAAAGCTGTTAACTGGA_8675.6_ACOC
ABCA13	GGACATCAGGTACATCCA	ABCA13_GGACATCAGGTACATCCA_8676.7_ACOC
ABCA13	GACAATAACGGCAACACAC	ABCA13_GACAATAACGGCAACACAC_8677.8_ACOC
ABCA13	GAGAGATTCAACAGTGTG	ABCA13_GAGAGATTCAACAGTGTG_8678.9_ACOC
ABCA13	GGGAGGGTACTCGGTGGCCA	ABCA13_GGGAGGGTACTCGGTGGCCA_8679.1_ACOC
ABCA3	GTCACTGAGACAGTGCGC	ABCA3_GTCACTGAGACAGTGCGC_90075.1_ACOC
ABCA3	GTGTGTAACTGAACCGT	ABCA3_GTGTGTAACTGAACCGT_90076.2_ACOC
ABCA3	GCAAGGAGCCCCTGCCGC	ABCA3_GCAAGGAGCCCCTGCCGC_90077.3_ACOC
ABCA3	GGGTGTAGTTCTTCCAGAGG	ABCA3_GGGTGTAGTTCTTCCAGAGG_90078.4_ACOC
ABCA3	GAAGGTCCTGGTGACGGTCC	ABCA3_GAAGGTCCTGGTGACGGTCC_90079.5_ACOC
ABCA3	GCTCCGCTTGAAGATTCAGT	ABCA3_GCTCCGCTTGAAGATTCAGT_90080.6_ACOC
ABCA3	GCCCAACGCCACCATCTACC	ABCA3_GCCCAACGCCACCATCTACC_90081.7_ACOC
ABCA3	GGTGTCTCCTGGCGGAGGGA	ABCA3_GGTGTCTCCTGGCGGAGGGA_90082.8_ACOC
ABCA3	GCGCGGCTTTCCCTCCGAGA	ABCA3_GCGCGGCTTTCCCTCCGAGA_90083.9_ACOC
ABCA3	GGTTCCCTTGGTCCTGGGTT	ABCA3_GGTTCCCTTGGTCCTGGGTT_90084.1_ACOC
ABCA4	GAGGGCATCGCCTTGTTG	ABCA4_GAGGGCATCGCCTTGTTG_56736.1_ACOC
ABCA4	GATTGCCGAGCCCACTA	ABCA4_GATTGCCGAGCCCACTA_56737.2_ACOC
ABCA4	GTGTGTCGGAGTTCGCCC	ABCA4_GTGTGTCGGAGTTCGCCC_56738.3_ACOC
ABCA4	GTCTTTGCCCCGCGTCTC	ABCA4_GTCTTTGCCCCGCGTCTC_56739.4_ACOC
ABCA4	GAAGAGGAATACGAATAA	ABCA4_GAAGAGGAATACGAATAA_56740.5_ACOC
ABCA4	GCTTTGTGGTGGAACTCGTG	ABCA4_GCTTTGTGGTGGAACTCGTG_56741.6_ACOC
ABCA4	GGAATGCTGCCGTGGCTCCA	ABCA4_GGAATGCTGCCGTGGCTCCA_56742.7_ACOC
ABCA4	GAAGTGGCGCTGGACCAGCA	ABCA4_GAAGTGGCGCTGGACCAGCA_56743.8_ACOC
ABCA4	GATGGCTGTAGAGTGGGT	ABCA4_GATGGCTGTAGAGTGGGT_56744.9_ACOC
ABCA4	GAACTGGACCCTGCGGAAA	ABCA4_GAACTGGACCCTGCGGAAA_56745.1_ACOC
ABCA5	GCTTGTAATATTAGTCAC	ABCA5_GCTTGTAATATTAGTCAC_187405.1_ACOC
ABCA5	GTATAATGGCAGCATCTA	ABCA5_GTATAATGGCAGCATCTA_187406.2_ACOC
ABCA5	GAAGATACTGGAATCATATC	ABCA5_GAAGATACTGGAATCATATC_187407.3_ACOC
ABCA5	GAAAGAGTAAACTTGTCCAT	ABCA5_GAAAGAGTAAACTTGTCCAT_187408.4_ACOC
ABCA5	GTAAAACTGTGAAACCTG	ABCA5_GTAAAACTGTGAAACCTG_187409.5_ACOC
ABCA5	GTTGCTCGGCTTAGAGAGAC	ABCA5_GTTGCTCGGCTTAGAGAGAC_187410.6_ACOC
ABCA5	GTCCACTGCAATTAGGG	ABCA5_GTCCACTGCAATTAGGG_187411.7_ACOC
ABCA5	GGTGAAAATGCTATAACT	ABCA5_GGTGAAAATGCTATAACT_187412.8_ACOC
ABCA5	GTCAACTAAAGCTGTTATTA	ABCA5_GTCAACTAAAGCTGTTATTA_187413.9_ACOC
ABCA5	GAAATAGATACCTTTCCCCG	ABCA5_GAAATAGATACCTTTCCCCG_187414.1_ACOC
ABCA6	GGGGCCTCTCAATACTTCT	ABCA6_GGGGCCTCTCAATACTTCT_30007.1_ACOC
ABCA6	GAGGAGCCATTCCAGGAAAC	ABCA6_GAGGAGCCATTCCAGGAAAC_30008.2_ACOC
ABCA6	GATGATTCCCATAGCATA	ABCA6_GATGATTCCCATAGCATA_30009.3_ACOC
ABCA6	GCTGGGTTAAATTAGATAT	ABCA6_GCTGGGTTAAATTAGATAT_30010.4_ACOC
ABCA6	GTGGACTGTTATATCCC	ABCA6_GTGGACTGTTATATCCC_30011.5_ACOC
ABCA6	GGCACCAAATAAAACACACA	ABCA6_GGCACCAAATAAAACACACA_30012.6_ACOC
ABCA6	GACCAAATACTGGAATAG	ABCA6_GACCAAATACTGGAATAG_30013.7_ACOC
ABCA6	GTATATGAGTCTCCTGAA	ABCA6_GTATATGAGTCTCCTGAA_30014.8_ACOC
ABCA6	GAATCATTCCAGTAGTAA	ABCA6_GAATCATTCCAGTAGTAA_30015.9_ACOC
ABCA6	GATAATTGTAACGAATA	ABCA6_GATAATTGTAACGAATA_30016.1_ACOC
ABCA7	GCAATTCGACCAGGAGC	ABCA7_GCAATTCGACCAGGAGC_17370.1_ACOC
ABCA7	GGTGCCCGCCGATGGCAG	ABCA7_GGTGCCCGCCGATGGCAG_17371.2_ACOC
ABCA7	GGAAGAATTTCATGTATCGC	ABCA7_GGAAGAATTTCATGTATCGC_17372.3_ACOC
ABCA7	GCTCCGCGACATCCAGCA	ABCA7_GCTCCGCGACATCCAGCA_17373.4_ACOC
ABCA7	GCATCAGCTGTGTCCAGA	ABCA7_GCATCAGCTGTGTCCAGA_17374.5_ACOC
ABCA7	GCAACTCCAGGGGGCCGC	ABCA7_GCAACTCCAGGGGGCCGC_17375.6_ACOC
ABCA7	GCAGGGTGAGCTCCTCGA	ABCA7_GCAGGGTGAGCTCCTCGA_17376.7_ACOC
ABCA7	GCTTGTTGGAGGCCGCTG	ABCA7_GCTTGTTGGAGGCCGCTG_17377.8_ACOC
ABCA7	GGGTCCAGAAAGGATCGC	ABCA7_GGGTCCAGAAAGGATCGC_17378.9_ACOC
ABCA7	GAAGTTGCTCAGGCGCCC	ABCA7_GAAGTTGCTCAGGCGCCC_17379.1_ACOC
ABCA9	GAGCAAGAGACGCATGAGCG	ABCA9_GAGCAAGAGACGCATGAGCG_134363.1_ACOC
ABCA9	GATGTAAATTGGAGAAAAAT	ABCA9_GATGTAAATTGGAGAAAAAT_134364.2_ACOC
ABCA9	GTCCCCAAGAAAACTTCAAA	ABCA9_GTCCCCAAGAAAACTTCAAA_134365.3_ACOC
ABCA9	GTGTGAAGGTTCAGAGTTCT	ABCA9_GTGTGAAGGTTCAGAGTTCT_134366.4_ACOC
ABCA9	GTGGCCTGATGAAAAAAGCA	ABCA9_GTGGCCTGATGAAAAAAGCA_134367.5_ACOC
ABCA9	GTCTCTGTGCTCTTTCATCA	ABCA9_GTCTCTGTGCTCTTTCATCA_134368.6_ACOC
ABCA9	GAACAGCTGATGTCAGTTAC	ABCA9_GAACAGCTGATGTCAGTTAC_134369.7_ACOC
ABCA9	GTCATTGATGACAATGAT	ABCA9_GTCATTGATGACAATGAT_134370.8_ACOC
ABCA9	GCCAGCATACATCAAACCCC	ABCA9_GCCAGCATACATCAAACCCC_134371.9_ACOC
ABCA9	GCACAAATTGTCGTCCTGAC	ABCA9_GCACAAATTGTCGTCCTGAC_134372.1_ACOC
ABCB1	GATCTTGAAGGGGACCGCAA	ABCB1_GATCTTGAAGGGGACCGCAA_20036.1_ACOC
ABCB1	GGCTTGACAAGTTGTATA	ABCB1_GGCTTGACAAGTTGTATA_20037.2_ACOC
ABCB1	GTAGGATTTACACGTGGT	ABCB1_GTAGGATTTACACGTGGT_20038.3_ACOC
ABCB1	GGACTGTCAGCTGCTGTC	ABCB1_GGACTGTCAGCTGCTGTC_20039.4_ACOC
ABCB1	GCTGCCATCATCCATGGGGC	ABCB1_GCTGCCATCATCCATGGGGC_20040.5_ACOC
ABCB1	GACAGCTATTCGAAGAGT	ABCB1_GACAGCTATTCGAAGAGT_20041.6_ACOC
ABCB1	GGGTTCTTCATGAATCTGG	ABCB1_GGGTTCTTCATGAATCTGG_20042.7_ACOC
ABCB1	GCTCTGGCCTTCTGGTAT	ABCB1_GCTCTGGCCTTCTGGTAT_20043.8_ACOC
ABCB1	GATGTCTCCAAGATTAATGA	ABCB1_GATGTCTCCAAGATTAATGA_20044.9_ACOC
ABCB1	GGAATGTTCTTTCAGTCAA	ABCB1_GGAATGTTCTTTCAGTCAA_20045.1_ACOC
ABCB10	GGCCAGTGAACGGCGATA	ABCB10_GGCCAGTGAACGGCGATA_18420.1_ACOC
ABCB10	GGAGCCGACCTGGCTCGGCA	ABCB10_GGAGCCGACCTGGCTCGGCA_18421.2_ACOC
ABCB10	GGTGGCTCGAGCAGCCGCAG	ABCB10_GGTGGCTCGAGCAGCCGCAG_18422.3_ACOC
ABCB10	GCGCGGCTCCTGGGGCTGT	ABCB10_GCGCGGCTCCTGGGGCTGT_18423.4_ACOC
ABCB10	GGCGCCTCCCGGGGACAAG	ABCB10_GGCGCCTCCCGGGGACAAG_18424.5_ACOC
ABCB10	GAAACACGGCACTGAGCCCT	ABCB10_GAAACACGGCACTGAGCCCT_18425.6_ACOC
ABCB10	GACATCAATGATCTTCCCC	ABCB10_GACATCAATGATCTTCCCC_18426.7_ACOC
ABCB10	GTCAGCGCATTGTGAAT	ABCB10_GTCAGCGCATTGTGAAT_18427.8_ACOC
ABCB10	GATGCCTACGGAAGCCT	ABCB10_GATGCCTACGGAAGCCT_18428.9_ACOC
ABCB10	GGGAATCCTGAGTGACTT	ABCB10_GGGAATCCTGAGTGACTT_18429.1_ACOC
ABCB11	GAGATCAGATTGGGATAG	ABCB11_GAGATCAGATTGGGATAG_154366.1_ACOC
ABCB11	GCAGAAAATATTCGCTA	ABCB11_GCAGAAAATATTCGCTA_154367.2_ACOC
ABCB11	GGTCCATGATGAAGTTGT	ABCB11_GGTCCATGATGAAGTTGT_154368.3_ACOC
ABCB11	GGGCCATTTGGTCAGCTA	ABCB11_GGGCCATTTGGTCAGCTA_154369.4_ACOC
ABCB11	GGTGGTAGAGAACAGAAC	ABCB11_GGTGGTAGAGAACAGAAC_154370.5_ACOC
ABCB11	GGAAACCACAGATGGTCG	ABCB11_GGAAACCACAGATGGTCG_154371.6_ACOC
ABCB11	GAGTAGCACGCCTGGCT	ABCB11_GAGTAGCACGCCTGGCT_154372.7_ACOC
ABCB11	GCTCATAGTCCGTAAACT	ABCB11_GCTCATAGTCCGTAAACT_154373.8_ACOC
ABCB11	GACATAGTCCAAGCTGCCA	ABCB11_GACATAGTCCAAGCTGCCA_154374.9_ACOC
ABCB11	GAAGGCCTATGCCAAAGC	ABCB11_GAAGGCCTATGCCAAAGC_154375.1_ACOC
ABCB8	GAGAATGTCTGGAAGCGG	ABCB8_GAGAATGTCTGGAAGCGG_124544.1_ACOC
ABCB8	GGTGCATTTATTTCGGGTC	ABCB8_GGTGCATTTATTTCGGGTC_124545.2_ACOC
ABCB8	GTAGCAGCCTGCCTGGGAAT	ABCB8_GTAGCAGCCTGCCTGGGAAT_124546.3_ACOC
ABCB8	GGGAGCTAGGGGGGCTCG	ABCB8_GGGAGCTAGGGGGGCTCG_124547.4_ACOC
ABCB8	GTACCATGGGGCCTAGCA	ABCB8_GTACCATGGGGCCTAGCA_124548.5_ACOC
ABCB8	GTCATGAAACTCCCTACG	ABCB8_GTCATGAAACTCCCTACG_124549.6_ACOC
ABCB8	GTGGGGTCTCGCTTTAAC	ABCB8_GTGGGGTCTCGCTTTAAC_124550.7_ACOC
ABCB8	GCCATGCGCTCGCCAACG	ABCB8_GCCATGCGCTCGCCAACG_124551.8_ACOC
ABCB8	GCAGCACCAGGTACCCGA	ABCB8_GCAGCACCAGGTACCCGA_124552.9_ACOC
ABCB8	GCTTGACAACTGACGTGC	ABCB8_GCTTGACAACTGACGTGC_124553.1_ACOC
ABCC1	GATGGCTCCGACCCGCTC	ABCC1_GATGGCTCCGACCCGCTC_184975.1_ACOC
ABCC1	GAACACGGTCCTCGTGT	ABCC1_GAACACGGTCCTCGTGT_184976.2_ACOC
ABCC1	GGGATCATGCTCACTTTC	ABCC1_GGGATCATGCTCACTTTC_184977.3_ACOC
ABCC1	GCGCTTCCTTCCTGTCG	ABCC1_GCGCTTCCTTCCTGTCG_184978.4_ACOC
ABCC1	GAAGTCGGGGCATATTCC	ABCC1_GAAGTCGGGGCATATTCC_184979.5_ACOC
ABCC1	GTAGCCTCGGTCATGTC	ABCC1_GTAGCCTCGGTCATGTC_184980.6_ACOC
ABCC1	GTTCGTGAATGACACGA	ABCC1_GTTCGTGAATGACACGA_184981.7_ACOC
ABCC1	GAAAGCACTTGGTGAAGT	ABCC1_GAAAGCACTTGGTGAAGT_184982.8_ACOC
ABCC1	GTTGGGCTGACCAGAAACAC	ABCC1_GTTGGGCTGACCAGAAACAC_184983.9_ACOC
ABCC1	GAAGCTCATGAGGAAGTA	ABCC1_GAAGCTCATGAGGAAGTA_184984.1_ACOC
ABCC3	GTGCGGTTCCGGGGAGCT	ABCC3_GTGCGGTTCCGGGGAGCT_64038.1_ACOC
ABCC3	GCAGGTAGAGCAAGTAGC	ABCC3_GCAGGTAGAGCAAGTAGC_64039.2_ACOC
ABCC3	GCTCATACTGTATCAGCA	ABCC3_GCTCATACTGTATCAGCA_64040.3_ACOC
ABCC3	GGAAGCAGGGAGTGAGGTCC	ABCC3_GGAAGCAGGGAGTGAGGTCC_64041.4_ACOC
ABCC3	GGGTGCCCTGCATCTACCTG	ABCC3_GGGTGCCCTGCATCTACCTG_64042.5_ACOC
ABCC3	GGTGACCCCCACCACCAA	ABCC3_GGTGACCCCCACCACCAA_64043.6_ACOC
ABCC3	GGATGATGTAGCCACGACAA	ABCC3_GGATGATGTAGCCACGACAA_64044.7_ACOC
ABCC3	GCTGTGGTGCGTCTCCTGGG	ABCC3_GCTGTGGTGCGTCTCCTGGG_64045.8_ACOC
ABCC3	GCGCTGGTCTCAGGGTA	ABCC3_GCGCTGGTCTCAGGGTA_64046.9_ACOC
ABCC3	GGAGCGGAATGGGACGA	ABCC3_GGAGCGGAATGGGACGA_64047.1_ACOC
ABCC4	GGCTTCACCTCCTGGTACAC	ABCC4_GGCTTCACCTCCTGGTACAC_99145.1_ACOC
ABCC4	GAAGAACACGCGTGAGCAG	ABCC4_GAAGAACACGCGTGAGCAG_99146.2_ACOC
ABCC4	GGAATATCGTGCCTTGCT	ABCC4_GGAATATCGTGCCTTGCT_99147.3_ACOC
ABCC4	GTTTAAAATTGGCCATAAA	ABCC4_GTTTAAAATTGGCCATAAA_99148.4_ACOC
ABCC4	GAAGTTATAACTGGTATA	ABCC4_GAAGTTATAACTGGTATA_99149.5_ACOC
ABCC4	GAGCAATCATAAAGTGTTAC	ABCC4_GAGCAATCATAAAGTGTTAC_99150.6_ACOC
ABCC4	GCAACTTTCACGGATGCC	ABCC4_GCAACTTTCACGGATGCC_99151.7_ACOC
ABCC4	GCCCTTGCAAAGCTGTTT	ABCC4_GCCCTTGCAAAGCTGTTT_99152.8_ACOC
ABCC4	GTGTTCTTACACTTCCTG	ABCC4_GTGTTCTTACACTTCCTG_99153.9_ACOC
ABCC4	GCACTTCGTCTTAGTAACA	ABCC4_GCACTTCGTCTTAGTAACA_99154.1_ACOC
ABCD2	GATCGAGTGCTGCTAAGA	ABCD2_GATCGAGTGCTGCTAAGA_26385.1_ACOC
ABCD2	GCAGCTGATCGAGTGAAA	ABCD2_GCAGCTGATCGAGTGAAA_26386.2_ACOC
ABCD2	GAGCATATGCCGCAGCCACC	ABCD2_GAGCATATGCCGCAGCCACC_26387.3_ACOC
ABCD2	GAAATCTGCATTCACTCC	ABCD2_GAAATCTGCATTCACTCC_26388.4_ACOC
ABCD2	GGCAAGCGTTTAAAGCAATC	ABCD2_GGCAAGCGTTTAAAGCAATC_26389.5_ACOC
ABCD2	GATGTACCACAAACGTT	ABCD2_GATGTACCACAAACGTT_26390.6_ACOC
ABCD2	GCAGTGGACTAATTATGG	ABCD2_GCAGTGGACTAATTATGG_26391.7_ACOC
ABCD2	GGAGCTGATGCTATTGAA	ABCD2_GGAGCTGATGCTATTGAA_26392.8_ACOC
ABCD2	GTTCCTGATGAAGTATGTT	ABCD2_GTTCCTGATGAAGTATGTT_26393.9_ACOC
ABCD2	GGCCAGTAAATTTCGAGCAG	ABCD2_GGCCAGTAAATTTCGAGCAG_26394.1_ACOC
ABCD4	GGTTCTGCCGATGATGAG	ABCD4_GGTTCTGCCGATGATGAG_153032.1_ACOC
ABCD4	GAGAAATTGCAGATCTAACC	ABCD4_GAGAAATTGCAGATCTAACC_153033.2_ACOC
ABCD4	GCAATTTGTGATCTACC	ABCD4_GCAATTTGTGATCTACC_153034.3_ACOC
ABCD4	GCACGGCCCCGGAAGTAG	ABCD4_GCACGGCCCCGGAAGTAG_153035.4_ACOC
ABCD4	GATCCCCAGTCAGTACTA	ABCD4_GATCCCCAGTCAGTACTA_153036.5_ACOC
ABCD4	GGGCCTGTGAGCATCTTC	ABCD4_GGGCCTGTGAGCATCTTC_153037.6_ACOC
ABCD4	GCTCACATACAGCAGGTTGC	ABCD4_GCTCACATACAGCAGGTTGC_153038.7_ACOC
ABCD4	GTTTAAGACTCTGACATTCC	ABCD4_GTTTAAGACTCTGACATTCC_153039.8_ACOC
ABCD4	GTGGTGAACAAAACTTTGAT	ABCD4_GTGGTGAACAAAACTTTGAT_153040.9_ACOC
ABCD4	GCACCAGCTTCATCACAATG	ABCD4_GCACCAGCTTCATCACAATG_153041.1_ACOC
ABCG2	GCTGTCGCGGGGAAGCCAT	ABCG2_GCTGTCGCGGGGAAGCCAT_65136.1_ACOC
ABCG2	GATAATATTTCTTTCTCAAC	ABCG2_GATAATATTTCTTTCTCAAC_65137.2_ACOC
ABCG2	GGTCTCAACGCCATCCT	ABCG2_GGTCTCAACGCCATCCT_65138.3_ACOC
ABCG2	GCTGCAAGGAAAGATCCAAG	ABCG2_GCTGCAAGGAAAGATCCAAG_65139.4_ACOC
ABCG2	GTTTATCCGTGGTGTGTC	ABCG2_GTTTATCCGTGGTGTGTC_65140.5_ACOC
ABCG2	GGTTCCGGGCGCGCAGGA	ABCG2_GGTTCCGGGCGCGCAGGA_65141.6_ACOC
ABCG2	GTCTGACCTAGCTGGGTT	ABCG2_GTCTGACCTAGCTGGGTT_65142.7_ACOC
ABCG2	GCGTCTCTCAATCTCAGT	ABCG2_GCGTCTCTCAATCTCAGT_65143.8_ACOC
ABCG2	GTTGTGATGGGCACTCTGA	ABCG2_GTTGTGATGGGCACTCTGA_65144.9_ACOC
ABCG2	GAGTTAGGTCTGGATAAAG	ABCG2_GAGTTAGGTCTGGATAAAG_65145.1_ACOC
ABHD17A	GGCCATCCCCAGCTGGCAT	ABHD17A_GGCCATCCCCAGCTGGCAT_162840.1_ACOC
ABHD17A	GACTCCAACAACCCAGCGCC	ABHD17A_GACTCCAACAACCCAGCGCC_162841.2_ACOC
ABHD17A	GGTGCCTGAGCCCGAGCCG	ABHD17A_GGTGCCTGAGCCCGAGCCG_162842.3_ACOC
ABHD17A	GGTGGATGTACCCGCAGGCC	ABHD17A_GGTGGATGTACCCGCAGGCC_162843.4_ACOC
ABHD17A	GGGGATGGCCTCCCTGAGCC	ABHD17A_GGGGATGGCCTCCCTGAGCC_162844.5_ACOC
ABHD17A	GAGGCCATCCCCAGCTGGCA	ABHD17A_GAGGCCATCCCCAGCTGGCA_162845.6_ACOC
ABHD17A	GGCTCGGGCTCAGGCACCA	ABHD17A_GGCTCGGGCTCAGGCACCA_162846.7_ACOC
ABHD17A	GGTGCCTGAGCCCGAGCC	ABHD17A_GGTGCCTGAGCCCGAGCC_162847.8_ACOC
ABHD17A	GCGCCTGGTGGTTGCCTGCT	ABHD17A_GCGCCTGGTGGTTGCCTGCT_162848.9_ACOC
ABHD17A	GCGCCTGGTGGTTGCCTGC	ABHD17A_GCGCCTGGTGGTTGCCTGC_162849.1_ACOC
ABI1	GCCACCCGAGTCAGGTTC	ABI1_GCCACCCGAGTCAGGTTC_5230.1_ACOC
ABI1	GAGGAGGAGATCCCGTC	ABI1_GAGGAGGAGATCCCGTC_5231.2_ACOC
ABI1	GCAACTGGAGTACATTGT	ABI1_GCAACTGGAGTACATTGT_5232.3_ACOC
ABI1	GACAAGAGAAAAGCTTTAG	ABI1_GACAAGAGAAAAGCTTTAG_5233.4_ACOC
ABI1	GCTAGAGATTGGGTTGTAT	ABI1_GCTAGAGATTGGGTTGTAT_5234.5_ACOC
ABI1	GGGCGCTCCATATTCGC	ABI1_GGGCGCTCCATATTCGC_5235.6_ACOC
ABI1	GCCTCTCAGCTTCGGAGAA	ABI1_GCCTCTCAGCTTCGGAGAA_5236.7_ACOC
ABI1	GCTTATCAAATAAATGCAT	ABI1_GCTTATCAAATAAATGCAT_5237.8_ACOC
ABI1	GCCAAGTCCTCCCATGTC	ABI1_GCCAAGTCCTCCCATGTC_5238.9_ACOC
ABI1	GTCATTAGGAACTGTTGG	ABI1_GTCATTAGGAACTGTTGG_5239.1_ACOC
ABLIM2	GCACAGGATCGCCGTGCT	ABLIM2_GCACAGGATCGCCGTGCT_7284.1_ACOC
ABLIM2	GAGGGCGGCTTCTTCGTG	ABLIM2_GAGGGCGGCTTCTTCGTG_7285.2_ACOC
ABLIM2	GGACTACCAGAGGCTCTA	ABLIM2_GGACTACCAGAGGCTCTA_7286.3_ACOC
ABLIM2	GGCTGCTTGTCGACACGC	ABLIM2_GGCTGCTTGTCGACACGC_7287.4_ACOC
ABLIM2	GAGTGACCTTCAACGGGA	ABLIM2_GAGTGACCTTCAACGGGA_7288.5_ACOC
ABLIM2	GCTGCGACCAGTTCATTGA	ABLIM2_GCTGCGACCAGTTCATTGA_7289.6_ACOC
ABLIM2	GCAGCGCGCACCTGTCCC	ABLIM2_GCAGCGCGCACCTGTCCC_7290.7_ACOC
ABLIM2	GGCACACACGAAGCAGTCG	ABLIM2_GGCACACACGAAGCAGTCG_7291.8_ACOC
ABLIM2	GAAGTGTTCCCTGCCCGTAT	ABLIM2_GAAGTGTTCCCTGCCCGTAT_7292.9_ACOC
ABLIM2	GACAGAAATGATGCTCTCTG	ABLIM2_GACAGAAATGATGCTCTCTG_7293.1_ACOC
ABTB1	GGAAGGGCAAGAGTGTCG	ABTB1_GGAAGGGCAAGAGTGTCG_155384.1_ACOC
ABTB1	GTTGAAGCCGTCAGGACA	ABTB1_GTTGAAGCCGTCAGGACA_155385.2_ACOC
ABTB1	GCTCTACGCCAATGTCC	ABTB1_GCTCTACGCCAATGTCC_155386.3_ACOC
ABTB1	GCAGGGCCCCAAAGGCCACG	ABTB1_GCAGGGCCCCAAAGGCCACG_155387.4_ACOC
ABTB1	GCACCTTCACACACGTGCC	ABTB1_GCACCTTCACACACGTGCC_155388.5_ACOC
ABTB1	GCGCCATGTCCTCCCGGAGG	ABTB1_GCGCCATGTCCTCCCGGAGG_155389.6_ACOC
ABTB1	GGCCAAGCAATGCCAGCTGT	ABTB1_GGCCAAGCAATGCCAGCTGT_155390.7_ACOC
ABTB1	GCAGCTGGCGAACAGGTCGC	ABTB1_GCAGCTGGCGAACAGGTCGC_155391.8_ACOC
ABTB1	GGAAGTGGTCATCCAGCA	ABTB1_GGAAGTGGTCATCCAGCA_155392.9_ACOC
ABTB1	GCCATGCAGGGTGACGGC	ABTB1_GCCATGCAGGGTGACGGC_155393.1_ACOC
ACADM	GGGGTTCGGGCGATGCTGC	ACADM_GGGGTTCGGGCGATGCTGC_98548.1_ACOC
ACADM	GAAAACGAGAAATACTTCTC	ACADM_GAAAACGAGAAATACTTCTC_98549.2_ACOC
ACADM	GCTCGTAAATTTGCCAGAG	ACADM_GCTCGTAAATTTGCCAGAG_98550.3_ACOC
ACADM	GCCAATCGACAACGTGAACC	ACADM_GCCAATCGACAACGTGAACC_98551.4_ACOC
ACADM	GCTCTTCTAATTAGGGGGAC	ACADM_GCTCTTCTAATTAGGGGGAC_98552.5_ACOC
ACADM	GTTTAATTAGTGAAGAAT	ACADM_GTTTAATTAGTGAAGAAT_98553.6_ACOC
ACADM	GATGTGGATAACCAACGG	ACADM_GATGTGGATAACCAACGG_98554.7_ACOC
ACADM	GCGATGTTCAGATACTAG	ACADM_GCGATGTTCAGATACTAG_98555.8_ACOC
ACADM	GCTATTGAAGGAAATTCTTT	ACADM_GCTATTGAAGGAAATTCTTT_98556.9_ACOC
ACADM	GTGTAACAGAACCTGGAGC	ACADM_GTGTAACAGAACCTGGAGC_98557.1_ACOC
ACO2	GAGTCACCAGTAGGCTGT	ACO2_GAGTCACCAGTAGGCTGT_164494.1_ACOC
ACO2	GTCATAATGGATGTACTCGT	ACO2_GTCATAATGGATGTACTCGT_164495.2_ACOC
ACO2	GATTGAAGCCCAGGTTGG	ACO2_GATTGAAGCCCAGGTTGG_164496.3_ACOC
ACO2	GAACCGGCCGCTGACACTCT	ACO2_GAACCGGCCGCTGACACTCT_164497.4_ACOC
ACO2	GGAAAACTATGCGTACCC	ACO2_GGAAAACTATGCGTACCC_164498.5_ACOC
ACO2	GCTCAATTTCCTGGCTGGCG	ACO2_GCTCAATTTCCTGGCTGGCG_164499.6_ACOC
ACO2	GCAAGTCGTACCTGCGGCTG	ACO2_GCAAGTCGTACCTGCGGCTG_164500.7_ACOC
ACO2	GCCCGCTGCTGATGAAC	ACO2_GCCCGCTGCTGATGAAC_164501.8_ACOC
ACO2	GAAGCCCACGCCATATT	ACO2_GAAGCCCACGCCATATT_164502.9_ACOC
ACO2	GTGCCACCTTTCACCGTG	ACO2_GTGCCACCTTTCACCGTG_164503.1_ACOC
ACOT6	GGTCCTAGTATTGCGCTTCT	ACOT6_GGTCCTAGTATTGCGCTTCT_13444.1_ACOC
ACOT6	GAGACACAGGTCACCTCCTT	ACOT6_GAGACACAGGTCACCTCCTT_13445.2_ACOC
ACOT6	GCTACTGTGTTGGCTACAC	ACOT6_GCTACTGTGTTGGCTACAC_13446.3_ACOC
ACOT6	GGCATGGATGATCAAAGC	ACOT6_GGCATGGATGATCAAAGC_13447.4_ACOC
ACOT6	GGACACTTGGAGCAATCCAC	ACOT6_GGACACTTGGAGCAATCCAC_13448.5_ACOC
ACOT6	GGGTGAGGCAATATTCTA	ACOT6_GGGTGAGGCAATATTCTA_13449.6_ACOC
ACOT6	GAGCCAAAGGCTCACTCAA	ACOT6_GAGCCAAAGGCTCACTCAA_13450.7_ACOC
ACOT6	GAAAGTTTGAATTTGCTGCC	ACOT6_GAAAGTTTGAATTTGCTGCC_13451.8_ACOC
ACOT6	GTCTTGTTCCATTGGAAA	ACOT6_GTCTTGTTCCATTGGAAA_13452.9_ACOC
ACOT6	GCTCAGATAGCCTCTGAA	ACOT6_GCTCAGATAGCCTCTGAA_13453.1_ACOC
ACSBG1	GCCACGCAATTCTGGAGC	ACSBG1_GCCACGCAATTCTGGAGC_178195.1_ACOC
ACSBG1	GGCCGGTGACATCCGGC	ACSBG1_GGCCGGTGACATCCGGC_178196.2_ACOC
ACSBG1	GATCTACGACCTGTGGAC	ACSBG1_GATCTACGACCTGTGGAC_178197.3_ACOC
ACSBG1	GGCGTCCAGGGCTTCCTC	ACSBG1_GGCGTCCAGGGCTTCCTC_178198.4_ACOC
ACSBG1	GGACAGCAGAGAGACCCCAC	ACSBG1_GGACAGCAGAGAGACCCCAC_178199.5_ACOC
ACSBG1	GGAGGAATTCATGGAGCT	ACSBG1_GGAGGAATTCATGGAGCT_178200.6_ACOC
ACSBG1	GAGGCCCTGGATAAGTAT	ACSBG1_GAGGCCCTGGATAAGTAT_178201.7_ACOC
ACSBG1	GACTCAGCATCACGCCCTTG	ACSBG1_GACTCAGCATCACGCCCTTG_178202.8_ACOC
ACSBG1	GTGGACGACTCGGGCCGA	ACSBG1_GTGGACGACTCGGGCCGA_178203.9_ACOC
ACSBG1	GATCTTCTCCCATACCCG	ACSBG1_GATCTTCTCCCATACCCG_178204.1_ACOC
ACSL5	GCAGATCAACGCCGGGGT	ACSL5_GCAGATCAACGCCGGGGT_48868.1_ACOC
ACSL5	GTTAGGTCATTGTTCTTC	ACSL5_GTTAGGTCATTGTTCTTC_48869.2_ACOC
ACSL5	GACACAGCGAGTCCTCTT	ACSL5_GACACAGCGAGTCCTCTT_48870.3_ACOC
ACSL5	GTAAGATAGCCATCTGTA	ACSL5_GTAAGATAGCCATCTGTA_48871.4_ACOC
ACSL5	GATGCCGACAAACTGGTC	ACSL5_GATGCCGACAAACTGGTC_48872.5_ACOC
ACSL5	GACCTGAACAATCAGTCTGT	ACSL5_GACCTGAACAATCAGTCTGT_48873.6_ACOC
ACSL5	GGTAAGACGGGTTGAGGTC	ACSL5_GGTAAGACGGGTTGAGGTC_48874.7_ACOC
ACSL5	GGGTTATCATGGCTCCTT	ACSL5_GGGTTATCATGGCTCCTT_48875.8_ACOC
ACSL5	GATGCCAAGACTATGTATG	ACSL5_GATGCCAAGACTATGTATG_48876.9_ACOC
ACSL5	GTTGACAATATGTACGA	ACSL5_GTTGACAATATGTACGA_48877.1_ACOC
ACSL6	GGCAGTCGCAGTATCCTC	ACSL6_GGCAGTCGCAGTATCCTC_169691.1_ACOC
ACSL6	GTACCAGGTGTTCCGCCG	ACSL6_GTACCAGGTGTTCCGCCG_169692.2_ACOC
ACSL6	GGGCATCATCATAGTAGT	ACSL6_GGGCATCATCATAGTAGT_169693.3_ACOC
ACSL6	GGGCCCTGTCTTGGTTTC	ACSL6_GGGCCCTGTCTTGGTTTC_169694.4_ACOC
ACSL6	GGGTGGTGGCCGAGAGGCTG	ACSL6_GGGTGGTGGCCGAGAGGCTG_169695.5_ACOC
ACSL6	GGGGCACGGCGATCTGTGAT	ACSL6_GGGGCACGGCGATCTGTGAT_169696.6_ACOC
ACSL6	GCCTAAGCAGCCTTACCAG	ACSL6_GCCTAAGCAGCCTTACCAG_169697.7_ACOC
ACSL6	GCCGACAGGGCTGAATTTCT	ACSL6_GCCGACAGGGCTGAATTTCT_169698.8_ACOC
ACSL6	GGTTCACTCACCGGCCAA	ACSL6_GGTTCACTCACCGGCCAA_169699.9_ACOC
ACSL6	GAGGTTTGTCCACAATCA	ACSL6_GAGGTTTGTCCACAATCA_169700.1_ACOC
ACSS1	GAGGCATGGAGTCCACCG	ACSS1_GAGGCATGGAGTCCACCG_58276.1_ACOC
ACSS1	GGAGACCACGTGCCGCC	ACSS1_GGAGACCACGTGCCGCC_58277.2_ACOC
ACSS1	GCTGGCCTGTGCCAGGAT	ACSS1_GCTGGCCTGTGCCAGGAT_58278.3_ACOC
ACSS1	GGGAGCCGGCCGCCTTCT	ACSS1_GGGAGCCGGCCGCCTTCT_58279.4_ACOC
ACSS1	GAGAGTGTCCCGCGCCAG	ACSS1_GAGAGTGTCCCGCGCCAG_58280.5_ACOC
ACSS1	GACAACAAGGTCCACATG	ACSS1_GACAACAAGGTCCACATG_58281.6_ACOC
ACSS1	GCGGCGTCGGGAGGCTGCT	ACSS1_GCGGCGTCGGGAGGCTGCT_58282.7_ACOC
ACSS1	GATCGGCTGGTTCCTGGG	ACSS1_GATCGGCTGGTTCCTGGG_58283.8_ACOC
ACSS1	GAGAGCGTTGCTTTGATC	ACSS1_GAGAGCGTTGCTTTGATC_58284.9_ACOC
ACSS1	GCTTGGACCAGCATGTT	ACSS1_GCTTGGACCAGCATGTT_58285.1_ACOC
ACTA2	GTAAGGCCGGCTTTGCTG	ACTA2_GTAAGGCCGGCTTTGCTG_34624.1_ACOC
ACTA2	GTCTGGGACGTCCCACAA	ACTA2_GTCTGGGACGTCCCACAA_34625.2_ACOC
ACTA2	GAAGAGGACAGCACTGCCT	ACTA2_GAAGAGGACAGCACTGCCT_34626.3_ACOC
ACTA2	GAAGTACCCGATAGAACA	ACTA2_GAAGTACCCGATAGAACA_34627.4_ACOC
ACTA2	GGGACAAAAAGACAGCTACG	ACTA2_GGGACAAAAAGACAGCTACG_34628.5_ACOC
ACTA2	GACGAAGCACAGAGCAAAAG	ACTA2_GACGAAGCACAGAGCAAAAG_34629.6_ACOC
ACTA2	GGGTGGGATGCTCTTCAG	ACTA2_GGGTGGGATGCTCTTCAG_34630.7_ACOC
ACTA2	GAAGCTCATTGTAGAAAGAG	ACTA2_GAAGCTCATTGTAGAAAGAG_34631.8_ACOC
ACTA2	GTATGTGGCTATCCAGG	ACTA2_GTATGTGGCTATCCAGG_34632.9_ACOC
ACTA2	GAGTTACGAGTTGCCTGA	ACTA2_GAGTTACGAGTTGCCTGA_34633.1_ACOC
ACTB	GCCGCGCTCGTCGTCGACAA	ACTB_GCCGCGCTCGTCGTCGACAA_96203.1_ACOC
ACTB	GAAGCCGGCCTTGCACATGC	ACTB_GAAGCCGGCCTTGCACATGC_96204.2_ACOC
ACTB	GGGGCGCCCCACGATGGAG	ACTB_GGGGCGCCCCACGATGGAG_96205.3_ACOC
ACTB	GATGGGGTACTTCAGGGTG	ACTB_GATGGGGTACTTCAGGGTG_96206.4_ACOC
ACTB	GCCGTTGTCGACGACGAGCG	ACTB_GCCGTTGTCGACGACGAGCG_96207.5_ACOC
ACTB	GGAAATCGTGCGTGACATTA	ACTB_GGAAATCGTGCGTGACATTA_96208.6_ACOC
ACTB	GATAGCAACGTACATGGCTG	ACTB_GATAGCAACGTACATGGCTG_96209.7_ACOC
ACTB	GGAGGAGCTGGAAGCAGCCG	ACTB_GGAGGAGCTGGAAGCAGCCG_96210.8_ACOC
ACTB	GGGCCTCGGTCAGCAGCACG	ACTB_GGGCCTCGGTCAGCAGCACG_96211.9_ACOC
ACTB	GAGCGGTTCCGCTGCCCTG	ACTB_GAGCGGTTCCGCTGCCCTG_96212.1_ACOC
ACTG1	GTGTTTCCTTCCATCGTC	ACTG1_GTGTTTCCTTCCATCGTC_118766.1_ACOC
ACTG1	GGAAGAAGAGATCGCCGCGC	ACTG1_GGAAGAAGAGATCGCCGCGC_118767.2_ACOC
ACTG1	GACGAGGCCCAGAGCAAGCG	ACTG1_GACGAGGCCCAGAGCAAGCG_118768.3_ACOC
ACTG1	GCACTGGGTGCTCCTCCG	ACTG1_GCACTGGGTGCTCCTCCG_118769.4_ACOC
ACTG1	GTCATGGACTCTGGAGACG	ACTG1_GTCATGGACTCTGGAGACG_118770.5_ACOC
ACTG1	GCTGTAGCCTCGCTCAGTG	ACTG1_GCTGTAGCCTCGCTCAGTG_118771.6_ACOC
ACTG1	GGAAGGAAACACGGCTCG	ACTG1_GGAAGGAAACACGGCTCG_118772.7_ACOC
ACTG1	GGAAATCGTGCGCGACATCA	ACTG1_GGAAATCGTGCGCGACATCA_118773.8_ACOC
ACTG1	GAGGGCGTAGCCCTCGTAGA	ACTG1_GAGGGCGTAGCCCTCGTAGA_118774.9_ACOC
ACTG1	GCCATTGTCAATGACCAGCG	ACTG1_GCCATTGTCAATGACCAGCG_118775.1_ACOC
ACTL6B	GGAGTGCTTCCGAGCCATCC	ACTL6B_GGAGTGCTTCCGAGCCATCC_172749.1_ACOC
ACTL6B	GGAACACACGGGCCAAGC	ACTL6B_GGAACACACGGGCCAAGC_172750.2_ACOC
ACTL6B	GAGCACTGGGTGCAGGTT	ACTL6B_GAGCACTGGGTGCAGGTT_172751.3_ACOC
ACTL6B	GAGCGGGGGCGTCTACGG	ACTL6B_GAGCGGGGGCGTCTACGG_172752.4_ACOC
ACTL6B	GTCCGCGCTGGGTACGC	ACTL6B_GTCCGCGCTGGGTACGC_172753.5_ACOC
ACTL6B	GACCTCCGCTCCATCCCG	ACTL6B_GACCTCCGCTCCATCCCG_172754.6_ACOC
ACTL6B	GCTGACTTCCCCACCACAGT	ACTL6B_GCTGACTTCCCCACCACAGT_172755.7_ACOC
ACTL6B	GGCCATTCCAGTACATGA	ACTL6B_GGCCATTCCAGTACATGA_172756.8_ACOC
ACTL6B	GCAAACGGGCGGTCCAC	ACTL6B_GCAAACGGGCGGTCCAC_172757.9_ACOC
ACTL6B	GCATCGTCAAGTCCCCTC	ACTL6B_GCATCGTCAAGTCCCCTC_172758.1_ACOC
ACTR3	GTGCCACAGTCCACCACAC	ACTR3_GTGCCACAGTCCACCACAC_36545.1_ACOC
ACTR3	GGACTTAATGGAAAGGTTTA	ACTR3_GGACTTAATGGAAAGGTTTA_36546.2_ACOC
ACTR3	GTTCTCCTACTTGTCTTG	ACTR3_GTTCTCCTACTTGTCTTG_36547.3_ACOC
ACTR3	GAGTCCTTCAATGTTCC	ACTR3_GAGTCCTTCAATGTTCC_36548.4_ACOC
ACTR3	GTTATATCTCGTCCTGCGAT	ACTR3_GTTATATCTCGTCCTGCGAT_36549.5_ACOC
ACTR3	GCAGTTTCCAAGGATTGTTC	ACTR3_GCAGTTTCCAAGGATTGTTC_36550.6_ACOC
ACTR3	GATGACCTAGACTTCTTCAT	ACTR3_GATGACCTAGACTTCTTCAT_36551.7_ACOC
ACTR3	GCTCAAAGGAGGGTGATGAA	ACTR3_GCTCAAAGGAGGGTGATGAA_36552.8_ACOC
ACTR3	GGAAGGGATGATAAACTG	ACTR3_GGAAGGGATGATAAACTG_36553.9_ACOC
ACTR3	GCTGAGAGACCGAGAAGT	ACTR3_GCTGAGAGACCGAGAAGT_36554.1_ACOC
ACTR3B	GAATCATTTAACGTACC	ACTR3B_GAATCATTTAACGTACC_36575.1_ACOC
ACTR3B	GTGGGTGAACGTACGTTAAC	ACTR3B_GTGGGTGAACGTACGTTAAC_36576.2_ACOC
ACTR3B	GTCCACCACGCAGGGAGGCA	ACTR3B_GTCCACCACGCAGGGAGGCA_36577.3_ACOC
ACTR3B	GCGGGCGCCGCACATCGA	ACTR3B_GCGGGCGCCGCACATCGA_36578.4_ACOC
ACTR3B	GCTCAAAGGAGAGTGTTGAG	ACTR3B_GCTCAAAGGAGAGTGTTGAG_36579.5_ACOC
ACTR3B	GGACATGACTCCAAAGAC	ACTR3B_GGACATGACTCCAAAGAC_36580.6_ACOC
ACTR3B	GTGGCAGACCTGAAAGAACT	ACTR3B_GTGGCAGACCTGAAAGAACT_36581.7_ACOC
ACTR3B	GCGCTACGCCGTGTGGTT	ACTR3B_GCGCTACGCCGTGTGGTT_36582.8_ACOC
ACTR3B	GTACTCTTCATAGTCCTTCT	ACTR3B_GTACTCTTCATAGTCCTTCT_36583.9_ACOC
ACTR3B	GCGTCCGAAATCCCTGAACA	ACTR3B_GCGTCCGAAATCCCTGAACA_36584.1_ACOC
ACTR8	GTGTATTGTAGACGTTG	ACTR8_GTGTATTGTAGACGTTG_138586.1_ACOC
ACTR8	GAGTCTGTGTGTGCCACCTA	ACTR8_GAGTCTGTGTGTGCCACCTA_138587.2_ACOC
ACTR8	GGTCTAAAAAGATGTCCAA	ACTR8_GGTCTAAAAAGATGTCCAA_138588.3_ACOC
ACTR8	GCTTTACCAGTTTCGATT	ACTR8_GCTTTACCAGTTTCGATT_138589.4_ACOC
ACTR8	GTATGCTGTGTGGAGGATG	ACTR8_GTATGCTGTGTGGAGGATG_138590.5_ACOC
ACTR8	GGCAGATATTGAAGTAATA	ACTR8_GGCAGATATTGAAGTAATA_138591.6_ACOC
ACTR8	GATCTCAGGGCGATCCTG	ACTR8_GATCTCAGGGCGATCCTG_138592.7_ACOC
ACTR8	GATGTCGAATCTGAAACTCA	ACTR8_GATGTCGAATCTGAAACTCA_138593.8_ACOC
ACTR8	GGTCGCATCTGCTTATTGT	ACTR8_GGTCGCATCTGCTTATTGT_138594.9_ACOC
ACTR8	GTCTGCATCCAAACCTAT	ACTR8_GTCTGCATCCAAACCTAT_138595.1_ACOC
ACYP1	GGAAACACCCTGATATCAG	ACYP1_GGAAACACCCTGATATCAG_128525.1_ACOC
ACYP1	GGCCTTTCTCCGCGCGCT	ACYP1_GGCCTTTCTCCGCGCGCT_128526.2_ACOC
ACYP1	GTGCCCCGGTCAGTGTTC	ACYP1_GTGCCCCGGTCAGTGTTC_128527.3_ACOC
ACYP1	GGTAAAAAGCTGGGATTGGT	ACYP1_GGTAAAAAGCTGGGATTGGT_128528.4_ACOC
ACYP1	GGAATGGCTTGAAACAAG	ACYP1_GGAATGGCTTGAAACAAG_128529.5_ACOC
ACYP1	GCTTTGTCGATGTGTGATTT	ACYP1_GCTTTGTCGATGTGTGATTT_128530.6_ACOC
ACYP1	GTGCAAGGACAATTGCA	ACYP1_GTGCAAGGACAATTGCA_128531.7_ACOC
ACYP1	GTAAGCATACTCAGGTATG	ACYP1_GTAAGCATACTCAGGTATG_128532.8_ACOC
ACYP1	GCAGCCGAGCGCGCGGAGAA	ACYP1_GCAGCCGAGCGCGCGGAGAA_128533.9_ACOC
ACYP1	GAAAAAGTCATCTTGAAGT	ACYP1_GAAAAAGTCATCTTGAAGT_128534.1_ACOC
ADA	GGCTTGATGGATCCGTCT	ADA_GGCTTGATGGATCCGTCT_157014.1_ACOC
ADA	GCTTGTCGAAGGCGGGCGTC	ADA_GCTTGTCGAAGGCGGGCGTC_157015.2_ACOC
ADA	GCCCCTCTGCTGTGTTAGCT	ADA_GCCCCTCTGCTGTGTTAGCT_157016.3_ACOC
ADA	GTAGTAGTCAAACTTGGCC	ADA_GTAGTAGTCAAACTTGGCC_157017.4_ACOC
ADA	GAAACCATCTTATACTA	ADA_GAAACCATCTTATACTA_157018.5_ACOC
ADA	GCTGCCGGGAGGCTATCAAA	ADA_GCTGCCGGGAGGCTATCAAA_157019.6_ACOC
ADA	GATGAAGGCCAAAGAGGGCG	ADA_GATGAAGGCCAAAGAGGGCG_157020.7_ACOC
ADA	GCGGTACAGTCCGCACCTGC	ADA_GCGGTACAGTCCGCACCTGC_157021.8_ACOC
ADA	GCAGGCCCTGGCCCACTA	ADA_GCAGGCCCTGGCCCACTA_157022.9_ACOC
ADA	GGACCTCACCCCAGACGAGG	ADA_GGACCTCACCCCAGACGAGG_157023.1_ACOC
ADAM12	GTTGTCAGTGCCTCTGTT	ADAM12_GTTGTCAGTGCCTCTGTT_57446.1_ACOC
ADAM12	GCTCTGCTCGCGCCCTGCG	ADAM12_GCTCTGCTCGCGCCCTGCG_57447.2_ACOC
ADAM12	GGGTGAGCTTATGGAACCA	ADAM12_GGGTGAGCTTATGGAACCA_57448.3_ACOC
ADAM12	GTCGAATATTCAGCACTTC	ADAM12_GTCGAATATTCAGCACTTC_57449.4_ACOC
ADAM12	GGAGTCGAAGCTCTTCACT	ADAM12_GGAGTCGAAGCTCTTCACT_57450.5_ACOC
ADAM12	GAAGCTGAAAAGCGTCCG	ADAM12_GAAGCTGAAAAGCGTCCG_57451.6_ACOC
ADAM12	GTGGGTTTCCGTGAAACTGC	ADAM12_GTGGGTTTCCGTGAAACTGC_57452.7_ACOC
ADAM12	GGATCGTGTTGGTAGGCG	ADAM12_GGATCGTGTTGGTAGGCG_57453.8_ACOC
ADAM12	GTTACTACCATGGACATGTA	ADAM12_GTTACTACCATGGACATGTA_57454.9_ACOC
ADAM12	GTCAGTCTCAGCACGTGTTC	ADAM12_GTCAGTCTCAGCACGTGTTC_57455.1_ACOC
ADAM15	GGGCTCCAAGGGCTCCCTCG	ADAM15_GGGCTCCAAGGGCTCCCTCG_169611.1_ACOC
ADAM15	GCTCCAACTTGATCCTCA	ADAM15_GCTCCAACTTGATCCTCA_169612.2_ACOC
ADAM15	GGTGTGGTACCAGCCCGA	ADAM15_GGTGTGGTACCAGCCCGA_169613.3_ACOC
ADAM15	GGAGCGGCCAGGAAGGCAGA	ADAM15_GGAGCGGCCAGGAAGGCAGA_169614.4_ACOC
ADAM15	GGACGGTGACAGTCATATCC	ADAM15_GGACGGTGACAGTCATATCC_169615.5_ACOC
ADAM15	GGGTATAGCTTCTCTCTG	ADAM15_GGGTATAGCTTCTCTCTG_169616.6_ACOC
ADAM15	GTGCCACTCGTACATTCA	ADAM15_GTGCCACTCGTACATTCA_169617.7_ACOC
ADAM15	GCTACCAGGGAAGAGTGCG	ADAM15_GCTACCAGGGAAGAGTGCG_169618.8_ACOC
ADAM15	GCCACCAGAGCACCCCCT	ADAM15_GCCACCAGAGCACCCCCT_169619.9_ACOC
ADAM15	GGATTCGCGAAATAATGGG	ADAM15_GGATTCGCGAAATAATGGG_169620.1_ACOC
ADAM17	GCACGAAAGGAACCACGC	ADAM17_GCACGAAAGGAACCACGC_139335.1_ACOC
ADAM17	GAAGCCCGGGTCATCCGG	ADAM17_GAAGCCCGGGTCATCCGG_139336.2_ACOC
ADAM17	GTTCAGTACTTGATGTC	ADAM17_GTTCAGTACTTGATGTC_139337.3_ACOC
ADAM17	GCGAGTACACTGTAAAA	ADAM17_GCGAGTACACTGTAAAA_139338.4_ACOC
ADAM17	GGACTTCTTCACTGGACACG	ADAM17_GGACTTCTTCACTGGACACG_139339.5_ACOC
ADAM17	GGGCTAGAACCCTAGAGTC	ADAM17_GGGCTAGAACCCTAGAGTC_139340.6_ACOC
ADAM17	GAAGAGTTGCTCCCAAAA	ADAM17_GAAGAGTTGCTCCCAAAA_139341.7_ACOC
ADAM17	GTGTTCTTCATGGGATCT	ADAM17_GTGTTCTTCATGGGATCT_139342.8_ACOC
ADAM17	GTGTGTGGTTATTTAAAAG	ADAM17_GTGTGTGGTTATTTAAAAG_139343.9_ACOC
ADAM17	GAGTTGATGACATCTAT	ADAM17_GAGTTGATGACATCTAT_139344.1_ACOC
ADAM19	GAACTTATCATACCTCAG	ADAM19_GAACTTATCATACCTCAG_577.1_ACOC
ADAM19	GTCTCCCTCACCGTGCCG	ADAM19_GTCTCCCTCACCGTGCCG_578.2_ACOC
ADAM19	GAACCCACAGTTTCCCGG	ADAM19_GAACCCACAGTTTCCCGG_579.3_ACOC
ADAM19	GCCGCCCGGCTCTGCTTGC	ADAM19_GCCGCCCGGCTCTGCTTGC_580.4_ACOC
ADAM19	GATCTGTAAATAAGGTGT	ADAM19_GATCTGTAAATAAGGTGT_581.5_ACOC
ADAM19	GAGGGGCGAGAACTGATCC	ADAM19_GAGGGGCGAGAACTGATCC_582.6_ACOC
ADAM19	GTATAATGGGTTTCTGTGT	ADAM19_GTATAATGGGTTTCTGTGT_583.7_ACOC
ADAM19	GGATTGCTCTCGTGGGCT	ADAM19_GGATTGCTCTCGTGGGCT_584.8_ACOC
ADAM19	GAAGAATCGACGAGACC	ADAM19_GAAGAATCGACGAGACC_585.9_ACOC
ADAM19	GCCTCTAATTGTACCCTG	ADAM19_GCCTCTAATTGTACCCTG_586.1_ACOC
ADAM22	GCGCCTCATCTACCGCTC	ADAM22_GCGCCTCATCTACCGCTC_111648.1_ACOC
ADAM22	GTTCCAAAGGCATCAACC	ADAM22_GTTCCAAAGGCATCAACC_111649.2_ACOC
ADAM22	GCTCTGGCGCTCCACGAAG	ADAM22_GCTCTGGCGCTCCACGAAG_111650.3_ACOC
ADAM22	GGCTCAATGAGATATGTG	ADAM22_GGCTCAATGAGATATGTG_111651.4_ACOC
ADAM22	GGCACGACGCGCTCGACACG	ADAM22_GGCACGACGCGCTCGACACG_111652.5_ACOC
ADAM22	GTGTCTCTCTATGTATTCAG	ADAM22_GTGTCTCTCTATGTATTCAG_111653.6_ACOC
ADAM22	GGTTTCCTCGGATATGGCCC	ADAM22_GGTTTCCTCGGATATGGCCC_111654.7_ACOC
ADAM22	GGACACAGAGCAGCAAGAA	ADAM22_GGACACAGAGCAGCAAGAA_111655.8_ACOC
ADAM22	GGATAGTATTGGTTGCTA	ADAM22_GGATAGTATTGGTTGCTA_111656.9_ACOC
ADAM22	GTTTCTTCTTCTACATTACG	ADAM22_GTTTCTTCTTCTACATTACG_111657.1_ACOC
ADAM28	GTGCTATAAAAGAACTCCCT	ADAM28_GTGCTATAAAAGAACTCCCT_110477.1_ACOC
ADAM28	GAGGAGGAGACTGACTGGC	ADAM28_GAGGAGGAGACTGACTGGC_110478.2_ACOC
ADAM28	GTGTAGCCTGGTGCAAGG	ADAM28_GTGTAGCCTGGTGCAAGG_110479.3_ACOC
ADAM28	GGAAATCTGGACTGACA	ADAM28_GGAAATCTGGACTGACA_110480.4_ACOC
ADAM28	GCAGGAACTGAAGTCTGT	ADAM28_GCAGGAACTGAAGTCTGT_110481.5_ACOC
ADAM28	GTCCATCCCGATGTATG	ADAM28_GTCCATCCCGATGTATG_110482.6_ACOC
ADAM28	GGTTCCCACAAATTGGAG	ADAM28_GGTTCCCACAAATTGGAG_110483.7_ACOC
ADAM28	GAACTTGCTGGAACGACTGT	ADAM28_GAACTTGCTGGAACGACTGT_110484.8_ACOC
ADAM28	GGCAATGGAGCATTAAAG	ADAM28_GGCAATGGAGCATTAAAG_110485.9_ACOC
ADAM28	GTGGTGATCTCCTTTCCAG	ADAM28_GTGGTGATCTCCTTTCCAG_110486.1_ACOC
ADAMTS12	GGCTTGCAAACCTTTCCG	ADAMTS12_GGCTTGCAAACCTTTCCG_154033.1_ACOC
ADAMTS12	GTCCGAGTAGATGCCAGT	ADAMTS12_GTCCGAGTAGATGCCAGT_154034.2_ACOC
ADAMTS12	GCCAGAATACCACGTGGT	ADAMTS12_GCCAGAATACCACGTGGT_154035.3_ACOC
ADAMTS12	GAATTTCTCACGAGGAGA	ADAMTS12_GAATTTCTCACGAGGAGA_154036.4_ACOC
ADAMTS12	GTGGCACGGTTCTACAGC	ADAMTS12_GTGGCACGGTTCTACAGC_154037.5_ACOC
ADAMTS12	GAAGCATCCACTGGTTGA	ADAMTS12_GAAGCATCCACTGGTTGA_154038.6_ACOC
ADAMTS12	GCGAACCGGGCCTGGCTG	ADAMTS12_GCGAACCGGGCCTGGCTG_154039.7_ACOC
ADAMTS12	GCAAAGCGCCCCAAAGTTA	ADAMTS12_GCAAAGCGCCCCAAAGTTA_154040.8_ACOC
ADAMTS12	GAGAGATTTGGATGGCTCAG	ADAMTS12_GAGAGATTTGGATGGCTCAG_154041.9_ACOC
ADAMTS12	GCCTCCTGTAAACGATGTGC	ADAMTS12_GCCTCCTGTAAACGATGTGC_154042.1_ACOC
ADAMTS20	GTTCACATGGGACCCCTA	ADAMTS20_GTTCACATGGGACCCCTA_176023.1_ACOC
ADAMTS20	GTTGATGACCACTACTG	ADAMTS20_GTTGATGACCACTACTG_176024.2_ACOC
ADAMTS20	GTCACTCGGGACAGTTCT	ADAMTS20_GTCACTCGGGACAGTTCT_176025.3_ACOC
ADAMTS20	GAATGGAATACTTCATGCAA	ADAMTS20_GAATGGAATACTTCATGCAA_176026.4_ACOC
ADAMTS20	GTGAATGTTCATCCCAATG	ADAMTS20_GTGAATGTTCATCCCAATG_176027.5_ACOC
ADAMTS20	GGCAGAAACGCAGCTCCG	ADAMTS20_GGCAGAAACGCAGCTCCG_176028.6_ACOC
ADAMTS20	GGGTAGGAGGTTTAAGC	ADAMTS20_GGGTAGGAGGTTTAAGC_176029.7_ACOC
ADAMTS20	GTGGGTTCGGAACGGCAT	ADAMTS20_GTGGGTTCGGAACGGCAT_176030.8_ACOC
ADAMTS20	GATACCCATGTCCACATG	ADAMTS20_GATACCCATGTCCACATG_176031.9_ACOC
ADAMTS20	GCAGTGGCGCAGGTCCGA	ADAMTS20_GCAGTGGCGCAGGTCCGA_176032.1_ACOC
ADAMTSL1	GGTCCTCCTCGGAGCGTG	ADAMTSL1_GGTCCTCCTCGGAGCGTG_135577.1_ACOC
ADAMTSL1	GCTGCCGTCGGGCAACTCC	ADAMTSL1_GCTGCCGTCGGGCAACTCC_135578.2_ACOC
ADAMTSL1	GGCAGCGCCTCAGAGAGT	ADAMTSL1_GGCAGCGCCTCAGAGAGT_135579.3_ACOC
ADAMTSL1	GAGTGAACATGGGTTGTC	ADAMTSL1_GAGTGAACATGGGTTGTC_135580.4_ACOC
ADAMTSL1	GGTGCTAGTTCAACAACC	ADAMTSL1_GGTGCTAGTTCAACAACC_135581.5_ACOC
ADAMTSL1	GGAGCAGGAAAGCCAGAAAG	ADAMTSL1_GGAGCAGGAAAGCCAGAAAG_135582.6_ACOC
ADAMTSL1	GGAAGCCATTCATAAAAC	ADAMTSL1_GGAAGCCATTCATAAAAC_135583.7_ACOC
ADAMTSL1	GCTCGGAAATCACCTGCTTC	ADAMTSL1_GCTCGGAAATCACCTGCTTC_135584.8_ACOC
ADAMTSL1	GCTGAAGTCACTTGGTTC	ADAMTSL1_GCTGAAGTCACTTGGTTC_135585.9_ACOC
ADAMTSL1	GAAGATTGGCCGCCCTGC	ADAMTSL1_GAAGATTGGCCGCCCTGC_135586.1_ACOC
ADAMTSL3	GATACTGGACATCATTGT	ADAMTSL3_GATACTGGACATCATTGT_9619.1_ACOC
ADAMTSL3	GAAATCTTCTGCATCTGG	ADAMTSL3_GAAATCTTCTGCATCTGG_9620.2_ACOC
ADAMTSL3	GGGATGCTTGGGGCGAC	ADAMTSL3_GGGATGCTTGGGGCGAC_9621.3_ACOC
ADAMTSL3	GACACTTGAGTGCACACG	ADAMTSL3_GACACTTGAGTGCACACG_9622.4_ACOC
ADAMTSL3	GTCCCCGTACAAGCCTGC	ADAMTSL3_GTCCCCGTACAAGCCTGC_9623.5_ACOC
ADAMTSL3	GGCACCTAAGGTACTGGA	ADAMTSL3_GGCACCTAAGGTACTGGA_9624.6_ACOC
ADAMTSL3	GCAAACTCGGGAAGGAAAT	ADAMTSL3_GCAAACTCGGGAAGGAAAT_9625.7_ACOC
ADAMTSL3	GCCCCTGGTGGGTGCTGATA	ADAMTSL3_GCCCCTGGTGGGTGCTGATA_9626.8_ACOC
ADAMTSL3	GGTCATCATAGCGATAAGTG	ADAMTSL3_GGTCATCATAGCGATAAGTG_9627.9_ACOC
ADAMTSL3	GGAACTACCCTCTTCAAG	ADAMTSL3_GGAACTACCCTCTTCAAG_9628.1_ACOC
ADAMTSL5	GGGCGCTACGTGCTTAAT	ADAMTSL5_GGGCGCTACGTGCTTAAT_115507.1_ACOC
ADAMTSL5	GGCCGCCTCGTAGGTCCC	ADAMTSL5_GGCCGCCTCGTAGGTCCC_115508.2_ACOC
ADAMTSL5	GGCAGAGGCGGTACTCAT	ADAMTSL5_GGCAGAGGCGGTACTCAT_115509.3_ACOC
ADAMTSL5	GGGCGAGTGGACCCCGT	ADAMTSL5_GGGCGAGTGGACCCCGT_115510.4_ACOC
ADAMTSL5	GACAGGGCGGCCATTGTACA	ADAMTSL5_GACAGGGCGGCCATTGTACA_115511.5_ACOC
ADAMTSL5	GCCCTGCTGAACTGTGGTTT	ADAMTSL5_GCCCTGCTGAACTGTGGTTT_115512.6_ACOC
ADAMTSL5	GCGTTGGGGTCTGTGCAG	ADAMTSL5_GCGTTGGGGTCTGTGCAG_115513.7_ACOC
ADAMTSL5	GTTGAGGTCGCACTGGTT	ADAMTSL5_GTTGAGGTCGCACTGGTT_115514.8_ACOC
ADAMTSL5	GGCATCGAGTTTGAGTTC	ADAMTSL5_GGCATCGAGTTTGAGTTC_115515.9_ACOC
ADAMTSL5	GTGGCGTCTCTGTGCGCAGC	ADAMTSL5_GTGGCGTCTCTGTGCGCAGC_115516.1_ACOC
ADAR	GTGCTCATAGCCTTGAAA	ADAR_GTGCTCATAGCCTTGAAA_24766.1_ACOC
ADAR	GGGTGTAGTATCCGCTGA	ADAR_GGGTGTAGTATCCGCTGA_24767.2_ACOC
ADAR	GGGACAACCCCTCCCATA	ADAR_GGGACAACCCCTCCCATA_24768.3_ACOC
ADAR	GTGCTAATTGACATGGAA	ADAR_GTGCTAATTGACATGGAA_24769.4_ACOC
ADAR	GATGGCTCGAAACTCACC	ADAR_GATGGCTCGAAACTCACC_24770.5_ACOC
ADAR	GGCCATTGATGACAACC	ADAR_GGCCATTGATGACAACC_24771.6_ACOC
ADAR	GCCATGAAGGCCCTGCAT	ADAR_GCCATGAAGGCCCTGCAT_24772.7_ACOC
ADAR	GGAGTACGCCCGCTCCCA	ADAR_GGAGTACGCCCGCTCCCA_24773.8_ACOC
ADAR	GCAAAAGTTGGGGGTCGC	ADAR_GCAAAAGTTGGGGGTCGC_24774.9_ACOC
ADAR	GAGTTTCCCCCAGCTGAAGC	ADAR_GAGTTTCCCCCAGCTGAAGC_24775.1_ACOC
ADCY1	GGTCCTCAATGCAGCTCC	ADCY1_GGTCCTCAATGCAGCTCC_125182.1_ACOC
ADCY1	GCCCCGGAACGTTGCCA	ADCY1_GCCCCGGAACGTTGCCA_125183.2_ACOC
ADCY1	GTGGAAAATCCTCTCAGG	ADCY1_GTGGAAAATCCTCTCAGG_125184.3_ACOC
ADCY1	GCCGCATCAAGATTCTCG	ADCY1_GCCGCATCAAGATTCTCG_125185.4_ACOC
ADCY1	GACTGAGCGTTCACAGAGGA	ADCY1_GACTGAGCGTTCACAGAGGA_125186.5_ACOC
ADCY1	GCTGACATCGTGGGTTTCAC	ADCY1_GCTGACATCGTGGGTTTCAC_125187.6_ACOC
ADCY1	GTGGGCATGGTCAGTCTT	ADCY1_GTGGGCATGGTCAGTCTT_125188.7_ACOC
ADCY1	GGCATCCCAGTGCACAGCCC	ADCY1_GGCATCCCAGTGCACAGCCC_125189.8_ACOC
ADCY1	GTTCAGATCCACCTCGG	ADCY1_GTTCAGATCCACCTCGG_125190.9_ACOC
ADCY1	GCGTGTGGGTCTGCACAC	ADCY1_GCGTGTGGGTCTGCACAC_125191.1_ACOC
ADCY10	GGACCATTGTATCAGTAT	ADCY10_GGACCATTGTATCAGTAT_50925.1_ACOC
ADCY10	GTAGGTGACAGAGTCGC	ADCY10_GTAGGTGACAGAGTCGC_50926.2_ACOC
ADCY10	GTGCGCCTTGCCCAGAACA	ADCY10_GTGCGCCTTGCCCAGAACA_50927.3_ACOC
ADCY10	GCTGAAGCCTGATCCTGAAC	ADCY10_GCTGAAGCCTGATCCTGAAC_50928.4_ACOC
ADCY10	GTCCCTACAAAAGTATGTGA	ADCY10_GTCCCTACAAAAGTATGTGA_50929.5_ACOC
ADCY10	GAAACACACAGCCACTTTC	ADCY10_GAAACACACAGCCACTTTC_50930.6_ACOC
ADCY10	GTGCATATAGGCATCCTGGA	ADCY10_GTGCATATAGGCATCCTGGA_50931.7_ACOC
ADCY10	GAAGGATAATAATGCATGA	ADCY10_GAAGGATAATAATGCATGA_50932.8_ACOC
ADCY10	GTTCATGGCCAATGTCCT	ADCY10_GTTCATGGCCAATGTCCT_50933.9_ACOC
ADCY10	GCACTGCTAGCCCTGTGG	ADCY10_GCACTGCTAGCCCTGTGG_50934.1_ACOC
ADCY2	GTATGCCGCTTCACATAC	ADCY2_GTATGCCGCTTCACATAC_148000.1_ACOC
ADCY2	GACATCGTTGGCTTTACC	ADCY2_GACATCGTTGGCTTTACC_148001.2_ACOC
ADCY2	GGCGATGTGGGCCGGCAGCA	ADCY2_GGCGATGTGGGCCGGCAGCA_148002.3_ACOC
ADCY2	GCGACTTGATGCAATTAC	ADCY2_GCGACTTGATGCAATTAC_148003.4_ACOC
ADCY2	GAAAGCGGAGATCATCCAG	ADCY2_GAAAGCGGAGATCATCCAG_148004.5_ACOC
ADCY2	GTTCTCCATCTGGCCCGCCT	ADCY2_GTTCTCCATCTGGCCCGCCT_148005.6_ACOC
ADCY2	GCCCGAGCGCGAAGAAGA	ADCY2_GCCCGAGCGCGAAGAAGA_148006.7_ACOC
ADCY2	GAGCCAGTCCCGGGACCG	ADCY2_GAGCCAGTCCCGGGACCG_148007.8_ACOC
ADCY2	GCGCCATTCAAGTGCTCC	ADCY2_GCGCCATTCAAGTGCTCC_148008.9_ACOC
ADCY2	GTTATTAGAAACGCCACA	ADCY2_GTTATTAGAAACGCCACA_148009.1_ACOC
ADCY3	GCCCTCCGACCCTGACCG	ADCY3_GCCCTCCGACCCTGACCG_58196.1_ACOC
ADCY3	GGCCGAGTATTCGGGCT	ADCY3_GGCCGAGTATTCGGGCT_58197.2_ACOC
ADCY3	GCTGCGGATTAAGATCCT	ADCY3_GCTGCGGATTAAGATCCT_58198.3_ACOC
ADCY3	GCGGCTGACTTTCGTGC	ADCY3_GCGGCTGACTTTCGTGC_58199.4_ACOC
ADCY3	GCGGTCAGCCATGTAGT	ADCY3_GCGGTCAGCCATGTAGT_58200.5_ACOC
ADCY3	GCGATGGCGCACAGGTAG	ADCY3_GCGATGGCGCACAGGTAG_58201.6_ACOC
ADCY3	GATGTGGAGCCAGGCGA	ADCY3_GATGTGGAGCCAGGCGA_58202.7_ACOC
ADCY3	GCGGCTTGCCCGACTACC	ADCY3_GCGGCTTGCCCGACTACC_58203.8_ACOC
ADCY3	GATTGTACTCCTGTGTCG	ADCY3_GATTGTACTCCTGTGTCG_58204.9_ACOC
ADCY3	GCTGTGGGCACTCCCGTT	ADCY3_GCTGTGGGCACTCCCGTT_58205.1_ACOC
ADCY4	GGTCCTCGGGCTGTATCT	ADCY4_GGTCCTCGGGCTGTATCT_36485.1_ACOC
ADCY4	GCTGGCTCAGGCTGTAGT	ADCY4_GCTGGCTCAGGCTGTAGT_36487.3_ACOC
ADCY4	GACATCGTGGGCTTCACG	ADCY4_GACATCGTGGGCTTCACG_36488.4_ACOC
ADCY4	GCAGATGCGAGAGTGAGG	ADCY4_GCAGATGCGAGAGTGAGG_36489.5_ACOC
ADCY4	GCGGCGTCCCGCATGCCCAA	ADCY4_GCGGCGTCCCGCATGCCCAA_36491.7_ACOC
ADCY4	GGCGCTGCTCGCAGTGGCCT	ADCY4_GGCGCTGCTCGCAGTGGCCT_36492.8_ACOC
ADCY4	GGCCCGCCTCTTCAGCCCC	ADCY4_GGCCCGCCTCTTCAGCCCC_36493.9_ACOC
ADCY4	GCGCGCACAGCACAGTGGTC	ADCY4_GCGCGCACAGCACAGTGGTC_36494.1_ACOC
ADCY5	GTTATTACTGCGTCTCG	ADCY5_GTTATTACTGCGTCTCG_165891.1_ACOC
ADCY5	GCAGACATCAACGCCAAGC	ADCY5_GCAGACATCAACGCCAAGC_165892.2_ACOC
ADCY5	GTTCCTGTGCAGTGCACT	ADCY5_GTTCCTGTGCAGTGCACT_165893.3_ACOC
ADCY5	GCGGGCGAAGAGCTCGTTGA	ADCY5_GCGGGCGAAGAGCTCGTTGA_165894.4_ACOC
ADCY5	GCACCCACTATCCGGCTG	ADCY5_GCACCCACTATCCGGCTG_165895.5_ACOC
ADCY5	GTTTACGTATTAAGATCCTT	ADCY5_GTTTACGTATTAAGATCCTT_165896.6_ACOC
ADCY5	GCCCTCGATGTCAGCAAAC	ADCY5_GCCCTCGATGTCAGCAAAC_165897.7_ACOC
ADCY5	GCGCCTGGATGCACTCTC	ADCY5_GCGCCTGGATGCACTCTC_165898.8_ACOC
ADCY5	GCGTGTGGGAATTCACAG	ADCY5_GCGTGTGGGAATTCACAG_165899.9_ACOC
ADCY5	GTTGGTCCGGGAGGTGAC	ADCY5_GTTGGTCCGGGAGGTGAC_165900.1_ACOC
ADCY6	GCCTGGGGTGAACGCAAT	ADCY6_GCCTGGGGTGAACGCAAT_20196.1_ACOC
ADCY6	GAAGCGTTCGCGGCGCCG	ADCY6_GAAGCGTTCGCGGCGCCG_20197.2_ACOC
ADCY6	GGGCCTGGATGTAACCGC	ADCY6_GGGCCTGGATGTAACCGC_20198.3_ACOC
ADCY6	GAACGGAACTGCTTCGAC	ADCY6_GAACGGAACTGCTTCGAC_20199.4_ACOC
ADCY6	GACGCGGTGCCCAGGAGT	ADCY6_GACGCGGTGCCCAGGAGT_20200.5_ACOC
ADCY6	GCACCAGACGGCGCCAGC	ADCY6_GCACCAGACGGCGCCAGC_20201.6_ACOC
ADCY6	GCAGAGGAACAGCAGCACAT	ADCY6_GCAGAGGAACAGCAGCACAT_20202.7_ACOC
ADCY6	GCTGCCGATTCTCATGCTGC	ADCY6_GCTGCCGATTCTCATGCTGC_20203.8_ACOC
ADCY6	GGGCAAAGAGCTCATTCA	ADCY6_GGGCAAAGAGCTCATTCA_20204.9_ACOC
ADCY6	GCTCCTGCGCAGTGCACT	ADCY6_GCTCCTGCGCAGTGCACT_20205.1_ACOC
ADCY7	GTAGAGCGCATCTTGGTC	ADCY7_GTAGAGCGCATCTTGGTC_58576.1_ACOC
ADCY7	GGAAGTAGCGCCCCTTGGC	ADCY7_GGAAGTAGCGCCCCTTGGC_58577.2_ACOC
ADCY7	GGAACGCCATGCCCAGAA	ADCY7_GGAACGCCATGCCCAGAA_58578.3_ACOC
ADCY7	GCAGCGGCCCATGCTGGC	ADCY7_GCAGCGGCCCATGCTGGC_58579.4_ACOC
ADCY7	GATGAGGGCCACGCAGGCAG	ADCY7_GATGAGGGCCACGCAGGCAG_58580.5_ACOC
ADCY7	GAGTGTCTCCTGCGGCGC	ADCY7_GAGTGTCTCCTGCGGCGC_58581.6_ACOC
ADCY7	GTGCTGGTGTTCGACGCA	ADCY7_GTGCTGGTGTTCGACGCA_58582.7_ACOC
ADCY7	GCGCCCCGCATGCTGAA	ADCY7_GCGCCCCGCATGCTGAA_58583.8_ACOC
ADCY7	GCGCCACCAAGCAGGCCC	ADCY7_GCGCCACCAAGCAGGCCC_58584.9_ACOC
ADCY7	GACGTACATCAGCACAGAGA	ADCY7_GACGTACATCAGCACAGAGA_58585.1_ACOC
ADCY8	GGAGCAGCGCTTCATTCA	ADCY8_GGAGCAGCGCTTCATTCA_173369.1_ACOC
ADCY8	GGGCCAGTCGATCAAATC	ADCY8_GGGCCAGTCGATCAAATC_173370.2_ACOC
ADCY8	GCCTTCGTATTAAAATCC	ADCY8_GCCTTCGTATTAAAATCC_173371.3_ACOC
ADCY8	GGTGCTCATCTTCCACAT	ADCY8_GGTGCTCATCTTCCACAT_173372.4_ACOC
ADCY8	GATGTGCGCTGCCTTAC	ADCY8_GATGTGCGCTGCCTTAC_173373.5_ACOC
ADCY8	GACAGCTGCGGCGCGTGG	ADCY8_GACAGCTGCGGCGCGTGG_173374.6_ACOC
ADCY8	GTGGGCATGGTCCTGGCG	ADCY8_GTGGGCATGGTCCTGGCG_173375.7_ACOC
ADCY8	GGCCCAAGAAATAGCGC	ADCY8_GGCCCAAGAAATAGCGC_173376.8_ACOC
ADCY8	GGATGTAGATCCGATGGAAC	ADCY8_GGATGTAGATCCGATGGAAC_173377.9_ACOC
ADCY8	GTTGAGACAGTCCAGCG	ADCY8_GTTGAGACAGTCCAGCG_173378.1_ACOC
ADCY9	GTGGTCCAACGATGTGAACC	ADCY9_GTGGTCCAACGATGTGAACC_27715.1_ACOC
ADCY9	GGTCAGCAACCACGCTC	ADCY9_GGTCAGCAACCACGCTC_27716.2_ACOC
ADCY9	GATGGGAAAGTTATTGAA	ADCY9_GATGGGAAAGTTATTGAA_27717.3_ACOC
ADCY9	GAGAGTCGGGGTGCACAC	ADCY9_GAGAGTCGGGGTGCACAC_27718.4_ACOC
ADCY9	GGCAAAGTTCACATTTCTG	ADCY9_GGCAAAGTTCACATTTCTG_27719.5_ACOC
ADCY9	GTTCGACTCGGTGAACC	ADCY9_GTTCGACTCGGTGAACC_27720.6_ACOC
ADCY9	GTCCTTTGCGGCATCCT	ADCY9_GTCCTTTGCGGCATCCT_27721.7_ACOC
ADCY9	GAGAGGGCCTCCAGCCGC	ADCY9_GAGAGGGCCTCCAGCCGC_27722.8_ACOC
ADCY9	GACGCCTGTCTCAGGACG	ADCY9_GACGCCTGTCTCAGGACG_27723.9_ACOC
ADCY9	GGGCGTACAGCTTGGTGA	ADCY9_GGGCGTACAGCTTGGTGA_27724.1_ACOC
ADCYAP1	GCCTCGCTCCGCTACACA	ADCYAP1_GCCTCGCTCCGCTACACA_82536.1_ACOC
ADCYAP1	GCCGTACGCCTCTTCCTC	ADCYAP1_GCCGTACGCCTCTTCCTC_82537.2_ACOC
ADCYAP1	GGGGAACCGGAGTCCGG	ADCYAP1_GGGGAACCGGAGTCCGG_82538.3_ACOC
ADCYAP1	GATGGCTCGGAGCCGCC	ADCYAP1_GATGGCTCGGAGCCGCC_82539.4_ACOC
ADCYAP1	GGTCCAGCACTTTGCGGT	ADCYAP1_GGTCCAGCACTTTGCGGT_82540.5_ACOC
ADCYAP1	GCAGTCGCTCGTGGCCCG	ADCYAP1_GCAGTCGCTCGTGGCCCG_82541.6_ACOC
ADCYAP1	GCCCACGGGATCCTTAACG	ADCYAP1_GCCCACGGGATCCTTAACG_82542.7_ACOC
ADCYAP1	GTGAAGATCCCGTCCGAG	ADCYAP1_GTGAAGATCCCGTCCGAG_82543.8_ACOC
ADCYAP1	GCCGCTACCGGAAACAAA	ADCYAP1_GCCGCTACCGGAAACAAA_82544.9_ACOC
ADCYAP1	GTGTAGCGGAGCGAGGC	ADCYAP1_GTGTAGCGGAGCGAGGC_82545.1_ACOC
ADD1	GGGTTGTTCTCATCTACT	ADD1_GGGTTGTTCTCATCTACT_173479.1_ACOC
ADD1	GTGAGGGGCTGTGGTCGG	ADD1_GTGAGGGGCTGTGGTCGG_173480.2_ACOC
ADD1	GAAGTCCTGGCGAAGGTC	ADD1_GAAGTCCTGGCGAAGGTC_173481.3_ACOC
ADD1	GAATGGTGATTCTCGTGCTG	ADD1_GAATGGTGATTCTCGTGCTG_173482.4_ACOC
ADD1	GTAATGCCAATAGGCCTG	ADD1_GTAATGCCAATAGGCCTG_173483.5_ACOC
ADD1	GATACAGGAGCAATTTAAGA	ADD1_GATACAGGAGCAATTTAAGA_173484.6_ACOC
ADD1	GGAGCTGCTGGGTAGACATT	ADD1_GGAGCTGCTGGGTAGACATT_173485.7_ACOC
ADD1	GATCCTCTAAGATCGTTCAC	ADD1_GATCCTCTAAGATCGTTCAC_173486.8_ACOC
ADD1	GATTCTATTGCGTATGACAA	ADD1_GATTCTATTGCGTATGACAA_173487.9_ACOC
ADD1	GAAGTTATTACGGTGTAAAT	ADD1_GAAGTTATTACGGTGTAAAT_173488.1_ACOC
ADH1A	GTGGCACAGATGACCACG	ADH1A_GTGGCACAGATGACCACG_148765.1_ACOC
ADH1A	GCCTAAAATCACAGGAAGTG	ADH1A_GCCTAAAATCACAGGAAGTG_148766.2_ACOC
ADH1A	GAACTTCATGGGCCTTAGG	ADH1A_GAACTTCATGGGCCTTAGG_148767.3_ACOC
ADH1A	GACTTTCTCTAGAGGCG	ADH1A_GACTTTCTCTAGAGGCG_148768.4_ACOC
ADH1A	GTGGATGGGCTTCCTCCTGC	ADH1A_GTGGATGGGCTTCCTCCTGC_148769.5_ACOC
ADH1A	GTGAGAAGGTGCTGATGCCA	ADH1A_GTGAGAAGGTGCTGATGCCA_148770.6_ACOC
ADH1A	GCAGAATTTGTAAAAACC	ADH1A_GCAGAATTTGTAAAAACC_148771.7_ACOC
ADH1A	GACTACAAGAAACCCATCC	ADH1A_GACTACAAGAAACCCATCC_148772.8_ACOC
ADH1A	GGTCGGCCTATCTGCTATTA	ADH1A_GGTCGGCCTATCTGCTATTA_148773.9_ACOC
ADH1A	GGCAGCCAGAATCATTGCGG	ADH1A_GGCAGCCAGAATCATTGCGG_148774.1_ACOC
ADH6	GCGAACTTCCTTTGCCTT	ADH6_GCGAACTTCCTTTGCCTT_79600.1_ACOC
ADH6	GATGCAAAGCAGCCATACTC	ADH6_GATGCAAAGCAGCCATACTC_79601.2_ACOC
ADH6	GTTGTGGCCACCGGACTGTG	ADH6_GTTGTGGCCACCGGACTGTG_79602.3_ACOC
ADH6	GCTGGAATCGTTGAGAGTAT	ADH6_GCTGGAATCGTTGAGAGTAT_79603.4_ACOC
ADH6	GAGGTACATTCTCCACACTG	ADH6_GAGGTACATTCTCCACACTG_79604.5_ACOC
ADH6	GAACGTCCAGATTTCCAA	ADH6_GAACGTCCAGATTTCCAA_79605.6_ACOC
ADH6	GAGAAATTTAAGAAGGCAC	ADH6_GAGAAATTTAAGAAGGCAC_79606.7_ACOC
ADH6	GACAAGCCGACTCCTCCC	ADH6_GACAAGCCGACTCCTCCC_79607.8_ACOC
ADH6	GTAAAGCAGCAGGAGCAGCC	ADH6_GTAAAGCAGCAGGAGCAGCC_79608.9_ACOC
ADH6	GGAGCGACTGCATCAATCT	ADH6_GGAGCGACTGCATCAATCT_79609.1_ACOC
ADH7	GTGGGACATGAGGCAACT	ADH7_GTGGGACATGAGGCAACT_20166.1_ACOC
ADH7	GATGGCAACCTTTGCATT	ADH7_GATGGCAACCTTTGCATT_20167.2_ACOC
ADH7	GTACTGGTGTTCATGAAG	ADH7_GTACTGGTGTTCATGAAG_20168.3_ACOC
ADH7	GCATTGCATTCTCTACATTG	ADH7_GCATTGCATTCTCTACATTG_20169.4_ACOC
ADH7	GGTCGTGGAGTACTGGCTGA	ADH7_GGTCGTGGAGTACTGGCTGA_20170.5_ACOC
ADH7	GCGAACTTCTTTAGTCTT	ADH7_GCGAACTTCTTTAGTCTT_20171.6_ACOC
ADH7	GCCCTTGCATGTAAATCTGG	ADH7_GCCCTTGCATGTAAATCTGG_20172.7_ACOC
ADH7	GCAAAGCAGCTGTGCTTT	ADH7_GCAAAGCAGCTGTGCTTT_20173.8_ACOC
ADH7	GAAGCAACCCTTCTCCATTG	ADH7_GAAGCAACCCTTCTCCATTG_20174.9_ACOC
ADH7	GGCCAAAGACGACGCAAG	ADH7_GGCCAAAGACGACGCAAG_20175.1_ACOC
ADHFE1	GTACGCGACCCGGGCTC	ADHFE1_GTACGCGACCCGGGCTC_100165.1_ACOC
ADHFE1	GCTGTTTCAAATATTAGATA	ADHFE1_GCTGTTTCAAATATTAGATA_100166.2_ACOC
ADHFE1	GAGTAAGTATGAGAATGAGT	ADHFE1_GAGTAAGTATGAGAATGAGT_100167.3_ACOC
ADHFE1	GGATTCCCTAGTGAAGAA	ADHFE1_GGATTCCCTAGTGAAGAA_100168.4_ACOC
ADHFE1	GCAGCAGTTACAAAGGAAGT	ADHFE1_GCAGCAGTTACAAAGGAAGT_100169.5_ACOC
ADHFE1	GGCTTTCCCTTGCCAATG	ADHFE1_GGCTTTCCCTTGCCAATG_100170.6_ACOC
ADHFE1	GCTATTGAGTTTGCCCAAAA	ADHFE1_GCTATTGAGTTTGCCCAAAA_100171.7_ACOC
ADHFE1	GATGCCTATGTTGCTGTCGG	ADHFE1_GATGCCTATGTTGCTGTCGG_100172.8_ACOC
ADHFE1	GGAAATCAGAATGAGGGC	ADHFE1_GGAAATCAGAATGAGGGC_100173.9_ACOC
ADHFE1	GCAGCCTTACAGGTGTCCA	ADHFE1_GCAGCCTTACAGGTGTCCA_100174.1_ACOC
ADIRF	GACCTGAAGCAACAGGTGGA	ADIRF_GACCTGAAGCAACAGGTGGA_17830.1_ACOC
ADIRF	GTCTTGTCGATGGTTTCC	ADIRF_GTCTTGTCGATGGTTTCC_17831.2_ACOC
ADIRF	GGACCAGGCCACAGAGGCG	ADIRF_GGACCAGGCCACAGAGGCG_17832.3_ACOC
ADIRF	GACACCTTCTCTGGGATT	ADIRF_GACACCTTCTCTGGGATT_17833.4_ACOC
ADIRF	GCAGGACCTGAAGCAACAGG	ADIRF_GCAGGACCTGAAGCAACAGG_17834.5_ACOC
ADIRF	GGACCTGAAGCAACAGGTGG	ADIRF_GGACCTGAAGCAACAGGTGG_17835.6_ACOC
ADIRF	GGCAAGCAAGGGCTTGC	ADIRF_GGCAAGCAAGGGCTTGC_17836.7_ACOC
ADIRF	GGTTAGCAGTCTTGTCGA	ADIRF_GGTTAGCAGTCTTGTCGA_17837.8_ACOC
ADIRF	GTCGATGGTTTCCTGGG	ADIRF_GTCGATGGTTTCCTGGG_17838.9_ACOC
ADIRF	GATGGTTTCCTGGGTGGTCT	ADIRF_GATGGTTTCCTGGGTGGTCT_17839.1_ACOC
ADM	GGGTTCGCTCGCCTTCCT	ADM_GGGTTCGCTCGCCTTCCT_96803.1_ACOC
ADM	GGGGCCGAATAAGGGTCT	ADM_GGGGCCGAATAAGGGTCT_96804.2_ACOC
ADM	GAGCCCGGTGGGGTAGCTGC	ADM_GAGCCCGGTGGGGTAGCTGC_96805.3_ACOC
ADM	GGGCTCTGAGTCGTGGGAAG	ADM_GGGCTCTGAGTCGTGGGAAG_96806.4_ACOC
ADM	GGCGGTAGCGCTTGACT	ADM_GGCGGTAGCGCTTGACT_96807.5_ACOC
ADM	GCCGCTTCGGGACGTGCA	ADM_GCCGCTTCGGGACGTGCA_96808.6_ACOC
ADM	GAGCATGAACAACTTCCA	ADM_GAGCATGAACAACTTCCA_96809.7_ACOC
ADM	GATCAGCCCCCAGGGCTA	ADM_GATCAGCCCCCAGGGCTA_96810.8_ACOC
ADM	GATCTACCAGTTCACAGATA	ADM_GATCTACCAGTTCACAGATA_96811.9_ACOC
ADM	GTCGCCCTGATGTACCT	ADM_GTCGCCCTGATGTACCT_96812.1_ACOC
ADM2	GCAACCCAGGGCGGCCGT	ADM2_GCAACCCAGGGCGGCCGT_154940.1_ACOC
ADM2	GGCTGCGGGACAGCGAGCCA	ADM2_GGCTGCGGGACAGCGAGCCA_154941.2_ACOC
ADM2	GCTTCCAGACCACAGGTC	ADM2_GCTTCCAGACCACAGGTC_154942.3_ACOC
ADM2	GCAGGCTGCTGGAAGGGCTC	ADM2_GCAGGCTGCTGGAAGGGCTC_154943.4_ACOC
ADM2	GCGGGGGCCCGAGTGTCTT	ADM2_GCGGGGGCCCGAGTGTCTT_154944.5_ACOC
ADM2	GCACACAGCCCACTCGC	ADM2_GCACACAGCCCACTCGC_154945.6_ACOC
ADM2	GGTCCCATGAGTTGCCAC	ADM2_GGTCCCATGAGTTGCCAC_154946.7_ACOC
ADM2	GGGTCAGCCTCTCCGGGA	ADM2_GGGTCAGCCTCTCCGGGA_154947.8_ACOC
ADM2	GGTGGCTGAGATTCTGCACC	ADM2_GGTGGCTGAGATTCTGCACC_154948.9_ACOC
ADM2	GCTATGGCTGAGGTGGGGCC	ADM2_GCTATGGCTGAGGTGGGGCC_154949.1_ACOC
ADPRHL1	GAGAAGCTTCCAGAACGC	ADPRHL1_GAGAAGCTTCCAGAACGC_99035.1_ACOC
ADPRHL1	GGCGAGAAGGTAGTTATT	ADPRHL1_GGCGAGAAGGTAGTTATT_99036.2_ACOC
ADPRHL1	GGCCGATGCACATGGCCT	ADPRHL1_GGCCGATGCACATGGCCT_99037.3_ACOC
ADPRHL1	GAGGGTCTCCAGCCGCTC	ADPRHL1_GAGGGTCTCCAGCCGCTC_99038.4_ACOC
ADPRHL1	GTGTCGTTCGCCGCACA	ADPRHL1_GTGTCGTTCGCCGCACA_99039.5_ACOC
ADPRHL1	GCAGTACTCTTCTGCCAG	ADPRHL1_GCAGTACTCTTCTGCCAG_99040.6_ACOC
ADPRHL1	GTGGGGGAGAGACATGCTGC	ADPRHL1_GTGGGGGAGAGACATGCTGC_99041.7_ACOC
ADPRHL1	GGGATGGTTGTGGGTCATC	ADPRHL1_GGGATGGTTGTGGGTCATC_99042.8_ACOC
ADPRHL1	GGAGGAGCTGCAACGTTC	ADPRHL1_GGAGGAGCTGCAACGTTC_99043.9_ACOC
ADPRHL1	GTACTCTCGCCAGGAGAA	ADPRHL1_GTACTCTCGCCAGGAGAA_99044.1_ACOC
ADSS	GGGAGGATGCCGCCGGGT	ADSS_GGGAGGATGCCGCCGGGT_136749.1_ACOC
ADSS	GGCAGCGGCACACGATGT	ADSS_GGCAGCGGCACACGATGT_136750.2_ACOC
ADSS	GCCCGGAGGAAACCGGGTGA	ADSS_GCCCGGAGGAAACCGGGTGA_136751.3_ACOC
ADSS	GGGCGACGAAGGCAAAGGGA	ADSS_GGGCGACGAAGGCAAAGGGA_136752.4_ACOC
ADSS	GCTGGCCATACAGTTGTTG	ADSS_GCTGGCCATACAGTTGTTG_136753.5_ACOC
ADSS	GACTAGAAGGCTGGGAAAAA	ADSS_GACTAGAAGGCTGGGAAAAA_136754.6_ACOC
ADSS	GCTGCTCGGAGTGGACTC	ADSS_GCTGCTCGGAGTGGACTC_136755.7_ACOC
ADSS	GACCTTGTTTCTGACTTTGA	ADSS_GACCTTGTTTCTGACTTTGA_136756.8_ACOC
ADSS	GGGGTATATAGATTTGTAT	ADSS_GGGGTATATAGATTTGTAT_136757.9_ACOC
ADSS	GTTGGAGGTGTTTGTAC	ADSS_GTTGGAGGTGTTTGTAC_136758.1_ACOC
AFAP1L2	GGCAAGCTGTTTCCGTTC	AFAP1L2_GGCAAGCTGTTTCCGTTC_144202.1_ACOC
AFAP1L2	GGAACAGCTGCTGACAGAGT	AFAP1L2_GGAACAGCTGCTGACAGAGT_144203.2_ACOC
AFAP1L2	GATGCCGGCCTCCGGCGA	AFAP1L2_GATGCCGGCCTCCGGCGA_144204.3_ACOC
AFAP1L2	GTGCTGCTCAGGTTCTCC	AFAP1L2_GTGCTGCTCAGGTTCTCC_144205.4_ACOC
AFAP1L2	GTGGCGCAAGAAGTGGCT	AFAP1L2_GTGGCGCAAGAAGTGGCT_144206.5_ACOC
AFAP1L2	GGCTCTTCTGAGGGGCCG	AFAP1L2_GGCTCTTCTGAGGGGCCG_144207.6_ACOC
AFAP1L2	GGTAGCAGGCCCTGCTCCTC	AFAP1L2_GGTAGCAGGCCCTGCTCCTC_144208.7_ACOC
AFAP1L2	GCTGGACGTGAACCTACT	AFAP1L2_GCTGGACGTGAACCTACT_144209.8_ACOC
AFAP1L2	GCATTCTGTTGCTTGTTGA	AFAP1L2_GCATTCTGTTGCTTGTTGA_144210.9_ACOC
AFAP1L2	GATGCTCCTTCGGAAGGC	AFAP1L2_GATGCTCCTTCGGAAGGC_144211.1_ACOC
AFF1	GTAGGGCTCTCCAAAAAG	AFF1_GTAGGGCTCTCCAAAAAG_5440.1_ACOC
AFF1	GGGAAACTACGAAGAAGTGA	AFF1_GGGAAACTACGAAGAAGTGA_5441.2_ACOC
AFF1	GGCGTATGTATTGCTGTCAA	AFF1_GGCGTATGTATTGCTGTCAA_5442.3_ACOC
AFF1	GAGTGTGAGACTTAGTACTA	AFF1_GAGTGTGAGACTTAGTACTA_5443.4_ACOC
AFF1	GAGAAGGAAAGACGCAACC	AFF1_GAGAAGGAAAGACGCAACC_5444.5_ACOC
AFF1	GAAATGCCTCTTTCTCTTGG	AFF1_GAAATGCCTCTTTCTCTTGG_5445.6_ACOC
AFF1	GCCTGGATGCTTCTGAAAAT	AFF1_GCCTGGATGCTTCTGAAAAT_5446.7_ACOC
AFF1	GGCATGGAGACTTGGCAT	AFF1_GGCATGGAGACTTGGCAT_5447.8_ACOC
AFF1	GCATTTCCTTTAATGCGG	AFF1_GCATTTCCTTTAATGCGG_5448.9_ACOC
AFF1	GATGCCACTGGTTCTGGA	AFF1_GATGCCACTGGTTCTGGA_5449.1_ACOC
AFF3	GATAGAAATGCATTACGG	AFF3_GATAGAAATGCATTACGG_6880.1_ACOC
AFF3	GTGCTACAGATAGACGA	AFF3_GTGCTACAGATAGACGA_6881.2_ACOC
AFF3	GAGTAAGAGAGGCACTAT	AFF3_GAGTAAGAGAGGCACTAT_6882.3_ACOC
AFF3	GGCCTCACATACGCGGT	AFF3_GGCCTCACATACGCGGT_6883.4_ACOC
AFF3	GCTTAGGAGACTCATCAG	AFF3_GCTTAGGAGACTCATCAG_6884.5_ACOC
AFF3	GCACACTTGTTTGGCCCG	AFF3_GCACACTTGTTTGGCCCG_6885.6_ACOC
AFF3	GAAATCAAGAAACTCAAC	AFF3_GAAATCAAGAAACTCAAC_6886.7_ACOC
AFF3	GTGCTTGGCCGCCATGGC	AFF3_GTGCTTGGCCGCCATGGC_6887.8_ACOC
AFF3	GACTCTTCGGCTTGACGC	AFF3_GACTCTTCGGCTTGACGC_6888.9_ACOC
AFF3	GTCTGAGGAACCCCAGGTTT	AFF3_GTCTGAGGAACCCCAGGTTT_6889.1_ACOC
AFF4	GTGCTGCGTATGAAAGAA	AFF4_GTGCTGCGTATGAAAGAA_165171.1_ACOC
AFF4	GGGAATTGCAACAAGCTT	AFF4_GGGAATTGCAACAAGCTT_165172.2_ACOC
AFF4	GTATGGCTCTGCAAAGAG	AFF4_GTATGGCTCTGCAAAGAG_165173.3_ACOC
AFF4	GTCTCAGAAACGGTCCTC	AFF4_GTCTCAGAAACGGTCCTC_165174.4_ACOC
AFF4	GTCGTATTCAGAGTATGCT	AFF4_GTCGTATTCAGAGTATGCT_165175.5_ACOC
AFF4	GATGAAATGAAGGATTTCAT	AFF4_GATGAAATGAAGGATTTCAT_165176.6_ACOC
AFF4	GTCTCTGTTCAAAGAAATTT	AFF4_GTCTCTGTTCAAAGAAATTT_165177.7_ACOC
AFF4	GTTCTCCAGTGCCAAAAT	AFF4_GTTCTCCAGTGCCAAAAT_165178.8_ACOC
AFF4	GTGATAAGACAATGCCG	AFF4_GTGATAAGACAATGCCG_165179.9_ACOC
AFF4	GTTTGTTGGCGGGGGTTC	AFF4_GTTTGTTGGCGGGGGTTC_165180.1_ACOC
AFMID	GTACTGTCCCAGCCGAT	AFMID_GTACTGTCCCAGCCGAT_7644.1_ACOC
AFMID	GTTTCCCAAGCAAGGTTCCT	AFMID_GTTTCCCAAGCAAGGTTCCT_7645.2_ACOC
AFMID	GAGGACCTACTCACAGAT	AFMID_GAGGACCTACTCACAGAT_7646.3_ACOC
AFMID	GCATGTCCCCTATGGAGA	AFMID_GCATGTCCCCTATGGAGA_7647.4_ACOC
AFMID	GTATCCTCCGTGAAAGAAC	AFMID_GTATCCTCCGTGAAAGAAC_7648.5_ACOC
AFMID	GGACAAACGCAACGCTGC	AFMID_GGACAAACGCAACGCTGC_7649.6_ACOC
AFMID	GTCAGCGGGTGGACCATGA	AFMID_GTCAGCGGGTGGACCATGA_7650.7_ACOC
AFMID	GTCGGACAACCCATCGGC	AFMID_GTCGGACAACCCATCGGC_7651.8_ACOC
AFMID	GTCGGCCAGGAGCATCA	AFMID_GTCGGCCAGGAGCATCA_7652.9_ACOC
AFMID	GGTGTGGGTTTCCCAAGCA	AFMID_GGTGTGGGTTTCCCAAGCA_7653.1_ACOC
AFP	GGATTCAGTAAAATTTAGT	AFP_GGATTCAGTAAAATTTAGT_102653.1_ACOC
AFP	GTGGCTTCTTGAACAAACT	AFP_GTGGCTTCTTGAACAAACT_102654.2_ACOC
AFP	GTGGGATCGATGCTGGAG	AFP_GTGGGATCGATGCTGGAG_102655.3_ACOC
AFP	GGCAAAGTTCTTCCAGAA	AFP_GGCAAAGTTCTTCCAGAA_102656.4_ACOC
AFP	GCAATTGAGAAACCCAC	AFP_GCAATTGAGAAACCCAC_102657.5_ACOC
AFP	GCAGCCCAAAGAAGAATTGT	AFP_GCAGCCCAAAGAAGAATTGT_102658.6_ACOC
AFP	GCTGCAAACTGACCACGC	AFP_GCTGCAAACTGACCACGC_102659.7_ACOC
AFP	GTTGCAGAGGAGATGTGC	AFP_GTTGCAGAGGAGATGTGC_102660.8_ACOC
AFP	GAGTTGCTAAAGGATACC	AFP_GAGTTGCTAAAGGATACC_102661.9_ACOC
AFP	GTCTTGTTGAGAACATATGT	AFP_GTCTTGTTGAGAACATATGT_102662.1_ACOC
AGAP2	GAAAGCCATTACTGGACA	AGAP2_GAAAGCCATTACTGGACA_116703.1_ACOC
AGAP2	GTCAAAGTCCCGGGCAAG	AGAP2_GTCAAAGTCCCGGGCAAG_116704.2_ACOC
AGAP2	GTACCCACGGCAAGGAGA	AGAP2_GTACCCACGGCAAGGAGA_116705.3_ACOC
AGAP2	GAGCCAGTCAGGAATCGG	AGAP2_GAGCCAGTCAGGAATCGG_116706.4_ACOC
AGAP2	GTGATCAATAGCCAGGAA	AGAP2_GTGATCAATAGCCAGGAA_116707.5_ACOC
AGAP2	GTCATGGCCCGAAAGCGA	AGAP2_GTCATGGCCCGAAAGCGA_116708.6_ACOC
AGAP2	GACGAGCCCGTTAATGC	AGAP2_GACGAGCCCGTTAATGC_116709.7_ACOC
AGAP2	GACTCCGAGAAACGAAGCT	AGAP2_GACTCCGAGAAACGAAGCT_116710.8_ACOC
AGAP2	GATCCACATTGAGCCCAT	AGAP2_GATCCACATTGAGCCCAT_116711.9_ACOC
AGAP2	GGCTGTGAGCCGTCTCCA	AGAP2_GGCTGTGAGCCGTCTCCA_116712.1_ACOC
AGFG2	GGTGATGGCGGCGAAGAA	AGFG2_GGTGATGGCGGCGAAGAA_172719.1_ACOC
AGFG2	GACGGCACCACACCTCCG	AGFG2_GACGGCACCACACCTCCG_172720.2_ACOC
AGFG2	GTAGGTGACCCCGCGCT	AGFG2_GTAGGTGACCCCGCGCT_172721.3_ACOC
AGFG2	GGGGTCAGCGGGGGCAAGG	AGFG2_GGGGTCAGCGGGGGCAAGG_172722.4_ACOC
AGFG2	GCAGTGGCGGTTCCCGGCC	AGFG2_GCAGTGGCGGTTCCCGGCC_172723.5_ACOC
AGFG2	GACTTGACACGATGAGGG	AGFG2_GACTTGACACGATGAGGG_172724.6_ACOC
AGFG2	GAGGCTTGACCAGCTGGA	AGFG2_GAGGCTTGACCAGCTGGA_172725.7_ACOC
AGFG2	GGCTGACTGGCGGGTGCC	AGFG2_GGCTGACTGGCGGGTGCC_172726.8_ACOC
AGFG2	GTAGTATTCCTGCAATCCCG	AGFG2_GTAGTATTCCTGCAATCCCG_172727.9_ACOC
AGFG2	GTCTGTCACGATGGGCGG	AGFG2_GTCTGTCACGATGGGCGG_172728.1_ACOC
AGPAT2	GCTGTGGCCGTGTCTGGCCG	AGPAT2_GCTGTGGCCGTGTCTGGCCG_201769.1_ACOC
AGPAT2	GGCAGACGAGCGAGGCCA	AGPAT2_GGCAGACGAGCGAGGCCA_201770.2_ACOC
AGPAT2	GCGGCCGAGTTCTACGCCA	AGPAT2_GCGGCCGAGTTCTACGCCA_201771.3_ACOC
AGPAT2	GGGCTCCGCTTCGAGGTG	AGPAT2_GGGCTCCGCTTCGAGGTG_201772.4_ACOC
AGPAT2	GCGTGCAGATCGCCAAGC	AGPAT2_GCGTGCAGATCGCCAAGC_201773.5_ACOC
AGPAT2	GCTCTTCCTGGGGCCCGT	AGPAT2_GCTCTTCCTGGGGCCCGT_201774.6_ACOC
AGPAT2	GGTTGGAGACGATGACACA	AGPAT2_GGTTGGAGACGATGACACA_201775.7_ACOC
AGPAT2	GGTCGGCCATCACTGTCA	AGPAT2_GGTCGGCCATCACTGTCA_201776.8_ACOC
AGPAT2	GGGACGTCCGCCGCAGTG	AGPAT2_GGGACGTCCGCCGCAGTG_201777.9_ACOC
AGPAT2	GGAAGCCATCCCCACCAG	AGPAT2_GGAAGCCATCCCCACCAG_201778.1_ACOC
AGT	GTCTGAGATGGCTCCTGC	AGT_GTCTGAGATGGCTCCTGC_129455.1_ACOC
AGT	GAATTGGAGCAGGTATGA	AGT_GAATTGGAGCAGGTATGA_129456.2_ACOC
AGT	GCAGCGACTAGCACCAGC	AGT_GCAGCGACTAGCACCAGC_129457.3_ACOC
AGT	GTTGAGGGCCGCAATGGT	AGT_GTTGAGGGCCGCAATGGT_129458.4_ACOC
AGT	GGCATGCACAGTGAGCTA	AGT_GGCATGCACAGTGAGCTA_129459.5_ACOC
AGT	GGCCGAGCCCCAGGAGTTCT	AGT_GGCCGAGCCCCAGGAGTTCT_129460.6_ACOC
AGT	GTGTCTGTTCCCATGCTCTC	AGT_GTGTCTGTTCCCATGCTCTC_129461.7_ACOC
AGT	GTGAGGCTGGATCAGCAGC	AGT_GTGAGGCTGGATCAGCAGC_129462.8_ACOC
AGT	GAGACCCTCCACCTTGTCC	AGT_GAGACCCTCCACCTTGTCC_129463.9_ACOC
AGT	GCACCAGTTGGGGCATGGTC	AGT_GCACCAGTTGGGGCATGGTC_129464.1_ACOC
AHCYL2	GCTTCTGGTCAGCAAAC	AHCYL2_GCTTCTGGTCAGCAAAC_175139.1_ACOC
AHCYL2	GTCAGTAGATGACTGAGAAA	AHCYL2_GTCAGTAGATGACTGAGAAA_175140.2_ACOC
AHCYL2	GATGATGAGACATCGCCCA	AHCYL2_GATGATGAGACATCGCCCA_175141.3_ACOC
AHCYL2	GGCTGGAGCCAAAATCGT	AHCYL2_GGCTGGAGCCAAAATCGT_175142.4_ACOC
AHCYL2	GCAGCAAAAGAACTCTAA	AHCYL2_GCAGCAAAAGAACTCTAA_175143.5_ACOC
AHCYL2	GCTTTGAGGAAGAGAGCTCA	AHCYL2_GCTTTGAGGAAGAGAGCTCA_175144.6_ACOC
AHCYL2	GCAGGCAGCCCATCGGCACT	AHCYL2_GCAGGCAGCCCATCGGCACT_175145.7_ACOC
AHCYL2	GGAAACTCTGGGTGCTCTGG	AHCYL2_GGAAACTCTGGGTGCTCTGG_175146.8_ACOC
AHCYL2	GTGTTAAGAACATCAAAC	AHCYL2_GTGTTAAGAACATCAAAC_175147.9_ACOC
AHCYL2	GAGAGTCAGAAGATGACTTT	AHCYL2_GAGAGTCAGAAGATGACTTT_175148.1_ACOC
AHNAK	GGGCGATGGTCAGCCCGT	AHNAK_GGGCGATGGTCAGCCCGT_181231.1_ACOC
AHNAK	GCCCAACTGGCAGGGTAG	AHNAK_GCCCAACTGGCAGGGTAG_181232.2_ACOC
AHNAK	GGAGAAGGAGGAGACAACCC	AHNAK_GGAGAAGGAGGAGACAACCC_181233.3_ACOC
AHNAK	GGTTGTCAAAGTAGATGG	AHNAK_GGTTGTCAAAGTAGATGG_181234.4_ACOC
AHNAK	GACTGCCCTCGGGCTCGG	AHNAK_GACTGCCCTCGGGCTCGG_181235.5_ACOC
AHNAK	GCTGTGGATATCCGAGCA	AHNAK_GCTGTGGATATCCGAGCA_181236.6_ACOC
AHNAK	GGGAAAACCGGAACCTGT	AHNAK_GGGAAAACCGGAACCTGT_181237.7_ACOC
AHNAK	GGGTCTCCACATCCACAT	AHNAK_GGGTCTCCACATCCACAT_181238.8_ACOC
AHNAK	GAAATTTGGTGTCTCAAC	AHNAK_GAAATTTGGTGTCTCAAC_181239.9_ACOC
AHNAK	GAACCACTTCAGAGCTGC	AHNAK_GAACCACTTCAGAGCTGC_181240.1_ACOC
AHR	GCCGCTTGCGACTGGCGT	AHR_GCCGCTTGCGACTGGCGT_52537.1_ACOC
AHR	GTCGGTCTCTATGCCGCT	AHR_GTCGGTCTCTATGCCGCT_52538.2_ACOC
AHR	GCTGCTCTACAGTTATCC	AHR_GCTGCTCTACAGTTATCC_52539.3_ACOC
AHR	GATTCCTTCAGCTGGGAT	AHR_GATTCCTTCAGCTGGGAT_52540.4_ACOC
AHR	GAAATTCAGCTCGGTCTT	AHR_GAAATTCAGCTCGGTCTT_52541.5_ACOC
AHR	GTCGTCTAAGGTGTCTGC	AHR_GTCGTCTAAGGTGTCTGC_52542.6_ACOC
AHR	GTTGTCACTACAGATGCTT	AHR_GTTGTCACTACAGATGCTT_52543.7_ACOC
AHR	GGACAAACTTTCAGTTCTT	AHR_GGACAAACTTTCAGTTCTT_52544.8_ACOC
AHR	GGTCCGGATTTCAAGTA	AHR_GGTCCGGATTTCAAGTA_52545.9_ACOC
AHR	GTTATAACAGACTACTGTCT	AHR_GTTATAACAGACTACTGTCT_52546.1_ACOC
AICDA	GTCCGCTGGGCTAAGGGT	AICDA_GTCCGCTGGGCTAAGGGT_166021.1_ACOC
AICDA	GCCTCTTCACTACGTAGCAC	AICDA_GCCTCTTCACTACGTAGCAC_166022.2_ACOC
AICDA	GCCTCTTGATGAACCGG	AICDA_GCCTCTTGATGAACCGG_166023.3_ACOC
AICDA	GTGGCCGACTTTCTGCGA	AICDA_GTGGCCGACTTTCTGCGA_166024.4_ACOC
AICDA	GGAGGAAGAGCAATTCCACG	AICDA_GGAGGAAGAGCAATTCCACG_166025.5_ACOC
AICDA	GCGCGCCTCTACTTCTGTG	AICDA_GCGCGCCTCTACTTCTGTG_166026.6_ACOC
AICDA	GGCTATTTGCACCCCGGCG	AICDA_GGCTATTTGCACCCCGGCG_166027.7_ACOC
AICDA	GTCATCAACCTCATACAG	AICDA_GTCATCAACCTCATACAG_166028.8_ACOC
AICDA	GAGACGCATTTCGTACTT	AICDA_GAGACGCATTTCGTACTT_166029.9_ACOC
AICDA	GGATGCGCCGAAGCTGTC	AICDA_GGATGCGCCGAAGCTGTC_166030.1_ACOC
AIF1	GAGTTTGACCTTAATGGAAA	AIF1_GAGTTTGACCTTAATGGAAA_61136.1_ACOC
AIF1	GTCCCTGAAACGAATGC	AIF1_GTCCCTGAAACGAATGC_61137.2_ACOC
AIF1	GCTCTAGGTGAGTCTTG	AIF1_GCTCTAGGTGAGTCTTG_61138.3_ACOC
AIF1	GCTATATTTGGGATCGTCT	AIF1_GCTATATTTGGGATCGTCT_61139.4_ACOC
AIF1	GGACTGCTGAAGGCCCAGC	AIF1_GGACTGCTGAAGGCCCAGC_61140.5_ACOC
AIF1	GAACGTCTCCCCGGAGCCAC	AIF1_GAACGTCTCCCCGGAGCCAC_61141.6_ACOC
AIF1	GAGCCAAACCAGGGATTTAC	AIF1_GAGCCAAACCAGGGATTTAC_61142.7_ACOC
AIF1	GAGGATCTGCCCTCCAAAC	AIF1_GAGGATCTGCCCTCCAAAC_61143.8_ACOC
AIF1	GCTGGAGGCCTCTGTCTGC	AIF1_GCTGGAGGCCTCTGTCTGC_61144.9_ACOC
AIF1	GAGATAGCTTTCTTGGCTGG	AIF1_GAGATAGCTTTCTTGGCTGG_61145.1_ACOC
AIFM1	GTGTGCGTCCGAAGCCCG	AIFM1_GTGTGCGTCCGAAGCCCG_201469.1_ACOC
AIFM1	GCCGCCAGGCCTCCACAC	AIFM1_GCCGCCAGGCCTCCACAC_201470.2_ACOC
AIFM1	GCTATTGTGCAATCCGT	AIFM1_GCTATTGTGCAATCCGT_201471.3_ACOC
AIFM1	GAGGAACATGCCATCGC	AIFM1_GAGGAACATGCCATCGC_201472.4_ACOC
AIFM1	GGCTAGCTCTGGTGCATC	AIFM1_GGCTAGCTCTGGTGCATC_201473.5_ACOC
AIFM1	GGAGCCCAATGTTGAGT	AIFM1_GGAGCCCAATGTTGAGT_201474.6_ACOC
AIFM1	GATACAATGAAAGAATTTCA	AIFM1_GATACAATGAAAGAATTTCA_201475.7_ACOC
AIFM1	GCTTCTACGATATAAAGT	AIFM1_GCTTCTACGATATAAAGT_201476.8_ACOC
AIFM1	GCCTACAAGACTATGAAAG	AIFM1_GCCTACAAGACTATGAAAG_201477.9_ACOC
AIFM1	GACTTGGCGCCTTGTCTTG	AIFM1_GACTTGGCGCCTTGTCTTG_201478.1_ACOC
AIFM2	GCACGTGGTGATTGTGGG	AIFM2_GCACGTGGTGATTGTGGG_63798.1_ACOC
AIFM2	GCATGAAGGGGACGTTCA	AIFM2_GCATGAAGGGGACGTTCA_63799.2_ACOC
AIFM2	GTCCCAGGTCTCGGTGGAAT	AIFM2_GTCCCAGGTCTCGGTGGAAT_63800.3_ACOC
AIFM2	GGAGAGCAGCCACATTGTGG	AIFM2_GGAGAGCAGCCACATTGTGG_63801.4_ACOC
AIFM2	GGATAGCGGCCTGCTGGC	AIFM2_GGATAGCGGCCTGCTGGC_63802.5_ACOC
AIFM2	GCGCTCACGGTTCATCG	AIFM2_GCGCTCACGGTTCATCG_63803.6_ACOC
AIFM2	GACTTTCAAGGACAACTTC	AIFM2_GACTTTCAAGGACAACTTC_63804.7_ACOC
AIFM2	GAACCAGATGGTGCTGCTGC	AIFM2_GAACCAGATGGTGCTGCTGC_63805.8_ACOC
AIFM2	GCCCTTCTCTCATCTTATCC	AIFM2_GCCCTTCTCTCATCTTATCC_63806.9_ACOC
AIFM2	GCCTCACCATGTCCTCAT	AIFM2_GCCTCACCATGTCCTCAT_63807.1_ACOC
AIM1	GTAGGGAATTCAACTTTA	AIM1_GTAGGGAATTCAACTTTA_102115.1_ACOC
AIM1	GGTGAAACAGAAGAGGCGAC	AIM1_GGTGAAACAGAAGAGGCGAC_102116.2_ACOC
AIM1	GTCTTTACGACCTATATT	AIM1_GTCTTTACGACCTATATT_102117.3_ACOC
AIM1	GGGTCTATGAAAGTTCTAAG	AIM1_GGGTCTATGAAAGTTCTAAG_102118.4_ACOC
AIM1	GGGTTGCATATGAGAAACC	AIM1_GGGTTGCATATGAGAAACC_102119.5_ACOC
AIM1	GCTAGAAGAAGGAGAATACA	AIM1_GCTAGAAGAAGGAGAATACA_102120.6_ACOC
AIM1	GACAGTGGCCTGGGAGAATC	AIM1_GACAGTGGCCTGGGAGAATC_102121.7_ACOC
AIM1	GTTCCAAGAGCTGACATCTC	AIM1_GTTCCAAGAGCTGACATCTC_102122.8_ACOC
AIM1	GTCTATTAATGTACTGAG	AIM1_GTCTATTAATGTACTGAG_102123.9_ACOC
AIM1	GGTTCCAGTATTGATGTATT	AIM1_GGTTCCAGTATTGATGTATT_102124.1_ACOC
AJUBA	GGGGAAGTCCTATCATCC	AJUBA_GGGGAAGTCCTATCATCC_2886.1_ACOC
AJUBA	GTTTGCAACAAGTGCCTGGA	AJUBA_GTTTGCAACAAGTGCCTGGA_2887.2_ACOC
AJUBA	GGGTGAATCTAGCCGGTC	AJUBA_GGGTGAATCTAGCCGGTC_2888.3_ACOC
AJUBA	GGGCAAGGGGCGCCTAAG	AJUBA_GGGCAAGGGGCGCCTAAG_2889.4_ACOC
AJUBA	GTAGCGCGGCGCCTCAA	AJUBA_GTAGCGCGGCGCCTCAA_2890.5_ACOC
AJUBA	GAGCCGTTGGAGCCGGCC	AJUBA_GAGCCGTTGGAGCCGGCC_2891.6_ACOC
AJUBA	GCTCCTAAGTGTGCAGCCTG	AJUBA_GCTCCTAAGTGTGCAGCCTG_2893.8_ACOC
AJUBA	GGCTGTGAGGACATCGTG	AJUBA_GGCTGTGAGGACATCGTG_2894.9_ACOC
AJUBA	GTGATAATCCCGGTCCA	AJUBA_GTGATAATCCCGGTCCA_2895.1_ACOC
AKAP2	GCACCTCATCTAGATAG	AKAP2_GCACCTCATCTAGATAG_185814.2_ACOC
AKAP2	GGGTCGCCTCGTGGACAG	AKAP2_GGGTCGCCTCGTGGACAG_185815.3_ACOC
AKAP2	GCGCATCTCTAGGCTGGC	AKAP2_GCGCATCTCTAGGCTGGC_185816.4_ACOC
AKAP2	GCAGAATGTAAAAGTGTTCC	AKAP2_GCAGAATGTAAAAGTGTTCC_185817.5_ACOC
AKAP2	GTCTCCTGGACCCCCGGAGC	AKAP2_GTCTCCTGGACCCCCGGAGC_185818.6_ACOC
AKAP2	GTCCAGGAGACTCCGGGGGA	AKAP2_GTCCAGGAGACTCCGGGGGA_185819.7_ACOC
AKAP2	GCTCCAGTCCAGCGCCGCG	AKAP2_GCTCCAGTCCAGCGCCGCG_185820.8_ACOC
AKAP2	GAACCCCAGGACTGCGCCCC	AKAP2_GAACCCCAGGACTGCGCCCC_185821.9_ACOC
AKR1C1	GCTTCAATTGCCAATTTGG	AKR1C1_GCTTCAATTGCCAATTTGG_61352.1_ACOC
AKR1C1	GACACTGGAAAATGAATA	AKR1C1_GACACTGGAAAATGAATA_61353.2_ACOC
AKR1C1	GCTGCCTGCGGTTGAAGT	AKR1C1_GCTGCCTGCGGTTGAAGT_61354.3_ACOC
AKR1C1	GTGGAGAAGTGTAAAGATGC	AKR1C1_GTGGAGAAGTGTAAAGATGC_61355.4_ACOC
AKR1C1	GTGGGATCCCAGAGCACTAT	AKR1C1_GTGGGATCCCAGAGCACTAT_61356.5_ACOC
AKR1C1	GAGCAGAATCAATATGG	AKR1C1_GAGCAGAATCAATATGG_61357.6_ACOC
AKR1C1	GCCAGCTTCAATTGCCAATT	AKR1C1_GCCAGCTTCAATTGCCAATT_61358.7_ACOC
AKR1C1	GCTTTAGAGGCCACCAAAT	AKR1C1_GCTTTAGAGGCCACCAAAT_61359.8_ACOC
AKR1C1	GCTGTAGCTGGTAGCGCA	AKR1C1_GCTGTAGCTGGTAGCGCA_61360.9_ACOC
AKR1C1	GGAAAATGAATAAGGTAG	AKR1C1_GGAAAATGAATAAGGTAG_61361.1_ACOC
AKR1C2	GCTCTAGAGGCCGTCAAAT	AKR1C2_GCTCTAGAGGCCGTCAAAT_161071.1_ACOC
AKR1C2	GCACATGTTTACAATAATG	AKR1C2_GCACATGTTTACAATAATG_161072.2_ACOC
AKR1C2	GCAGCCTGTGGTTGAAGT	AKR1C2_GCAGCCTGTGGTTGAAGT_161073.3_ACOC
AKR1C2	GGCTTCTATTGCCAATTTGA	AKR1C2_GGCTTCTATTGCCAATTTGA_161074.4_ACOC
AKR1C2	GTCAAATTGGCAATAGAAGC	AKR1C2_GTCAAATTGGCAATAGAAGC_161075.5_ACOC
AKR1C2	GAATCAATATGGTGGAACC	AKR1C2_GAATCAATATGGTGGAACC_161076.6_ACOC
AKR1C2	GGAAAATGAATAAGATAG	AKR1C2_GGAAAATGAATAAGATAG_161077.7_ACOC
AKR1C2	GGGTGTCCAACTTCAACCAC	AKR1C2_GGGTGTCCAACTTCAACCAC_161078.8_ACOC
AKR1C2	GGACCAACTCTGGTCGAT	AKR1C2_GGACCAACTCTGGTCGAT_161079.9_ACOC
AKR1C2	GTGTGTGAAGCTGAATGA	AKR1C2_GTGTGTGAAGCTGAATGA_161080.1_ACOC
AKR1C3	GTGGATCTCTGTACCACCT	AKR1C3_GTGGATCTCTGTACCACCT_73623.1_ACOC
AKR1C3	GGATTGGCCAAGTCCATTG	AKR1C3_GGATTGGCCAAGTCCATTG_73624.2_ACOC
AKR1C3	GCTTTACACACTGGTGTT	AKR1C3_GCTTTACACACTGGTGTT_73625.3_ACOC
AKR1C3	GAGCAGAATCTATATGG	AKR1C3_GAGCAGAATCTATATGG_73626.4_ACOC
AKR1C3	GAAATCTAGCAATTTACTC	AKR1C3_GAAATCTAGCAATTTACTC_73627.5_ACOC
AKR1C3	GTCGAAAGATATTGTTC	AKR1C3_GTCGAAAGATATTGTTC_73628.6_ACOC
AKR1C3	GGAGAATGAATAAGATAG	AKR1C3_GGAGAATGAATAAGATAG_73629.7_ACOC
AKR1C3	GAGATCCCAGAGCACTAT	AKR1C3_GAGATCCCAGAGCACTAT_73630.8_ACOC
AKR1C3	GTTGAAGTTTGACACCCCAA	AKR1C3_GTTGAAGTTTGACACCCCAA_73631.9_ACOC
AKR1C3	GAGGACATGAAAGCCATAGA	AKR1C3_GAGGACATGAAAGCCATAGA_73632.1_ACOC
AKR1C4	GCTCTACACGCTGATATT	AKR1C4_GCTCTACACGCTGATATT_24866.1_ACOC
AKR1C4	GGTGCCAAATCCCAATA	AKR1C4_GGTGCCAAATCCCAATA_24867.2_ACOC
AKR1C4	GCCAGCTTCTATTGCTAATT	AKR1C4_GCCAGCTTCTATTGCTAATT_24868.3_ACOC
AKR1C4	GGCTGGTTGGACCATCTG	AKR1C4_GGCTGGTTGGACCATCTG_24869.4_ACOC
AKR1C4	GGGTGTCAAACTTCAACTGC	AKR1C4_GGGTGTCAAACTTCAACTGC_24870.5_ACOC
AKR1C4	GGGTCCTCCAAAAGAACT	AKR1C4_GGGTCCTCCAAAAGAACT_24871.6_ACOC
AKR1C4	GGGAAATGAAGAAGATAG	AKR1C4_GGGAAATGAAGAAGATAG_24872.7_ACOC
AKR1C4	GCTTATTTATACAATAATG	AKR1C4_GCTTATTTATACAATAATG_24873.8_ACOC
AKR1C4	GTGGATCTCTCTGCCACAT	AKR1C4_GTGGATCTCTCTGCCACAT_24874.9_ACOC
AKR1C4	GAGGATATGAAAGTTCTAGA	AKR1C4_GAGGATATGAAAGTTCTAGA_24875.1_ACOC
AKR1D1	GGTACCAAGTCCGATGAT	AKR1D1_GGTACCAAGTCCGATGAT_110217.1_ACOC
AKR1D1	GTTGCACAGGCTCCCTTA	AKR1D1_GTTGCACAGGCTCCCTTA_110218.2_ACOC
AKR1D1	GAGTGTCCTCTCCAGGGT	AKR1D1_GAGTGTCCTCTCCAGGGT_110219.3_ACOC
AKR1D1	GAAGTTGGGGAGGCCATCA	AKR1D1_GAAGTTGGGGAGGCCATCA_110220.4_ACOC
AKR1D1	GGGAAGATATCTTCTACTG	AKR1D1_GGGAAGATATCTTCTACTG_110221.5_ACOC
AKR1D1	GGCTGGGTGAAATACGGA	AKR1D1_GGCTGGGTGAAATACGGA_110222.6_ACOC
AKR1D1	GCTGCCTGCGGTTAAAAT	AKR1D1_GCTGCCTGCGGTTAAAAT_110223.7_ACOC
AKR1D1	GGAAGCTTGCAAAGACGC	AKR1D1_GGAAGCTTGCAAAGACGC_110224.8_ACOC
AKR1D1	GCACTTCTAAACTCATTG	AKR1D1_GCACTTCTAAACTCATTG_110225.9_ACOC
AKR1D1	GCGTTTCAACATCCAGCGAG	AKR1D1_GCGTTTCAACATCCAGCGAG_110226.1_ACOC
ALAD	GCTGTGCAGAACGGACTG	ALAD_GCTGTGCAGAACGGACTG_175069.1_ACOC
ALAD	GGCGTGGGCCAGTGGGCACA	ALAD_GGCGTGGGCCAGTGGGCACA_175070.2_ACOC
ALAD	GGATTGCCTCAATAGCTG	ALAD_GGATTGCCTCAATAGCTG_175071.3_ACOC
ALAD	GTATGGTGTGAAGCGGC	ALAD_GTATGGTGTGAAGCGGC_175072.4_ACOC
ALAD	GCGTAGGCCCTCTTCCACCA	ALAD_GCGTAGGCCCTCTTCCACCA_175073.5_ACOC
ALAD	GGGTTCCGCAGCTGACTCCG	ALAD_GGGTTCCGCAGCTGACTCCG_175074.6_ACOC
ALAD	GTGACCATGGGAGGTGTA	ALAD_GTGACCATGGGAGGTGTA_175075.7_ACOC
ALAD	GTGATAGGCTGTATGTCATC	ALAD_GTGATAGGCTGTATGTCATC_175076.8_ACOC
ALAD	GTCAGGTGGTAGCCCCGT	ALAD_GTCAGGTGGTAGCCCCGT_175077.9_ACOC
ALAD	GGCAGACATCACAGGCCACC	ALAD_GGCAGACATCACAGGCCACC_175078.1_ACOC
ALCAM	GGTATAGAGCTGAGTCAC	ALCAM_GGTATAGAGCTGAGTCAC_146222.1_ACOC
ALCAM	GGCAATATCACATGGTAC	ALCAM_GGCAATATCACATGGTAC_146223.2_ACOC
ALCAM	GTGACATATTATGGACCATC	ALCAM_GTGACATATTATGGACCATC_146224.3_ACOC
ALCAM	GAAAACAATTCATTCTGAAC	ALCAM_GAAAACAATTCATTCTGAAC_146225.4_ACOC
ALCAM	GCACAATATCTGCTAGC	ALCAM_GCACAATATCTGCTAGC_146226.5_ACOC
ALCAM	GTCGGCAAGGTATGATAA	ALCAM_GTCGGCAAGGTATGATAA_146227.6_ACOC
ALCAM	GATCTGAAGGCAATAAATAC	ALCAM_GATCTGAAGGCAATAAATAC_146228.7_ACOC
ALCAM	GAACACCTTGACTATTGT	ALCAM_GAACACCTTGACTATTGT_146229.8_ACOC
ALCAM	GATTTGTCCTTAAACCCAAG	ALCAM_GATTTGTCCTTAAACCCAAG_146230.9_ACOC
ALCAM	GTGCTACATCCCCTTGA	ALCAM_GTGCTACATCCCCTTGA_146231.1_ACOC
ALDH1A1	GGTAAGTCTGGCGTGCCTG	ALDH1A1_GGTAAGTCTGGCGTGCCTG_9167.1_ACOC
ALDH1A1	GAATGGCATGATTCAGTGAG	ALDH1A1_GAATGGCATGATTCAGTGAG_9168.2_ACOC
ALDH1A1	GAGCTCCTCCTCAGTTGC	ALDH1A1_GAGCTCCTCCTCAGTTGC_9169.3_ACOC
ALDH1A1	GGCAGTGAAGGCCGCAAGAC	ALDH1A1_GGCAGTGAAGGCCGCAAGAC_9170.4_ACOC
ALDH1A1	GGATCCCCGTGGCGTACTA	ALDH1A1_GGATCCCCGTGGCGTACTA_9171.5_ACOC
ALDH1A1	GAAAGAGATCGTCTGCTGC	ALDH1A1_GAAAGAGATCGTCTGCTGC_9172.6_ACOC
ALDH1A1	GCGCTACTGTGCAGGTT	ALDH1A1_GCGCTACTGTGCAGGTT_9173.7_ACOC
ALDH1A1	GCATATCTGAATGATTTAGC	ALDH1A1_GCATATCTGAATGATTTAGC_9174.8_ACOC
ALDH1A1	GAACCTATTGGTGTATG	ALDH1A1_GAACCTATTGGTGTATG_9175.9_ACOC
ALDH1A1	GTGTTTCCACAGCTCAGTGC	ALDH1A1_GTGTTTCCACAGCTCAGTGC_9176.1_ACOC
ALDH1A3	GACCTCCAGGTTGCGGAT	ALDH1A3_GACCTCCAGGTTGCGGAT_28953.1_ACOC
ALDH1A3	GCTAACGGGGCCGTGGAAAA	ALDH1A3_GCTAACGGGGCCGTGGAAAA_28954.2_ACOC
ALDH1A3	GGCACGAATCCAAGAGT	ALDH1A3_GGCACGAATCCAAGAGT_28955.3_ACOC
ALDH1A3	GGGAGCAAATATGTGAAG	ALDH1A3_GGGAGCAAATATGTGAAG_28956.4_ACOC
ALDH1A3	GCAGCCGCCCACGACTCA	ALDH1A3_GCAGCCGCCCACGACTCA_28957.5_ACOC
ALDH1A3	GACGTGGACAAGGCTGTGG	ALDH1A3_GACGTGGACAAGGCTGTGG_28958.6_ACOC
ALDH1A3	GAGGGGCTCGCCATGGCGC	ALDH1A3_GAGGGGCTCGCCATGGCGC_28959.7_ACOC
ALDH1A3	GGAGAGGGACCGCGCCACCT	ALDH1A3_GGAGAGGGACCGCGCCACCT_28960.8_ACOC
ALDH1A3	GGATTCGGGCCCACAGT	ALDH1A3_GGATTCGGGCCCACAGT_28961.9_ACOC
ALDH1A3	GGCACAATGTTCACCACTCC	ALDH1A3_GGCACAATGTTCACCACTCC_28962.1_ACOC
ALDH2	GACCTCGGGCTGCTGGTT	ALDH2_GACCTCGGGCTGCTGGTT_25306.1_ACOC
ALDH2	GGGTGGCGGCGGCTGACAAG	ALDH2_GGGTGGCGGCGGCTGACAAG_25307.2_ACOC
ALDH2	GCACGAAGGTCCGGGAGC	ALDH2_GCACGAAGGTCCGGGAGC_25311.6_ACOC
ALDH2	GCTCGGTCTTGCTATCAA	ALDH2_GCTCGGTCTTGCTATCAA_25314.9_ACOC
ALDH3B2	GGTCCTCATCATCGCACCC	ALDH3B2_GGTCCTCATCATCGCACCC_18560.1_ACOC
ALDH3B2	GACCCTGGTGCTCCTGGT	ALDH3B2_GACCCTGGTGCTCCTGGT_18561.2_ACOC
ALDH3B2	GCCGTCAGAAATCAGCCA	ALDH3B2_GCCGTCAGAAATCAGCCA_18562.3_ACOC
ALDH3B2	GGGGTCCGCCCAGCACCA	ALDH3B2_GGGGTCCGCCCAGCACCA_18563.4_ACOC
ALDH3B2	GCAGCTGCTAGAGCACAAGT	ALDH3B2_GCAGCTGCTAGAGCACAAGT_18564.5_ACOC
ALDH3B2	GCAGTTGTCGTCCACGTAGC	ALDH3B2_GCAGTTGTCGTCCACGTAGC_18565.6_ACOC
ALDH3B2	GAGGTGCTGCCCCAGTACC	ALDH3B2_GAGGTGCTGCCCCAGTACC_18566.7_ACOC
ALDH3B2	GACAATCTTGCCCACACGA	ALDH3B2_GACAATCTTGCCCACACGA_18567.8_ACOC
ALDH3B2	GACAGGCGTCAGGTGCTTGG	ALDH3B2_GACAGGCGTCAGGTGCTTGG_18568.9_ACOC
ALDH3B2	GCAGCCGCGTGGCCATTG	ALDH3B2_GCAGCCGCGTGGCCATTG_18569.1_ACOC
ALDH6A1	GACCAATGACCTCATTGG	ALDH6A1_GACCAATGACCTCATTGG_121869.1_ACOC
ALDH6A1	GGTGGGACTGGATTTCACCT	ALDH6A1_GGTGGGACTGGATTTCACCT_121870.2_ACOC
ALDH6A1	GGCGGCGCTATTGGCGG	ALDH6A1_GGCGGCGCTATTGGCGG_121871.3_ACOC
ALDH6A1	GTTAATCACATTGGAACA	ALDH6A1_GTTAATCACATTGGAACA_121872.4_ACOC
ALDH6A1	GTGTGACATCCCTCATGA	ALDH6A1_GTGTGACATCCCTCATGA_121873.5_ACOC
ALDH6A1	GCATCCATTTCTGCCTTGG	ALDH6A1_GCATCCATTTCTGCCTTGG_121874.6_ACOC
ALDH6A1	GATTACAGACTCGCTCTT	ALDH6A1_GATTACAGACTCGCTCTT_121875.7_ACOC
ALDH6A1	GCAGGAAAAGCACGTTTGC	ALDH6A1_GCAGGAAAAGCACGTTTGC_121876.8_ACOC
ALDH6A1	GGAAAATACCCTGAACCAGC	ALDH6A1_GGAAAATACCCTGAACCAGC_121877.9_ACOC
ALDH6A1	GCTGAAGGAGATGTATTTCG	ALDH6A1_GCTGAAGGAGATGTATTTCG_121878.1_ACOC
ALDH7A1	GCACACACAGCGCGCGAGGA	ALDH7A1_GCACACACAGCGCGCGAGGA_23189.1_ACOC
ALDH7A1	GCAAAGACCAGCAAGCTCTC	ALDH7A1_GCAAAGACCAGCAAGCTCTC_23190.2_ACOC
ALDH7A1	GTATGCGTGGCTGAAAGAGC	ALDH7A1_GTATGCGTGGCTGAAAGAGC_23191.3_ACOC
ALDH7A1	GAGTGGACATGAAGGCGGC	ALDH7A1_GAGTGGACATGAAGGCGGC_23192.4_ACOC
ALDH7A1	GATTGGCGATGCCTTGC	ALDH7A1_GATTGGCGATGCCTTGC_23193.5_ACOC
ALDH7A1	GCTATTGGCTCGTTGTTAGC	ALDH7A1_GCTATTGGCTCGTTGTTAGC_23194.6_ACOC
ALDH7A1	GAGCAGTGGAATCCCGT	ALDH7A1_GAGCAGTGGAATCCCGT_23195.7_ACOC
ALDH7A1	GAGAAGCATGGAAAATCT	ALDH7A1_GAGAAGCATGGAAAATCT_23196.8_ACOC
ALDH7A1	GGAGGACAACAAGCTGCC	ALDH7A1_GGAGGACAACAAGCTGCC_23197.9_ACOC
ALDH7A1	GGGACTCGGGATGAGCCCA	ALDH7A1_GGGACTCGGGATGAGCCCA_23198.1_ACOC
ALDOA	GGGGTCAGTGCTGGATAT	ALDOA_GGGGTCAGTGCTGGATAT_112580.1_ACOC
ALDOA	GGATGACACCCCCAATGCAG	ALDOA_GGATGACACCCCCAATGCAG_112581.2_ACOC
ALDOA	GCAGCTGGCGGTAGAAGCGC	ALDOA_GCAGCTGGCGGTAGAAGCGC_112582.3_ACOC
ALDOA	GCTCACCGCATCGTGGCACC	ALDOA_GCTCACCGCATCGTGGCACC_112583.4_ACOC
ALDOA	GACGCCCATCATCCGCCTTC	ALDOA_GACGCCCATCATCCGCCTTC_112584.5_ACOC
ALDOA	GATGCCCACAACACCGCCCT	ALDOA_GATGCCCACAACACCGCCCT_112585.6_ACOC
ALDOA	GACAAGGGCGTGGTCCCCC	ALDOA_GACAAGGGCGTGGTCCCCC_112586.7_ACOC
ALDOA	GCTCCGTCCTTCTTGTAC	ALDOA_GCTCCGTCCTTCTTGTAC_112587.8_ACOC
ALDOA	GGCATAACGGGCCAGAACAT	ALDOA_GGCATAACGGGCCAGAACAT_112588.9_ACOC
ALDOA	GCGCTGTGACGGTCGCCA	ALDOA_GCGCTGTGACGGTCGCCA_112589.1_ACOC
ALDOB	GGTGAGGGCTGGAAATCGGT	ALDOB_GGTGAGGGCTGGAAATCGGT_42763.1_ACOC
ALDOB	GCCCAGAGCATTGTTGCCAA	ALDOB_GCCCAGAGCATTGTTGCCAA_42764.2_ACOC
ALDOB	GAGGATTTCTCGGAACTGC	ALDOB_GAGGATTTCTCGGAACTGC_42765.3_ACOC
ALDOB	GCAAGAGGAGCACCTCCT	ALDOB_GCAAGAGGAGCACCTCCT_42766.4_ACOC
ALDOB	GGCTGTCCTTCTGGTAGA	ALDOB_GGCTGTCCTTCTGGTAGA_42767.5_ACOC
ALDOB	GTTCCATCAACCAGAGCATC	ALDOB_GTTCCATCAACCAGAGCATC_42768.6_ACOC
ALDOB	GGAAAAGGGGATCGTGGT	ALDOB_GGAAAAGGGGATCGTGGT_42769.7_ACOC
ALDOB	GCGAGGCTGGATGGACAC	ALDOB_GCGAGGCTGGATGGACAC_42770.8_ACOC
ALDOB	GGTGTTGACTTTGGGAAG	ALDOB_GGTGTTGACTTTGGGAAG_42771.9_ACOC
ALDOB	GGAAAACGCCAACGCCC	ALDOB_GGAAAACGCCAACGCCC_42772.1_ACOC
ALDOC	GAAAGGGCTGGGTACGAGTG	ALDOC_GAAAGGGCTGGGTACGAGTG_83266.1_ACOC
ALDOC	GCACTGAACAGGACCTGG	ALDOC_GCACTGAACAGGACCTGG_83267.2_ACOC
ALDOC	GTTGTCTGACATTGCCCTG	ALDOC_GTTGTCTGACATTGCCCTG_83268.3_ACOC
ALDOC	GGATAAGGGCATCGTCGT	ALDOC_GGATAAGGGCATCGTCGT_83269.4_ACOC
ALDOC	GAACACCATTATCATCTTTC	ALDOC_GAACACCATTATCATCTTTC_83270.5_ACOC
ALDOC	GGGTGTGGTGCCTCTAGC	ALDOC_GGGTGTGGTGCCTCTAGC_83271.6_ACOC
ALDOC	GGTGCTGACTTTGCCAAG	ALDOC_GGTGCTGACTTTGCCAAG_83272.7_ACOC
ALDOC	GGCATAACGGGCCAGCACGT	ALDOC_GGCATAACGGGCCAGCACGT_83273.8_ACOC
ALDOC	GACAACGTTTGAGGTCG	ALDOC_GACAACGTTTGAGGTCG_83274.9_ACOC
ALDOC	GGTATACATGATGGTCACTC	ALDOC_GGTATACATGATGGTCACTC_83275.1_ACOC
ALG12	GAGTGGGCCCGCTTCATC	ALG12_GAGTGGGCCCGCTTCATC_81055.1_ACOC
ALG12	GAAGGACGCACGCGCCGA	ALG12_GAAGGACGCACGCGCCGA_81056.2_ACOC
ALG12	GAACACGATGATGGCGA	ALG12_GAACACGATGATGGCGA_81057.3_ACOC
ALG12	GAAGCGTAGCTCCTTGTG	ALG12_GAAGCGTAGCTCCTTGTG_81058.4_ACOC
ALG12	GCCGTGATGTTGAGCATG	ALG12_GCCGTGATGTTGAGCATG_81059.5_ACOC
ALG12	GTCCCTACACCAAAGTGG	ALG12_GTCCCTACACCAAAGTGG_81060.6_ACOC
ALG12	GTGGCGTCGCAATGCAG	ALG12_GTGGCGTCGCAATGCAG_81061.7_ACOC
ALG12	GGCTGGAAAGGGGTCATC	ALG12_GGCTGGAAAGGGGTCATC_81062.8_ACOC
ALG12	GGCGGCAGCTCACTTGGC	ALG12_GGCGGCAGCTCACTTGGC_81063.9_ACOC
ALG12	GGCCGTAGCCACTGTCCACC	ALG12_GGCCGTAGCCACTGTCCACC_81064.1_ACOC
ALKBH2	GCTCCTCCTGCTTCCTCAAA	ALKBH2_GCTCCTCCTGCTTCCTCAAA_153533.1_ACOC
ALKBH2	GGAGAAGAGCCAGCTGTGTT	ALKBH2_GGAGAAGAGCCAGCTGTGTT_153534.2_ACOC
ALKBH2	GAATGTGCCGCCAGCTA	ALKBH2_GAATGTGCCGCCAGCTA_153535.3_ACOC
ALKBH2	GGTGAAAGGGGCTCAAGG	ALKBH2_GGTGAAAGGGGCTCAAGG_153536.4_ACOC
ALKBH2	GGCCCAGGAGAGAGGCCCCA	ALKBH2_GGCCCAGGAGAGAGGCCCCA_153537.5_ACOC
ALKBH2	GCCTCAGCTTTGCCAAAC	ALKBH2_GCCTCAGCTTTGCCAAAC_153538.6_ACOC
ALKBH2	GGCAACGTATGGCGACGC	ALKBH2_GGCAACGTATGGCGACGC_153539.7_ACOC
ALKBH2	GGCCAGAGTCCAGGTATT	ALKBH2_GGCCAGAGTCCAGGTATT_153540.8_ACOC
ALKBH2	GGATGCGCTCTAGAACT	ALKBH2_GGATGCGCTCTAGAACT_153541.9_ACOC
ALKBH2	GTGAGGCCTGAAAATGTGT	ALKBH2_GTGAGGCCTGAAAATGTGT_153542.1_ACOC
ALKBH3	GACGGCGAGCCCGAGTTCA	ALKBH3_GACGGCGAGCCCGAGTTCA_18850.1_ACOC
ALKBH3	GATGCTCTTTGTTCTTCC	ALKBH3_GATGCTCTTTGTTCTTCC_18851.2_ACOC
ALKBH3	GTGGAGATGGCTCTTAGCAG	ALKBH3_GTGGAGATGGCTCTTAGCAG_18852.3_ACOC
ALKBH3	GATACACCTGTGGGTGAC	ALKBH3_GATACACCTGTGGGTGAC_18853.4_ACOC
ALKBH3	GCTTTGTCAAGATGTTCCC	ALKBH3_GCTTTGTCAAGATGTTCCC_18854.5_ACOC
ALKBH3	GAAAGAAGCTGACTGGATAT	ALKBH3_GAAAGAAGCTGACTGGATAT_18855.6_ACOC
ALKBH3	GCAATGAGAAGGACAGCG	ALKBH3_GCAATGAGAAGGACAGCG_18856.7_ACOC
ALKBH3	GGGGCACCTCCCTAGTGA	ALKBH3_GGGGCACCTCCCTAGTGA_18857.8_ACOC
ALKBH3	GAGCCCGAGTTCAGGGAGCC	ALKBH3_GAGCCCGAGTTCAGGGAGCC_18858.9_ACOC
ALKBH3	GCCCGAGTTCAGGGAGCCT	ALKBH3_GCCCGAGTTCAGGGAGCCT_18859.1_ACOC
ALMS1	GCAGCACCGCTACTCGGA	ALMS1_GCAGCACCGCTACTCGGA_69515.1_ACOC
ALMS1	GAATCAGGCGCAAATTCT	ALMS1_GAATCAGGCGCAAATTCT_69516.2_ACOC
ALMS1	GGGGCCCGTAGTGAGAGT	ALMS1_GGGGCCCGTAGTGAGAGT_69517.3_ACOC
ALMS1	GCGGAGGCAAAATCCTGC	ALMS1_GCGGAGGCAAAATCCTGC_69518.4_ACOC
ALMS1	GCTTCACTAACTTCCGA	ALMS1_GCTTCACTAACTTCCGA_69519.5_ACOC
ALMS1	GCGGCAACTCTCGCTGGT	ALMS1_GCGGCAACTCTCGCTGGT_69520.6_ACOC
ALMS1	GCTGTGCTGCCTATAAG	ALMS1_GCTGTGCTGCCTATAAG_69521.7_ACOC
ALMS1	GGTCAGCAAAGGCAAATC	ALMS1_GGTCAGCAAAGGCAAATC_69522.8_ACOC
ALMS1	GCCCGAGGATCTGCCATGGC	ALMS1_GCCCGAGGATCTGCCATGGC_69523.9_ACOC
ALMS1	GGCGAACGTGGACGACGTAG	ALMS1_GGCGAACGTGGACGACGTAG_69524.1_ACOC
ALOX12	GACATCCTGAGCCTGCCCGA	ALOX12_GACATCCTGAGCCTGCCCGA_191219.1_ACOC
ALOX12	GGGGTAACCCTTCCTTCC	ALOX12_GGGGTAACCCTTCCTTCC_191220.2_ACOC
ALOX12	GGAGGTAGATCATCCTTA	ALOX12_GGAGGTAGATCATCCTTA_191221.3_ACOC
ALOX12	GTTCCAGAAGCATCGAGAGA	ALOX12_GTTCCAGAAGCATCGAGAGA_191222.4_ACOC
ALOX12	GTCCAAAGCATTGTCTCC	ALOX12_GTCCAAAGCATTGTCTCC_191223.5_ACOC
ALOX12	GCACGCGGTTGTACGACC	ALOX12_GCACGCGGTTGTACGACC_191224.6_ACOC
ALOX12	GAAGCTCTTCCATCCCCG	ALOX12_GAAGCTCTTCCATCCCCG_191225.7_ACOC
ALOX12	GCATCCGCGTGGCCACCG	ALOX12_GCATCCGCGTGGCCACCG_191226.8_ACOC
ALOX12	GACGTTGCAGAGGACTTG	ALOX12_GACGTTGCAGAGGACTTG_191227.9_ACOC
ALOX12	GAGATTCCATGAGGAGAAG	ALOX12_GAGATTCCATGAGGAGAAG_191228.1_ACOC
ALOX15	GCACCTGGTTGTTGGAAC	ALOX15_GCACCTGGTTGTTGGAAC_92453.1_ACOC
ALOX15	GCATCCGCGTGTCCACTG	ALOX15_GCATCCGCGTGTCCACTG_92454.2_ACOC
ALOX15	GCGACTGTGGCCCGCACG	ALOX15_GCGACTGTGGCCCGCACG_92455.3_ACOC
ALOX15	GTGGCTGGTCGGCCAGCA	ALOX15_GTGGCTGGTCGGCCAGCA_92456.4_ACOC
ALOX15	GACGCCTGGTTCTGCAAC	ALOX15_GACGCCTGGTTCTGCAAC_92457.5_ACOC
ALOX15	GGTGGAAGTACCGGAGTATC	ALOX15_GGTGGAAGTACCGGAGTATC_92458.6_ACOC
ALOX15	GCGCAAACGGCACCTCCTTA	ALOX15_GCGCAAACGGCACCTCCTTA_92459.7_ACOC
ALOX15	GAGGGTCCTCGCCCACAGTG	ALOX15_GAGGGTCCTCGCCCACAGTG_92460.8_ACOC
ALOX15	GTGGGGAAACTGGAAGGAC	ALOX15_GTGGGGAAACTGGAAGGAC_92461.9_ACOC
ALOX15	GAGAGTCTTTGATAGCG	ALOX15_GAGAGTCTTTGATAGCG_92462.1_ACOC
ALOX15B	GTGTCTGTCAGCATCGTG	ALOX15B_GTGTCTGTCAGCATCGTG_124314.1_ACOC
ALOX15B	GGACACCCTGACCCTGAACT	ALOX15B_GGACACCCTGACCCTGAACT_124315.2_ACOC
ALOX15B	GGAACCAGCGGCAGAACC	ALOX15B_GGAACCAGCGGCAGAACC_124316.3_ACOC
ALOX15B	GCCCCTGGACAATCTCGGCA	ALOX15B_GCCCCTGGACAATCTCGGCA_124317.4_ACOC
ALOX15B	GGACTTCCAGGTGACGCTCC	ALOX15B_GGACTTCCAGGTGACGCTCC_124318.5_ACOC
ALOX15B	GGATCTTCAACTTCCGG	ALOX15B_GGATCTTCAACTTCCGG_124319.6_ACOC
ALOX15B	GCCCCAGCAGGGGCAGCACT	ALOX15B_GCCCCAGCAGGGGCAGCACT_124320.7_ACOC
ALOX15B	GATAAAAGTTGGCATTCT	ALOX15B_GATAAAAGTTGGCATTCT_124321.8_ACOC
ALOX15B	GCCACTGGTAGCAGGGGAAG	ALOX15B_GCCACTGGTAGCAGGGGAAG_124322.9_ACOC
ALOX15B	GGCGCTGTTGCTGGAGCACA	ALOX15B_GGCGCTGTTGCTGGAGCACA_124323.1_ACOC
ALPP	GGACTTCTGGAACCGCG	ALPP_GGACTTCTGGAACCGCG_113453.1_ACOC
ALPP	GGACCGCTTCCCATATG	ALPP_GGACCGCTTCCCATATG_113454.2_ACOC
ALPP	GACAAACATGTGCCAGACAG	ALPP_GACAAACATGTGCCAGACAG_113455.3_ACOC
ALPP	GCAGCAGCAGCAGCATGCA	ALPP_GCAGCAGCAGCAGCATGCA_113456.4_ACOC
ALPP	GTGCGGTTCCACACATAC	ALPP_GTGCGGTTCCACACATAC_113457.5_ACOC
ALPP	GCCGGCACCTACGCCCACA	ALPP_GCCGGCACCTACGCCCACA_113458.6_ACOC
ALPP	GGCGTGCTGCACTCGTGTGG	ALPP_GGCGTGCTGCACTCGTGTGG_113459.7_ACOC
ALPP	GGCGTCCGAGTACCAGTTG	ALPP_GGCGTCCGAGTACCAGTTG_113460.8_ACOC
ALPP	GAGCTGCGTAGCGATGTCC	ALPP_GAGCTGCGTAGCGATGTCC_113461.9_ACOC
ALPP	GAAAGTACATGTTTCGCAT	ALPP_GAAAGTACATGTTTCGCAT_113462.1_ACOC
ALS2	GCCTGCCAGATATGGACC	ALS2_GCCTGCCAGATATGGACC_136599.1_ACOC
ALS2	GAGAGATTGCCAGGCTGGGG	ALS2_GAGAGATTGCCAGGCTGGGG_136600.2_ACOC
ALS2	GTAGCTAACTCGTGGAGAC	ALS2_GTAGCTAACTCGTGGAGAC_136601.3_ACOC
ALS2	GAACTCCATGTTTCACTCCG	ALS2_GAACTCCATGTTTCACTCCG_136602.4_ACOC
ALS2	GGTGAGGTCTACAGCTTT	ALS2_GGTGAGGTCTACAGCTTT_136603.5_ACOC
ALS2	GTCCAGCTGTTGCAGGAGG	ALS2_GTCCAGCTGTTGCAGGAGG_136604.6_ACOC
ALS2	GGTAACACAGCTTGCTGAAT	ALS2_GGTAACACAGCTTGCTGAAT_136605.7_ACOC
ALS2	GGTTCCGGCACATACTGC	ALS2_GGTTCCGGCACATACTGC_136606.8_ACOC
ALS2	GGTGTCGCGTACATGTG	ALS2_GGTGTCGCGTACATGTG_136607.9_ACOC
ALS2	GGCTTCCTTTACCCCATGA	ALS2_GGCTTCCTTTACCCCATGA_136608.1_ACOC
AMBP	GAAATTCAGCCGCCATCA	AMBP_GAAATTCAGCCGCCATCA_133643.1_ACOC
AMBP	GTTGGTGTGGACCACAT	AMBP_GTTGGTGTGGACCACAT_133644.2_ACOC
AMBP	GGATGACAGTGAGCACGC	AMBP_GGATGACAGTGAGCACGC_133645.3_ACOC
AMBP	GCAGCAAGAGCAGGGCCCCG	AMBP_GCAGCAAGAGCAGGGCCCCG_133646.4_ACOC
AMBP	GTCGGGCGGCGTTGGCACA	AMBP_GTCGGGCGGCGTTGGCACA_133647.5_ACOC
AMBP	GCTGAGGGAAACTCTCCTGC	AMBP_GCTGAGGGAAACTCTCCTGC_133648.6_ACOC
AMBP	GCATGACCAGCACTCGT	AMBP_GCATGACCAGCACTCGT_133649.7_ACOC
AMBP	GGCAGGTGGAACCGATGGCC	AMBP_GGCAGGTGGAACCGATGGCC_133650.8_ACOC
AMBP	GTCCATGATCTTCTTCAGCC	AMBP_GTCCATGATCTTCTTCAGCC_133651.9_ACOC
AMBP	GGTGAAGATGGAGTCCTCA	AMBP_GGTGAAGATGGAGTCCTCA_133652.1_ACOC
AMD1	GCAGCCCGACGCAAACCA	AMD1_GCAGCCCGACGCAAACCA_20666.1_ACOC
AMD1	GTCAGCCAGATCAAACCT	AMD1_GTCAGCCAGATCAAACCT_20667.2_ACOC
AMD1	GAAGGGACCGAGAAGCTGC	AMD1_GAAGGGACCGAGAAGCTGC_20668.3_ACOC
AMD1	GGAATTCGTGACCTGATACC	AMD1_GGAATTCGTGACCTGATACC_20669.4_ACOC
AMD1	GTACCCACACCGGAATTTCC	AMD1_GTACCCACACCGGAATTTCC_20670.5_ACOC
AMD1	GCTAACATAAGAAAATTC	AMD1_GCTAACATAAGAAAATTC_20671.6_ACOC
AMD1	GAAAGATGGTGTTACTGCAA	AMD1_GAAAGATGGTGTTACTGCAA_20672.7_ACOC
AMD1	GCTTCGCCCCAGAAGATTGA	AMD1_GCTTCGCCCCAGAAGATTGA_20673.8_ACOC
AMD1	GCCACAATGTTCAATCCTTG	AMD1_GCCACAATGTTCAATCCTTG_20674.9_ACOC
AMD1	GCTTGCTAGGGATTACAGT	AMD1_GCTTGCTAGGGATTACAGT_20675.1_ACOC
AMER1	GTTCACGGGTACTCCCAG	AMER1_GTTCACGGGTACTCCCAG_79460.1_ACOC
AMER1	GCCTAGTTTCTTTGGAGG	AMER1_GCCTAGTTTCTTTGGAGG_79461.2_ACOC
AMER1	GCCTACCTGGGCCGGATG	AMER1_GCCTACCTGGGCCGGATG_79462.3_ACOC
AMER1	GCAGTATCCGCCGTCAC	AMER1_GCAGTATCCGCCGTCAC_79463.4_ACOC
AMER1	GATGAAGCTGCTCAGGCCAA	AMER1_GATGAAGCTGCTCAGGCCAA_79464.5_ACOC
AMER1	GCTCTCAGAGTGCCCATG	AMER1_GCTCTCAGAGTGCCCATG_79465.6_ACOC
AMER1	GAAACTCTTTGGTGGCAAGA	AMER1_GAAACTCTTTGGTGGCAAGA_79466.7_ACOC
AMER1	GGGAAAGGCAGCTCCAAGAA	AMER1_GGGAAAGGCAGCTCCAAGAA_79467.8_ACOC
AMER1	GCTTCACTCAGGCCATCGT	AMER1_GCTTCACTCAGGCCATCGT_79468.9_ACOC
AMER1	GACAACATCTTCAGGGCCAT	AMER1_GACAACATCTTCAGGGCCAT_79469.1_ACOC
AMER2	GTCCATGTCTGCCGCGA	AMER2_GTCCATGTCTGCCGCGA_105507.1_ACOC
AMER2	GCTCCTCACCAGCCCCGT	AMER2_GCTCCTCACCAGCCCCGT_105508.2_ACOC
AMER2	GGAGCTGGCGCGTCCGTGG	AMER2_GGAGCTGGCGCGTCCGTGG_105509.3_ACOC
AMER2	GGAGACGAGCCGGAGCCG	AMER2_GGAGACGAGCCGGAGCCG_105510.4_ACOC
AMER2	GACTGTGCCGCCGAAACGC	AMER2_GACTGTGCCGCCGAAACGC_105511.5_ACOC
AMER2	GGTAGGCCACCACGCCG	AMER2_GGTAGGCCACCACGCCG_105512.6_ACOC
AMER2	GCGTCCTCGGTCAAGCGC	AMER2_GCGTCCTCGGTCAAGCGC_105513.7_ACOC
AMER2	GGGACATGCTTGTCACAGCT	AMER2_GGGACATGCTTGTCACAGCT_105514.8_ACOC
AMER2	GATATTATTGCAGACCAAG	AMER2_GATATTATTGCAGACCAAG_105515.9_ACOC
AMER2	GACAGAGCCGGCTTGCC	AMER2_GACAGAGCCGGCTTGCC_105516.1_ACOC
AMFR	GGTTATCCATGGCCAGCC	AMFR_GGTTATCCATGGCCAGCC_135297.1_ACOC
AMFR	GAACTATCTACGTGTGGT	AMFR_GAACTATCTACGTGTGGT_135298.2_ACOC
AMFR	GCTGCGTTACCTGTTTCATG	AMFR_GCTGCGTTACCTGTTTCATG_135299.3_ACOC
AMFR	GAGGGCCAAACACAATACAC	AMFR_GAGGGCCAAACACAATACAC_135300.4_ACOC
AMFR	GACGACTGTGCCATCTGT	AMFR_GACGACTGTGCCATCTGT_135301.5_ACOC
AMFR	GTGGTGCCTCTGGTTTGC	AMFR_GTGGTGCCTCTGGTTTGC_135302.6_ACOC
AMFR	GTTGACAGCCAGCTCCTC	AMFR_GTTGACAGCCAGCTCCTC_135303.7_ACOC
AMFR	GTGGAAAAGATGTCCACA	AMFR_GTGGAAAAGATGTCCACA_135304.8_ACOC
AMFR	GAATGTCCAGACAGTGGAAG	AMFR_GAATGTCCAGACAGTGGAAG_135305.9_ACOC
AMFR	GGCCGCTGAGGCCCGTGT	AMFR_GGCCGCTGAGGCCCGTGT_135306.1_ACOC
AMH	GCCCTAGTGCTGTCTGCCCT	AMH_GCCCTAGTGCTGTCTGCCCT_173419.1_ACOC
AMH	GAGCCCCCACCACCCGCA	AMH_GAGCCCCCACCACCCGCA_173420.2_ACOC
AMH	GACTGAGGCCCTCAGAGCAG	AMH_GACTGAGGCCCTCAGAGCAG_173421.3_ACOC
AMH	GGCTCTTGTGGGCTGCCTGG	AMH_GGCTCTTGTGGGCTGCCTGG_173422.4_ACOC
AMH	GAGACCTGGCCACCTTCG	AMH_GAGACCTGGCCACCTTCG_173423.5_ACOC
AMH	GCTACCTGGTGTTAGCGG	AMH_GCTACCTGGTGTTAGCGG_173424.6_ACOC
AMH	GCGAGGGTGTTGGCTCCC	AMH_GCGAGGGTGTTGGCTCCC_173425.7_ACOC
AMH	GCCGGGCGGTACTCAGCC	AMH_GCCGGGCGGTACTCAGCC_173426.8_ACOC
AMH	GACCACCGCTGCTTCACA	AMH_GACCACCGCTGCTTCACA_173427.9_ACOC
AMH	GCGCTGCTGGTGCTGTACCC	AMH_GCGCTGCTGGTGCTGTACCC_173428.1_ACOC
AMPD1	GGCACGGTCTGGTAGGT	AMPD1_GGCACGGTCTGGTAGGT_138556.1_ACOC
AMPD1	GTTTGCAAAGGTCTGTAT	AMPD1_GTTTGCAAAGGTCTGTAT_138557.2_ACOC
AMPD1	GGAGATTTCCCCCTTTGATG	AMPD1_GGAGATTTCCCCCTTTGATG_138558.3_ACOC
AMPD1	GCCTCTGAAGTCAAAGATGA	AMPD1_GCCTCTGAAGTCAAAGATGA_138559.4_ACOC
AMPD1	GCATCTCATGATGAGAAAT	AMPD1_GCATCTCATGATGAGAAAT_138560.5_ACOC
AMPD1	GTGGAAGATGTTTCACTTAG	AMPD1_GTGGAAGATGTTTCACTTAG_138561.6_ACOC
AMPD1	GTCCACCTCCACAGAAGCC	AMPD1_GTCCACCTCCACAGAAGCC_138562.7_ACOC
AMPD1	GCGGAACATTGATGGTG	AMPD1_GCGGAACATTGATGGTG_138563.8_ACOC
AMPD1	GCTGACTGCTGCTTCATT	AMPD1_GCTGACTGCTGCTTCATT_138564.9_ACOC
AMPD1	GGGTCCTCTCCCTTCTTCAC	AMPD1_GGGTCCTCTCCCTTCTTCAC_138565.1_ACOC
AMPD2	GTTCAATGGGGCTCTCCT	AMPD2_GTTCAATGGGGCTCTCCT_138805.1_ACOC
AMPD2	GGCCCGAAGCAGGATGTC	AMPD2_GGCCCGAAGCAGGATGTC_138806.2_ACOC
AMPD2	GCTGTTCACCCGCTCAC	AMPD2_GCTGTTCACCCGCTCAC_138807.3_ACOC
AMPD2	GGAACTCATACGGGGCACTA	AMPD2_GGAACTCATACGGGGCACTA_138808.4_ACOC
AMPD2	GCTGGAGCGGCAGATCAGCC	AMPD2_GCTGGAGCGGCAGATCAGCC_138809.5_ACOC
AMPD2	GCACATCACGCTCCCGC	AMPD2_GCACATCACGCTCCCGC_138810.6_ACOC
AMPD2	GACGTGCGCAGGTCGAGC	AMPD2_GACGTGCGCAGGTCGAGC_138811.7_ACOC
AMPD2	GTCTGCCCGATCCCTGCC	AMPD2_GTCTGCCCGATCCCTGCC_138812.8_ACOC
AMPD2	GCAGACACAGGGGTGTCG	AMPD2_GCAGACACAGGGGTGTCG_138813.9_ACOC
AMPD2	GGCTCACAGTGCTCATAC	AMPD2_GGCTCACAGTGCTCATAC_138814.1_ACOC
AMPD3	GAAGTGGATGAGCAAGTC	AMPD3_GAAGTGGATGAGCAAGTC_23816.1_ACOC
AMPD3	GCTAAAGTGCTCCGAGAAG	AMPD3_GCTAAAGTGCTCCGAGAAG_23817.2_ACOC
AMPD3	GCGGATGACCCAGGTACT	AMPD3_GCGGATGACCCAGGTACT_23818.3_ACOC
AMPD3	GCCCGATGGGGCAGTCCTCT	AMPD3_GCCCGATGGGGCAGTCCTCT_23819.4_ACOC
AMPD3	GCCACAGCAAGATTGGAA	AMPD3_GCCACAGCAAGATTGGAA_23820.5_ACOC
AMPD3	GTGATCCGCGGGAAGCGG	AMPD3_GTGATCCGCGGGAAGCGG_23821.6_ACOC
AMPD3	GGCATAGGGTGCTGGCGT	AMPD3_GGCATAGGGTGCTGGCGT_23822.7_ACOC
AMPD3	GTGGGAGACATGGCCGGAC	AMPD3_GTGGGAGACATGGCCGGAC_23823.8_ACOC
AMPD3	GGTGACCCGCTGGAACTC	AMPD3_GGTGACCCGCTGGAACTC_23824.9_ACOC
AMPD3	GCTGGCAGAGCAGAAGTCTG	AMPD3_GCTGGCAGAGCAGAAGTCTG_23825.1_ACOC
ANAPC1	GGACAACGATGATTGCAGCA	ANAPC1_GGACAACGATGATTGCAGCA_11481.1_ACOC
ANAPC1	GCAGTGGTCTCGACCAAA	ANAPC1_GCAGTGGTCTCGACCAAA_11482.2_ACOC
ANAPC1	GCTGAAAGATTGGTTGTC	ANAPC1_GCTGAAAGATTGGTTGTC_11483.3_ACOC
ANAPC1	GGAGTACTAACGCCATCTAG	ANAPC1_GGAGTACTAACGCCATCTAG_11484.4_ACOC
ANAPC1	GTTCTTGTCTGAAGGGTGA	ANAPC1_GTTCTTGTCTGAAGGGTGA_11485.5_ACOC
ANAPC1	GCTGAACATAGTAGGTAA	ANAPC1_GCTGAACATAGTAGGTAA_11486.6_ACOC
ANAPC1	GAATGTAAGTTCCAAGCTGT	ANAPC1_GAATGTAAGTTCCAAGCTGT_11487.7_ACOC
ANAPC1	GATAAAACCCAGCTCATCTT	ANAPC1_GATAAAACCCAGCTCATCTT_11488.8_ACOC
ANAPC1	GGAATAGTGATCCTAACCA	ANAPC1_GGAATAGTGATCCTAACCA_11489.9_ACOC
ANAPC1	GAAAACCCAGAGACAAGC	ANAPC1_GAAAACCCAGAGACAAGC_11490.1_ACOC
ANAPC10	GCACCAGGAGGTGTCTTGTT	ANAPC10_GCACCAGGAGGTGTCTTGTT_176924.1_ACOC
ANAPC10	GCAAGATCTCAGTCAGAGT	ANAPC10_GCAAGATCTCAGTCAGAGT_176925.2_ACOC
ANAPC10	GTATCATGAATGTACGAGT	ANAPC10_GTATCATGAATGTACGAGT_176926.3_ACOC
ANAPC10	GGTGCTGACCCCAAGCAGT	ANAPC10_GGTGCTGACCCCAAGCAGT_176927.4_ACOC
ANAPC10	GCTTGGGGTCAGCACCAGG	ANAPC10_GCTTGGGGTCAGCACCAGG_176928.5_ACOC
ANAPC10	GTTCTAGCCAATCACCAGAA	ANAPC10_GTTCTAGCCAATCACCAGAA_176929.6_ACOC
ANAPC10	GTTGGTGGAACCAAGTGGC	ANAPC10_GTTGGTGGAACCAAGTGGC_176930.7_ACOC
ANAPC10	GGAAAGGACTGGAACAGTAC	ANAPC10_GGAAAGGACTGGAACAGTAC_176931.8_ACOC
ANAPC10	GGAAAGGACTGGAACAGTA	ANAPC10_GGAAAGGACTGGAACAGTA_176932.9_ACOC
ANAPC10	GTAGAAGAGAGCTCCAT	ANAPC10_GTAGAAGAGAGCTCCAT_176933.1_ACOC
ANAPC11	GATTAAGTGCTGGAACGGCG	ANAPC11_GATTAAGTGCTGGAACGGCG_36635.1_ACOC
ANAPC11	GCGACGACTGCCCGCTGGTG	ANAPC11_GCGACGACTGCCCGCTGGTG_36636.2_ACOC
ANAPC11	GCTGTGCGTGCAGCCACTTG	ANAPC11_GCTGTGCGTGCAGCCACTTG_36637.3_ACOC
ANAPC11	GAAGGTGAAGATTAAGTGC	ANAPC11_GAAGGTGAAGATTAAGTGC_36638.4_ACOC
ANAPC11	GTGAAGATTAAGTGCTGGAA	ANAPC11_GTGAAGATTAAGTGCTGGAA_36639.5_ACOC
ANAPC11	GCTGGAACGGCGTGGCCACT	ANAPC11_GCTGGAACGGCGTGGCCACT_36640.6_ACOC
ANAPC11	GCACTGCCCCATGTGCCGCC	ANAPC11_GCACTGCCCCATGTGCCGCC_36641.7_ACOC
ANAPC11	GGCGTGGCCACTTGGCTCT	ANAPC11_GGCGTGGCCACTTGGCTCT_36642.8_ACOC
ANAPC11	GAAATGCTTTCTCCATGGAG	ANAPC11_GAAATGCTTTCTCCATGGAG_36643.9_ACOC
ANAPC11	GGAGGGGACACTCACAGTCA	ANAPC11_GGAGGGGACACTCACAGTCA_36644.1_ACOC
ANAPC13	GTGAGGTTCAGAGAGATGGA	ANAPC13_GTGAGGTTCAGAGAGATGGA_112930.1_ACOC
ANAPC13	GGATTTGATTGATGATGCT	ANAPC13_GGATTTGATTGATGATGCT_112931.2_ACOC
ANAPC13	GGTATTGCGACATCCTCATA	ANAPC13_GGTATTGCGACATCCTCATA_112932.3_ACOC
ANAPC13	GTGCCACCATTGTCTTGTTC	ANAPC13_GTGCCACCATTGTCTTGTTC_112933.4_ACOC
ANAPC13	GAGAATGTTCCCCCCAT	ANAPC13_GAGAATGTTCCCCCCAT_112934.5_ACOC
ANAPC13	GACAGTGAGGTTCAGAGAGA	ANAPC13_GACAGTGAGGTTCAGAGAGA_112935.6_ACOC
ANAPC13	GAACCTGAACAAGACAATGG	ANAPC13_GAACCTGAACAAGACAATGG_112936.7_ACOC
ANAPC13	GTTCTTTGACAGATTCTG	ANAPC13_GTTCTTTGACAGATTCTG_112937.8_ACOC
ANAPC13	GAACCTGAACAAGACAA	ANAPC13_GAACCTGAACAAGACAA_112938.9_ACOC
ANAPC13	GAGAGATGGAAGGATCT	ANAPC13_GAGAGATGGAAGGATCT_112939.1_ACOC
ANAPC2	GCGGTGCAGTCCCGCCAA	ANAPC2_GCGGTGCAGTCCCGCCAA_133074.1_ACOC
ANAPC2	GGACCGAGTGTAGCCCG	ANAPC2_GGACCGAGTGTAGCCCG_133075.2_ACOC
ANAPC2	GCGTCAAGGAGTAGCAAA	ANAPC2_GCGTCAAGGAGTAGCAAA_133076.3_ACOC
ANAPC2	GGAGAAATGGACTCGCCT	ANAPC2_GGAGAAATGGACTCGCCT_133077.4_ACOC
ANAPC2	GAACCTCCACCGCCGCC	ANAPC2_GAACCTCCACCGCCGCC_133078.5_ACOC
ANAPC2	GCCCGGACAGGAGTTGTTAG	ANAPC2_GCCCGGACAGGAGTTGTTAG_133079.6_ACOC
ANAPC2	GCGGCAGTTGTGGTGGCGGA	ANAPC2_GCGGCAGTTGTGGTGGCGGA_133080.7_ACOC
ANAPC2	GGCAACACCCTGCGCCGC	ANAPC2_GGCAACACCCTGCGCCGC_133081.8_ACOC
ANAPC2	GCTGGAGCGGGTCAGTGCCG	ANAPC2_GCTGGAGCGGGTCAGTGCCG_133082.9_ACOC
ANAPC2	GCACGCGCAGCGCCTTGA	ANAPC2_GCACGCGCAGCGCCTTGA_133083.1_ACOC
ANAPC4	GTTTCCCATCCTTCCGGG	ANAPC4_GTTTCCCATCCTTCCGGG_200269.1_ACOC
ANAPC4	GCGGGATCTCATTGCTT	ANAPC4_GCGGGATCTCATTGCTT_200270.2_ACOC
ANAPC4	GGGAGAGAAGCAGCTCCCGC	ANAPC4_GGGAGAGAAGCAGCTCCCGC_200271.3_ACOC
ANAPC4	GGAAAGGAGGTGACGTGTC	ANAPC4_GGAAAGGAGGTGACGTGTC_200272.4_ACOC
ANAPC4	GTTTCCTGTATGCATTGGA	ANAPC4_GTTTCCTGTATGCATTGGA_200273.5_ACOC
ANAPC4	GAAAAAGAGTGTAAGCTCTC	ANAPC4_GAAAAAGAGTGTAAGCTCTC_200274.6_ACOC
ANAPC4	GGCAGTGTAGGTAGTTT	ANAPC4_GGCAGTGTAGGTAGTTT_200275.7_ACOC
ANAPC4	GGCCATCCGAGTTACTTC	ANAPC4_GGCCATCCGAGTTACTTC_200276.8_ACOC
ANAPC4	GATGAAATTATTAAGCTCTT	ANAPC4_GATGAAATTATTAAGCTCTT_200277.9_ACOC
ANAPC4	GTCACAGAAGTCTCTACCAA	ANAPC4_GTCACAGAAGTCTCTACCAA_200278.1_ACOC
ANAPC5	GTTTCTGCGTCACATGATCT	ANAPC5_GTTTCTGCGTCACATGATCT_106217.1_ACOC
ANAPC5	GAAGGCGAGTTGAAGGATA	ANAPC5_GAAGGCGAGTTGAAGGATA_106218.2_ACOC
ANAPC5	GTGTACAGTTTAAACACT	ANAPC5_GTGTACAGTTTAAACACT_106219.3_ACOC
ANAPC5	GACCTTTCAGATTCTTTCTC	ANAPC5_GACCTTTCAGATTCTTTCTC_106220.4_ACOC
ANAPC5	GATCGTCTGATTCTTAC	ANAPC5_GATCGTCTGATTCTTAC_106221.5_ACOC
ANAPC5	GTGTTCGGCATCAAGGAC	ANAPC5_GTGTTCGGCATCAAGGAC_106222.6_ACOC
ANAPC5	GGGCGGCAAGATTCAGAG	ANAPC5_GGGCGGCAAGATTCAGAG_106223.7_ACOC
ANAPC5	GAGGAGGTATCTTGCAGT	ANAPC5_GAGGAGGTATCTTGCAGT_106224.8_ACOC
ANAPC5	GAACGAGATGAGCCGCAC	ANAPC5_GAACGAGATGAGCCGCAC_106225.9_ACOC
ANAPC5	GCTAAAGAATGATGAGACTA	ANAPC5_GCTAAAGAATGATGAGACTA_106226.1_ACOC
ANAPC7	GTTGGAGTGCAGCCCCG	ANAPC7_GTTGGAGTGCAGCCCCG_187775.1_ACOC
ANAPC7	GCCCGCGGCTTTGCAGAGC	ANAPC7_GCCCGCGGCTTTGCAGAGC_187776.2_ACOC
ANAPC7	GAATGTGATAGACCACGTGC	ANAPC7_GAATGTGATAGACCACGTGC_187777.3_ACOC
ANAPC7	GACTCGAAAAGCCGGTAG	ANAPC7_GACTCGAAAAGCCGGTAG_187778.4_ACOC
ANAPC7	GCATGATACACCAAAAGC	ANAPC7_GCATGATACACCAAAAGC_187779.5_ACOC
ANAPC7	GATTCTCTCTTTCATGATA	ANAPC7_GATTCTCTCTTTCATGATA_187780.6_ACOC
ANAPC7	GCTGTGAGTAAGTATACCA	ANAPC7_GCTGTGAGTAAGTATACCA_187781.7_ACOC
ANAPC7	GATGCAGAATTTCCAGTTGA	ANAPC7_GATGCAGAATTTCCAGTTGA_187782.8_ACOC
ANAPC7	GTACAAGAAGGCTGGTC	ANAPC7_GTACAAGAAGGCTGGTC_187783.9_ACOC
ANAPC7	GATCCCATCAAGTATAGCAA	ANAPC7_GATCCCATCAAGTATAGCAA_187784.1_ACOC
ANG	GAAAGCATCATGAGGAGACG	ANG_GAAAGCATCATGAGGAGACG_90537.3_ACOC
ANG	GTCTTTGCAGGGTGAGGTC	ANG_GTCTTTGCAGGGTGAGGTC_90538.4_ACOC
ANG	GTAGCTTGCAAGTGGTGACC	ANG_GTAGCTTGCAAGTGGTGACC_90539.5_ACOC
ANG	GTGGCTCGGTACTGGCATGG	ANG_GTGGCTCGGTACTGGCATGG_90540.6_ACOC
ANG	GTTGTTGTTGCTTGTGAAAA	ANG_GTTGTTGTTGCTTGTGAAAA_90541.7_ACOC
ANG	GGAAAATTGACTGATCCAAG	ANG_GGAAAATTGACTGATCCAAG_90542.8_ACOC
ANGEL1	GTCGAAAAAATGTCCTTC	ANGEL1_GTCGAAAAAATGTCCTTC_39215.1_ACOC
ANGEL1	GCTCATCCCCCCAGGTAG	ANGEL1_GCTCATCCCCCCAGGTAG_39216.2_ACOC
ANGEL1	GTCCTTGAGGAAGATGCAT	ANGEL1_GTCCTTGAGGAAGATGCAT_39217.3_ACOC
ANGEL1	GGAAGTAACAGCCCATGTTT	ANGEL1_GGAAGTAACAGCCCATGTTT_39218.4_ACOC
ANGEL1	GACTCAGCCCAACCCGC	ANGEL1_GACTCAGCCCAACCCGC_39219.5_ACOC
ANGEL1	GATACCTGGGTGGAAAAAGA	ANGEL1_GATACCTGGGTGGAAAAAGA_39220.6_ACOC
ANGEL1	GGTGCTCTCAACTGCAAGTG	ANGEL1_GGTGCTCTCAACTGCAAGTG_39221.7_ACOC
ANGEL1	GGGTATATACTGACGTCAGG	ANGEL1_GGGTATATACTGACGTCAGG_39222.8_ACOC
ANGEL1	GCACTTCTGATGGATAATCC	ANGEL1_GCACTTCTGATGGATAATCC_39223.9_ACOC
ANGEL1	GGCAGCTGAGTGACCTTC	ANGEL1_GGCAGCTGAGTGACCTTC_39224.1_ACOC
ANGPT1	GTCAAACATATATAATCC	ANGPT1_GTCAAACATATATAATCC_127930.1_ACOC
ANGPT1	GGAAGAGTTGGACACCTTAA	ANGPT1_GGAAGAGTTGGACACCTTAA_127931.2_ACOC
ANGPT1	GGCTACCATGCTGGAGAT	ANGPT1_GGCTACCATGCTGGAGAT_127932.3_ACOC
ANGPT1	GTCCTTCAGAAGCAGCAAC	ANGPT1_GTCCTTCAGAAGCAGCAAC_127933.4_ACOC
ANGPT1	GCAAAGATTGACAAGGTTG	ANGPT1_GCAAAGATTGACAAGGTTG_127934.5_ACOC
ANGPT1	GCAATATGGATGTCAATG	ANGPT1_GCAATATGGATGTCAATG_127935.6_ACOC
ANGPT1	GCACCCTATGTGAGTCAGAA	ANGPT1_GCACCCTATGTGAGTCAGAA_127936.7_ACOC
ANGPT1	GAACTGCATTCTGCTGTATC	ANGPT1_GAACTGCATTCTGCTGTATC_127937.8_ACOC
ANGPT1	GCCGAAGTCCAGAAAACAGT	ANGPT1_GCCGAAGTCCAGAAAACAGT_127938.9_ACOC
ANGPT1	GATATAACCGGATTCAACAT	ANGPT1_GATATAACCGGATTCAACAT_127939.1_ACOC
ANGPT2	GAAAGTTGTTATAGGCTG	ANGPT2_GAAAGTTGTTATAGGCTG_58916.1_ACOC
ANGPT2	GAGTCATCGTATTCGAG	ANGPT2_GAGTCATCGTATTCGAG_58917.2_ACOC
ANGPT2	GCAATATCAGGTCCAGCA	ANGPT2_GCAATATCAGGTCCAGCA_58918.3_ACOC
ANGPT2	GTGTCCAATGCTGTGCAG	ANGPT2_GTGTCCAATGCTGTGCAG_58919.4_ACOC
ANGPT2	GGCAGTTGTCCATCTCTGGC	ANGPT2_GGCAGTTGTCCATCTCTGGC_58920.5_ACOC
ANGPT2	GAACTGAATTATTCACCG	ANGPT2_GAACTGAATTATTCACCG_58921.6_ACOC
ANGPT2	GAGCTGAAGTTCAAGTCTCG	ANGPT2_GAGCTGAAGTTCAAGTCTCG_58922.7_ACOC
ANGPT2	GCGTTTGCTCCGCTGTT	ANGPT2_GCGTTTGCTCCGCTGTT_58923.8_ACOC
ANGPT2	GAAAAGAAGGTGCTAGCTA	ANGPT2_GAAAAGAAGGTGCTAGCTA_58924.9_ACOC
ANGPT2	GAAGAGAAAGATCAGCTAC	ANGPT2_GAAGAGAAAGATCAGCTAC_58925.1_ACOC
ANGPTL1	GGAAGAATAGCACACCTA	ANGPTL1_GGAAGAATAGCACACCTA_138456.1_ACOC
ANGPTL1	GTGCCACAGATGGTAAAG	ANGPTL1_GTGCCACAGATGGTAAAG_138457.2_ACOC
ANGPTL1	GTGGACACTGGACATTGCAG	ANGPTL1_GTGGACACTGGACATTGCAG_138458.3_ACOC
ANGPTL1	GAAATGTGCATACACATTCC	ANGPTL1_GAAATGTGCATACACATTCC_138459.4_ACOC
ANGPTL1	GCCTGGAGAGCACATCCTTC	ANGPTL1_GCCTGGAGAGCACATCCTTC_138460.5_ACOC
ANGPTL1	GTGAATTATCCCTCTTA	ANGPTL1_GTGAATTATCCCTCTTA_138461.6_ACOC
ANGPTL1	GATGGAAACATTGTGAATG	ANGPTL1_GATGGAAACATTGTGAATG_138462.7_ACOC
ANGPTL1	GTATACTCCTGGTCTGCT	ANGPTL1_GTATACTCCTGGTCTGCT_138463.8_ACOC
ANGPTL1	GCCCTTTCAAGATACCAC	ANGPTL1_GCCCTTTCAAGATACCAC_138464.9_ACOC
ANGPTL1	GCCATCTTCAACATTTCTG	ANGPTL1_GCCATCTTCAACATTTCTG_138465.1_ACOC
ANLN	GATTCTCTCGCCTGGCAC	ANLN_GATTCTCTCGCCTGGCAC_101785.1_ACOC
ANLN	GCAAGTGGAGCATCTGCT	ANLN_GCAAGTGGAGCATCTGCT_101786.2_ACOC
ANLN	GTGATTCTGTTGCTGTCC	ANLN_GTGATTCTGTTGCTGTCC_101787.3_ACOC
ANLN	GCAGATGTCGACTCAAC	ANLN_GCAGATGTCGACTCAAC_101788.4_ACOC
ANLN	GTAACCAGCAGCCCCTCTC	ANLN_GTAACCAGCAGCCCCTCTC_101789.5_ACOC
ANLN	GAAGTAGAAGTTTCTAACT	ANLN_GAAGTAGAAGTTTCTAACT_101790.6_ACOC
ANLN	GGATAAACAAGCGGTACC	ANLN_GGATAAACAAGCGGTACC_101791.7_ACOC
ANLN	GAGGCATCGCCATCCCTT	ANLN_GAGGCATCGCCATCCCTT_101792.8_ACOC
ANLN	GGCTGCACCTGAGGAGACAC	ANLN_GGCTGCACCTGAGGAGACAC_101793.9_ACOC
ANLN	GAGAGGGCTGAACTCAAGAT	ANLN_GAGAGGGCTGAACTCAAGAT_101794.1_ACOC
ANO3	GAATTACATAGCATCCAG	ANO3_GAATTACATAGCATCCAG_111288.1_ACOC
ANO3	GAGCAGAAGGCTTGATGT	ANO3_GAGCAGAAGGCTTGATGT_111289.2_ACOC
ANO3	GCTCTGGGCGAGGCAAGGCA	ANO3_GCTCTGGGCGAGGCAAGGCA_111290.3_ACOC
ANO3	GAGATTCACTCTCGGTTGAC	ANO3_GAGATTCACTCTCGGTTGAC_111291.4_ACOC
ANO3	GGAAAAGATAAGGATTACA	ANO3_GGAAAAGATAAGGATTACA_111292.5_ACOC
ANO3	GCTATTACACTGACGGG	ANO3_GCTATTACACTGACGGG_111293.6_ACOC
ANO3	GGATGGCCCAAAACCCAA	ANO3_GGATGGCCCAAAACCCAA_111294.7_ACOC
ANO3	GTCATTAATGAGACGAGAT	ANO3_GTCATTAATGAGACGAGAT_111295.8_ACOC
ANO3	GTCTGACTCCTCTAGGTC	ANO3_GTCTGACTCCTCTAGGTC_111296.9_ACOC
ANO3	GCAGAGAGGCTGAATATC	ANO3_GCAGAGAGGCTGAATATC_111297.1_ACOC
ANP32B	GGAGCTGAGGAACCGGACCC	ANP32B_GGAGCTGAGGAACCGGACCC_42552.1_ACOC
ANP32B	GCCTACATTTATTAAACTG	ANP32B_GCCTACATTTATTAAACTG_42553.2_ACOC
ANP32B	GGATGGCTATGACCGAG	ANP32B_GGATGGCTATGACCGAG_42554.3_ACOC
ANP32B	GCACCTGACTCAGATGCCG	ANP32B_GCACCTGACTCAGATGCCG_42555.4_ACOC
ANP32B	GGTAACCTCACAGTTAAAG	ANP32B_GGTAACCTCACAGTTAAAG_42556.5_ACOC
ANP32B	GGACGACGATGAAGTCAGTG	ANP32B_GGACGACGATGAAGTCAGTG_42557.6_ACOC
ANP32B	GTTTAGATGTGTGAGATT	ANP32B_GTTTAGATGTGTGAGATT_42558.7_ACOC
ANP32B	GGATGGTGTGGATGAAGAGG	ANP32B_GGATGGTGTGGATGAAGAGG_42559.8_ACOC
ANP32B	GGGTCCGGTTCCTCAGCTCC	ANP32B_GGGTCCGGTTCCTCAGCTCC_42560.9_ACOC
ANP32B	GCCCCAGCTTACCTACT	ANP32B_GCCCCAGCTTACCTACT_42561.1_ACOC
ANPEP	GTGCGATGATTGTGCACA	ANPEP_GTGCGATGATTGTGCACA_96913.1_ACOC
ANPEP	GAGGATCCCCAGGATGCCCA	ANPEP_GAGGATCCCCAGGATGCCCA_96914.2_ACOC
ANPEP	GGAAATATAGAAGCCCT	ANPEP_GGAAATATAGAAGCCCT_96915.3_ACOC
ANPEP	GTCAGTGGTGTACTCCC	ANPEP_GTCAGTGGTGTACTCCC_96916.4_ACOC
ANPEP	GTCTTGTCAATGTCGGG	ANPEP_GTCTTGTCAATGTCGGG_96917.5_ACOC
ANPEP	GACTATGCGGAGCCCACC	ANPEP_GACTATGCGGAGCCCACC_96918.6_ACOC
ANPEP	GACCTGTGGCTGAACGA	ANPEP_GACCTGTGGCTGAACGA_96919.7_ACOC
ANPEP	GAACTCGGCCTTCATGGC	ANPEP_GAACTCGGCCTTCATGGC_96920.8_ACOC
ANPEP	GAAGGCCAGCAAGTACG	ANPEP_GAAGGCCAGCAAGTACG_96921.9_ACOC
ANPEP	GGCCCAGTGCCATTGCGG	ANPEP_GGCCCAGTGCCATTGCGG_96922.1_ACOC
ANXA1	GGTATCAGAATTCCTCAAGC	ANXA1_GGTATCAGAATTCCTCAAGC_103767.1_ACOC
ANXA1	GCAAGGCAGCGACATCCG	ANXA1_GCAAGGCAGCGACATCCG_103768.2_ACOC
ANXA1	GTCATCCAAAGGTGGTCC	ANXA1_GTCATCCAAAGGTGGTCC_103769.3_ACOC
ANXA1	GTTTATTGAAAATGAAGAGC	ANXA1_GTTTATTGAAAATGAAGAGC_103770.4_ACOC
ANXA1	GATCAAAGCAGCATATCTCC	ANXA1_GATCAAAGCAGCATATCTCC_103771.5_ACOC
ANXA1	GAGCTAAAACAACCTCCTCA	ANXA1_GAGCTAAAACAACCTCCTCA_103772.6_ACOC
ANXA1	GAGTATCTTCATCAGTTCCA	ANXA1_GAGTATCTTCATCAGTTCCA_103773.7_ACOC
ANXA1	GACATAACCTCAGACACATC	ANXA1_GACATAACCTCAGACACATC_103774.8_ACOC
ANXA1	GTGACCGATCTGAGGACTT	ANXA1_GTGACCGATCTGAGGACTT_103775.9_ACOC
ANXA1	GAAATCAGAGACATTAACA	ANXA1_GAAATCAGAGACATTAACA_103776.1_ACOC
ANXA4	GAGACACCAGCACTCGC	ANXA4_GAGACACCAGCACTCGC_116243.1_ACOC
ANXA4	GCACGTCATACAGCACCG	ANXA4_GCACGTCATACAGCACCG_116244.2_ACOC
ANXA4	GTCCTGATCTCCTGGCGC	ANXA4_GTCCTGATCTCCTGGCGC_116245.3_ACOC
ANXA4	GGGAGGCCAGGATCTCAATT	ANXA4_GGGAGGCCAGGATCTCAATT_116246.4_ACOC
ANXA4	GAGCGAATGTCATCTTCA	ANXA4_GAGCGAATGTCATCTTCA_116247.5_ACOC
ANXA4	GCCGATGGTGCTCTTGT	ANXA4_GCCGATGGTGCTCTTGT_116248.6_ACOC
ANXA4	GGTACTGTCAAAGCTGCTTC	ANXA4_GGTACTGTCAAAGCTGCTTC_116249.7_ACOC
ANXA4	GCCCTTTCATGGCCTTCCTC	ANXA4_GCCCTTTCATGGCCTTCCTC_116250.8_ACOC
ANXA4	GTAGGCAAGGACGCTAATAA	ANXA4_GTAGGCAAGGACGCTAATAA_116251.9_ACOC
ANXA4	GAGGGATGAAGGAAATTATC	ANXA4_GAGGGATGAAGGAAATTATC_116252.1_ACOC
ANXA8	GACCCTCTACAAAGCCATGA	ANXA8_GACCCTCTACAAAGCCATGA_134713.1_ACOC
ANXA8	GCTTTGTGGACCCAGGAC	ANXA8_GCTTTGTGGACCCAGGAC_134714.2_ACOC
ANXA8	GCGGCAGGCGAGAAGATTCG	ANXA8_GCGGCAGGCGAGAAGATTCG_134715.3_ACOC
ANXA8	GGCGTTCTTGTAGTCACCGC	ANXA8_GGCGTTCTTGTAGTCACCGC_134716.4_ACOC
ANXA8	GTGAGCAGCTTTGTGGACCC	ANXA8_GTGAGCAGCTTTGTGGACCC_134717.5_ACOC
ANXA8	GCGTCTTGGAGGGCCAGTCC	ANXA8_GCGTCTTGGAGGGCCAGTCC_134718.6_ACOC
ANXA8	GTCTTGGAGGGCCAGTCCT	ANXA8_GTCTTGGAGGGCCAGTCCT_134719.7_ACOC
ANXA8	GGCAGGCGAGAAGATTCGT	ANXA8_GGCAGGCGAGAAGATTCGT_134720.8_ACOC
ANXA8	GACTTCAAGGTCTCAGTG	ANXA8_GACTTCAAGGTCTCAGTG_134721.9_ACOC
ANXA8	GGCTTCGTATCTGTATGG	ANXA8_GGCTTCGTATCTGTATGG_134722.1_ACOC
AOC2	GCCCCTCTGTATCCCATA	AOC2_GCCCCTCTGTATCCCATA_44310.1_ACOC
AOC2	GATAGTCCTGGCGTTCC	AOC2_GATAGTCCTGGCGTTCC_44311.2_ACOC
AOC2	GTCCACCAAAGAGGACGA	AOC2_GTCCACCAAAGAGGACGA_44312.3_ACOC
AOC2	GCTCTCAGCACCGGGCGA	AOC2_GCTCTCAGCACCGGGCGA_44313.4_ACOC
AOC2	GAGGCTGGCTGGAACCACCT	AOC2_GAGGCTGGCTGGAACCACCT_44314.5_ACOC
AOC2	GCTGACTCGGCAGGTCCT	AOC2_GCTGACTCGGCAGGTCCT_44315.6_ACOC
AOC2	GGTAGAGGTAGCGGGGTA	AOC2_GGTAGAGGTAGCGGGGTA_44316.7_ACOC
AOC2	GCACATTCCCCATGCCG	AOC2_GCACATTCCCCATGCCG_44317.8_ACOC
AOC2	GACGTGGTGTTTAAACCTG	AOC2_GACGTGGTGTTTAAACCTG_44318.9_ACOC
AOC2	GCCAGTGCTCCGGGTTCCA	AOC2_GCCAGTGCTCCGGGTTCCA_44319.1_ACOC
AOC3	GACCCGGAAGCTGCTGGAGA	AOC3_GACCCGGAAGCTGCTGGAGA_17290.1_ACOC
AOC3	GGAGCAGGCCGCCTTCCTCG	AOC3_GGAGCAGGCCGCCTTCCTCG_17291.2_ACOC
AOC3	GCTGCCCCAAAACAGCTCCA	AOC3_GCTGCCCCAAAACAGCTCCA_17292.3_ACOC
AOC3	GCTGGTGCTCAGGGCTCCA	AOC3_GCTGGTGCTCAGGGCTCCA_17293.4_ACOC
AOC3	GCATCTGGATGCGGTAGCCC	AOC3_GCATCTGGATGCGGTAGCCC_17294.5_ACOC
AOC3	GGTTTGTGTCCTGCTGGT	AOC3_GGTTTGTGTCCTGCTGGT_17295.6_ACOC
AOC3	GAAAACGCTGCTGCTACT	AOC3_GAAAACGCTGCTGCTACT_17296.7_ACOC
AOC3	GCTGGCTGTGACCCAGCGGA	AOC3_GCTGGCTGTGACCCAGCGGA_17297.8_ACOC
AOC3	GGTACTCTTGGAACAGCA	AOC3_GGTACTCTTGGAACAGCA_17298.9_ACOC
AOC3	GGCCAGAATGAGGAGCACG	AOC3_GGCCAGAATGAGGAGCACG_17299.1_ACOC
APAF1	GGATCACATGATTAGTGA	APAF1_GGATCACATGATTAGTGA_52179.1_ACOC
APAF1	GCTTCAACATAGAGAAGCTC	APAF1_GCTTCAACATAGAGAAGCTC_52180.2_ACOC
APAF1	GCATTGTAGAATGATACGT	APAF1_GCATTGTAGAATGATACGT_52181.3_ACOC
APAF1	GCTGCTCTTTGCTGTTGAG	APAF1_GCTGCTCTTTGCTGTTGAG_52182.4_ACOC
APAF1	GGGTCACCATACATGGAA	APAF1_GGGTCACCATACATGGAA_52183.5_ACOC
APAF1	GACAACAGGAATGCCATCA	APAF1_GACAACAGGAATGCCATCA_52184.6_ACOC
APAF1	GTGGTACTCCACCTTCACAC	APAF1_GTGGTACTCCACCTTCACAC_52185.7_ACOC
APAF1	GAAGCTCTCCAAATTGAA	APAF1_GAAGCTCTCCAAATTGAA_52186.8_ACOC
APAF1	GAAACCCAATGCACTCCCCC	APAF1_GAAACCCAATGCACTCCCCC_52187.9_ACOC
APAF1	GCAGAATCTTTGCACACGGT	APAF1_GCAGAATCTTTGCACACGGT_52188.1_ACOC
APBB1	GGCCGGGGGGTTCCCACT	APBB1_GGCCGGGGGGTTCCCACT_10952.1_ACOC
APBB1	GTGCCAGTAATAGGTCCCTG	APBB1_GTGCCAGTAATAGGTCCCTG_10953.2_ACOC
APBB1	GGTCAACGTCCCCTCCTC	APBB1_GGTCAACGTCCCCTCCTC_10954.3_ACOC
APBB1	GGGGCTGCTCCCCTGTGAGG	APBB1_GGGGCTGCTCCCCTGTGAGG_10955.4_ACOC
APBB1	GCTTTGAGGATGGAGAATTT	APBB1_GCTTTGAGGATGGAGAATTT_10956.5_ACOC
APBB1	GATGAGGCCCCAATGGAGCT	APBB1_GATGAGGCCCCAATGGAGCT_10957.6_ACOC
APBB1	GCCGTGCGCTCCCTAGGC	APBB1_GCCGTGCGCTCCCTAGGC_10958.7_ACOC
APBB1	GGTGGCGATGTTCTTGGC	APBB1_GGTGGCGATGTTCTTGGC_10959.8_ACOC
APBB1	GGAAGCTTCTCCTCCTCTTG	APBB1_GGAAGCTTCTCCTCCTCTTG_10960.9_ACOC
APBB1	GGCGTAATGCCCGCTGCT	APBB1_GGCGTAATGCCCGCTGCT_10961.1_ACOC
APBB1IP	GAATTTAACTACAGTGTG	APBB1IP_GAATTTAACTACAGTGTG_48761.1_ACOC
APBB1IP	GATGCTCTCATGGCAGATC	APBB1IP_GATGCTCTCATGGCAGATC_48762.2_ACOC
APBB1IP	GCAAGGACTCTTTCTGTGCC	APBB1IP_GCAAGGACTCTTTCTGTGCC_48763.3_ACOC
APBB1IP	GGTGCAGCCTCTCTTGGTTA	APBB1IP_GGTGCAGCCTCTCTTGGTTA_48764.4_ACOC
APBB1IP	GCACTTTGCTGGGAGAGA	APBB1IP_GCACTTTGCTGGGAGAGA_48765.5_ACOC
APBB1IP	GTGGTAAGTCATCCTCATAT	APBB1IP_GTGGTAAGTCATCCTCATAT_48766.6_ACOC
APBB1IP	GGTCTAACACAGGATCGGC	APBB1IP_GGTCTAACACAGGATCGGC_48767.7_ACOC
APBB1IP	GGTTGTCCAGAACATCTC	APBB1IP_GGTTGTCCAGAACATCTC_48768.8_ACOC
APBB1IP	GTTGAAGTCTTATCAGAC	APBB1IP_GTTGAAGTCTTATCAGAC_48769.9_ACOC
APBB1IP	GCACAAAGTCACTGATGG	APBB1IP_GCACAAAGTCACTGATGG_48770.1_ACOC
APBB2	GGAAGAATGCCAAAGCGC	APBB2_GGAAGAATGCCAAAGCGC_155884.1_ACOC
APBB2	GACGTCTGTAGTTCCGCTGC	APBB2_GACGTCTGTAGTTCCGCTGC_155885.2_ACOC
APBB2	GGGTGTTTGGTGGTGTGGCT	APBB2_GGGTGTTTGGTGGTGTGGCT_155886.3_ACOC
APBB2	GACACCTTGGCAGTGTTTA	APBB2_GACACCTTGGCAGTGTTTA_155887.4_ACOC
APBB2	GTTCCACGTGCAGTACTT	APBB2_GTTCCACGTGCAGTACTT_155888.5_ACOC
APBB2	GAGAGGCCCATGGCCGCC	APBB2_GAGAGGCCCATGGCCGCC_155889.6_ACOC
APBB2	GGGACATCGAGGTTCACAT	APBB2_GGGACATCGAGGTTCACAT_155890.7_ACOC
APBB2	GGGGAGAACCAGCTCCGTA	APBB2_GGGGAGAACCAGCTCCGTA_155891.8_ACOC
APBB2	GCAGCTCCTTACAGGAAA	APBB2_GCAGCTCCTTACAGGAAA_155892.9_ACOC
APBB2	GGTTCTGCTCTAGTTCTC	APBB2_GGTTCTGCTCTAGTTCTC_155893.1_ACOC
APC	GGCTTCCATAAGAACGGA	APC_GGCTTCCATAAGAACGGA_7194.1_ACOC
APC	GTATTGAAGATGAAGCTA	APC_GTATTGAAGATGAAGCTA_7195.2_ACOC
APC	GGACTGCACTCTCCAGAA	APC_GGACTGCACTCTCCAGAA_7196.3_ACOC
APC	GGCAAATCAGAGTTGCGA	APC_GGCAAATCAGAGTTGCGA_7197.4_ACOC
APC	GCAAGTTGAGGCACTGAAGA	APC_GCAAGTTGAGGCACTGAAGA_7198.5_ACOC
APC	GTGGACTGTGAAATGTAT	APC_GTGGACTGTGAAATGTAT_7199.6_ACOC
APC	GACATCCAGACTGTCGCA	APC_GACATCCAGACTGTCGCA_7200.7_ACOC
APC	GAGCCTCTTTACTGCCCC	APC_GAGCCTCTTTACTGCCCC_7201.8_ACOC
APC	GAATGAAGGTCAAGGAGT	APC_GAATGAAGGTCAAGGAGT_7202.9_ACOC
APC	GATATGACCAGAAGGCAAT	APC_GATATGACCAGAAGGCAAT_7203.1_ACOC
APC2	GCTGCTCGTAGGGCGCCA	APC2_GCTGCTCGTAGGGCGCCA_178725.1_ACOC
APC2	GCTGGAGACAGAGACGTC	APC2_GCTGGAGACAGAGACGTC_178726.2_ACOC
APC2	GGTCCTGAAGCACCTACA	APC2_GGTCCTGAAGCACCTACA_178727.3_ACOC
APC2	GCCACCTGAGGCAGGAGCTA	APC2_GCCACCTGAGGCAGGAGCTA_178728.4_ACOC
APC2	GGGCCACCATCCGGCTGC	APC2_GGGCCACCATCCGGCTGC_178729.5_ACOC
APC2	GTTCCAGCCGCCCACCCT	APC2_GTTCCAGCCGCCCACCCT_178730.6_ACOC
APC2	GTGTACTGGGCTGCCCTC	APC2_GTGTACTGGGCTGCCCTC_178731.7_ACOC
APC2	GGCCCGAGTGCTGGTGTCCT	APC2_GGCCCGAGTGCTGGTGTCCT_178732.8_ACOC
APC2	GGCTGGTGATGTCCATCTGT	APC2_GGCTGGTGATGTCCATCTGT_178733.9_ACOC
APC2	GCAGGGCCTGTCCAAGCGCC	APC2_GCAGGGCCTGTCCAAGCGCC_178734.1_ACOC
APCDD1L	GGGCACTCTATCTGGCAA	APCDD1L_GGGCACTCTATCTGGCAA_201349.1_ACOC
APCDD1L	GGCAGTGGGGTTCCCAGCGC	APCDD1L_GGCAGTGGGGTTCCCAGCGC_201350.2_ACOC
APCDD1L	GGAGTTAGACCACCTGGC	APCDD1L_GGAGTTAGACCACCTGGC_201351.3_ACOC
APCDD1L	GGCGCGGGTCAGGAACTC	APCDD1L_GGCGCGGGTCAGGAACTC_201352.4_ACOC
APCDD1L	GACGAGCAGCGAGTGGGC	APCDD1L_GACGAGCAGCGAGTGGGC_201353.5_ACOC
APCDD1L	GGTGGTAGTCGGCCTCGG	APCDD1L_GGTGGTAGTCGGCCTCGG_201354.6_ACOC
APCDD1L	GGTGGGCTCGAAAGAGC	APCDD1L_GGTGGGCTCGAAAGAGC_201355.7_ACOC
APCDD1L	GGTTGATATGATGTTGATCT	APCDD1L_GGTTGATATGATGTTGATCT_201356.8_ACOC
APCDD1L	GGGGCGCTGTACGAGCTG	APCDD1L_GGGGCGCTGTACGAGCTG_201357.9_ACOC
APCDD1L	GCGTAGGGGAGCATGGCTGC	APCDD1L_GCGTAGGGGAGCATGGCTGC_201358.1_ACOC
APEX1	GCCGAAGCGTGGGAAAAA	APEX1_GCCGAAGCGTGGGAAAAA_124234.1_ACOC
APEX1	GCGGCCGTCTTACTCTTCT	APEX1_GCGGCCGTCTTACTCTTCT_124235.2_ACOC
APEX1	GATCTGGGGGGTCCTCATAC	APEX1_GATCTGGGGGGTCCTCATAC_124236.3_ACOC
APEX1	GTGGATGGGCTTCGAGCC	APEX1_GTGGATGGGCTTCGAGCC_124237.4_ACOC
APEX1	GTATTGATGAGAGAGTCC	APEX1_GTATTGATGAGAGAGTCC_124238.5_ACOC
APEX1	GAAGGCACAGTATATCTG	APEX1_GAAGGCACAGTATATCTG_124239.6_ACOC
APEX1	GCCGTAAGAAACTTTGAG	APEX1_GCCGTAAGAAACTTTGAG_124240.7_ACOC
APEX1	GGAGTACCGGCAGCGCT	APEX1_GGAGTACCGGCAGCGCT_124241.8_ACOC
APEX1	GATGAGGAGCATGATCAGGA	APEX1_GATGAGGAGCATGATCAGGA_124242.9_ACOC
APEX1	GAATTTGACTCGTTTGTGC	APEX1_GAATTTGACTCGTTTGTGC_124243.1_ACOC
APEX2	GATTTGCCACCCCTTGCA	APEX2_GATTTGCCACCCCTTGCA_181475.1_ACOC
APEX2	GAATAGCCGCTACGGTTG	APEX2_GAATAGCCGCTACGGTTG_181476.2_ACOC
APEX2	GTGGTGAGCTGGAACATCAA	APEX2_GTGGTGAGCTGGAACATCAA_181477.3_ACOC
APEX2	GTCCAAAATGCGCCCCA	APEX2_GTCCAAAATGCGCCCCA_181478.4_ACOC
APEX2	GCGGATATCGTCTGTCTCC	APEX2_GCGGATATCGTCTGTCTCC_181479.5_ACOC
APEX2	GAGCCCGGAGTTCCTCTT	APEX2_GAGCCCGGAGTTCCTCTT_181480.6_ACOC
APEX2	GAGCCCCTGGCTATCGTTGA	APEX2_GAGCCCCTGGCTATCGTTGA_181481.7_ACOC
APEX2	GGTAGCATTGTCCTTACAGA	APEX2_GGTAGCATTGTCCTTACAGA_181482.8_ACOC
APEX2	GGGTGGCAAACAGGCCACTC	APEX2_GGGTGGCAAACAGGCCACTC_181483.9_ACOC
APEX2	GGCCTCCCAGGGTCCGCA	APEX2_GGCCTCCCAGGGTCCGCA_181484.1_ACOC
API5	GGTAAAGCTCCTCTACTGT	API5_GGTAAAGCTCCTCTACTGT_122479.1_ACOC
API5	GCCGATGCCACGGAGCAAGT	API5_GCCGATGCCACGGAGCAAGT_122480.2_ACOC
API5	GATGCCTATCAAGTGATAT	API5_GATGCCTATCAAGTGATAT_122481.3_ACOC
API5	GAGCCTGTCCACACAGTC	API5_GAGCCTGTCCACACAGTC_122482.4_ACOC
API5	GGGGTAGTCAAGGTACCG	API5_GGGGTAGTCAAGGTACCG_122483.5_ACOC
API5	GGAAAATGCTTAAAGAATTT	API5_GGAAAATGCTTAAAGAATTT_122484.6_ACOC
API5	GCACAGTTAGACCTCTGTG	API5_GCACAGTTAGACCTCTGTG_122485.7_ACOC
API5	GACAGCAACTTGTAGAGT	API5_GACAGCAACTTGTAGAGT_122486.8_ACOC
API5	GTTAGTATATCTGCCACTCG	API5_GTTAGTATATCTGCCACTCG_122487.9_ACOC
API5	GAAGTCTTAACAAAGGAAG	API5_GAAGTCTTAACAAAGGAAG_122488.1_ACOC
APLF	GCGCCCGGGGAGACGGTGAT	APLF_GCGCCCGGGGAGACGGTGAT_51425.1_ACOC
APLF	GACATGCCATTCTTGAGG	APLF_GACATGCCATTCTTGAGG_51426.2_ACOC
APLF	GAGGCACCAGTAGTCTCATG	APLF_GAGGCACCAGTAGTCTCATG_51427.3_ACOC
APLF	GTGGGAGTCATCTGGGTCT	APLF_GTGGGAGTCATCTGGGTCT_51428.4_ACOC
APLF	GCTAACATCCAAGTTGGA	APLF_GCTAACATCCAAGTTGGA_51429.5_ACOC
APLF	GCAGCCAATCCTTGCCGAG	APLF_GCAGCCAATCCTTGCCGAG_51430.6_ACOC
APLF	GCTGGGTTGTGTTTAGCT	APLF_GCTGGGTTGTGTTTAGCT_51431.7_ACOC
APLF	GAGTGCAAAAATACTGATC	APLF_GAGTGCAAAAATACTGATC_51432.8_ACOC
APLF	GAAGGCAATTAATTTCATC	APLF_GAAGGCAATTAATTTCATC_51433.9_ACOC
APLF	GGCCGATCACCGTCTCCCC	APLF_GGCCGATCACCGTCTCCCC_51434.1_ACOC
APOBEC3A	GTTGGAAGTGAATATGTG	APOBEC3A_GTTGGAAGTGAATATGTG_10483.1_ACOC
APOBEC3A	GGAAGCCAGCCCAGCATCC	APOBEC3A_GGAAGCCAGCCCAGCATCC_10484.2_ACOC
APOBEC3A	GACCTACCTGTGCTACGAAG	APOBEC3A_GACCTACCTGTGCTACGAAG_10485.3_ACOC
APOBEC3A	GTGCTGGTCCATCTTGACCG	APOBEC3A_GTGCTGGTCCATCTTGACCG_10486.4_ACOC
APOBEC3A	GCAGTGCCTCCTTATATA	APOBEC3A_GCAGTGCCTCCTTATATA_10487.5_ACOC
APOBEC3A	GGCGCTCCACTTCGTAGCAC	APOBEC3A_GGCGCTCCACTTCGTAGCAC_10488.6_ACOC
APOBEC3A	GTGCTACGAAGTGGAGCGCC	APOBEC3A_GTGCTACGAAGTGGAGCGCC_10489.7_ACOC
APOBEC3A	GCAGTGCCTCCTTATAT	APOBEC3A_GCAGTGCCTCCTTATAT_10490.8_ACOC
APOBEC3A	GCAGTGCCTCCTTATATAGG	APOBEC3A_GCAGTGCCTCCTTATATAGG_10491.9_ACOC
APOBEC3A	GGAGGCACTGCAAATGCTGC	APOBEC3A_GGAGGCACTGCAAATGCTGC_10492.1_ACOC
APOBEC3C	GTCTCCTAACACAAAGTACC	APOBEC3C_GTCTCCTAACACAAAGTACC_80310.1_ACOC
APOBEC3C	GATGAAGGCAATGTATCC	APOBEC3C_GATGAAGGCAATGTATCC_80311.2_ACOC
APOBEC3C	GATCGTTGGCTTCCCAT	APOBEC3C_GATCGTTGGCTTCCCAT_80312.3_ACOC
APOBEC3C	GCGGCGCTTTATACCTTCCA	APOBEC3C_GCGGCGCTTTATACCTTCCA_80313.4_ACOC
APOBEC3C	GCCACCTCCCCTGCACAGTC	APOBEC3C_GCCACCTCCCCTGCACAGTC_80314.5_ACOC
APOBEC3C	GTCGTCGCAGAACCAAGAG	APOBEC3C_GTCGTCGCAGAACCAAGAG_80315.6_ACOC
APOBEC3C	GCGACCCCTTCCTGACTC	APOBEC3C_GCGACCCCTTCCTGACTC_80316.7_ACOC
APOBEC3C	GGAGCCCCTCCTGGTAACA	APOBEC3C_GGAGCCCCTCCTGGTAACA_80317.8_ACOC
APOBEC3C	GTGACCTGGTACTTTGTGTT	APOBEC3C_GTGACCTGGTACTTTGTGTT_80318.9_ACOC
APOBEC3C	GGATACATTGCCTTCATC	APOBEC3C_GGATACATTGCCTTCATC_80319.1_ACOC
APOBEC4	GAGGAGTACCTAGCAAATCA	APOBEC4_GAGGAGTACCTAGCAAATCA_58486.1_ACOC
APOBEC4	GTCCTTACCATATTCGAAC	APOBEC4_GTCCTTACCATATTCGAAC_58487.2_ACOC
APOBEC4	GAGGAAATGTTGTCCCATAA	APOBEC4_GAGGAAATGTTGTCCCATAA_58488.3_ACOC
APOBEC4	GGCCATGCTAGCAGTTGCAC	APOBEC4_GGCCATGCTAGCAGTTGCAC_58489.4_ACOC
APOBEC4	GGCCAGCTTATGGCCGC	APOBEC4_GGCCAGCTTATGGCCGC_58490.5_ACOC
APOBEC4	GATGCTGTCATTATTGTATA	APOBEC4_GATGCTGTCATTATTGTATA_58491.6_ACOC
APOBEC4	GTGGTTAGCTTCATTACAAG	APOBEC4_GTGGTTAGCTTCATTACAAG_58492.7_ACOC
APOBEC4	GATGCCTGGATACGTAATC	APOBEC4_GATGCCTGGATACGTAATC_58493.8_ACOC
APOBEC4	GCTCTATCATACTGAGA	APOBEC4_GCTCTATCATACTGAGA_58494.9_ACOC
APOBEC4	GTTCTCCACAGCTTTATAAG	APOBEC4_GTTCTCCACAGCTTTATAAG_58495.1_ACOC
APOD	GCTGCTGCTGCTTTCCGCAC	APOD_GCTGCTGCTGCTTTCCGCAC_21344.1_ACOC
APOD	GTCAAAATTCTCCTGCAC	APOD_GTCAAAATTCTCCTGCAC_21345.2_ACOC
APOD	GGCCTCTTCGGTGCGGCAGA	APOD_GGCCTCTTCGGTGCGGCAGA_21346.3_ACOC
APOD	GATGCAGCGTCCATTCTCAA	APOD_GATGCAGCGTCCATTCTCAA_21347.4_ACOC
APOD	GGAACTGTGAATCAAATCGA	APOD_GGAACTGTGAATCAAATCGA_21348.5_ACOC
APOD	GGTGGCCAGGATCCAGTA	APOD_GGTGGCCAGGATCCAGTA_21349.6_ACOC
APOD	GATCAAAGTGTTAAACC	APOD_GATCAAAGTGTTAAACC_21350.7_ACOC
APOD	GTTGGATGATGCAGGTAC	APOD_GTTGGATGATGCAGGTAC_21351.8_ACOC
APOD	GGCTCTGTGAGGTTAACTG	APOD_GGCTCTGTGAGGTTAACTG_21352.9_ACOC
APOD	GGGTGGCTGGAGAAGGGACC	APOD_GGGTGGCTGGAGAAGGGACC_21353.1_ACOC
APP	GGTTGGCTTCTACCACAT	APP_GGTTGGCTTCTACCACAT_140412.1_ACOC
APP	GCCGTAGTCATGCAAGT	APP_GCCGTAGTCATGCAAGT_140413.2_ACOC
APP	GACACAGACTATGCAGAT	APP_GACACAGACTATGCAGAT_140414.3_ACOC
APP	GCACTTGTCAGGAACGAGAA	APP_GCACTTGTCAGGAACGAGAA_140415.4_ACOC
APP	GGAACTTGTCAATTCCGCA	APP_GGAACTTGTCAATTCCGCA_140416.5_ACOC
APP	GTCACTTTCTTCAGCCAGT	APP_GTCACTTTCTTCAGCCAGT_140417.6_ACOC
APP	GAAGAAGCCGATGATGACG	APP_GAAGAAGCCGATGATGACG_140418.7_ACOC
APP	GGATTCTGCTGATGCGGAGG	APP_GGATTCTGCTGATGCGGAGG_140419.8_ACOC
APP	GTGGGATTCAGATCCATC	APP_GTGGGATTCAGATCCATC_140420.9_ACOC
APP	GGTATCAATGCAGGTTT	APP_GGTATCAATGCAGGTTT_140421.1_ACOC
APPL1	GATGCATAGCTTGATACAAC	APPL1_GATGCATAGCTTGATACAAC_142743.1_ACOC
APPL1	GGGCAGCTTGTCGATCCC	APPL1_GGGCAGCTTGTCGATCCC_142744.2_ACOC
APPL1	GGGTAATGGGGAACATCA	APPL1_GGGTAATGGGGAACATCA_142745.3_ACOC
APPL1	GCATTGTTAGAACCTCTACT	APPL1_GCATTGTTAGAACCTCTACT_142746.4_ACOC
APPL1	GGTCTGGTGTTGTTTCTTTC	APPL1_GGTCTGGTGTTGTTTCTTTC_142747.5_ACOC
APPL1	GGCCCGTGGGGATGTAGC	APPL1_GGCCCGTGGGGATGTAGC_142748.6_ACOC
APPL1	GAAAATCTTAATGAACAAC	APPL1_GAAAATCTTAATGAACAAC_142749.7_ACOC
APPL1	GACCATGCAACAGACAATAG	APPL1_GACCATGCAACAGACAATAG_142750.8_ACOC
APPL1	GGAAATTTGGTGGGGTCT	APPL1_GGAAATTTGGTGGGGTCT_142751.9_ACOC
APPL1	GGCACATATAAGGGATCAC	APPL1_GGCACATATAAGGGATCAC_142752.1_ACOC
APPL2	GCAACGCCTCCTCTAGC	APPL2_GCAACGCCTCCTCTAGC_82756.1_ACOC
APPL2	GGTTGGTATAGTCTGTGA	APPL2_GGTTGGTATAGTCTGTGA_82757.2_ACOC
APPL2	GCAGGCTGCCTAAGAAAA	APPL2_GCAGGCTGCCTAAGAAAA_82758.3_ACOC
APPL2	GAAAGCTGTTGTGTGGCC	APPL2_GAAAGCTGTTGTGTGGCC_82759.4_ACOC
APPL2	GCACTTTAAAGGATCTATT	APPL2_GCACTTTAAAGGATCTATT_82760.5_ACOC
APPL2	GACCGAAGTCGGAAAAGAGG	APPL2_GACCGAAGTCGGAAAAGAGG_82761.6_ACOC
APPL2	GAACCATGTCTGCAACGG	APPL2_GAACCATGTCTGCAACGG_82762.7_ACOC
APPL2	GCGTGTTTGAAGAAGATGC	APPL2_GCGTGTTTGAAGAAGATGC_82763.8_ACOC
APPL2	GGCAATGCAGCGCGTCTA	APPL2_GGCAATGCAGCGCGTCTA_82764.9_ACOC
APPL2	GGTCCTGTGTTCCCAAGT	APPL2_GGTCCTGTGTTCCCAAGT_82765.1_ACOC
APTX	GTGGAAGTCTGATTCGC	APTX_GTGGAAGTCTGATTCGC_87041.1_ACOC
APTX	GGTTGGTGAGACAGGACAGC	APTX_GGTTGGTGAGACAGGACAGC_87042.2_ACOC
APTX	GTTGAAAGCAGAGTGTAACA	APTX_GTTGAAAGCAGAGTGTAACA_87043.3_ACOC
APTX	GACTGAGTCAATGCTGGT	APTX_GACTGAGTCAATGCTGGT_87044.4_ACOC
APTX	GAGGAAGAGGCAAAGAACCC	APTX_GAGGAAGAGGCAAAGAACCC_87045.5_ACOC
APTX	GGAACCTGGGAGCAACTC	APTX_GGAACCTGGGAGCAACTC_87046.6_ACOC
APTX	GCAACAGTGATTCTATAGAA	APTX_GCAACAGTGATTCTATAGAA_87047.7_ACOC
APTX	GCTCTGTGCCCCTAAAGA	APTX_GCTCTGTGCCCCTAAAGA_87048.8_ACOC
APTX	GATAAAGTTCATTCACCATG	APTX_GATAAAGTTCATTCACCATG_87049.9_ACOC
APTX	GCCTTGACTCCAGTGGCCCA	APTX_GCCTTGACTCCAGTGGCCCA_87050.1_ACOC
AQP1	GGTCACGGCGCCTCCGGT	AQP1_GGTCACGGCGCCTCCGGT_103987.1_ACOC
AQP1	GCACGCATAGCACCAGC	AQP1_GCACGCATAGCACCAGC_103988.2_ACOC
AQP1	GATGGTGTGAACTCGGGCCA	AQP1_GATGGTGTGAACTCGGGCCA_103989.3_ACOC
AQP1	GCCCCTTGCCTCTGGTCT	AQP1_GCCCCTTGCCTCTGGTCT_103990.4_ACOC
AQP1	GGTGTCCAAGGGCTACAGAG	AQP1_GGTGTCCAAGGGCTACAGAG_103991.5_ACOC
AQP1	GCTGTGGGATTAACCCTGCT	AQP1_GCTGTGGGATTAACCCTGCT_103992.6_ACOC
AQP1	GTGAGGTCACTGCTGCGT	AQP1_GTGAGGTCACTGCTGCGT_103993.7_ACOC
AQP1	GAAGCCGTGTCCCCTGCT	AQP1_GAAGCCGTGTCCCCTGCT_103994.8_ACOC
AQP1	GCCATTCATCGGGGGAGCCC	AQP1_GCCATTCATCGGGGGAGCCC_103996.1_ACOC
AQP1	GTCACCAGGTCCTCATAGC	AQP1_GTCACCAGGTCCTCATAGC_156024.1_ACOC
AQP1	GTCAATCTGCTCCTGACT	AQP1_GTCAATCTGCTCCTGACT_156025.2_ACOC
AQP1	GTGAGCAGGATGCAGCCATA	AQP1_GTGAGCAGGATGCAGCCATA_156026.3_ACOC
AQP1	GTCCCCACCAGCCACCTGAT	AQP1_GTCCCCACCAGCCACCTGAT_156027.4_ACOC
AQP1	GCTGCACGCAGTGATAT	AQP1_GCTGCACGCAGTGATAT_156028.5_ACOC
AQP1	GACTTGTACTACTACGA	AQP1_GACTTGTACTACTACGA_156029.6_ACOC
AQP1	GATGTGGTTGAGCTGGATTC	AQP1_GATGTGGTTGAGCTGGATTC_156030.7_ACOC
AQP1	GGATCTGCTCCTGCTGGT	AQP1_GGATCTGCTCCTGCTGGT_156031.8_ACOC
AQP1	GACCCCGAGGTTCCCCATCT	AQP1_GACCCCGAGGTTCCCCATCT_156032.9_ACOC
AQP1	GCGTGACTGGAGGACTGAG	AQP1_GCGTGACTGGAGGACTGAG_156033.1_ACOC
AQR	GGCCTTGCTAGATACCTC	AQR_GGCCTTGCTAGATACCTC_54908.1_ACOC
AQR	GAGAAAACGTGCCTGCAT	AQR_GAGAAAACGTGCCTGCAT_54909.2_ACOC
AQR	GGTGATTTCTTCTTGATGTG	AQR_GGTGATTTCTTCTTGATGTG_54910.3_ACOC
AQR	GCGGCATTAGCTGAAACTGA	AQR_GCGGCATTAGCTGAAACTGA_54911.4_ACOC
AQR	GAAGATCGTGGCCCCTA	AQR_GAAGATCGTGGCCCCTA_54912.5_ACOC
AQR	GTTTAAAAAAGAATGGGAAG	AQR_GTTTAAAAAAGAATGGGAAG_54913.6_ACOC
AQR	GCTTATCTCCCTCCCAATG	AQR_GCTTATCTCCCTCCCAATG_54914.7_ACOC
AQR	GGCCCTACTCGGCACTGG	AQR_GGCCCTACTCGGCACTGG_54915.8_ACOC
AQR	GTCAGAGCATTTCCAGTT	AQR_GTCAGAGCATTTCCAGTT_54916.9_ACOC
AQR	GCGCCTTGTGGGTAGCA	AQR_GCGCCTTGTGGGTAGCA_54917.1_ACOC
AR	GGTCTTGGACGGCGGCCG	AR_GGTCTTGGACGGCGGCCG_149445.1_ACOC
AR	GCAGCAGCAAACTGGCGC	AR_GCAGCAGCAAACTGGCGC_149446.2_ACOC
AR	GGAAGTGCAGTTAGGGCT	AR_GGAAGTGCAGTTAGGGCT_149447.3_ACOC
AR	GGGACGCAACCTCTCTCG	AR_GGGACGCAACCTCTCTCG_149448.4_ACOC
AR	GGTTGCTGTTCCTCATCC	AR_GGTTGCTGTTCCTCATCC_149449.5_ACOC
AR	GCTTCATCTCCACAGATC	AR_GCTTCATCTCCACAGATC_149450.6_ACOC
AR	GGGTGGAAAGTAATAGTCAA	AR_GGGTGGAAAGTAATAGTCAA_149451.7_ACOC
AR	GTCCATCTTGTCGTCTT	AR_GTCCATCTTGTCGTCTT_149452.8_ACOC
AR	GCACTATTGATAAATTCCGA	AR_GCACTATTGATAAATTCCGA_149453.9_ACOC
AR	GACAGTGTCACACATTGA	AR_GACAGTGTCACACATTGA_149454.1_ACOC
ARAP1	GCAGACTGGCCACGCGCA	ARAP1_GCAGACTGGCCACGCGCA_115567.1_ACOC
ARAP1	GCGCCACACCCCATGGAC	ARAP1_GCGCCACACCCCATGGAC_115568.2_ACOC
ARAP1	GCACTTTGTCCCCGACCA	ARAP1_GCACTTTGTCCCCGACCA_115569.3_ACOC
ARAP1	GTGGTCCGGTTGTTCCGA	ARAP1_GTGGTCCGGTTGTTCCGA_115570.4_ACOC
ARAP1	GCGAGGGAGAGGAACTGTC	ARAP1_GCGAGGGAGAGGAACTGTC_115571.5_ACOC
ARAP1	GATAAGCGCTAGAGAGCC	ARAP1_GATAAGCGCTAGAGAGCC_115572.6_ACOC
ARAP1	GTGATCACTTCAAACTTC	ARAP1_GTGATCACTTCAAACTTC_115573.7_ACOC
ARAP1	GCCCGGAAGGCAAAGGTT	ARAP1_GCCCGGAAGGCAAAGGTT_115574.8_ACOC
ARAP1	GAGGATGACCACGCCTATGA	ARAP1_GAGGATGACCACGCCTATGA_115575.9_ACOC
ARAP1	GCCTTGATGACTGGTGTGAC	ARAP1_GCCTTGATGACTGGTGTGAC_115576.1_ACOC
AREG	GCGACAGCACCACCGGCGC	AREG_GCGACAGCACCACCGGCGC_185283.1_ACOC
AREG	GGTCCAATCCAGCAGCATAA	AREG_GGTCCAATCCAGCAGCATAA_185284.2_ACOC
AREG	GAAGGCATTTCACTCACAG	AREG_GAAGGCATTTCACTCACAG_185285.3_ACOC
AREG	GATAACGAACCACAAATACC	AREG_GATAACGAACCACAAATACC_185286.4_ACOC
AREG	GCAAATATATAGAGCACC	AREG_GCAAATATATAGAGCACC_185287.5_ACOC
AREG	GCAAGAATATTTCGGTGAA	AREG_GCAAGAATATTTCGGTGAA_185288.6_ACOC
AREG	GCCCCCCCAAAACAAGA	AREG_GCCCCCCCAAAACAAGA_185289.7_ACOC
AREG	GCAGACATAAAGGCAGCTA	AREG_GCAGACATAAAGGCAGCTA_185290.8_ACOC
AREG	GAGAGCCCCGCTGCTACCGC	AREG_GAGAGCCCCGCTGCTACCGC_185291.9_ACOC
AREG	GCTGCTACCGCCGGCGCCGG	AREG_GCTGCTACCGCCGGCGCCGG_185292.1_ACOC
ARG1	GCCTTTCTCAATACTGTA	ARG1_GCCTTTCTCAATACTGTA_53673.1_ACOC
ARG1	GCGCCAAGTCCAGAACCATA	ARG1_GCGCCAAGTCCAGAACCATA_53674.2_ACOC
ARG1	GGGATGTCAGCAAAGGGC	ARG1_GGGATGTCAGCAAAGGGC_53675.3_ACOC
ARG1	GTGTGATGTGAAGGATTATG	ARG1_GTGTGATGTGAAGGATTATG_53676.4_ACOC
ARG1	GGATTCTTCACAATTTGAAA	ARG1_GGATTCTTCACAATTTGAAA_53677.5_ACOC
ARG1	GGGAAAAGCAAGCGAGCAGC	ARG1_GGGAAAAGCAAGCGAGCAGC_53678.6_ACOC
ARG1	GAAGAACGGAAGAATCAGCC	ARG1_GAAGAACGGAAGAATCAGCC_53679.7_ACOC
ARG1	GAAGCATCTCTGGCCATGCC	ARG1_GAAGCATCTCTGGCCATGCC_53680.8_ACOC
ARG1	GGAGTCACCCAGGAGAATCC	ARG1_GGAGTCACCCAGGAGAATCC_53681.9_ACOC
ARG1	GACTGAAGTGGACAGACT	ARG1_GACTGAAGTGGACAGACT_53682.1_ACOC
ARG2	GCGAGAGGCTGCCCCTTA	ARG2_GCGAGAGGCTGCCCCTTA_88300.1_ACOC
ARG2	GGAGCCCCGTTCTCACAA	ARG2_GGAGCCCCGTTCTCACAA_88301.2_ACOC
ARG2	GAGCGTGGATTCACTATC	ARG2_GAGCGTGGATTCACTATC_88302.3_ACOC
ARG2	GTGGACGGATTTCTTCAGGA	ARG2_GTGGACGGATTTCTTCAGGA_88303.4_ACOC
ARG2	GAGATCATCTTTGGGGAC	ARG2_GAGATCATCTTTGGGGAC_88304.5_ACOC
ARG2	GCCAGCTTCTCTTATGGCAG	ARG2_GCCAGCTTCTCTTATGGCAG_88305.6_ACOC
ARG2	GATGAAAAGGCTCTCCAGTT	ARG2_GATGAAAAGGCTCTCCAGTT_88306.7_ACOC
ARG2	GGCAATCGGTACCATTAG	ARG2_GGCAATCGGTACCATTAG_88307.8_ACOC
ARG2	GGCTACAGCTGTGTCACACT	ARG2_GGCTACAGCTGTGTCACACT_88308.9_ACOC
ARG2	GCCCAGACCTTTGTGTTGTC	ARG2_GCCCAGACCTTTGTGTTGTC_88309.1_ACOC
ARGLU1	GAACGAGAAGTTCTCCGA	ARGLU1_GAACGAGAAGTTCTCCGA_52650.1_ACOC
ARGLU1	GAGCTCCGGCTCCGAGAC	ARGLU1_GAGCTCCGGCTCCGAGAC_52651.2_ACOC
ARGLU1	GGTCGCGATCCCGGGACA	ARGLU1_GGTCGCGATCCCGGGACA_52652.3_ACOC
ARGLU1	GTAAACGGAACCGGCGGC	ARGLU1_GTAAACGGAACCGGCGGC_52653.4_ACOC
ARGLU1	GTTCGCGCTCCACCAACA	ARGLU1_GTTCGCGCTCCACCAACA_52654.5_ACOC
ARGLU1	GGAAGAACGTGCAAAACGTG	ARGLU1_GGAAGAACGTGCAAAACGTG_52655.6_ACOC
ARGLU1	GAAGATGTCGATGCGGTC	ARGLU1_GAAGATGTCGATGCGGTC_52656.7_ACOC
ARGLU1	GCTGGCGCGTATGGCAGCCG	ARGLU1_GCTGGCGCGTATGGCAGCCG_52657.8_ACOC
ARGLU1	GAGAAGTTCTCCGAAGGG	ARGLU1_GAGAAGTTCTCCGAAGGG_52658.9_ACOC
ARGLU1	GAACGAGAAGTTCTCCGAA	ARGLU1_GAACGAGAAGTTCTCCGAA_52659.1_ACOC
ARHGAP11A	GGCGAAGTAAAAGAATTGC	ARHGAP11A_GGCGAAGTAAAAGAATTGC_83582.1_ACOC
ARHGAP11A	GCGTTTGAAATTCAATCTA	ARHGAP11A_GCGTTTGAAATTCAATCTA_83583.2_ACOC
ARHGAP11A	GGTTTCCACCAATGAGTAC	ARHGAP11A_GGTTTCCACCAATGAGTAC_83584.3_ACOC
ARHGAP11A	GCCCTTCGGTATGAATA	ARHGAP11A_GCCCTTCGGTATGAATA_83585.4_ACOC
ARHGAP11A	GTCGCTCTGGAGTTAGTA	ARHGAP11A_GTCGCTCTGGAGTTAGTA_83586.5_ACOC
ARHGAP11A	GTCAATAGATATGAAAGTGT	ARHGAP11A_GTCAATAGATATGAAAGTGT_83587.6_ACOC
ARHGAP11A	GTGGGATCAGAGGCTGGTG	ARHGAP11A_GTGGGATCAGAGGCTGGTG_83588.7_ACOC
ARHGAP11A	GAAAAGAAGCTACGATTAC	ARHGAP11A_GAAAAGAAGCTACGATTAC_83589.8_ACOC
ARHGAP11A	GAATTGAATCTGTAAAAAC	ARHGAP11A_GAATTGAATCTGTAAAAAC_83590.9_ACOC
ARHGAP11A	GGTCCTGTCCAAGACATC	ARHGAP11A_GGTCCTGTCCAAGACATC_83591.1_ACOC
ARHGAP20	GAGCGCTCCATCTCTTATCC	ARHGAP20_GAGCGCTCCATCTCTTATCC_23229.1_ACOC
ARHGAP20	GGACTCTGCTGATTGATGGC	ARHGAP20_GGACTCTGCTGATTGATGGC_23230.2_ACOC
ARHGAP20	GATGCCGCTCCTGCCTCTGG	ARHGAP20_GATGCCGCTCCTGCCTCTGG_23231.3_ACOC
ARHGAP20	GGCCCACAGTGAACTTTG	ARHGAP20_GGCCCACAGTGAACTTTG_23232.4_ACOC
ARHGAP20	GTGTCAACACTAGCAGA	ARHGAP20_GTGTCAACACTAGCAGA_23233.5_ACOC
ARHGAP20	GGCACTGCATCTCTCGG	ARHGAP20_GGCACTGCATCTCTCGG_23234.6_ACOC
ARHGAP20	GCAAGCTGTGTGGATGAAGT	ARHGAP20_GCAAGCTGTGTGGATGAAGT_23235.7_ACOC
ARHGAP20	GCCATGAAATCCTTTGTTT	ARHGAP20_GCCATGAAATCCTTTGTTT_23236.8_ACOC
ARHGAP20	GGCACAATTCCCAATGTCCT	ARHGAP20_GGCACAATTCCCAATGTCCT_23237.9_ACOC
ARHGAP20	GCCAGAATTGACCCACAAC	ARHGAP20_GCCAGAATTGACCCACAAC_23238.1_ACOC
ARHGAP25	GGAGAGGCCCATCAAGAT	ARHGAP25_GGAGAGGCCCATCAAGAT_53490.1_ACOC
ARHGAP25	GCTGCCAGTTCTTCACGA	ARHGAP25_GCTGCCAGTTCTTCACGA_53491.2_ACOC
ARHGAP25	GAAATTCGGCCCCCATC	ARHGAP25_GAAATTCGGCCCCCATC_53492.3_ACOC
ARHGAP25	GTGATGACTGGCGAGCAGA	ARHGAP25_GTGATGACTGGCGAGCAGA_53493.4_ACOC
ARHGAP25	GCAGCAGCTCTACTACTACA	ARHGAP25_GCAGCAGCTCTACTACTACA_53494.5_ACOC
ARHGAP25	GCACATTTCTCCACCAGGAT	ARHGAP25_GCACATTTCTCCACCAGGAT_53495.6_ACOC
ARHGAP25	GGAGCACGGCCGGAATGAAG	ARHGAP25_GGAGCACGGCCGGAATGAAG_53496.7_ACOC
ARHGAP25	GCTCTCAGGCGGAGATGG	ARHGAP25_GCTCTCAGGCGGAGATGG_53497.8_ACOC
ARHGAP25	GACAGGCCGACTGACCGA	ARHGAP25_GACAGGCCGACTGACCGA_53498.9_ACOC
ARHGAP25	GGAGGTAGAGCTTTAACA	ARHGAP25_GGAGGTAGAGCTTTAACA_53499.1_ACOC
ARHGAP29	GATATTACAACTTCTGAAAT	ARHGAP29_GATATTACAACTTCTGAAAT_157391.1_ACOC
ARHGAP29	GACAAAGAAAAAACGTGCTT	ARHGAP29_GACAAAGAAAAAACGTGCTT_157392.2_ACOC
ARHGAP29	GGAGTTGGTGAATGATATC	ARHGAP29_GGAGTTGGTGAATGATATC_157393.3_ACOC
ARHGAP29	GTTATTCATATACGTCTAG	ARHGAP29_GTTATTCATATACGTCTAG_157394.4_ACOC
ARHGAP29	GAAACTTTGGCATTTACCTT	ARHGAP29_GAAACTTTGGCATTTACCTT_157395.5_ACOC
ARHGAP29	GCACGTTGTCTAGTTCTAAA	ARHGAP29_GCACGTTGTCTAGTTCTAAA_157396.6_ACOC
ARHGAP29	GAACACTGACTCTATCGAGC	ARHGAP29_GAACACTGACTCTATCGAGC_157397.7_ACOC
ARHGAP29	GCACAAATTTGTTAGCC	ARHGAP29_GCACAAATTTGTTAGCC_157398.8_ACOC
ARHGAP29	GAGGCAACTAGAACTAACAT	ARHGAP29_GAGGCAACTAGAACTAACAT_157399.9_ACOC
ARHGAP29	GGAGTCCACTAGAAATA	ARHGAP29_GGAGTCCACTAGAAATA_157400.1_ACOC
ARHGAP35	GCACTCGGGCGCACGAAG	ARHGAP35_GCACTCGGGCGCACGAAG_177674.1_ACOC
ARHGAP35	GACTTTCCAATCCCACAC	ARHGAP35_GACTTTCCAATCCCACAC_177675.2_ACOC
ARHGAP35	GGGATTATCTGGGACCGAGA	ARHGAP35_GGGATTATCTGGGACCGAGA_177676.3_ACOC
ARHGAP35	GATGTTGTAGGTGGGAATT	ARHGAP35_GATGTTGTAGGTGGGAATT_177677.4_ACOC
ARHGAP35	GTCACTGGTGCTGAGGACGG	ARHGAP35_GTCACTGGTGCTGAGGACGG_177678.5_ACOC
ARHGAP35	GACTTGTTCCCGCTGACC	ARHGAP35_GACTTGTTCCCGCTGACC_177679.6_ACOC
ARHGAP35	GCATGTTATACGGGACCA	ARHGAP35_GCATGTTATACGGGACCA_177680.7_ACOC
ARHGAP35	GTAAAGTCTTTCTCTGCC	ARHGAP35_GTAAAGTCTTTCTCTGCC_177681.8_ACOC
ARHGAP35	GTGATGGATGGCCGGGGTTT	ARHGAP35_GTGATGGATGGCCGGGGTTT_177682.9_ACOC
ARHGAP35	GGAGTCACGACAGTTGTTAA	ARHGAP35_GGAGTCACGACAGTTGTTAA_177683.1_ACOC
ARHGEF12	GAGTCGGCAAGTGGAATC	ARHGEF12_GAGTCGGCAAGTGGAATC_123375.1_ACOC
ARHGEF12	GAACAGTGAGAGCTACAT	ARHGEF12_GAACAGTGAGAGCTACAT_123376.2_ACOC
ARHGEF12	GCGGGCTGGAGTACAGAC	ARHGEF12_GCGGGCTGGAGTACAGAC_123377.3_ACOC
ARHGEF12	GAGGTGCTATACGGGTTG	ARHGEF12_GAGGTGCTATACGGGTTG_123378.4_ACOC
ARHGEF12	GACATCTCCTCATTCACC	ARHGEF12_GACATCTCCTCATTCACC_123379.5_ACOC
ARHGEF12	GGTGACTCATTCAAATCATC	ARHGEF12_GGTGACTCATTCAAATCATC_123380.6_ACOC
ARHGEF12	GAAGTAGAGCCGTCAGTCAT	ARHGEF12_GAAGTAGAGCCGTCAGTCAT_123381.7_ACOC
ARHGEF12	GTAGTATGGGACTGACCT	ARHGEF12_GTAGTATGGGACTGACCT_123382.8_ACOC
ARHGEF12	GAATGTGTTTCTTGGCCTCT	ARHGEF12_GAATGTGTTTCTTGGCCTCT_123383.9_ACOC
ARHGEF12	GCAATCTTTGGGCAGGTGTT	ARHGEF12_GCAATCTTTGGGCAGGTGTT_123384.1_ACOC
ARHGEF25	GGGCAGTGAGGGGAGTATAT	ARHGEF25_GGGCAGTGAGGGGAGTATAT_20597.1_ACOC
ARHGEF25	GGGCCCGTCAGTGGCCTG	ARHGEF25_GGGCCCGTCAGTGGCCTG_20598.2_ACOC
ARHGEF25	GTGGTCAGCAAGGTCAGTTC	ARHGEF25_GTGGTCAGCAAGGTCAGTTC_20599.3_ACOC
ARHGEF25	GCCAGCTCTAGCCACAGGAG	ARHGEF25_GCCAGCTCTAGCCACAGGAG_20600.4_ACOC
ARHGEF25	GAGGCAGACAGTGGTCAGGC	ARHGEF25_GAGGCAGACAGTGGTCAGGC_20601.5_ACOC
ARHGEF25	GTCCCAAGCCCCTGAGAGTG	ARHGEF25_GTCCCAAGCCCCTGAGAGTG_20602.6_ACOC
ARHGEF25	GGACGACTTGGGGCAGATTG	ARHGEF25_GGACGACTTGGGGCAGATTG_20603.7_ACOC
ARHGEF25	GCACTGACCGGATACTGG	ARHGEF25_GCACTGACCGGATACTGG_20604.8_ACOC
ARHGEF25	GTGTGATCCGAAAAGTGC	ARHGEF25_GTGTGATCCGAAAAGTGC_20605.9_ACOC
ARHGEF25	GGGGACCCCCTGAGCAGCCA	ARHGEF25_GGGGACCCCCTGAGCAGCCA_20606.1_ACOC
ARHGEF40	GCCTCAAAGGGTGGATAC	ARHGEF40_GCCTCAAAGGGTGGATAC_83216.1_ACOC
ARHGEF40	GACTAGCACTCAAGTGTC	ARHGEF40_GACTAGCACTCAAGTGTC_83217.2_ACOC
ARHGEF40	GGTACTGAGGCGACCTGT	ARHGEF40_GGTACTGAGGCGACCTGT_83218.3_ACOC
ARHGEF40	GAAGAGGAATCCACTGTATT	ARHGEF40_GAAGAGGAATCCACTGTATT_83219.4_ACOC
ARHGEF40	GGCTGATGTCCAACCATG	ARHGEF40_GGCTGATGTCCAACCATG_83220.5_ACOC
ARHGEF40	GCGCAGCAGTTGCCAGGGTA	ARHGEF40_GCGCAGCAGTTGCCAGGGTA_83221.6_ACOC
ARHGEF40	GCGTGTCTCGGGAGGGTG	ARHGEF40_GCGTGTCTCGGGAGGGTG_83222.7_ACOC
ARHGEF40	GACGAAGGTCCAGCAGGA	ARHGEF40_GACGAAGGTCCAGCAGGA_83223.8_ACOC
ARHGEF40	GCAGAGCTCGCCCACTC	ARHGEF40_GCAGAGCTCGCCCACTC_83224.9_ACOC
ARHGEF40	GTGTTGGAGTGTCAGACAGG	ARHGEF40_GTGTTGGAGTGTCAGACAGG_83225.1_ACOC
ARHGEF6	GAACTGTCAGTTTGTAAG	ARHGEF6_GAACTGTCAGTTTGTAAG_87301.1_ACOC
ARHGEF6	GTCACACGAGTTGAAGAAGG	ARHGEF6_GTCACACGAGTTGAAGAAGG_87302.2_ACOC
ARHGEF6	GGTGGGAAGGCACATTAAAT	ARHGEF6_GGTGGGAAGGCACATTAAAT_87303.3_ACOC
ARHGEF6	GTATAATAATTCTTGGTAAG	ARHGEF6_GTATAATAATTCTTGGTAAG_87304.4_ACOC
ARHGEF6	GTGGAGGTTACATCTTTACT	ARHGEF6_GTGGAGGTTACATCTTTACT_87305.5_ACOC
ARHGEF6	GAAAACCAGCACAAAGTAGG	ARHGEF6_GAAAACCAGCACAAAGTAGG_87306.6_ACOC
ARHGEF6	GCACATTTACAGCTGAAGGA	ARHGEF6_GCACATTTACAGCTGAAGGA_87307.7_ACOC
ARHGEF6	GCAAACCATTCATGCGAC	ARHGEF6_GCAAACCATTCATGCGAC_87308.8_ACOC
ARHGEF6	GATGAGTTGGAACAATTCA	ARHGEF6_GATGAGTTGGAACAATTCA_87309.9_ACOC
ARHGEF6	GTTGTTAAAATGAGGATACC	ARHGEF6_GTTGTTAAAATGAGGATACC_87310.1_ACOC
ARHGEF7	GTTGATTGTTGCTATTAT	ARHGEF7_GTTGATTGTTGCTATTAT_170261.1_ACOC
ARHGEF7	GCTCGTCCTCATTGGTCTGC	ARHGEF7_GCTCGTCCTCATTGGTCTGC_170262.2_ACOC
ARHGEF7	GTCATCCATGTCACCCGTG	ARHGEF7_GTCATCCATGTCACCCGTG_170263.3_ACOC
ARHGEF7	GGGAGGGCACACTCAACGGC	ARHGEF7_GGGAGGGCACACTCAACGGC_170264.4_ACOC
ARHGEF7	GTATCAAATCCTTTGGGA	ARHGEF7_GTATCAAATCCTTTGGGA_170265.5_ACOC
ARHGEF7	GTGCTTTCAACGTACCTA	ARHGEF7_GTGCTTTCAACGTACCTA_170266.6_ACOC
ARHGEF7	GCCTGTGTCTCCCAAATC	ARHGEF7_GCCTGTGTCTCCCAAATC_170267.7_ACOC
ARHGEF7	GACTGTACGAGCATTTGC	ARHGEF7_GACTGTACGAGCATTTGC_170268.8_ACOC
ARHGEF7	GCCGAGCAAACCGTTACG	ARHGEF7_GCCGAGCAAACCGTTACG_170269.9_ACOC
ARHGEF7	GAGCTCTTTGAGCAGCGT	ARHGEF7_GAGCTCTTTGAGCAGCGT_170270.1_ACOC
ARID1A	GGGTTAGTCCCGCCATA	ARID1A_GGGTTAGTCCCGCCATA_145565.1_ACOC
ARID1A	GCAACAGGGACCTCCGTC	ARID1A_GCAACAGGGACCTCCGTC_145566.2_ACOC
ARID1A	GGTCATCGGGTACCGCTG	ARID1A_GGTCATCGGGTACCGCTG_145567.3_ACOC
ARID1A	GCTGCTGATACGAAGGTT	ARID1A_GCTGCTGATACGAAGGTT_145568.4_ACOC
ARID1A	GGGGCCTTGTTGTCCATA	ARID1A_GGGGCCTTGTTGTCCATA_145569.5_ACOC
ARID1A	GAACTCGAACGGGAACGC	ARID1A_GAACTCGAACGGGAACGC_145570.6_ACOC
ARID1A	GCCCGAAGCCGTAGGCTG	ARID1A_GCCCGAAGCCGTAGGCTG_145571.7_ACOC
ARID1A	GCAGAACTCTCACGACCA	ARID1A_GCAGAACTCTCACGACCA_145572.8_ACOC
ARID1A	GTCATAAGGACCTCCATA	ARID1A_GTCATAAGGACCTCCATA_145573.9_ACOC
ARID1A	GCTGTGTCGTCGACTGCT	ARID1A_GCTGTGTCGTCGACTGCT_145574.1_ACOC
ARL2BP	GGCTGCCATGTTGAACTC	ARL2BP_GGCTGCCATGTTGAACTC_140252.1_ACOC
ARL2BP	GCAAAGCTCTCTCCTTCTA	ARL2BP_GCAAAGCTCTCTCCTTCTA_140253.2_ACOC
ARL2BP	GCAGAATTTGATGCTGTGGT	ARL2BP_GCAGAATTTGATGCTGTGGT_140254.3_ACOC
ARL2BP	GTTATTACAGAGAAATTTCA	ARL2BP_GTTATTACAGAGAAATTTCA_140255.4_ACOC
ARL2BP	GGATGTCACCAGCCCAAT	ARL2BP_GGATGTCACCAGCCCAAT_140256.5_ACOC
ARL2BP	GCGGATTCCTGAGTTCAACA	ARL2BP_GCGGATTCCTGAGTTCAACA_140257.6_ACOC
ARL2BP	GCTGTGGTTGGATATTTAG	ARL2BP_GCTGTGGTTGGATATTTAG_140258.7_ACOC
ARL2BP	GGACTTAAGCAGTGGCTTAG	ARL2BP_GGACTTAAGCAGTGGCTTAG_140259.8_ACOC
ARL2BP	GAATGATCCCATTCATTGGC	ARL2BP_GAATGATCCCATTCATTGGC_140260.9_ACOC
ARL2BP	GATGACAGAACACATCT	ARL2BP_GATGACAGAACACATCT_140261.1_ACOC
ARL5A	GGACAGTACAGACAGAGAG	ARL5A_GGACAGTACAGACAGAGAG_160991.1_ACOC
ARL5A	GAATTCTCTTCACTAGAATA	ARL5A_GAATTCTCTTCACTAGAATA_160992.2_ACOC
ARL5A	GTACATACATCTCCTACAAT	ARL5A_GTACATACATCTCCTACAAT_160993.3_ACOC
ARL5A	GTTAGTATAGTAAGTGTTCC	ARL5A_GTTAGTATAGTAAGTGTTCC_160994.4_ACOC
ARL5A	GTTTCCTAATGTGGGATAT	ARL5A_GTTTCCTAATGTGGGATAT_160995.5_ACOC
ARL5A	GCACAAAGTTATCATTGT	ARL5A_GCACAAAGTTATCATTGT_160996.6_ACOC
ARL5A	GCTGTGCTCTAACTGGCG	ARL5A_GCTGTGCTCTAACTGGCG_160997.7_ACOC
ARL5A	GATCACCAGTGGCATATCC	ARL5A_GATCACCAGTGGCATATCC_160998.8_ACOC
ARL5A	GAAGTTAGCTTCAAAAACT	ARL5A_GAAGTTAGCTTCAAAAACT_160999.9_ACOC
ARL5A	GAATCTCTTCGTTCTTCC	ARL5A_GAATCTCTTCGTTCTTCC_161000.1_ACOC
ARL9	GCAGCAATCCCTTGGAT	ARL9_GCAGCAATCCCTTGGAT_91164.1_ACOC
ARL9	GCTGCAATTAGCTGATGA	ARL9_GCTGCAATTAGCTGATGA_91165.2_ACOC
ARL9	GTTTGCAAACACAACCAG	ARL9_GTTTGCAAACACAACCAG_91166.3_ACOC
ARL9	GGATATCTGTAATGTGAT	ARL9_GGATATCTGTAATGTGAT_91167.4_ACOC
ARL9	GCTTTGGCATTATCTGAAGT	ARL9_GCTTTGGCATTATCTGAAGT_91168.5_ACOC
ARL9	GACAGGAAGATGTTCTTGTT	ARL9_GACAGGAAGATGTTCTTGTT_91169.6_ACOC
ARL9	GCTGTGCAATCAAGTCTT	ARL9_GCTGTGCAATCAAGTCTT_91170.7_ACOC
ARL9	GGATAGGTACATTTCCCAGT	ARL9_GGATAGGTACATTTCCCAGT_91171.8_ACOC
ARL9	GGGATTGCTGCTGATCTTTG	ARL9_GGGATTGCTGCTGATCTTTG_91172.9_ACOC
ARL9	GATAATGCCAAAGCTTCA	ARL9_GATAATGCCAAAGCTTCA_91173.1_ACOC
ARMC6	GGTCTCCAAGCGCATTGCCC	ARMC6_GGTCTCCAAGCGCATTGCCC_93051.1_ACOC
ARMC6	GCGATTCAAACTGCTCCA	ARMC6_GCGATTCAAACTGCTCCA_93052.2_ACOC
ARMC6	GCACGCCAACATCAACAC	ARMC6_GCACGCCAACATCAACAC_93053.3_ACOC
ARMC6	GAGGTATGCTGACACCTCCT	ARMC6_GAGGTATGCTGACACCTCCT_93054.4_ACOC
ARMC6	GTTTGCACTGGTCGCAGAAG	ARMC6_GTTTGCACTGGTCGCAGAAG_93055.5_ACOC
ARMC6	GCTGGCCACAGACTCCTGG	ARMC6_GCTGGCCACAGACTCCTGG_93056.6_ACOC
ARMC6	GCACCGACAGGGCATTGA	ARMC6_GCACCGACAGGGCATTGA_93057.7_ACOC
ARMC6	GATGTCATGTGTGGGCTCCT	ARMC6_GATGTCATGTGTGGGCTCCT_93058.8_ACOC
ARMC6	GCTTCCTCGCGGCCCAGAAG	ARMC6_GCTTCCTCGCGGCCCAGAAG_93059.9_ACOC
ARMC6	GGAGGTCGTCGACCTCGG	ARMC6_GGAGGTCGTCGACCTCGG_93060.1_ACOC
ARNT	GGGTCCAGCCATTGCCTC	ARNT_GGGTCCAGCCATTGCCTC_20266.1_ACOC
ARNT	GCTCCTCCACCTTGAATTCC	ARNT_GCTCCTCCACCTTGAATTCC_20267.2_ACOC
ARNT	GCTAACCATCTTACGCA	ARNT_GCTAACCATCTTACGCA_20268.3_ACOC
ARNT	GATCAGATGTCTAACGATA	ARNT_GATCAGATGTCTAACGATA_20269.4_ACOC
ARNT	GCCACAGTCTGAATGGTT	ARNT_GCCACAGTCTGAATGGTT_20270.5_ACOC
ARNT	GTGAAATTGAACGGCGGCGA	ARNT_GTGAAATTGAACGGCGGCGA_20271.6_ACOC
ARNT	GTTCCAGTCTTTAGATCC	ARNT_GTTCCAGTCTTTAGATCC_20272.7_ACOC
ARNT	GGTACCCACCTGTAGTGCCC	ARNT_GGTACCCACCTGTAGTGCCC_20273.8_ACOC
ARNT	GAAGTCCTTGCGGGGAAC	ARNT_GAAGTCCTTGCGGGGAAC_20274.9_ACOC
ARNT	GTGGACCACCACGAAGTG	ARNT_GTGGACCACCACGAAGTG_20275.1_ACOC
ARNT2	GGGCAACGTCACAGATCC	ARNT2_GGGCAACGTCACAGATCC_22654.1_ACOC
ARNT2	GTCCGGTGGCCGCCATGG	ARNT2_GTCCGGTGGCCGCCATGG_22655.2_ACOC
ARNT2	GGACTTCGATGATGAAGA	ARNT2_GGACTTCGATGATGAAGA_22656.3_ACOC
ARNT2	GGTGGTTATTCTGTTTAG	ARNT2_GGTGGTTATTCTGTTTAG_22657.4_ACOC
ARNT2	GAGCCAGTGCGCTGCATG	ARNT2_GAGCCAGTGCGCTGCATG_22658.5_ACOC
ARNT2	GCCGCTTTCCTCCACGGGC	ARNT2_GCCGCTTTCCTCCACGGGC_22659.6_ACOC
ARNT2	GCTCACCATCCTCCGCA	ARNT2_GCTCACCATCCTCCGCA_22660.7_ACOC
ARNT2	GGATGTGCATGGGCTCGCGG	ARNT2_GGATGTGCATGGGCTCGCGG_22661.8_ACOC
ARNT2	GTGGACCACAGCATATT	ARNT2_GTGGACCACAGCATATT_22662.9_ACOC
ARNT2	GCCGGGATAAGAACTCTG	ARNT2_GCCGGGATAAGAACTCTG_22663.1_ACOC
ARPC1A	GTGCACTTCGTGATTATT	ARPC1A_GTGCACTTCGTGATTATT_22344.1_ACOC
ARPC1A	GAGTACGATCCCTGTTCC	ARPC1A_GAGTACGATCCCTGTTCC_22345.2_ACOC
ARPC1A	GGAGTCAGAAAGATGGTGTT	ARPC1A_GGAGTCAGAAAGATGGTGTT_22346.3_ACOC
ARPC1A	GCTGCGCGATTAATTCTC	ARPC1A_GCTGCGCGATTAATTCTC_22347.4_ACOC
ARPC1A	GCAAATTTGTTCTCTAGG	ARPC1A_GCAAATTTGTTCTCTAGG_22348.5_ACOC
ARPC1A	GCGACCGCATTGTCACTTGT	ARPC1A_GCGACCGCATTGTCACTTGT_22349.6_ACOC
ARPC1A	GACACACTTAGGAGCGGC	ARPC1A_GACACACTTAGGAGCGGC_22350.7_ACOC
ARPC1A	GCTGCCAGCAAAACGTTGT	ARPC1A_GCTGCCAGCAAAACGTTGT_22351.8_ACOC
ARPC1A	GCCAGCCAGCACGCCCTG	ARPC1A_GCCAGCCAGCACGCCCTG_22352.9_ACOC
ARPC1A	GTTGCGGAAGCGTTCCA	ARPC1A_GTTGCGGAAGCGTTCCA_22353.1_ACOC
ARRDC4	GCATTCAGTACTGTGTGC	ARRDC4_GCATTCAGTACTGTGTGC_173189.1_ACOC
ARRDC4	GTAAACGAGGTGACCAA	ARRDC4_GTAAACGAGGTGACCAA_173190.2_ACOC
ARRDC4	GATGGAAGTTGAAAGCGAAA	ARRDC4_GATGGAAGTTGAAAGCGAAA_173191.3_ACOC
ARRDC4	GAGTGTAAAGCGGGAACTCC	ARRDC4_GAGTGTAAAGCGGGAACTCC_173192.4_ACOC
ARRDC4	GACCCAGGCTCTTCACG	ARRDC4_GACCCAGGCTCTTCACG_173193.5_ACOC
ARRDC4	GGCGACCATGTGTCGAA	ARRDC4_GGCGACCATGTGTCGAA_173194.6_ACOC
ARRDC4	GAGAAAATGGTTGGCTGT	ARRDC4_GAGAAAATGGTTGGCTGT_173195.7_ACOC
ARRDC4	GAGTGCCAAAATTGAAAGAA	ARRDC4_GAGTGCCAAAATTGAAAGAA_173196.8_ACOC
ARRDC4	GCAGACATATTTGGCTAG	ARRDC4_GCAGACATATTTGGCTAG_173197.9_ACOC
ARRDC4	GGCCACTGTCTCGCCGC	ARRDC4_GGCCACTGTCTCGCCGC_173198.1_ACOC
ARSD	GGCGGATGATCTAGGCAC	ARSD_GGCGGATGATCTAGGCAC_30641.1_ACOC
ARSD	GCGTTCCACTGAAGGGCC	ARSD_GCGTTCCACTGAAGGGCC_30642.2_ACOC
ARSD	GCCTGGTACCCTTGCTGC	ARSD_GCCTGGTACCCTTGCTGC_30643.3_ACOC
ARSD	GTAGGGAACACGTCCATC	ARSD_GTAGGGAACACGTCCATC_30644.4_ACOC
ARSD	GCAGCATGGCTATGCAAC	ARSD_GCAGCATGGCTATGCAAC_30645.5_ACOC
ARSD	GTCGTTTGTGAGCGTGAA	ARSD_GTCGTTTGTGAGCGTGAA_30646.6_ACOC
ARSD	GCTCGGCTTGGGGTGCAGAG	ARSD_GCTCGGCTTGGGGTGCAGAG_30647.7_ACOC
ARSD	GAAGTGGACGCCGCCCTG	ARSD_GAAGTGGACGCCGCCCTG_30648.8_ACOC
ARSD	GGGGTTACACCCAGTTCC	ARSD_GGGGTTACACCCAGTTCC_30649.9_ACOC
ARSD	GCCGGTGACTGCTCTCG	ARSD_GCCGGTGACTGCTCTCG_30650.1_ACOC
ARSJ	GGAAAGATGCTAGCAATG	ARSJ_GGAAAGATGCTAGCAATG_30207.1_ACOC
ARSJ	GACAAGCTCGCTGCCGA	ARSJ_GACAAGCTCGCTGCCGA_30208.2_ACOC
ARSJ	GGATGCCCCGCACAGCCCCT	ARSJ_GGATGCCCCGCACAGCCCCT_30209.3_ACOC
ARSJ	GGACAGGTAACCATAAGTG	ARSJ_GGACAGGTAACCATAAGTG_30210.4_ACOC
ARSJ	GGGGCCTTACTAGCTCAAGC	ARSJ_GGGGCCTTACTAGCTCAAGC_30211.5_ACOC
ARSJ	GAGGTAAACAGTTGGGTT	ARSJ_GAGGTAAACAGTTGGGTT_30212.6_ACOC
ARSJ	GGTCGGAAAATGGCACTT	ARSJ_GGTCGGAAAATGGCACTT_30213.7_ACOC
ARSJ	GAAAACGACAATGCTGCC	ARSJ_GAAAACGACAATGCTGCC_30214.8_ACOC
ARSJ	GTGTTCGAAATACCTGCC	ARSJ_GTGTTCGAAATACCTGCC_30215.9_ACOC
ARSJ	GAATGCATGCCCACCAGAAG	ARSJ_GAATGCATGCCCACCAGAAG_30216.1_ACOC
ASCC3	GGCTTTACCTCGTCTCAC	ASCC3_GGCTTTACCTCGTCTCAC_195011.1_ACOC
ASCC3	GATAATTATAATGAAGAAG	ASCC3_GATAATTATAATGAAGAAG_195012.2_ACOC
ASCC3	GGCTATCAAACAGATGTT	ASCC3_GGCTATCAAACAGATGTT_195013.3_ACOC
ASCC3	GAAAAAGAACATGGCGAT	ASCC3_GAAAAAGAACATGGCGAT_195014.4_ACOC
ASCC3	GGGAGAGAAGCAATTGAAAG	ASCC3_GGGAGAGAAGCAATTGAAAG_195015.5_ACOC
ASCC3	GAAGGACTCTGTTGGTCACA	ASCC3_GAAGGACTCTGTTGGTCACA_195016.6_ACOC
ASCC3	GTGGCAGATGATGAAGGAAA	ASCC3_GTGGCAGATGATGAAGGAAA_195017.7_ACOC
ASCC3	GTCTCAAACACTATTGAC	ASCC3_GTCTCAAACACTATTGAC_195018.8_ACOC
ASCC3	GAAAATGCTAAACCCAATTA	ASCC3_GAAAATGCTAAACCCAATTA_195019.9_ACOC
ASCC3	GCTGATTTGTGCCCCTAC	ASCC3_GCTGATTTGTGCCCCTAC_195020.1_ACOC
ASF1A	GGTCCTCGATGCACTCGA	ASF1A_GGTCCTCGATGCACTCGA_187495.1_ACOC
ASF1A	GGTTCAGGTGAACAATGTAG	ASF1A_GGTTCAGGTGAACAATGTAG_187496.2_ACOC
ASF1A	GGAATGGAAAATTATCTATG	ASF1A_GGAATGGAAAATTATCTATG_187497.3_ACOC
ASF1A	GTGGGTCCTGTTCCCGC	ASF1A_GTGGGTCCTGTTCCCGC_187498.4_ACOC
ASF1A	GCCTACTGCATCTGCATC	ASF1A_GCCTACTGCATCTGCATC_187499.5_ACOC
[truncated: 29,325 more rows]

## Sheet: DTKP
Target Gene	Spacer (5' -> 3')	id
AADACL2	GGGGCTAAAAGCTCTCTGTT	AADACL2_GGGGCTAAAAGCTCTCTGTT_2826.1_DTKP
AADACL2	GCTTTCTTCAATGTTGTC	AADACL2_GCTTTCTTCAATGTTGTC_2827.2_DTKP
AADACL2	GGCAAGTACAATCGTAC	AADACL2_GGCAAGTACAATCGTAC_2828.3_DTKP
AADACL2	GTATTCATCTGAAAGTGGTT	AADACL2_GTATTCATCTGAAAGTGGTT_2829.4_DTKP
AADACL2	GTTTATATCCATGATATTC	AADACL2_GTTTATATCCATGATATTC_2830.5_DTKP
AADACL2	GTTTGCCGTCCATCTATTC	AADACL2_GTTTGCCGTCCATCTATTC_2831.6_DTKP
AADACL2	GAAAGTCAGAAACCCGA	AADACL2_GAAAGTCAGAAACCCGA_2832.7_DTKP
AADACL2	GCAAGTCTTACTTTACCC	AADACL2_GCAAGTCTTACTTTACCC_2833.8_DTKP
AADACL2	GCTTGATGCTGTTGTTGT	AADACL2_GCTTGATGCTGTTGTTGT_2834.9_DTKP
AADACL2	GGCCATCTTCAAACTGAGC	AADACL2_GGCCATCTTCAAACTGAGC_2835.1_DTKP
AADAT	GGATCTATGTGTCACATC	AADAT_GGATCTATGTGTCACATC_137596.1_DTKP
AADAT	GCCAAGGAGATCATCGATTT	AADAT_GCCAAGGAGATCATCGATTT_137597.2_DTKP
AADAT	GTGATTACGGCAGTCTTAAA	AADAT_GTGATTACGGCAGTCTTAAA_137598.3_DTKP
AADAT	GAATTACGCACGGTTCATCA	AADAT_GAATTACGCACGGTTCATCA_137599.4_DTKP
AADAT	GAATAAGCAGGTTCATCT	AADAT_GAATAAGCAGGTTCATCT_137600.5_DTKP
AADAT	GTCCTTGACTGGGTGGGTAA	AADAT_GTCCTTGACTGGGTGGGTAA_137601.6_DTKP
AADAT	GTTGCCAGTGATGAAAGT	AADAT_GTTGCCAGTGATGAAAGT_137602.7_DTKP
AADAT	GGATGGGAGAAGGGTTTC	AADAT_GGATGGGAGAAGGGTTTC_137603.8_DTKP
AADAT	GTATGTCTCTTAGGGAATC	AADAT_GTATGTCTCTTAGGGAATC_137604.9_DTKP
AADAT	GAAATGATCATTAATCC	AADAT_GAAATGATCATTAATCC_137605.1_DTKP
AAK1	GACTCCCGGCGAGAGCA	AAK1_GACTCCCGGCGAGAGCA_82836.1_DTKP
AAK1	GTGAGTAGCGGTGATGTA	AAK1_GTGAGTAGCGGTGATGTA_82837.2_DTKP
AAK1	GAACCAGCGCCTGCAAAC	AAK1_GAACCAGCGCCTGCAAAC_82838.3_DTKP
AAK1	GCTATTGTATTTCTGGTG	AAK1_GCTATTGTATTTCTGGTG_82839.4_DTKP
AAK1	GCTCCGGCTCCAGCGGAGGA	AAK1_GCTCCGGCTCCAGCGGAGGA_82840.5_DTKP
AAK1	GGCGGGCAACAGCTTCAC	AAK1_GGCGGGCAACAGCTTCAC_82841.6_DTKP
AAK1	GGCTACATCGGAAGAGTCTT	AAK1_GGCTACATCGGAAGAGTCTT_82842.7_DTKP
AAK1	GGTCACAGTGGACGAGGTGT	AAK1_GGTCACAGTGGACGAGGTGT_82843.8_DTKP
AAK1	GGATTTCTCTCTTGCACACC	AAK1_GGATTTCTCTCTTGCACACC_82844.9_DTKP
AAK1	GTTGACAAACATGCGTTTCA	AAK1_GTTGACAAACATGCGTTTCA_82845.1_DTKP
AANAT	GTGGGGCCTCAGGTTTCA	AANAT_GTGGGGCCTCAGGTTTCA_87321.1_DTKP
AANAT	GCTGACAGCTCGGGGACT	AANAT_GCTGACAGCTCGGGGACT_87322.2_DTKP
AANAT	GGCGCTGACAGCGTCCTC	AANAT_GGCGCTGACAGCGTCCTC_87323.3_DTKP
AANAT	GGCAGCGAAACTCACTGGCA	AANAT_GGCAGCGAAACTCACTGGCA_87324.4_DTKP
AANAT	GGATCTCATCCAGGTACA	AANAT_GGATCTCATCCAGGTACA_87325.5_DTKP
AANAT	GACGCCCAAGACGGAGATGA	AANAT_GACGCCCAAGACGGAGATGA_87326.6_DTKP
AANAT	GGGACAGCTCTGGACATA	AANAT_GGGACAGCTCTGGACATA_87327.7_DTKP
AANAT	GTGTCCTCCTAAGCCAAGGA	AANAT_GTGTCCTCCTAAGCCAAGGA_87328.8_DTKP
AANAT	GAGCGAGCCGATGATGA	AANAT_GAGCGAGCCGATGATGA_87329.9_DTKP
AANAT	GTTGGAGAACAGCAAGGGAC	AANAT_GTTGGAGAACAGCAAGGGAC_87330.1_DTKP
AARS	GAATGCTCAGGTCCGAGG	AARS_GAATGCTCAGGTCCGAGG_65312.1_DTKP
AARS	GCCCTGCGCTCAGTGCTT	AARS_GCCCTGCGCTCAGTGCTT_65313.2_DTKP
AARS	GACCTGAAAGTGGGGGATC	AARS_GACCTGAAAGTGGGGGATC_65314.3_DTKP
AARS	GTAAAGTCAAATCTGAGG	AARS_GTAAAGTCAAATCTGAGG_65315.4_DTKP
AARS	GTGCGAGTCGTCTCCATT	AARS_GTGCGAGTCGTCTCCATT_65316.5_DTKP
AARS	GGATGCACTTCTGGGTAT	AARS_GGATGCACTTCTGGGTAT_65317.6_DTKP
AARS	GCTGTGTGGTTGCTCATGAT	AARS_GCTGTGTGGTTGCTCATGAT_65318.7_DTKP
AARS	GGGTGGACATGGCTCCCT	AARS_GGGTGGACATGGCTCCCT_65319.8_DTKP
AARS	GAGCAACCAATGAGCCTTTC	AARS_GAGCAACCAATGAGCCTTTC_65320.9_DTKP
AARS	GCATGACTCGAGTTCCGC	AARS_GCATGACTCGAGTTCCGC_65321.1_DTKP
AARS2	GAAGGTCGCCCGCATGGC	AARS2_GAAGGTCGCCCGCATGGC_27945.1_DTKP
AARS2	GCCATCGGCCGCTCTCAT	AARS2_GCCATCGGCCGCTCTCAT_27946.2_DTKP
AARS2	GCCAAGGCCTCGGCCGTG	AARS2_GCCAAGGCCTCGGCCGTG_27947.3_DTKP
AARS2	GCCTGCCATCTCGCTTCG	AARS2_GCCTGCCATCTCGCTTCG_27948.4_DTKP
AARS2	GGAAAGCACACGGCTAGC	AARS2_GGAAAGCACACGGCTAGC_27949.5_DTKP
AARS2	GGCTGTTGGCCACACGT	AARS2_GGCTGTTGGCCACACGT_27950.6_DTKP
AARS2	GCTTGGCAATTGGGCCTT	AARS2_GCTTGGCAATTGGGCCTT_27951.7_DTKP
AARS2	GGTGCCCTCCGCTTCCGTG	AARS2_GGTGCCCTCCGCTTCCGTG_27952.8_DTKP
AARS2	GTAGTGGATCTCAGTACA	AARS2_GTAGTGGATCTCAGTACA_27953.9_DTKP
AARS2	GCAAACTGGGGTCGCCGCG	AARS2_GCAAACTGGGGTCGCCGCG_27954.1_DTKP
AASS	GCTGCAAGTACATAGGAC	AASS_GCTGCAAGTACATAGGAC_79150.1_DTKP
AASS	GCTGTGTTGGCCGTCCGG	AASS_GCTGTGTTGGCCGTCCGG_79151.2_DTKP
AASS	GCTGGGGGTCAGCCTCTCCA	AASS_GCTGGGGGTCAGCCTCTCCA_79152.3_DTKP
AASS	GATGTGCTTGGGAGCTAGCG	AASS_GATGTGCTTGGGAGCTAGCG_79153.4_DTKP
AASS	GGCATGGCTCATAACTAC	AASS_GGCATGGCTCATAACTAC_79154.5_DTKP
AASS	GATACAGCCTTCGAATCGGC	AASS_GATACAGCCTTCGAATCGGC_79155.6_DTKP
AASS	GCTGGTGGCATTCTTCAGG	AASS_GCTGGTGGCATTCTTCAGG_79156.7_DTKP
AASS	GGAGGCCAATATGGGCTTGT	AASS_GGAGGCCAATATGGGCTTGT_79157.8_DTKP
AASS	GGTGGATCATAGAGGAGTAC	AASS_GGTGGATCATAGAGGAGTAC_79158.9_DTKP
AASS	GGAGTTAAAAGACCTCCAG	AASS_GGAGTTAAAAGACCTCCAG_79159.1_DTKP
AATK	GCTCCTCAAGTCCACAGACG	AATK_GCTCCTCAAGTCCACAGACG_159784.1_DTKP
AATK	GCACAGCCTCCTGTACCTGA	AATK_GCACAGCCTCCTGTACCTGA_159785.2_DTKP
AATK	GGCCACGGCAGCACAGAA	AATK_GGCCACGGCAGCACAGAA_159786.3_DTKP
AATK	GCCGGGTGGCGGAGTCCA	AATK_GCCGGGTGGCGGAGTCCA_159787.4_DTKP
AATK	GAGTTTGAGAATGCGGAG	AATK_GAGTTTGAGAATGCGGAG_159788.5_DTKP
AATK	GCCAGAGTTCACCTCCCCC	AATK_GCCAGAGTTCACCTCCCCC_159789.6_DTKP
AATK	GGATCGCGCCAGAGCTGG	AATK_GGATCGCGCCAGAGCTGG_159790.7_DTKP
AATK	GCAGGTAGGGCGTCACCT	AATK_GCAGGTAGGGCGTCACCT_159791.8_DTKP
AATK	GTCAGGTCAGCCGTGAGC	AATK_GTCAGGTCAGCCGTGAGC_159792.9_DTKP
AATK	GGTGAAGATTGGTGACTA	AATK_GGTGAAGATTGGTGACTA_159793.1_DTKP
ABAT	GGCGCTGGGCGAGCAACA	ABAT_GGCGCTGGGCGAGCAACA_103937.1_DTKP
ABAT	GTAGCTGTGCTGGAAGCTGC	ABAT_GTAGCTGTGCTGGAAGCTGC_103938.2_DTKP
ABAT	GTTGAATTTGATTATGAT	ABAT_GTTGAATTTGATTATGAT_103939.3_DTKP
ABAT	GCAGCTTGACTAATGTGTC	ABAT_GCAGCTTGACTAATGTGTC_103940.4_DTKP
ABAT	GAGAGCCGAGGCAATTACC	ABAT_GAGAGCCGAGGCAATTACC_103941.5_DTKP
ABAT	GTCAACAGACCCGCCCT	ABAT_GTCAACAGACCCGCCCT_103942.6_DTKP
ABAT	GTTGGATGAGTTTCAGCA	ABAT_GTTGGATGAGTTTCAGCA_103943.7_DTKP
ABAT	GCCTCCGGAGAACTTTG	ABAT_GCCTCCGGAGAACTTTG_103944.8_DTKP
ABAT	GCTGTAGTCGGGGCAGCC	ABAT_GCTGTAGTCGGGGCAGCC_103945.9_DTKP
ABAT	GCCGTGGGAACGGTGCGA	ABAT_GCCGTGGGAACGGTGCGA_103946.1_DTKP
ABCC2	GAGCAAACTGTTCTGGTG	ABCC2_GAGCAAACTGTTCTGGTG_106649.1_DTKP
ABCC2	GATAGAGTTTGGTGGTAG	ABCC2_GATAGAGTTTGGTGGTAG_106650.2_DTKP
ABCC2	GGTCTGCCTCCGGACTGTCC	ABCC2_GGTCTGCCTCCGGACTGTCC_106651.3_DTKP
ABCC2	GGTCCTGGATTTATACACG	ABCC2_GGTCCTGGATTTATACACG_106652.4_DTKP
ABCC2	GAGTACAAGGGCCAGCTCTA	ABCC2_GAGTACAAGGGCCAGCTCTA_106653.5_DTKP
ABCC2	GATTGGTATATCGAACAGCA	ABCC2_GATTGGTATATCGAACAGCA_106654.6_DTKP
ABCC2	GATCCAATACAGCAGACAA	ABCC2_GATCCAATACAGCAGACAA_106655.7_DTKP
ABCC2	GAAAATGCTGAAAAGATC	ABCC2_GAAAATGCTGAAAAGATC_106656.8_DTKP
ABCC2	GACATCCTCGAGTGTCAG	ABCC2_GACATCCTCGAGTGTCAG_106657.9_DTKP
ABCC2	GTATCGAGAGAATCCAGAAT	ABCC2_GTATCGAGAGAATCCAGAAT_106658.1_DTKP
ABCC8	GCGGCAGCGAGAACCACT	ABCC8_GCGGCAGCGAGAACCACT_12605.1_DTKP
ABCC8	GTTCTTGGACCACGCCAT	ABCC8_GTTCTTGGACCACGCCAT_12606.2_DTKP
ABCC8	GGCATGTACAGGTGCAGA	ABCC8_GGCATGTACAGGTGCAGA_12607.3_DTKP
ABCC8	GATGGCTCGCAAGTCGAT	ABCC8_GATGGCTCGCAAGTCGAT_12608.4_DTKP
ABCC8	GGACAGCAGATTCACGAA	ABCC8_GGACAGCAGATTCACGAA_12609.5_DTKP
ABCC8	GCTGGTGTATTGGACCC	ABCC8_GCTGGTGTATTGGACCC_12610.6_DTKP
ABCC8	GCGAGGCCTTTGACGCCC	ABCC8_GCGAGGCCTTTGACGCCC_12611.7_DTKP
ABCC8	GTGGAGGTCAATGTCATC	ABCC8_GTGGAGGTCAATGTCATC_12612.8_DTKP
ABCC8	GGACATTCAGGGCACTCA	ABCC8_GGACATTCAGGGCACTCA_12613.9_DTKP
ABCC8	GCTGTGGTGGATGTGCACCT	ABCC8_GCTGTGGTGGATGTGCACCT_12614.1_DTKP
ABCC9	GACATGAGGGACCAGGTTGA	ABCC9_GACATGAGGGACCAGGTTGA_97812.1_DTKP
ABCC9	GAATGTAAGAATCCATCTC	ABCC9_GAATGTAAGAATCCATCTC_97813.2_DTKP
ABCC9	GCAACGAATCCCATCACGGC	ABCC9_GCAACGAATCCCATCACGGC_97814.3_DTKP
ABCC9	GTTGTTACCACAAAATGAA	ABCC9_GTTGTTACCACAAAATGAA_97815.4_DTKP
ABCC9	GAAAATGAAGCCATGTGTTG	ABCC9_GAAAATGAAGCCATGTGTTG_97816.5_DTKP
ABCC9	GGTTAAGTACTGTCAGTC	ABCC9_GGTTAAGTACTGTCAGTC_97817.6_DTKP
ABCC9	GCCCATAGATTAGGACAC	ABCC9_GCCCATAGATTAGGACAC_97818.7_DTKP
ABCC9	GTAGCACATTCCGCTATC	ABCC9_GTAGCACATTCCGCTATC_97819.8_DTKP
ABCC9	GTTGCAGATCATCCAAAT	ABCC9_GTTGCAGATCATCCAAAT_97820.9_DTKP
ABCC9	GAGATTGGTGACGACAGT	ABCC9_GAGATTGGTGACGACAGT_97821.1_DTKP
ABCE1	GGTAGATTGACAATTGATA	ABCE1_GGTAGATTGACAATTGATA_176934.1_DTKP
ABCE1	GGCACAATATCGATGTG	ABCE1_GGCACAATATCGATGTG_176935.2_DTKP
ABCE1	GAGTTGTCCTGTAGTTCGAA	ABCE1_GAGTTGTCCTGTAGTTCGAA_176936.3_DTKP
ABCE1	GTCAAAATCTCCTGCCAGTC	ABCE1_GTCAAAATCTCCTGCCAGTC_176937.4_DTKP
ABCE1	GGAATCTGGTCTACATATTG	ABCE1_GGAATCTGGTCTACATATTG_176938.5_DTKP
ABCE1	GACATCTAGGTAACTAGA	ABCE1_GACATCTAGGTAACTAGA_176939.6_DTKP
ABCE1	GTCAATCTACCAAGCAACT	ABCE1_GTCAATCTACCAAGCAACT_176940.7_DTKP
ABCE1	GACAATTGATAAGGCGCCAA	ABCE1_GACAATTGATAAGGCGCCAA_176941.8_DTKP
ABCE1	GTAGCTTTAGCCCTTTGCTT	ABCE1_GTAGCTTTAGCCCTTTGCTT_176942.9_DTKP
ABCE1	GATGTCAAGCAGCGTTTAA	ABCE1_GATGTCAAGCAGCGTTTAA_176943.1_DTKP
ABCG1	GCGTGGACTTCCCGGCCC	ABCG1_GCGTGGACTTCCCGGCCC_181835.1_DTKP
ABCG1	GGCTCCCGGTCCGCGTGT	ABCG1_GGCTCCCGGTCCGCGTGT_181836.2_DTKP
ABCG1	GAAGTTCAATAGTGGTGAGT	ABCG1_GAAGTTCAATAGTGGTGAGT_181837.3_DTKP
ABCG1	GGAGATACTGACAGCGCT	ABCG1_GGAGATACTGACAGCGCT_181838.4_DTKP
ABCG1	GGGCAGGCCGTTGATGAGGA	ABCG1_GGGCAGGCCGTTGATGAGGA_181839.5_DTKP
ABCG1	GCCGCATCTCACTGTGCAGG	ABCG1_GCCGCATCTCACTGTGCAGG_181840.6_DTKP
ABCG1	GCGAGACCACCTGGAAGC	ABCG1_GCGAGACCACCTGGAAGC_181841.7_DTKP
ABCG1	GAGATGACGGAGCCCAAGT	ABCG1_GAGATGACGGAGCCCAAGT_181842.8_DTKP
ABCG1	GAAAGGGCTCGCTCAAGG	ABCG1_GAAAGGGCTCGCTCAAGG_181843.9_DTKP
ABCG1	GTTCACAGCTGCCCTCCG	ABCG1_GTTCACAGCTGCCCTCCG_181844.1_DTKP
ABL1	GATGCTACTGGCCGCTGA	ABL1_GATGCTACTGGCCGCTGA_200869.1_DTKP
ABL1	GGCGTGATGTAGTTGCTT	ABL1_GGCGTGATGTAGTTGCTT_200870.2_DTKP
ABL1	GCGGCATTGCGGGACAC	ABL1_GCGGCATTGCGGGACAC_200871.3_DTKP
ABL1	GGGTGTTGAAGCGGCTCT	ABL1_GGGTGTTGAAGCGGCTCT_200872.4_DTKP
ABL1	GGCAAGCTTGGCCTTCTT	ABL1_GGCAAGCTTGGCCTTCTT_200873.5_DTKP
ABL1	GGGAGGGTGTACCATTAC	ABL1_GGGAGGGTGTACCATTAC_200874.6_DTKP
ABL1	GTGGGCTTGTTGCGCTTT	ABL1_GTGGGCTTGTTGCGCTTT_200875.7_DTKP
ABL1	GTGCAACGAAAAGGTTG	ABL1_GTGCAACGAAAAGGTTG_200876.8_DTKP
ABL1	GTACGGGGAGGTGTACGA	ABL1_GTACGGGGAGGTGTACGA_200877.9_DTKP
ABL1	GGGAAGAAGGAATCATCG	ABL1_GGGAAGAAGGAATCATCG_200878.1_DTKP
ABL2	GTGCAACGAAGAGATTA	ABL2_GTGCAACGAAGAGATTA_201759.1_DTKP
ABL2	GCTTTGCATCGTCCCTA	ABL2_GCTTTGCATCGTCCCTA_201760.2_DTKP
ABL2	GATAGCCTCATTTAGTGCCT	ABL2_GATAGCCTCATTTAGTGCCT_201761.3_DTKP
ABL2	GGTGTACAAGCTCTGCCA	ABL2_GGTGTACAAGCTCTGCCA_201762.4_DTKP
ABL2	GCTGCACTGCGTGACAC	ABL2_GCTGCACTGCGTGACAC_201763.5_DTKP
ABL2	GTCCTTGGTTACAACCAGAA	ABL2_GTCCTTGGTTACAACCAGAA_201764.6_DTKP
ABL2	GTGAAGTTCGCTCTAAGAAT	ABL2_GTGAAGTTCGCTCTAAGAAT_201765.7_DTKP
ABL2	GGAATTCTTCTACCTCCA	ABL2_GGAATTCTTCTACCTCCA_201766.8_DTKP
ABL2	GCGAGATGGACAGCTGCCCA	ABL2_GCGAGATGGACAGCTGCCCA_201767.9_DTKP
ABL2	GCCATACGGGAATTTGC	ABL2_GCCATACGGGAATTTGC_201768.1_DTKP
ACACA	GGTTCAGCTCCAGAGGTT	ACACA_GGTTCAGCTCCAGAGGTT_39095.1_DTKP
ACACA	GCGAGTAACAAATTCTGC	ACACA_GCGAGTAACAAATTCTGC_39096.2_DTKP
ACACA	GCACTCTCGATTCATAAT	ACACA_GCACTCTCGATTCATAAT_39097.3_DTKP
ACACA	GGCTTGCACCTAGTAAAGC	ACACA_GGCTTGCACCTAGTAAAGC_39098.4_DTKP
ACACA	GCATGCGGTCTATCCGT	ACACA_GCATGCGGTCTATCCGT_39099.5_DTKP
ACACA	GAGAAGTTCCGGTAGTTT	ACACA_GAGAAGTTCCGGTAGTTT_39100.6_DTKP
ACACA	GAGGCCTTGATCATTAC	ACACA_GAGGCCTTGATCATTAC_39101.7_DTKP
ACACA	GATCTTAGCGGACCAATA	ACACA_GATCTTAGCGGACCAATA_39102.8_DTKP
ACACA	GTTTGGTCCTCCAGGCAC	ACACA_GTTTGGTCCTCCAGGCAC_39103.9_DTKP
ACACA	GCAATTAGATTCGTTGTCA	ACACA_GCAATTAGATTCGTTGTCA_39104.1_DTKP
ACACB	GCCGACCGGCATCTTTG	ACACB_GCCGACCGGCATCTTTG_34094.1_DTKP
ACACB	GGCGGCAATCCCGTTGT	ACACB_GGCGGCAATCCCGTTGT_34095.2_DTKP
ACACB	GATGACCAACTTCATCCT	ACACB_GATGACCAACTTCATCCT_34096.3_DTKP
ACACB	GGATGGCCCGCTCGTTG	ACACB_GGATGGCCCGCTCGTTG_34097.4_DTKP
ACACB	GCGTGTGACAAACTCAGC	ACACB_GCGTGTGACAAACTCAGC_34098.5_DTKP
ACACB	GTTGTTATTGGGCCCTCC	ACACB_GTTGTTATTGGGCCCTCC_34099.6_DTKP
ACACB	GCACAGAGACTTTACCG	ACACB_GCACAGAGACTTTACCG_34100.7_DTKP
ACACB	GCGTCACTGGAAGAAAGG	ACACB_GCGTCACTGGAAGAAAGG_34101.8_DTKP
ACACB	GTTTGCTTCTGATTTACTCT	ACACB_GTTTGCTTCTGATTTACTCT_34102.9_DTKP
ACACB	GGGGAGACACCGCAGAGAAA	ACACB_GGGGAGACACCGCAGAGAAA_34103.1_DTKP
ACAD8	GGAGCGGCTGCCGGCGTTTC	ACAD8_GGAGCGGCTGCCGGCGTTTC_46231.1_DTKP
ACAD8	GAGGACCCGGAGACCGCC	ACAD8_GAGGACCCGGAGACCGCC_46232.2_DTKP
ACAD8	GCCCACCGCTCTGTACCA	ACAD8_GCCCACCGCTCTGTACCA_46233.3_DTKP
ACAD8	GACCTCCGCTAAGAAACA	ACAD8_GACCTCCGCTAAGAAACA_46234.4_DTKP
ACAD8	GAAGCTATCAATCATCC	ACAD8_GAAGCTATCAATCATCC_46235.5_DTKP
ACAD8	GGCAGCCCAGCTAGGCTT	ACAD8_GGCAGCCCAGCTAGGCTT_46236.6_DTKP
ACAD8	GTGCCGAACAGGAGGACC	ACAD8_GTGCCGAACAGGAGGACC_46237.7_DTKP
ACAD8	GGCTCCAAATATGGCAGAGT	ACAD8_GGCTCCAAATATGGCAGAGT_46238.8_DTKP
ACAD8	GCCTGGATGATTGATAGCTT	ACAD8_GCCTGGATGATTGATAGCTT_46239.9_DTKP
ACAD8	GGTGAGTCAGACATCTATG	ACAD8_GGTGAGTCAGACATCTATG_46240.1_DTKP
ACADS	GCCGGGACTTTGCCGAGA	ACADS_GCCGGGACTTTGCCGAGA_16234.1_DTKP
ACADS	GTTCCACAGACTGGTAGA	ACADS_GTTCCACAGACTGGTAGA_16235.2_DTKP
ACADS	GGACGTGCCCGAGGAGCT	ACADS_GGACGTGCCCGAGGAGCT_16236.3_DTKP
ACADS	GCAACATCTGGTGTGTCTC	ACADS_GCAACATCTGGTGTGTCTC_16237.4_DTKP
ACADS	GTTGTTTCCCATTGCAGCCC	ACADS_GTTGTTTCCCATTGCAGCCC_16238.5_DTKP
ACADS	GGGGCCCATCTTGAAGTT	ACADS_GGGGCCCATCTTGAAGTT_16239.6_DTKP
ACADS	GAAGAAGATGGGCGGGCTT	ACADS_GAAGAAGATGGGCGGGCTT_16240.7_DTKP
ACADS	GGCGTAGGCCAGGTAATCG	ACADS_GGCGTAGGCCAGGTAATCG_16241.8_DTKP
ACADS	GACACTCATGATGACTCCGG	ACADS_GACACTCATGATGACTCCGG_16242.9_DTKP
ACADS	GGGTCACGCCTTTCACCAG	ACADS_GGGTCACGCCTTTCACCAG_16243.1_DTKP
ACADSB	GAAGTTGACCCAGAATATGG	ACADSB_GAAGTTGACCCAGAATATGG_58966.1_DTKP
ACADSB	GCCAAAGTTGATGCATCTG	ACADSB_GCCAAAGTTGATGCATCTG_58967.2_DTKP
ACADSB	GTGTGTTAATTAATGTGTTC	ACADSB_GTGTGTTAATTAATGTGTTC_58968.3_DTKP
ACADSB	GGCAGTGCGGTTGCTGCG	ACADSB_GGCAGTGCGGTTGCTGCG_58969.4_DTKP
ACADSB	GTGAGCTGAGGCAAATAGG	ACADSB_GTGAGCTGAGGCAAATAGG_58970.5_DTKP
ACADSB	GTAGATCGTGATACTCC	ACADSB_GTAGATCGTGATACTCC_58971.6_DTKP
ACADSB	GGAACAAATTGCACCTT	ACADSB_GGAACAAATTGCACCTT_58972.7_DTKP
ACADSB	GGAGATTATTATGTCCTCAA	ACADSB_GGAGATTATTATGTCCTCAA_58973.8_DTKP
ACADSB	GGAGAAATCAGTAATACA	ACADSB_GGAGAAATCAGTAATACA_58974.9_DTKP
ACADSB	GAGTAGAGCTTCTGACT	ACADSB_GAGTAGAGCTTCTGACT_58975.1_DTKP
ACAN	GGCTCCACTTGATTCTTG	ACAN_GGCTCCACTTGATTCTTG_111788.1_DTKP
ACAN	GCGCCCTGTCAAAGTCGA	ACAN_GCGCCCTGTCAAAGTCGA_111789.2_DTKP
ACAN	GCTCAGGCGTGGCAATGA	ACAN_GCTCAGGCGTGGCAATGA_111790.3_DTKP
ACAN	GCAGGCCGCCTACGAAGA	ACAN_GCAGGCCGCCTACGAAGA_111791.4_DTKP
ACAN	GGGGATGGCCGGGTAGTT	ACAN_GGGGATGGCCGGGTAGTT_111792.5_DTKP
ACAN	GGGGTCGATGAAATAGC	ACAN_GGGGTCGATGAAATAGC_111793.6_DTKP
ACAN	GGTTGGCATGCACGTAGA	ACAN_GGTTGGCATGCACGTAGA_111794.7_DTKP
ACAN	GGCGTCGTAGCGGGATGA	ACAN_GGCGTCGTAGCGGGATGA_111795.8_DTKP
ACAN	GCAGCCAATGAGTGCCGG	ACAN_GCAGCCAATGAGTGCCGG_111796.9_DTKP
ACAN	GCTTCGCCGAGGAGATGG	ACAN_GCTTCGCCGAGGAGATGG_111797.1_DTKP
ACAT1	GGGTAATGTTCTACAAGG	ACAT1_GGGTAATGTTCTACAAGG_120524.1_DTKP
ACAT1	GGCGGCACTTCTGCGCAG	ACAT1_GGCGGCACTTCTGCGCAG_120525.2_DTKP
ACAT1	GCTTGGTTCCATTGCAATTC	ACAT1_GCTTGGTTCCATTGCAATTC_120526.3_DTKP
ACAT1	GCCTAAAAAAGATCCAAT	ACAT1_GCCTAAAAAAGATCCAAT_120527.4_DTKP
ACAT1	GCACCAGCCTCCGGAGCA	ACAT1_GCACCAGCCTCCGGAGCA_120528.5_DTKP
ACAT1	GCTTCTTTCACTTCTTCTTT	ACAT1_GCTTCTTTCACTTCTTCTTT_120529.6_DTKP
ACAT1	GTGGTACATGGAGTAGAAAT	ACAT1_GTGGTACATGGAGTAGAAAT_120530.7_DTKP
ACAT1	GGAATGAAAGCCATCATGA	ACAT1_GGAATGAAAGCCATCATGA_120531.8_DTKP
ACAT1	GTTCCATATGTAATGAACAG	ACAT1_GTTCCATATGTAATGAACAG_120532.9_DTKP
ACAT1	GAAGATTTGATTGTAAAAGA	ACAT1_GAAGATTTGATTGTAAAAGA_120533.1_DTKP
ACAT2	GGACAGGAACAGCAGCTA	ACAT2_GGACAGGAACAGCAGCTA_170221.1_DTKP
ACAT2	GACCTCAGACACATCTTC	ACAT2_GACCTCAGACACATCTTC_170222.2_DTKP
ACAT2	GAGTATACTGTCAGTCAG	ACAT2_GAGTATACTGTCAGTCAG_170223.3_DTKP
ACAT2	GCTCCATGCTGGAACAGAGT	ACAT2_GCTCCATGCTGGAACAGAGT_170224.4_DTKP
ACAT2	GCCAGATGATCTGTGGGTC	ACAT2_GCCAGATGATCTGTGGGTC_170225.5_DTKP
ACAT2	GCCTTGCAGTCCAGTCAATA	ACAT2_GCCTTGCAGTCCAGTCAATA_170226.6_DTKP
ACAT2	GTTCTCAAGTAAGCCAAGTG	ACAT2_GTTCTCAAGTAAGCCAAGTG_170227.7_DTKP
ACAT2	GCATTTCACAACTGTCATAT	ACAT2_GCATTTCACAACTGTCATAT_170228.8_DTKP
ACAT2	GATGAGTTTCCTCGCCAT	ACAT2_GATGAGTTTCCTCGCCAT_170229.9_DTKP
ACAT2	GCAAGTGAGTAGAGAAGATC	ACAT2_GCAAGTGAGTAGAGAAGATC_170230.1_DTKP
ACCS	GTAGCCATGGGGAAGATC	ACCS_GTAGCCATGGGGAAGATC_24456.1_DTKP
ACCS	GGGCTCCCACCACCTGTCT	ACCS_GGGCTCCCACCACCTGTCT_24457.2_DTKP
ACCS	GCCCAGGTCCTGCATGCAGG	ACCS_GCCCAGGTCCTGCATGCAGG_24458.3_DTKP
ACCS	GTTCACCCTTCCTCAAA	ACCS_GTTCACCCTTCCTCAAA_24459.4_DTKP
ACCS	GCTGCCAGAGCTCCGTGGAG	ACCS_GCTGCCAGAGCTCCGTGGAG_24460.5_DTKP
ACCS	GCGCGACATGCAGAGGG	ACCS_GCGCGACATGCAGAGGG_24461.6_DTKP
ACCS	GCTTTGACCTGCTGTCCTGG	ACCS_GCTTTGACCTGCTGTCCTGG_24462.7_DTKP
ACCS	GCGCCATAGTAAGGGGTG	ACCS_GCGCCATAGTAAGGGGTG_24463.8_DTKP
ACCS	GGCTGGCCTATGTCTACC	ACCS_GGCTGGCCTATGTCTACC_24464.9_DTKP
ACCS	GGAACTTGGCCACTTCCTCC	ACCS_GGAACTTGGCCACTTCCTCC_24465.1_DTKP
ACE	GCTACGGGCACCCTCTGC	ACE_GCTACGGGCACCCTCTGC_194951.1_DTKP
ACE	GGTTCACATCAAACTTCC	ACE_GGTTCACATCAAACTTCC_194952.2_DTKP
ACE	GTTGGGATGCCTCCTGGC	ACE_GTTGGGATGCCTCCTGGC_194953.3_DTKP
ACE	GGTGGGCCGTCGCCTGGT	ACE_GGTGGGCCGTCGCCTGGT_194954.4_DTKP
ACE	GGCCAGGGTTGGGCTACTGC	ACE_GGCCAGGGTTGGGCTACTGC_194955.5_DTKP
ACE	GGGGTCCAACGCCAGGGC	ACE_GGGGTCCAACGCCAGGGC_194956.6_DTKP
ACE	GGAAACCACCTACAGCG	ACE_GGAAACCACCTACAGCG_194957.7_DTKP
ACE	GGCAGTGCTGCCCGTTCT	ACE_GGCAGTGCTGCCCGTTCT_194958.8_DTKP
ACE	GATGAGTTCCACGTATTT	ACE_GATGAGTTCCACGTATTT_194959.9_DTKP
ACE	GCCAACCACACCCTGAAGTA	ACE_GCCAACCACACCCTGAAGTA_194960.1_DTKP
ACE	GAGTATGCCGAGGCCAAC	ACE_GAGTATGCCGAGGCCAAC_78759.4_DTKP
ACE	GGAATATGACCGGACATCCC	ACE_GGAATATGACCGGACATCCC_78762.7_DTKP
ACE	GTAGATGCAGGGGACTCG	ACE_GTAGATGCAGGGGACTCG_78765.1_DTKP
ACE2	GCAGGCTCTTCAGCAAAA	ACE2_GCAGGCTCTTCAGCAAAA_168066.1_DTKP
ACE2	GAGCACCATCTACAGTAC	ACE2_GAGCACCATCTACAGTAC_168067.2_DTKP
ACE2	GCTGCTCAGTCCACCATTG	ACE2_GCTGCTCAGTCCACCATTG_168068.3_DTKP
ACE2	GACTACAATGAGAGGCTC	ACE2_GACTACAATGAGAGGCTC_168069.4_DTKP
ACE2	GACATTCTCTTCAGTAATAT	ACE2_GACATTCTCTTCAGTAATAT_168070.5_DTKP
ACE2	GTGAACTTTGATAGAAC	ACE2_GTGAACTTTGATAGAAC_168071.6_DTKP
ACE2	GGATACATTTGGGCAAGTG	ACE2_GGATACATTTGGGCAAGTG_168072.7_DTKP
ACE2	GAGGTCGGCAAGCAGCTG	ACE2_GAGGTCGGCAAGCAGCTG_168073.8_DTKP
ACE2	GACTATGGGGATTATTGGAG	ACE2_GACTATGGGGATTATTGGAG_168074.9_DTKP
ACE2	GATGGCTATGACTACAGCCG	ACE2_GATGGCTATGACTACAGCCG_168075.1_DTKP
ACHE	GCGTGTGCAGCAGACACTGC	ACHE_GCGTGTGCAGCAGACACTGC_189139.1_DTKP
ACHE	GAGAAGGAGTGGGGAAGCCA	ACHE_GAGAAGGAGTGGGGAAGCCA_189140.2_DTKP
ACHE	GCTGGTGACGGTGCGTGG	ACHE_GCTGGTGACGGTGCGTGG_189141.3_DTKP
ACHE	GCGACGGGGTCCCATGGG	ACHE_GCGACGGGGTCCCATGGG_189142.4_DTKP
ACHE	GGCGAATGCCCCGCAGC	ACHE_GGCGAATGCCCCGCAGC_189143.5_DTKP
ACHE	GGCTCCTGGGTGGAGGAGT	ACHE_GGCTCCTGGGTGGAGGAGT_189144.6_DTKP
ACHE	GGAGACCCACATTGCCCG	ACHE_GGAGACCCACATTGCCCG_189145.7_DTKP
ACHE	GTACACGTCCAAGGAGG	ACHE_GTACACGTCCAAGGAGG_189146.8_DTKP
ACHE	GGTGCATGCCCACCGAGG	ACHE_GGTGCATGCCCACCGAGG_189147.9_DTKP
ACHE	GACATCAGTGACGCTGTT	ACHE_GACATCAGTGACGCTGTT_189148.1_DTKP
ACOT13	GTGGCTGTCAAACCGCCG	ACOT13_GTGGCTGTCAAACCGCCG_44088.1_DTKP
ACOT13	GAAGAGCATACCAATGCAAT	ACOT13_GAAGAGCATACCAATGCAAT_44089.2_DTKP
ACOT13	GGCTCTGCTATGCACGGAAA	ACOT13_GGCTCTGCTATGCACGGAAA_44090.3_DTKP
ACOT13	GTCTCTGCGGGAGGTGATAA	ACOT13_GTCTCTGCGGGAGGTGATAA_44091.4_DTKP
ACOT13	GATCTGACCAACAAGGCCAC	ACOT13_GATCTGACCAACAAGGCCAC_44092.5_DTKP
ACOT13	GTGGAGAGTGCCTATTGCAT	ACOT13_GTGGAGAGTGCCTATTGCAT_44093.6_DTKP
ACOT13	GCAATAGGCACTCTCCACGG	ACOT13_GCAATAGGCACTCTCCACGG_44094.7_DTKP
ACOT13	GGTGATAAAGGCCATGACCA	ACOT13_GGTGATAAAGGCCATGACCA_44095.8_DTKP
ACOT13	GCATGACTCAGTCTCTGC	ACOT13_GCATGACTCAGTCTCTGC_44096.9_DTKP
ACOT13	GACTCAGTCTCTGCGGG	ACOT13_GACTCAGTCTCTGCGGG_44097.1_DTKP
ACOX1	GCTCCGGGTTGAAGCTGG	ACOX1_GCTCCGGGTTGAAGCTGG_183222.1_DTKP
ACOX1	GATCTCTCGGCGGCGCC	ACOX1_GATCTCTCGGCGGCGCC_183223.2_DTKP
ACOX1	GCAGCCAGCGTTATGAGG	ACOX1_GCAGCCAGCGTTATGAGG_183224.3_DTKP
ACOX1	GCTGGAAGTCTGGGTCGTTC	ACOX1_GCTGGAAGTCTGGGTCGTTC_183225.4_DTKP
ACOX1	GACCCTGATGAAATTATG	ACOX1_GACCCTGATGAAATTATG_183226.5_DTKP
ACOX1	GAACTCACCTTCGAGGCT	ACOX1_GAACTCACCTTCGAGGCT_183227.6_DTKP
ACOX1	GGGTTTCAGGGTCATACG	ACOX1_GGGTTTCAGGGTCATACG_183228.7_DTKP
ACOX1	GTGAAGATCCAGAGGCTC	ACOX1_GTGAAGATCCAGAGGCTC_183229.8_DTKP
ACOX1	GATCTCCAAGTTCCAGGC	ACOX1_GATCTCCAAGTTCCAGGC_183230.9_DTKP
ACOX1	GTACCTATTCGTGAAATC	ACOX1_GTACCTATTCGTGAAATC_183231.1_DTKP
ACP1	GTCCGTGCTGTTTGTGTGTC	ACP1_GTCCGTGCTGTTTGTGTGTC_189299.1_DTKP
ACP1	GAAAACTGCTTCTGCAAT	ACP1_GAAAACTGCTTCTGCAAT_189300.2_DTKP
ACP1	GACAGCGCGGCAACTTCC	ACP1_GACAGCGCGGCAACTTCC_189301.3_DTKP
ACP1	GCGGTGCTGTTTCTGAC	ACP1_GCGGTGCTGTTTCTGAC_189302.4_DTKP
ACP1	GAGCTGCATGAAGAGGCA	ACP1_GAGCTGCATGAAGAGGCA_189303.5_DTKP
ACP1	GTGGAAACTACAGTCTCTGT	ACP1_GTGGAAACTACAGTCTCTGT_189304.6_DTKP
ACP1	GCTCACAGCTCTTGGGTCTG	ACP1_GCTCACAGCTCTTGGGTCTG_189305.7_DTKP
ACP1	GGTACCTGCCGGGCAACG	ACP1_GGTACCTGCCGGGCAACG_189306.8_DTKP
ACP1	GCAGAGCGTTCTTGGAGA	ACP1_GCAGAGCGTTCTTGGAGA_189307.9_DTKP
ACP1	GTCTACCTGTCTTGCTTTAT	ACP1_GTCTACCTGTCTTGCTTTAT_189308.1_DTKP
ACP2	GCAAGCGGTCCGGCTGGAGC	ACP2_GCAAGCGGTCCGGCTGGAGC_56596.1_DTKP
ACP2	GAGGGGATGCTACAGCAC	ACP2_GAGGGGATGCTACAGCAC_56597.2_DTKP
ACP2	GGTTCACGCCGAGAAGGAGC	ACP2_GGTTCACGCCGAGAAGGAGC_56598.3_DTKP
ACP2	GAAGCGCTGCATCCCGTT	ACP2_GAAGCGCTGCATCCCGTT_56599.4_DTKP
ACP2	GGACTCTCATGAGTGCTG	ACP2_GGACTCTCATGAGTGCTG_56600.5_DTKP
ACP2	GGTGAACGGTCTCCATGG	ACP2_GGTGAACGGTCTCCATGG_56601.6_DTKP
ACP2	GGCTGCCACGAGATGTTC	ACP2_GGCTGCCACGAGATGTTC_56602.7_DTKP
ACP2	GCCCTGCGGCAGCGCTATCA	ACP2_GCCCTGCGGCAGCGCTATCA_56603.8_DTKP
ACP2	GCCATTCTTCTTCCTGATAG	ACP2_GCCATTCTTCTTCCTGATAG_56604.9_DTKP
ACP2	GCCGGTGATAAGAGGTGTTT	ACP2_GCCGGTGATAAGAGGTGTTT_56605.1_DTKP
ACP5	GGGTAGCAACAAGGCTTGC	ACP5_GGGTAGCAACAAGGCTTGC_25196.1_DTKP
ACP5	GCCCCATTCCACACGGCC	ACP5_GCCCCATTCCACACGGCC_25197.2_DTKP
ACP5	GAGCGATCTCCTTGGCAT	ACP5_GAGCGATCTCCTTGGCAT_25198.3_DTKP
ACP5	GACTTCATCCTGTCTCTA	ACP5_GACTTCATCCTGTCTCTA_25199.4_DTKP
ACP5	GTCAGAGAATACGTCCTCAA	ACP5_GTCAGAGAATACGTCCTCAA_25200.5_DTKP
ACP5	GCAAGACATCAATGACAAG	ACP5_GCAAGACATCAATGACAAG_25201.6_DTKP
ACP5	GGACACAGTGACACTATG	ACP5_GGACACAGTGACACTATG_25202.7_DTKP
ACP5	GCAGGCGGTAGAAAGGGCTG	ACP5_GCAGGCGGTAGAAAGGGCTG_25203.8_DTKP
ACP5	GGCTCAAGAAACAGCTGG	ACP5_GGCTCAAGAAACAGCTGG_25204.9_DTKP
ACP5	GGGAGGACTACGTGCTGG	ACP5_GGGAGGACTACGTGCTGG_25205.1_DTKP
ACP6	GCGCTTGTGGACCCCAGT	ACP6_GCGCTTGTGGACCCCAGT_68939.1_DTKP
ACP6	GCCCAGCCAGCAAACAAC	ACP6_GCCCAGCCAGCAAACAAC_68940.2_DTKP
ACP6	GTGTTTCGACACGGGGCT	ACP6_GTGTTTCGACACGGGGCT_68941.3_DTKP
ACP6	GAATCTGCTTCATCAGTG	ACP6_GAATCTGCTTCATCAGTG_68942.4_DTKP
ACP6	GGAGGCCGATGGCCAGTGTC	ACP6_GGAGGCCGATGGCCAGTGTC_68943.5_DTKP
ACP6	GCTCCAGCAGCTTTGGTAGT	ACP6_GCTCCAGCAGCTTTGGTAGT_68944.6_DTKP
ACP6	GACTGCCTCTTTACAGCC	ACP6_GACTGCCTCTTTACAGCC_68945.7_DTKP
ACP6	GTGGAACCCCCAGCTATTAG	ACP6_GTGGAACCCCCAGCTATTAG_68946.8_DTKP
ACP6	GTGGACTTCTTCATCCTCC	ACP6_GTGGACTTCTTCATCCTCC_68947.9_DTKP
ACP6	GTAAGGAGAATATGGTTT	ACP6_GTAAGGAGAATATGGTTT_68948.1_DTKP
ACPP	GGGCAGCAAGCCTTAGCCT	ACPP_GGGCAGCAAGCCTTAGCCT_190985.1_DTKP
ACPP	GAGAGCTGCACCCCTCCTCC	ACPP_GAGAGCTGCACCCCTCCTCC_190986.2_DTKP
ACPP	GACCGAAGTGTACTAGCCA	ACPP_GACCGAAGTGTACTAGCCA_190987.3_DTKP
ACPP	GAAAGGTGTCAATGGGACTT	ACPP_GAAAGGTGTCAATGGGACTT_190988.4_DTKP
ACPP	GGGCTGCCAGAGTAGGAT	ACPP_GGGCTGCCAGAGTAGGAT_190989.5_DTKP
ACPP	GGAGCAGCATTATGAACT	ACPP_GGAGCAGCATTATGAACT_190990.6_DTKP
ACPP	GCAGCCCTGTTTCCCCCAGA	ACPP_GCAGCCCTGTTTCCCCCAGA_190991.7_DTKP
ACPP	GAAGCACAGACGTTGAC	ACPP_GAAGCACAGACGTTGAC_190992.8_DTKP
ACPP	GAGTGAGACTTTGAAATCAG	ACPP_GAGTGAGACTTTGAAATCAG_190993.9_DTKP
ACPP	GGAAAACTTTCAGGATTACA	ACPP_GGAAAACTTTCAGGATTACA_190994.1_DTKP
ACPT	GAACACCAGGGGTCCTTC	ACPT_GAACACCAGGGGTCCTTC_39345.1_DTKP
ACPT	GCAGCAGGAGAGGTCCAGCA	ACPT_GCAGCAGGAGAGGTCCAGCA_39346.2_DTKP
ACPT	GTGTGGGTCCATGGGGTAGG	ACPT_GTGTGGGTCCATGGGGTAGG_39347.3_DTKP
ACPT	GTCCGCCAGCAGCTGGAGCT	ACPT_GTCCGCCAGCAGCTGGAGCT_39348.4_DTKP
ACPT	GATCTCGGCTTTGGATAT	ACPT_GATCTCGGCTTTGGATAT_39349.5_DTKP
ACPT	GTCCCGTGAAGTTCTCC	ACPT_GTCCCGTGAAGTTCTCC_39350.6_DTKP
ACPT	GAGTCCGCAGGACATCTG	ACPT_GAGTCCGCAGGACATCTG_39351.7_DTKP
ACPT	GCCGAGGCAGGCAGCATA	ACPT_GCCGAGGCAGGCAGCATA_39352.8_DTKP
ACPT	GAGTACATGACCATCTTG	ACPT_GAGTACATGACCATCTTG_39353.9_DTKP
ACPT	GCCTTCTCTGCTGCCCGGGG	ACPT_GCCTTCTCTGCTGCCCGGGG_39354.1_DTKP
ACSL1	GCCCATAAGCGTGTTGGT	ACSL1_GCCCATAAGCGTGTTGGT_59506.1_DTKP
ACSL1	GCTCTGGCATTCGAAAATAC	ACSL1_GCTCTGGCATTCGAAAATAC_59507.2_DTKP
ACSL1	GTCGCTGTCAAGTAGTG	ACSL1_GTCGCTGTCAAGTAGTG_59508.3_DTKP
ACSL1	GGCCAAACTCTTATTAGA	ACSL1_GGCCAAACTCTTATTAGA_59509.4_DTKP
ACSL1	GGGTCTCGTGGCGTACCAGA	ACSL1_GGGTCTCGTGGCGTACCAGA_59510.5_DTKP
ACSL1	GACACCTGTATTCCCCTC	ACSL1_GACACCTGTATTCCCCTC_59511.6_DTKP
ACSL1	GCAACCCCAAAGGAGCAA	ACSL1_GCAACCCCAAAGGAGCAA_59512.7_DTKP
ACSL1	GATGTCACAACATTATACGA	ACSL1_GATGTCACAACATTATACGA_59513.8_DTKP
ACSL1	GTTGACTATGTACGTGA	ACSL1_GTTGACTATGTACGTGA_59514.9_DTKP
ACSL1	GAAAGCCATTCATAGGGT	ACSL1_GAAAGCCATTCATAGGGT_59515.1_DTKP
ACSL3	GTGCAGCTATCATCCACT	ACSL3_GTGCAGCTATCATCCACT_81648.1_DTKP
ACSL3	GATTACTGCAATATCTGA	ACSL3_GATTACTGCAATATCTGA_81649.2_DTKP
ACSL3	GGCTTCAGTATTATACCC	ACSL3_GGCTTCAGTATTATACCC_81650.3_DTKP
ACSL3	GATGGCGATGTTGGTCTT	ACSL3_GATGGCGATGTTGGTCTT_81651.4_DTKP
ACSL3	GATGGAAAGCCACCGACC	ACSL3_GATGGAAAGCCACCGACC_81652.5_DTKP
ACSL3	GACTCGGAGAAAAAATAAAA	ACSL3_GACTCGGAGAAAAAATAAAA_81653.6_DTKP
ACSL3	GTACACAAGTGGATCCAC	ACSL3_GTACACAAGTGGATCCAC_81654.7_DTKP
ACSL3	GTTCGAGCCTTTAATTT	ACSL3_GTTCGAGCCTTTAATTT_81655.8_DTKP
ACSL3	GTTACATTATATGCCACTCT	ACSL3_GTTACATTATATGCCACTCT_81656.9_DTKP
ACSL3	GATCTGTTAATAGTTTGGA	ACSL3_GATCTGTTAATAGTTTGGA_81657.1_DTKP
ACSL4	GCCCACTTCAGACAAACC	ACSL4_GCCCACTTCAGACAAACC_21894.1_DTKP
ACSL4	GTGTGTGACAGAGCGATA	ACSL4_GTGTGTGACAGAGCGATA_21895.2_DTKP
ACSL4	GTTATTAACAAGTGGAC	ACSL4_GTTATTAACAAGTGGAC_21896.3_DTKP
ACSL4	GACCATGCTGTATCCAAGTT	ACSL4_GACCATGCTGTATCCAAGTT_21897.4_DTKP
ACSL4	GTGCCCTTATATTTATTCCA	ACSL4_GTGCCCTTATATTTATTCCA_21898.5_DTKP
ACSL4	GTGCTGCAATCATCCATT	ACSL4_GTGCTGCAATCATCCATT_21899.6_DTKP
ACSL4	GATGGCAATGGTGTTCTT	ACSL4_GATGGCAATGGTGTTCTT_21900.7_DTKP
ACSL4	GAGTGAATAACTTTGGTAG	ACSL4_GAGTGAATAACTTTGGTAG_21901.8_DTKP
ACSL4	GGAAAGTTGTACTTAAAGC	ACSL4_GGAAAGTTGTACTTAAAGC_21902.9_DTKP
ACSL4	GTGACTTTATATGCCACACT	ACSL4_GTGACTTTATATGCCACACT_21903.1_DTKP
ACSS2	GTACCGAAGGAATGGGCC	ACSS2_GTACCGAAGGAATGGGCC_87161.1_DTKP
ACSS2	GCTCCGGACCCGCTCCTC	ACSS2_GCTCCGGACCCGCTCCTC_87162.2_DTKP
ACSS2	GCGGAGACCAACTCCGCGCC	ACSS2_GCGGAGACCAACTCCGCGCC_87163.3_DTKP
ACSS2	GCAGCGAGGGGACGTGCG	ACSS2_GCAGCGAGGGGACGTGCG_87164.4_DTKP
ACSS2	GTACATTGTAGCAGATGT	ACSS2_GTACATTGTAGCAGATGT_87165.5_DTKP
ACSS2	GGGAAAATCTTCATTGAG	ACSS2_GGGAAAATCTTCATTGAG_87166.6_DTKP
ACSS2	GCGCTACCGCGAGCTGCAC	ACSS2_GCGCTACCGCGAGCTGCAC_87167.7_DTKP
ACSS2	GATGGTATGTGATCTGAG	ACSS2_GATGGTATGTGATCTGAG_87168.8_DTKP
ACSS2	GCATGGCCACCACAAGCTCT	ACSS2_GCATGGCCACCACAAGCTCT_87169.9_DTKP
ACSS2	GGAGTGCAAAGCCCCAATGC	ACSS2_GGAGTGCAAAGCCCCAATGC_87170.1_DTKP
ACTA1	GGTGAAAGCCGGCTTCGC	ACTA1_GGTGAAAGCCGGCTTCGC_114150.1_DTKP
ACTA1	GGCGTCATGGTCGGTAT	ACTA1_GGCGTCATGGTCGGTAT_114151.2_DTKP
ACTA1	GGAGCCATTGTCGCACACGA	ACTA1_GGAGCCATTGTCGCACACGA_114152.3_DTKP
ACTA1	GAGGGGGGCCTCGGTGAGCA	ACTA1_GAGGGGGGCCTCGGTGAGCA_114153.4_DTKP
ACTA1	GGAGAAGCTGTGCTACG	ACTA1_GGAGAAGCTGTGCTACG_114154.5_DTKP
ACTA1	GATGATGCCGTGCTCGATA	ACTA1_GATGATGCCGTGCTCGATA_114155.6_DTKP
ACTA1	GCGAAGCTCGTTGTAGA	ACTA1_GCGAAGCTCGTTGTAGA_114156.7_DTKP
ACTA1	GCCAACAACGTCATGTCG	ACTA1_GCCAACAACGTCATGTCG_114157.8_DTKP
ACTA1	GAGCTACGAGCTGCCAGAC	ACTA1_GAGCTACGAGCTGCCAGAC_114158.9_DTKP
ACTA1	GGGCTGGAAGAGCGTCTCC	ACTA1_GGGCTGGAAGAGCGTCTCC_114159.1_DTKP
ACTR2	GGTGGTGGTGTGCGACAA	ACTR2_GGTGGTGGTGTGCGACAA_72172.1_DTKP
ACTR2	GGGATGACATGAAACACCTG	ACTR2_GGGATGACATGAAACACCTG_72173.2_DTKP
ACTR2	GTTCCAACCGTGATGGC	ACTR2_GTTCCAACCGTGATGGC_72174.3_DTKP
ACTR2	GGTGTAGTGGTAGACTC	ACTR2_GGTGTAGTGGTAGACTC_72175.4_DTKP
ACTR2	GATGGACGTATCATCAAAGT	ACTR2_GATGGACGTATCATCAAAGT_72176.5_DTKP
ACTR2	GCTAGAACTGCACCACCC	ACTR2_GCTAGAACTGCACCACCC_72177.6_DTKP
ACTR2	GTGGTGTGCGACAACGGCAC	ACTR2_GTGGTGTGCGACAACGGCAC_72178.7_DTKP
ACTR2	GGTGTGCGACAACGGCACC	ACTR2_GGTGTGCGACAACGGCACC_72179.8_DTKP
ACTR2	GGATGACATGAAACACCTGT	ACTR2_GGATGACATGAAACACCTGT_72180.9_DTKP
ACTR2	GACAAGAGTACCAAGAAAA	ACTR2_GACAAGAGTACCAAGAAAA_72181.1_DTKP
ACVR1	GAGCAATCATGATAAGCAC	ACVR1_GAGCAATCATGATAAGCAC_26015.1_DTKP
ACVR1	GTGGTCCTCATTACCGC	ACVR1_GTGGTCCTCATTACCGC_26016.2_DTKP
ACVR1	GTAGAGTTTGGGGTTGACCT	ACVR1_GTAGAGTTTGGGGTTGACCT_26017.3_DTKP
ACVR1	GGGACGGCGGGGTCTTAC	ACVR1_GGGACGGCGGGGTCTTAC_26018.4_DTKP
ACVR1	GCTTCCAGGTTTATGAGC	ACVR1_GCTTCCAGGTTTATGAGC_26019.5_DTKP
ACVR1	GCCATCGTTGATGCTCAGTG	ACVR1_GCCATCGTTGATGCTCAGTG_26020.6_DTKP
ACVR1	GCTCTCCGAAAATTTAAA	ACVR1_GCTCTCCGAAAATTTAAA_26021.7_DTKP
ACVR1	GCCTCAATCCCCGAGACG	ACVR1_GCCTCAATCCCCGAGACG_26022.8_DTKP
ACVR1	GAATTTCCACTTGGAGGT	ACVR1_GAATTTCCACTTGGAGGT_26023.9_DTKP
ACVR1	GGATCATTCGTGTACATC	ACVR1_GGATCATTCGTGTACATC_26024.1_DTKP
ACVR1B	GCTCCACTTTGGGGATGC	ACVR1B_GCTCCACTTTGGGGATGC_34864.1_DTKP
ACVR1B	GTAGAAGGGCTTCCCGGC	ACVR1B_GTAGAAGGGCTTCCCGGC_34865.2_DTKP
ACVR1B	GCTACACTGACTACTGCAAC	ACVR1B_GCTACACTGACTACTGCAAC_34866.3_DTKP
ACVR1B	GCCTGAGCACCCGTCCATGT	ACVR1B_GCCTGAGCACCCGTCCATGT_34867.4_DTKP
ACVR1B	GTTGTCCTCCTGCTCGC	ACVR1B_GTTGTCCTCCTGCTCGC_34868.5_DTKP
ACVR1B	GCGTGCACCAGCTGCCTCC	ACVR1B_GCGTGCACCAGCTGCCTCC_34869.6_DTKP
ACVR1B	GCTGATGATAGTTAATGACA	ACVR1B_GCTGATGATAGTTAATGACA_34870.7_DTKP
ACVR1B	GAGATTATTGGCAAGGGT	ACVR1B_GAGATTATTGGCAAGGGT_34871.8_DTKP
ACVR1B	GATCTTCCATGTCCAGTCTC	ACVR1B_GATCTTCCATGTCCAGTCTC_34872.9_DTKP
ACVR1B	GGAGAGACACATCTCACATG	ACVR1B_GGAGAGACACATCTCACATG_34873.1_DTKP
ACVR1C	GACTTGAGCATTCAGTTC	ACVR1C_GACTTGAGCATTCAGTTC_162270.1_DTKP
ACVR1C	GCTAACCAATGGAAAAGAGC	ACVR1C_GCTAACCAATGGAAAAGAGC_162271.2_DTKP
ACVR1C	GTGAAGCAGCATTCGGTTT	ACVR1C_GTGAAGCAGCATTCGGTTT_162272.3_DTKP
ACVR1C	GGCTCTCCTGCTGCTCGCAG	ACVR1C_GGCTCTCCTGCTGCTCGCAG_162273.4_DTKP
ACVR1C	GGAACTTGGACTCAACTT	ACVR1C_GGAACTTGGACTCAACTT_162274.5_DTKP
ACVR1C	GGCGCTCTCAATTGCTAG	ACVR1C_GGCGCTCTCAATTGCTAG_162275.6_DTKP
ACVR1C	GCCAAACAGAAGGAGCATGT	ACVR1C_GCCAAACAGAAGGAGCATGT_162276.7_DTKP
ACVR1C	GTCTCGATGAGCAATAGC	ACVR1C_GTCTCGATGAGCAATAGC_162277.8_DTKP
ACVR1C	GTGCCATAGCGGACTTA	ACVR1C_GTGCCATAGCGGACTTA_162278.9_DTKP
ACVR1C	GGTATCTGAATATCATGAAC	ACVR1C_GGTATCTGAATATCATGAAC_162279.1_DTKP
ACVR2A	GTTGTAATAGGGTGGCTT	ACVR2A_GTTGTAATAGGGTGGCTT_178415.1_DTKP
ACVR2A	GCTGTGTGACTTCCATCTC	ACVR2A_GCTGTGTGACTTCCATCTC_178416.2_DTKP
ACVR2A	GGTGTTGAACCGTGTTA	ACVR2A_GGTGTTGAACCGTGTTA_178417.3_DTKP
ACVR2A	GAGTTGGAACAAGTACAGGA	ACVR2A_GAGTTGGAACAAGTACAGGA_178418.4_DTKP
ACVR2A	GTTATTAGAAGTGAAAGCAA	ACVR2A_GTTATTAGAAGTGAAAGCAA_178419.5_DTKP
ACVR2A	GTGGTTTCAAACCTAGTAA	ACVR2A_GTGGTTTCAAACCTAGTAA_178420.6_DTKP
ACVR2A	GTTCTCATGCTTCATTCC	ACVR2A_GTTCTCATGCTTCATTCC_178421.7_DTKP
ACVR2A	GTTGCTTAACGAATATG	ACVR2A_GTTGCTTAACGAATATG_178422.8_DTKP
ACVR2A	GCTACCTGGAAGAATATTTC	ACVR2A_GCTACCTGGAAGAATATTTC_178423.9_DTKP
ACVR2A	GTGAAACAAGGTTGTTGGC	ACVR2A_GTGAAACAAGGTTGTTGGC_178424.1_DTKP
ACVR2B	GGAGCGCACCAACCAGAG	ACVR2B_GGAGCGCACCAACCAGAG_25885.1_DTKP
ACVR2B	GCGATCCCCAGAGGAGGGCG	ACVR2B_GCGATCCCCAGAGGAGGGCG_25886.2_DTKP
ACVR2B	GCATCTACTACAACGCCAAC	ACVR2B_GCATCTACTACAACGCCAAC_25887.3_DTKP
ACVR2B	GCGTGGGGAGGCTGAGACAC	ACVR2B_GCGTGGGGAGGCTGAGACAC_25888.4_DTKP
ACVR2B	GAGGGAAAGGCCCCCGAT	ACVR2B_GAGGGAAAGGCCCCCGAT_25889.5_DTKP
ACVR2B	GCCAGAGCTGTTGCGCCAGG	ACVR2B_GCCAGAGCTGTTGCGCCAGG_25890.6_DTKP
ACVR2B	GCCCCCCTACGGTCATG	ACVR2B_GCCCCCCTACGGTCATG_25891.7_DTKP
ACVR2B	GGCCACTGAGGAGAACCCCC	ACVR2B_GGCCACTGAGGAGAACCCCC_25892.8_DTKP
ACVR2B	GCTTCACTCATTTGCCAG	ACVR2B_GCTTCACTCATTTGCCAG_25893.9_DTKP
ACVR2B	GAGCAGGGTGGGGGCTGTCG	ACVR2B_GAGCAGGGTGGGGGCTGTCG_25894.1_DTKP
ACVRL1	GCATCAGAAGGCCTTTCC	ACVRL1_GCATCAGAAGGCCTTTCC_92383.1_DTKP
ACVRL1	GCTGATGGCCTTGGTGACCC	ACVRL1_GCTGATGGCCTTGGTGACCC_92384.2_DTKP
ACVRL1	GGTAGGCCCCTTGCAATG	ACVRL1_GGTAGGCCCCTTGCAATG_92385.3_DTKP
ACVRL1	GACCCTGTGAAGCCGTCTCG	ACVRL1_GACCCTGTGAAGCCGTCTCG_92386.4_DTKP
ACVRL1	GTGGTTGACGAACTCGGT	ACVRL1_GTGGTTGACGAACTCGGT_92387.5_DTKP
ACVRL1	GGCCGCTATGGCGAAGTG	ACVRL1_GGCCGCTATGGCGAAGTG_92388.6_DTKP
ACVRL1	GGAGGCACCCCCAGGAACAT	ACVRL1_GGAGGCACCCCCAGGAACAT_92389.7_DTKP
ACVRL1	GGACTGTTCATCCCTCG	ACVRL1_GGACTGTTCATCCCTCG_92390.8_DTKP
ACVRL1	GGGACACGTTGTGGTTGCAG	ACVRL1_GGGACACGTTGTGGTTGCAG_92391.9_DTKP
ACVRL1	GGGTTGTTGCCGATGTCC	ACVRL1_GGGTTGTTGCCGATGTCC_92392.1_DTKP
ACY1	GTGCGGATACGCAGGTAC	ACY1_GTGCGGATACGCAGGTAC_73043.1_DTKP
ACY1	GACCAGCAAGGGTCCCGAGG	ACY1_GACCAGCAAGGGTCCCGAGG_73044.2_DTKP
ACY1	GGAGTCACGACCCCTTTG	ACY1_GGAGTCACGACCCCTTTG_73045.3_DTKP
ACY1	GCAAGATGGAGGAGAGTGTA	ACY1_GCAAGATGGAGGAGAGTGTA_73046.4_DTKP
ACY1	GACAGGCACCACATCCGTGT	ACY1_GACAGGCACCACATCCGTGT_73047.5_DTKP
ACY1	GAGGAGACAGCCCGCCAGCT	ACY1_GAGGAGACAGCCCGCCAGCT_73049.7_DTKP
ACY1	GCTGACGCACTTCATGTCCT	ACY1_GCTGACGCACTTCATGTCCT_73050.8_DTKP
ACY1	GTGAAGGCATCAGTGGGAT	ACY1_GTGAAGGCATCAGTGGGAT_73051.9_DTKP
ACY1	GGATGGTTCTGGGGAACCGG	ACY1_GGATGGTTCTGGGGAACCGG_73052.1_DTKP
ACY3	GATGGCGGCACAGGTGCA	ACY3_GATGGCGGCACAGGTGCA_18580.1_DTKP
ACY3	GGAGGACTTCGCGATTAAGC	ACY3_GGAGGACTTCGCGATTAAGC_18581.2_DTKP
ACY3	GTACCCCGAGCTGTCCTGCC	ACY3_GTACCCCGAGCTGTCCTGCC_18582.3_DTKP
ACY3	GCGTCGCGTGGCTGTGAC	ACY3_GCGTCGCGTGGCTGTGAC_18583.4_DTKP
ACY3	GCTCTCCTCCCCAGACCGC	ACY3_GCTCTCCTCCCCAGACCGC_18584.5_DTKP
ACY3	GCATGGCAACGAGATGTC	ACY3_GCATGGCAACGAGATGTC_18585.6_DTKP
ACY3	GGAAGCCTATAGACCCGT	ACY3_GGAAGCCTATAGACCCGT_18586.7_DTKP
ACY3	GCAGCACACCCTGTGGCTGG	ACY3_GCAGCACACCCTGTGGCTGG_18587.8_DTKP
ACY3	GACCCTGGTGGCCACAGTTC	ACY3_GACCCTGGTGGCCACAGTTC_18588.9_DTKP
ACY3	GTGCTCACTGCCTGTGCCCC	ACY3_GTGCTCACTGCCTGTGCCCC_18589.1_DTKP
ACYP2	GGACGCGCGAGACAATG	ACYP2_GGACGCGCGAGACAATG_160034.1_DTKP
ACYP2	GAACACCTCGTAGTCCA	ACYP2_GAACACCTCGTAGTCCA_160035.2_DTKP
ACYP2	GGAAAATAGGAGTGGTTGGC	ACYP2_GGAAAATAGGAGTGGTTGGC_160036.3_DTKP
ACYP2	GACTGCGGCGGCTGCGAGA	ACYP2_GACTGCGGCGGCTGCGAGA_160037.4_DTKP
ACYP2	GCCTGTCACGGTGCCTTTGC	ACYP2_GCCTGTCACGGTGCCTTTGC_160038.5_DTKP
ACYP2	GAGGAGCCGGAGAGGGGCTC	ACYP2_GAGGAGCCGGAGAGGGGCTC_160039.6_DTKP
ACYP2	GGTCTCGCTGTTCTACCT	ACYP2_GGTCTCGCTGTTCTACCT_160040.7_DTKP
ACYP2	GCGGTCAATGCGAGAACTA	ACYP2_GCGGTCAATGCGAGAACTA_160041.8_DTKP
ACYP2	GGGAGCTCATTGTCATC	ACYP2_GGGAGCTCATTGTCATC_160042.9_DTKP
ACYP2	GTGAGTGAAGAACCATGGA	ACYP2_GTGAGTGAAGAACCATGGA_160043.1_DTKP
ADAM33	GGCGCACCGTCAGCCTGG	ADAM33_GGCGCACCGTCAGCCTGG_172729.1_DTKP
ADAM33	GTCTCGAAGCCAGACATG	ADAM33_GTCTCGAAGCCAGACATG_172730.2_DTKP
ADAM33	GCCCATCTGGGCCGTAGT	ADAM33_GCCCATCTGGGCCGTAGT_172731.3_DTKP
ADAM33	GTAGCAGCAGCAGCAACG	ADAM33_GTAGCAGCAGCAGCAACG_172732.4_DTKP
ADAM33	GGGACGCAGATAATAGC	ADAM33_GGGACGCAGATAATAGC_172733.5_DTKP
ADAM33	GATCATTGCCACTACCAA	ADAM33_GATCATTGCCACTACCAA_172734.6_DTKP
ADAM33	GGAGGCCCCGGAGAGCTCG	ADAM33_GGAGGCCCCGGAGAGCTCG_172735.7_DTKP
ADAM33	GCAGCCAGTCACCCCGCACT	ADAM33_GCAGCCAGTCACCCCGCACT_172736.8_DTKP
ADAM33	GCCACAATGTACAGTTCC	ADAM33_GCCACAATGTACAGTTCC_172737.9_DTKP
ADAM33	GGCAGGCGAGAAGCGCGC	ADAM33_GGCAGGCGAGAAGCGCGC_172738.1_DTKP
ADAMTS5	GACCAACTCTACTCCGG	ADAMTS5_GACCAACTCTACTCCGG_23726.1_DTKP
ADAMTS5	GGAGCGAGCCGAGCCTCC	ADAMTS5_GGAGCGAGCCGAGCCTCC_23727.2_DTKP
ADAMTS5	GGAGCGAGATGGTTCGGT	ADAMTS5_GGAGCGAGATGGTTCGGT_23728.3_DTKP
ADAMTS5	GGAGCCACTGCTTCTATC	ADAMTS5_GGAGCCACTGCTTCTATC_23729.4_DTKP
ADAMTS5	GAAAAGGGGCGCGTGTAC	ADAMTS5_GAAAAGGGGCGCGTGTAC_23730.5_DTKP
ADAMTS5	GATGCATCAATGCTGGTA	ADAMTS5_GATGCATCAATGCTGGTA_23731.6_DTKP
ADAMTS5	GGGCCCCGAAGAACTCCC	ADAMTS5_GGGCCCCGAAGAACTCCC_23732.7_DTKP
ADAMTS5	GGATCTGCTTTCGTGGT	ADAMTS5_GGATCTGCTTTCGTGGT_23733.8_DTKP
ADAMTS5	GCATCATTCATGTGACACCC	ADAMTS5_GCATCATTCATGTGACACCC_23734.9_DTKP
ADAMTS5	GCAGTGCAACCTGACATT	ADAMTS5_GCAGTGCAACCTGACATT_23735.1_DTKP
ADC	GTACCCGAGACCTGCTGA	ADC_GTACCCGAGACCTGCTGA_8460.1_DTKP
ADC	GGCTGGCTACCTGAGTGAAT	ADC_GGCTGGCTACCTGAGTGAAT_8461.2_DTKP
ADC	GCACTTGACAGCATAAAA	ADC_GCACTTGACAGCATAAAA_8462.3_DTKP
ADC	GAGGTAGCTGCCTTCTTCG	ADC_GAGGTAGCTGCCTTCTTCG_8463.4_DTKP
ADC	GCAAAAGTGCTTCCTCACTA	ADC_GCAAAAGTGCTTCCTCACTA_8464.5_DTKP
ADC	GAAGTGCCTGCCACGAGTC	ADC_GAAGTGCCTGCCACGAGTC_8465.6_DTKP
ADC	GCTAAAGCCCAGCCCCAGCT	ADC_GCTAAAGCCCAGCCCCAGCT_8466.7_DTKP
ADC	GGAGTTGGTCCAGCATAT	ADC_GGAGTTGGTCCAGCATAT_8467.8_DTKP
ADC	GCAGCTGGATCCCATGCT	ADC_GCAGCTGGATCCCATGCT_8468.9_DTKP
ADC	GCATCATTGCCAAGAAGG	ADC_GCATCATTGCCAAGAAGG_8469.1_DTKP
ADCK1	GACAGCGCCAAAGTCATT	ADCK1_GACAGCGCCAAAGTCATT_114719.1_DTKP
ADCK1	GGCTCTCAAGCTTGCTTCG	ADCK1_GGCTCTCAAGCTTGCTTCG_114720.2_DTKP
ADCK1	GTACTCCTCTGAGCCATA	ADCK1_GTACTCCTCTGAGCCATA_114721.3_DTKP
ADCK1	GAGACGCCTGGCAGAGCGA	ADCK1_GAGACGCCTGGCAGAGCGA_114722.4_DTKP
ADCK1	GGGAGGCCGTCCCCAGAG	ADCK1_GGGAGGCCGTCCCCAGAG_114723.5_DTKP
ADCK1	GCATGCAAGAGATCCGCC	ADCK1_GCATGCAAGAGATCCGCC_114724.6_DTKP
ADCK1	GCATTCCTCCCTTCATTG	ADCK1_GCATTCCTCCCTTCATTG_114725.7_DTKP
ADCK1	GTGCTGCATGATGGGCGGA	ADCK1_GTGCTGCATGATGGGCGGA_114726.8_DTKP
ADCK1	GAGCCCGCACCTTTGGGTGC	ADCK1_GAGCCCGCACCTTTGGGTGC_114727.9_DTKP
ADCK1	GCCACATAAACTCAAACTC	ADCK1_GCCACATAAACTCAAACTC_114728.1_DTKP
ADCK2	GGTGACAAAGGGGCGCAG	ADCK2_GGTGACAAAGGGGCGCAG_122319.1_DTKP
ADCK2	GAGTGCCCTCGCGATGCC	ADCK2_GAGTGCCCTCGCGATGCC_122320.2_DTKP
ADCK2	GCGCTCAGTGTGAGTCCA	ADCK2_GCGCTCAGTGTGAGTCCA_122321.3_DTKP
ADCK2	GCCGACTCAGAACGTCAG	ADCK2_GCCGACTCAGAACGTCAG_122322.4_DTKP
ADCK2	GCACAGGGAGACGACCTT	ADCK2_GCACAGGGAGACGACCTT_122323.5_DTKP
ADCK2	GACCAGTCGTTTCTAGAA	ADCK2_GACCAGTCGTTTCTAGAA_122324.6_DTKP
ADCK2	GATTCTGAGCTTCGTAACGC	ADCK2_GATTCTGAGCTTCGTAACGC_122325.7_DTKP
ADCK2	GCTGCGCCTCCTGACTCG	ADCK2_GCTGCGCCTCCTGACTCG_122326.8_DTKP
ADCK2	GCAGGCAGGAATTCCCG	ADCK2_GCAGGCAGGAATTCCCG_122327.9_DTKP
ADCK2	GCTCGCTCAGGTGCATA	ADCK2_GCTCGCTCAGGTGCATA_122328.1_DTKP
ADCK3	GCTCGAAGATCTTAGCC	ADCK3_GCTCGAAGATCTTAGCC_167261.1_DTKP
ADCK3	GCACGTCGATCAGGTGCT	ADCK3_GCACGTCGATCAGGTGCT_167262.2_DTKP
ADCK3	GGGTCATGCCCACAGCGA	ADCK3_GGGTCATGCCCACAGCGA_167263.3_DTKP
ADCK3	GCTGGTAGTCACACTCCA	ADCK3_GCTGGTAGTCACACTCCA_167264.4_DTKP
ADCK3	GCCATGGGCTTTCAGCGA	ADCK3_GCCATGGGCTTTCAGCGA_167265.5_DTKP
ADCK3	GTGATGTCAACAACCTCA	ADCK3_GTGATGTCAACAACCTCA_167266.6_DTKP
ADCK3	GAGCTCATCCACAATCTC	ADCK3_GAGCTCATCCACAATCTC_167267.7_DTKP
ADCK3	GGACCAATCCCCTGTTGG	ADCK3_GGACCAATCCCCTGTTGG_167268.8_DTKP
ADCK3	GCATGCGGGACTGAGAAG	ADCK3_GCATGCGGGACTGAGAAG_167269.9_DTKP
ADCK3	GAGAACTTCGGCGGCCCAGA	ADCK3_GAGAACTTCGGCGGCCCAGA_167270.1_DTKP
ADCK4	GGTGGGGGGCCTACTTCG	ADCK4_GGTGGGGGGCCTACTTCG_52910.1_DTKP
ADCK4	GACTGTTGGTTGGCCTTG	ADCK4_GACTGTTGGTTGGCCTTG_52911.2_DTKP
ADCK4	GCAGACGACCTCCTGGCA	ADCK4_GCAGACGACCTCCTGGCA_52912.3_DTKP
ADCK4	GGACCATGTGGAGGTTCTT	ADCK4_GGACCATGTGGAGGTTCTT_52913.4_DTKP
ADCK4	GCCAGCGGGGCATGAAGT	ADCK4_GCCAGCGGGGCATGAAGT_52914.5_DTKP
ADCK4	GACCGCTCTCGAGAACGCA	ADCK4_GACCGCTCTCGAGAACGCA_52915.6_DTKP
ADCK4	GGTGCACCTGCCCAATTG	ADCK4_GGTGCACCTGCCCAATTG_52916.7_DTKP
ADCK4	GGCCAAGCGGCTGATGCGGG	ADCK4_GGCCAAGCGGCTGATGCGGG_52917.8_DTKP
ADCK4	GCACAATCCGCTCGGCAT	ADCK4_GCACAATCCGCTCGGCAT_52918.9_DTKP
ADCK4	GACCTTATGTACAGTTCG	ADCK4_GACCTTATGTACAGTTCG_52919.1_DTKP
ADCK5	GAACACAGCAGGGGACGGCC	ADCK5_GAACACAGCAGGGGACGGCC_183422.1_DTKP
ADCK5	GAGAGCACCTTCCTCCACAG	ADCK5_GAGAGCACCTTCCTCCACAG_183423.2_DTKP
ADCK5	GCCCGCTATGTCATGGCAG	ADCK5_GCCCGCTATGTCATGGCAG_183424.3_DTKP
ADCK5	GAAGAGGAGGATGCGGCTCG	ADCK5_GAAGAGGAGGATGCGGCTCG_183425.4_DTKP
ADCK5	GGGTCCGGGTATACTCGG	ADCK5_GGGTCCGGGTATACTCGG_183426.5_DTKP
ADCK5	GCGGGACCGCTTTGATG	ADCK5_GCGGGACCGCTTTGATG_183427.6_DTKP
ADCK5	GGCAGGGGCCATCAGCAACG	ADCK5_GGCAGGGGCCATCAGCAACG_183428.7_DTKP
ADCK5	GATCTCCCTGGACTACTGG	ADCK5_GATCTCCCTGGACTACTGG_183429.8_DTKP
ADCK5	GGTTGAAGGAGCACAGCCCC	ADCK5_GGTTGAAGGAGCACAGCCCC_183430.9_DTKP
ADCK5	GCGGGGCACCACGACGTA	ADCK5_GCGGGGCACCACGACGTA_183431.1_DTKP
ADH1B	GTCACACAGATGACCACG	ADH1B_GTCACACAGATGACCACG_13035.1_DTKP
ADH1B	GCACCTTCTCCCAGTACA	ADH1B_GCACCTTCTCCCAGTACA_13036.2_DTKP
ADH1B	GTGAATGGGCTTCCCCCTGC	ADH1B_GTGAATGGGCTTCCCCCTGC_13037.3_DTKP
ADH1B	GAGAATCCACAGCCAATG	ADH1B_GAGAATCCACAGCCAATG_13038.4_DTKP
ADH1B	GCAGAGTTTGTAAAAACC	ADH1B_GCAGAGTTTGTAAAAACC_13039.5_DTKP
ADH1B	GAACTTCATAAGCCTTAGG	ADH1B_GAACTTCATAAGCCTTAGG_13040.6_DTKP
ADH1B	GCAACCTCCACATCCTCAA	ADH1B_GCAACCTCCACATCCTCAA_13041.7_DTKP
ADH1B	GACTGGACGCACCTGGAAGG	ADH1B_GACTGGACGCACCTGGAAGG_13042.8_DTKP
ADH1B	GAAGGTATCCCAAAACTTG	ADH1B_GAAGGTATCCCAAAACTTG_13043.9_DTKP
ADH1B	GGTCGGCCTATCTGCTGTTA	ADH1B_GGTCGGCCTATCTGCTGTTA_13044.1_DTKP
ADH1C	GTCGTTCAGATGAGCATG	ADH1C_GTCGTTCAGATGAGCATG_137091.1_DTKP
ADH1C	GCCCATCCACCACTTCGT	ADH1C_GCCCATCCACCACTTCGT_137092.2_DTKP
ADH1C	GGTAGAGGTTGCACCTCCTA	ADH1C_GGTAGAGGTTGCACCTCCTA_137093.3_DTKP
ADH1C	GTGGAAAGTGTTTGAGAAG	ADH1C_GTGGAAAGTGTTTGAGAAG_137094.4_DTKP
ADH1C	GAAAATCCACAGCCAATG	ADH1C_GAAAATCCACAGCCAATG_137095.5_DTKP
ADH1C	GCAGCCAGAATCATTGCTG	ADH1C_GCAGCCAGAATCATTGCTG_137096.6_DTKP
ADH1C	GGTCGGCCTATCTGTTGTTA	ADH1C_GGTCGGCCTATCTGTTGTTA_137097.7_DTKP
ADH1C	GTGGCACAAGTGTCATTGT	ADH1C_GTGGCACAAGTGTCATTGT_137098.8_DTKP
ADH1C	GCTACTGACTGGACGCACG	ADH1C_GCTACTGACTGGACGCACG_137099.9_DTKP
ADH1C	GAATCTGTCCCCAAACTTG	ADH1C_GAATCTGTCCCCAAACTTG_137100.1_DTKP
ADH4	GCAAAGCAGCCATCGCCT	ADH4_GCAAAGCAGCCATCGCCT_150923.1_DTKP
ADH4	GCTTTCCCAGTGATCGT	ADH4_GCTTTCCCAGTGATCGT_150924.2_DTKP
ADH4	GGTTGAAGTAGCTCCCCCCA	ADH4_GGTTGAAGTAGCTCCCCCCA_150925.3_DTKP
ADH4	GGCATCAGTATGGCACAGAG	ADH4_GGCATCAGTATGGCACAGAG_150926.4_DTKP
ADH4	GTTATCGATTCTAAATTTGA	ADH4_GTTATCGATTCTAAATTTGA_150927.5_DTKP
ADH4	GCAGGTATTGTGGAAAGTAT	ADH4_GCAGGTATTGTGGAAAGTAT_150928.6_DTKP
ADH4	GGTTTGACGTTGGTCACTCC	ADH4_GGTTTGACGTTGGTCACTCC_150929.7_DTKP
ADH4	GTCCACTCACAAATTTGTGT	ADH4_GTCCACTCACAAATTTGTGT_150930.8_DTKP
ADH4	GAGTTTGTCTGCTTGGATGT	ADH4_GAGTTTGTCTGCTTGGATGT_150931.9_DTKP
ADH4	GGTTCGACTTGTGCTGTCTT	ADH4_GGTTCGACTTGTGCTGTCTT_150932.1_DTKP
ADH5	GGGTATAGGCATCGGTG	ADH5_GGGTATAGGCATCGGTG_180914.1_DTKP
ADH5	GAGTGGAGCTGATCCTGA	ADH5_GAGTGGAGCTGATCCTGA_180915.2_DTKP
ADH5	GTTCACAGCAGCACCATAAC	ADH5_GTTCACAGCAGCACCATAAC_180916.3_DTKP
ADH5	GTTCTGAATACCACCGGCT	ADH5_GTTCTGAATACCACCGGCT_180917.4_DTKP
ADH5	GTCGGATTGGCAGTTATCAT	ADH5_GTCGGATTGGCAGTTATCAT_180918.5_DTKP
ADH5	GTGCTCATTGAGATGACCGA	ADH5_GTGCTCATTGAGATGACCGA_180919.6_DTKP
ADH5	GCTGGAATTGTGGAAAGTGT	ADH5_GCTGGAATTGTGGAAAGTGT_180920.7_DTKP
ADH5	GGGGCGTCAGCGTCGTGGT	ADH5_GGGGCGTCAGCGTCGTGGT_180921.8_DTKP
ADH5	GGGTTTACTAAAATCCTGA	ADH5_GGGTTTACTAAAATCCTGA_180922.9_DTKP
ADH5	GATGCCTATACCCTGAG	ADH5_GATGCCTATACCCTGAG_180923.1_DTKP
ADK	GCTTGACATCTCTGCTGTAG	ADK_GCTTGACATCTCTGCTGTAG_136689.1_DTKP
ADK	GAGCCACTTTAATTGAATTC	ADK_GAGCCACTTTAATTGAATTC_136690.2_DTKP
ADK	GCAGCAAGATTAGCTATG	ADK_GCAGCAAGATTAGCTATG_136691.3_DTKP
ADK	GAAAATATTCTCTTTGGAAT	ADK_GAAAATATTCTCTTTGGAAT_136692.4_DTKP
ADK	GTAGTAATGAGCATCCACAT	ADK_GTAGTAATGAGCATCCACAT_136693.5_DTKP
ADK	GAGCAGAATGAGCAGCCAAC	ADK_GAGCAGAATGAGCAGCCAAC_136694.6_DTKP
ADK	GTCGAATATCATGCTGG	ADK_GTCGAATATCATGCTGG_136695.7_DTKP
ADK	GAAACCAAATGACCAAATCT	ADK_GAAACCAAATGACCAAATCT_136696.8_DTKP
ADK	GCATTGGGATAGATAAATTT	ADK_GCATTGGGATAGATAAATTT_136697.9_DTKP
ADK	GCCGAAGCCCAAAAAGCTGA	ADK_GCCGAAGCCCAAAAAGCTGA_136698.1_DTKP
ADORA1	GATCACCAGCACGTTCCC	ADORA1_GATCACCAGCACGTTCCC_22534.1_DTKP
ADORA1	GCTTCATCGTGTCGCTGG	ADORA1_GCTTCATCGTGTCGCTGG_22535.2_DTKP
ADORA1	GGGCGGTGAAGGTGAACC	ADORA1_GGGCGGTGAAGGTGAACC_22536.3_DTKP
ADORA1	GGCCTGGAAAGCTGAGATGG	ADORA1_GGCCTGGAAAGCTGAGATGG_22537.4_DTKP
ADORA1	GCCTCATGGTTGCCTGTC	ADORA1_GCCTCATGGTTGCCTGTC_22538.5_DTKP
ADORA1	GCTGGATCCTCTCCTTCG	ADORA1_GCTGGATCCTCTCCTTCG_22539.6_DTKP
ADORA1	GGAACAATCTGAGTGCGG	ADORA1_GGAACAATCTGAGTGCGG_22540.7_DTKP
ADORA1	GAACTCGCACTTGATCAC	ADORA1_GAACTCGCACTTGATCAC_22541.8_DTKP
ADORA1	GGGCGGCGGTGGCCATAGC	ADORA1_GGGCGGCGGTGGCCATAGC_22542.9_DTKP
ADORA1	GTACTTCTGCGGGTCGC	ADORA1_GTACTTCTGCGGGTCGC_22543.1_DTKP
ADORA2A	GTACACCGAGGAGCCCATGA	ADORA2A_GTACACCGAGGAGCCCATGA_74481.1_DTKP
ADORA2A	GGGCAATGTGCTGGTGTGCT	ADORA2A_GGGCAATGTGCTGGTGTGCT_74482.2_DTKP
ADORA2A	GTGACACCACAAAGTAGT	ADORA2A_GTGACACCACAAAGTAGT_74483.3_DTKP
ADORA2A	GCGGCGGCCGACATCGCAGT	ADORA2A_GCGGCGGCCGACATCGCAGT_74484.4_DTKP
ADORA2A	GAAGATGGAGCTCTGCGTG	ADORA2A_GAAGATGGAGCTCTGCGTG_74485.5_DTKP
ADORA2A	GCTAGGTTGGAACAACTG	ADORA2A_GCTAGGTTGGAACAACTG_74486.6_DTKP
ADORA2A	GTACACCATGTAGTTCAT	ADORA2A_GTACACCATGTAGTTCAT_74487.7_DTKP
ADORA2A	GGCTTGGTGACCGGCACGA	ADORA2A_GGCTTGGTGACCGGCACGA_74488.8_DTKP
ADORA2A	GAGTGGTTCTTGCCCTCCTT	ADORA2A_GAGTGGTTCTTGCCCTCCTT_74489.9_DTKP
ADORA2A	GGCCTGTCTCTTTGAGGATG	ADORA2A_GGCCTGTCTCTTTGAGGATG_74490.1_DTKP
ADORA2B	GACACAGGACGCGCTGTACG	ADORA2B_GACACAGGACGCGCTGTACG_56191.1_DTKP
ADORA2B	GCTGGTCATCGCCGCGCTTT	ADORA2B_GCTGGTCATCGCCGCGCTTT_56192.2_DTKP
ADORA2B	GTGCTGGTGTGCGCCGCGGT	ADORA2B_GTGCTGGTGTGCGCCGCGGT_56193.3_DTKP
ADORA2B	GGTATCTGTCGACTGCCA	ADORA2B_GGTATCTGTCGACTGCCA_56194.4_DTKP
ADORA2B	GACGCCCACCAACTACTTCC	ADORA2B_GACGCCCACCAACTACTTCC_56195.5_DTKP
ADORA2B	GCAATGACCCCTCTTGCT	ADORA2B_GCAATGACCCCTCTTGCT_56196.6_DTKP
ADORA2B	GGATTGACTCCATTCCTG	ADORA2B_GGATTGACTCCATTCCTG_56197.7_DTKP
ADORA2B	GGCAGCAGCTTTCATTCG	ADORA2B_GGCAGCAGCTTTCATTCG_56198.8_DTKP
ADORA2B	GAGCTGATGGACCACTCG	ADORA2B_GAGCTGATGGACCACTCG_56199.9_DTKP
ADORA2B	GGGTTCTGTGCAGTTGTTGG	ADORA2B_GGGTTCTGTGCAGTTGTTGG_56200.1_DTKP
ADORA3	GTCCCTCAGGGCCACATGAT	ADORA3_GTCCCTCAGGGCCACATGAT_24090.1_DTKP
ADORA3	GGCCTCCTTCTGCTCAAT	ADORA3_GGCCTCCTTCTGCTCAAT_24091.2_DTKP
ADORA3	GAGGACACGGGCTGGTAC	ADORA3_GAGGACACGGGCTGGTAC_24092.3_DTKP
ADORA3	GGACATAGTGACAATGAGC	ADORA3_GGACATAGTGACAATGAGC_24093.4_DTKP
ADORA3	GGACTCTGCGCCATAGT	ADORA3_GGACTCTGCGCCATAGT_24094.5_DTKP
ADORA3	GCAGCCCAGTGTCCAGTC	ADORA3_GCAGCCCAGTGTCCAGTC_24095.6_DTKP
ADORA3	GGTGATGTAGGTAACAT	ADORA3_GGTGATGTAGGTAACAT_24096.7_DTKP
ADORA3	GACAGAGCAGTGCTGTTGTT	ADORA3_GACAGAGCAGTGCTGTTGTT_24097.8_DTKP
ADORA3	GAATGAAGAGCCACATGAC	ADORA3_GAATGAAGAGCCACATGAC_24098.9_DTKP
ADORA3	GAACCCTGGCCAATGACTTT	ADORA3_GAACCCTGGCCAATGACTTT_24099.1_DTKP
ADRA1A	GCACCCAACCGCCGGCAC	ADRA1A_GCACCCAACCGCCGGCAC_23539.1_DTKP
ADRA1A	GCTCGGGGTGATCTTGGG	ADRA1A_GCTCGGGGTGATCTTGGG_23540.2_DTKP
ADRA1A	GGTGTCGGTGACAGGCTA	ADRA1A_GGTGTCGGTGACAGGCTA_23541.3_DTKP
ADRA1A	GGCTACTGGGCCTTCGGC	ADRA1A_GGCTACTGGGCCTTCGGC_23542.4_DTKP
ADRA1A	GCCGATGTAGCGGTCGA	ADRA1A_GCCGATGTAGCGGTCGA_23543.5_DTKP
ADRA1A	GTTTCAGAGGGCTTGAAATC	ADRA1A_GTTTCAGAGGGCTTGAAATC_23544.6_DTKP
ADRA1A	GCACCGTGGAGGTGAGCAGG	ADRA1A_GCACCGTGGAGGTGAGCAGG_23545.7_DTKP
ADRA1A	GCAACATCTGGGCGGCAG	ADRA1A_GCAACATCTGGGCGGCAG_23546.8_DTKP
ADRA1A	GGACCCCTGTTCGGCTGG	ADRA1A_GGACCCCTGTTCGGCTGG_23547.9_DTKP
ADRA1A	GAACTCTTGGCTGGAGCAT	ADRA1A_GAACTCTTGGCTGGAGCAT_23548.1_DTKP
ADRA1B	GAATCCCGACCTGGACAC	ADRA1B_GAATCCCGACCTGGACAC_146172.1_DTKP
ADRA1B	GACAATGAAGTAGTTGGT	ADRA1B_GACAATGAAGTAGTTGGT_146173.2_DTKP
ADRA1B	GGTTGGGGCCAGTGAAGT	ADRA1B_GGTTGGGGCCAGTGAAGT_146174.3_DTKP
ADRA1B	GTAGCCGAGCACCTCTA	ADRA1B_GTAGCCGAGCACCTCTA_146175.4_DTKP
ADRA1B	GACTAGGATGTTGCCCACGA	ADRA1B_GACTAGGATGTTGCCCACGA_146176.5_DTKP
ADRA1B	GGACTCGCTGGACGACAG	ADRA1B_GGACTCGCTGGACGACAG_146177.6_DTKP
ADRA1B	GCCCCCCGACGCCGTGTTCA	ADRA1B_GCCCCCCGACGCCGTGTTCA_146178.7_DTKP
ADRA1B	GCGCGCTTGAACTCCTTGC	ADRA1B_GCGCGCTTGAACTCCTTGC_146179.8_DTKP
ADRA1B	GGCGCACAGCTCGACTGG	ADRA1B_GGCGCACAGCTCGACTGG_146180.9_DTKP
ADRA1B	GCCAGCGGACCCTGCCCT	ADRA1B_GCCAGCGGACCCTGCCCT_146181.1_DTKP
ADRA1D	GTTTCGAGGGACCCCGCC	ADRA1D_GTTTCGAGGGACCCCGCC_169333.1_DTKP
ADRA1D	GGCAGCGGCGAGGACAAC	ADRA1D_GGCAGCGGCGAGGACAAC_169334.2_DTKP
ADRA1D	GGTTCACGATGAAATAGT	ADRA1D_GGTTCACGATGAAATAGT_169335.3_DTKP
ADRA1D	GCGCCTTCTGCGACGTAT	ADRA1D_GCGCCTTCTGCGACGTAT_169336.4_DTKP
ADRA1D	GGGCGGCGACGTGAATGGCA	ADRA1D_GGGCGGCGACGTGAATGGCA_169337.5_DTKP
ADRA1D	GCAGCTGAAGCCATCGGA	ADRA1D_GCAGCTGAAGCCATCGGA_169338.6_DTKP
ADRA1D	GAACTCGGGGCGCAGTCC	ADRA1D_GAACTCGGGGCGCAGTCC_169339.7_DTKP
ADRA1D	GCGCCTTCCGCGAGTGG	ADRA1D_GCGCCTTCCGCGAGTGG_169340.8_DTKP
ADRA1D	GTCGCACAAGATCCGCGC	ADRA1D_GTCGCACAAGATCCGCGC_169341.9_DTKP
ADRA1D	GGCGCGCTTGAACTCGCGGC	ADRA1D_GGCGCGCTTGAACTCGCGGC_169342.1_DTKP
ADRA2A	GCTCGCGTTGCCCGCGTC	ADRA2A_GCTCGCGTTGCCCGCGTC_19955.1_DTKP
ADRA2A	GTTCCGCCAGGAGCAGCCGT	ADRA2A_GTTCCGCCAGGAGCAGCCGT_19956.2_DTKP
ADRA2A	GCTGGCCAACGAGGTCAT	ADRA2A_GCTGGCCAACGAGGTCAT_19957.3_DTKP
ADRA2A	GACGCTGACGCTGGTGTGCC	ADRA2A_GACGCTGACGCTGGTGTGCC_19958.4_DTKP
ADRA2A	GCAGGGAGTAAGGGGTGGCC	ADRA2A_GCAGGGAGTAAGGGGTGGCC_19959.5_DTKP
ADRA2A	GACGAGCACGTTGCCGAACA	ADRA2A_GACGAGCACGTTGCCGAACA_19960.6_DTKP
ADRA2A	GCTACTGGTCCATCACAC	ADRA2A_GCTACTGGTCCATCACAC_19961.7_DTKP
ADRA2A	GAGCGCGCGGCTCGTGAACA	ADRA2A_GAGCGCGCGGCTCGTGAACA_19962.8_DTKP
ADRA2A	GATGGCCTTGATGCGGCG	ADRA2A_GATGGCCTTGATGCGGCG_19963.9_DTKP
ADRA2A	GTCATCTCGTCGTGCAT	ADRA2A_GTCATCTCGTCGTGCAT_19964.1_DTKP
ADRA2B	GTGGCCTGCACGGAGTAG	ADRA2B_GTGGCCTGCACGGAGTAG_123105.1_DTKP
ADRA2B	GGTACTTCCGGCGCACG	ADRA2B_GGTACTTCCGGCGCACG_123106.2_DTKP
ADRA2B	GTAGCCCAGCAGCTCGT	ADRA2B_GTAGCCCAGCAGCTCGT_123107.3_DTKP
ADRA2B	GACCAGAGCGTTGCCGAAGA	ADRA2B_GACCAGAGCGTTGCCGAAGA_123108.4_DTKP
ADRA2B	GCGGCTGGTCAACACAGCC	ADRA2B_GCGGCTGGTCAACACAGCC_123109.5_DTKP
ADRA2B	GTGGCCACCAGGATGTCGG	ADRA2B_GTGGCCACCAGGATGTCGG_123110.6_DTKP
ADRA2B	GGCCAGCGACACCAGGAAC	ADRA2B_GGCCAGCGACACCAGGAAC_123111.7_DTKP
ADRA2B	GCCGCCCCTCATCTACAA	ADRA2B_GCCGCCCCTCATCTACAA_123112.8_DTKP
ADRA2B	GCACAGGTGCACGATGGACG	ADRA2B_GCACAGGTGCACGATGGACG_123113.9_DTKP
ADRA2B	GATCCGATGCTGGAGGCC	ADRA2B_GATCCGATGCTGGAGGCC_123114.1_DTKP
ADRA2C	GCCCGCGCCGCTCGCATT	ADRA2C_GCCCGCGCCGCTCGCATT_159744.1_DTKP
ADRA2C	GCGCGGCCAGTACTCGGC	ADRA2C_GCGCGGCCAGTACTCGGC_159745.2_DTKP
ADRA2C	GCGCCCGGCTGGTCAGCA	ADRA2C_GCGCCCGGCTGGTCAGCA_159746.3_DTKP
ADRA2C	GGCGGGGTTGCCAATGCCTC	ADRA2C_GGCGGGGTTGCCAATGCCTC_159747.4_DTKP
ADRA2C	GACGATGAGGAAGCCCACCA	ADRA2C_GACGATGAGGAAGCCCACCA_159748.5_DTKP
ADRA2C	GCCTGGACCGCTACTGGT	ADRA2C_GCCTGGACCGCTACTGGT_159749.6_DTKP
ADRA2C	GCGTCAAGGCCACCATCG	ADRA2C_GCGTCAAGGCCACCATCG_159750.7_DTKP
ADRA2C	GTTGGCCAACGAGCTCA	ADRA2C_GTTGGCCAACGAGCTCA_159751.8_DTKP
ADRA2C	GCGCCACAGAACCTCTTCC	ADRA2C_GCGCCACAGAACCTCTTCC_159752.9_DTKP
ADRA2C	GACATCCTGGTGGCCACGC	ADRA2C_GACATCCTGGTGGCCACGC_159753.1_DTKP
ADRB1	GGGGCTTTCGCTGGCGGG	ADRB1_GGGGCTTTCGCTGGCGGG_7344.1_DTKP
ADRB1	GCCGCGGCGTCTTGGCGA	ADRB1_GCCGCGGCGTCTTGGCGA_7345.2_DTKP
ADRB1	GACGACAGGTTACCGGGCT	ADRB1_GACGACAGGTTACCGGGCT_7346.3_DTKP
ADRB1	GCAGTGGACAGCGGGCAT	ADRB1_GCAGTGGACAGCGGGCAT_7347.4_DTKP
ADRB1	GCGGCCCCACACCACGA	ADRB1_GCGGCCCCACACCACGA_7348.5_DTKP
ADRB1	GCGAGCTGTGGACCTCAG	ADRB1_GCGAGCTGTGGACCTCAG_7349.6_DTKP
ADRB1	GCTCATCGTGCTGCTCATCG	ADRB1_GCTCATCGTGCTGCTCATCG_7350.7_DTKP
ADRB1	GACCAGGTCGGCGCTGGCCA	ADRB1_GACCAGGTCGGCGCTGGCCA_7351.8_DTKP
ADRB1	GCAGGCTCTGGTAGCGGA	ADRB1_GCAGGCTCTGGTAGCGGA_7352.9_DTKP
ADRB1	GCCCGCCACCAGTGCATG	ADRB1_GCCCGCCACCAGTGCATG_7353.1_DTKP
ADRB2	GCACATTGCCAAACACGA	ADRB2_GCACATTGCCAAACACGA_204081.1_DTKP
ADRB2	GGCGCATGGCTTCCATT	ADRB2_GGCGCATGGCTTCCATT_204082.2_DTKP
ADRB2	GACGCTCGAACTTGGCAA	ADRB2_GACGCTCGAACTTGGCAA_204083.3_DTKP
ADRB2	GAAGGCGCTGCCGTTCCC	ADRB2_GAAGGCGCTGCCGTTCCC_204084.4_DTKP
ADRB2	GAATATGGGCGGCCCCAA	ADRB2_GAATATGGGCGGCCCCAA_204085.5_DTKP
ADRB2	GTGAAGTGATGAAGTAGT	ADRB2_GTGAAGTGATGAAGTAGT_204086.6_DTKP
ADRB2	GCCTGTGCTGATCTGGTCAT	ADRB2_GCCTGTGCTGATCTGGTCAT_204087.7_DTKP
ADRB2	GATGGTGTGGATTGTGTC	ADRB2_GATGGTGTGGATTGTGTC_204088.8_DTKP
ADRB2	GGTACCAGTGCATCTGAA	ADRB2_GGTACCAGTGCATCTGAA_204089.9_DTKP
ADRB2	GCAACTTCTGGTGCGAGTTT	ADRB2_GCAACTTCTGGTGCGAGTTT_204090.1_DTKP
ADRB3	GCGAAGTCACGAACACGT	ADRB3_GCGAAGTCACGAACACGT_133413.1_DTKP
ADRB3	GCAGGTTGCCTCCCACGG	ADRB3_GCAGGTTGCCTCCCACGG_133414.2_DTKP
ADRB3	GAGCTGTTCTCGTGAGGCCA	ADRB3_GAGCTGTTCTCGTGAGGCCA_133415.3_DTKP
ADRB3	GGCTAGGGCCGCCTCCCA	ADRB3_GGCTAGGGCCGCCTCCCA_133416.4_DTKP
ADRB3	GACTGGCCACTGGCCGTT	ADRB3_GACTGGCCACTGGCCGTT_133417.5_DTKP
ADRB3	GCGAGCTGTGGACCTCGG	ADRB3_GCGAGCTGTGGACCTCGG_133418.6_DTKP
ADRB3	GTGCGCCGTAACGCAGC	ADRB3_GTGCGCCGTAACGCAGC_133419.7_DTKP
ADRB3	GAGTCTCGGAGTCCAGGCGA	ADRB3_GAGTCTCGGAGTCCAGGCGA_133420.8_DTKP
ADRB3	GGCCGCAGCCGACCTGGTGA	ADRB3_GGCCGCAGCCGACCTGGTGA_133421.9_DTKP
ADRB3	GAGCCAGTGGTGGCGCGT	ADRB3_GAGCCAGTGGTGGCGCGT_133422.1_DTKP
ADRBK1	GAAGTACCTGGAGGACCG	ADRBK1_GAAGTACCTGGAGGACCG_51699.1_DTKP
ADRBK1	GGCCGACGTGAGCTACCTGA	ADRBK1_GGCCGACGTGAGCTACCTGA_51700.2_DTKP
ADRBK1	GGAGAAGAGCAAGGCCACGC	ADRBK1_GGAGAAGAGCAAGGCCACGC_51701.3_DTKP
ADRBK1	GATCTTCTTGCTGGCGCGCG	ADRBK1_GATCTTCTTGCTGGCGCGCG_51702.4_DTKP
ADRBK1	GGAACACGTCCCCTCGG	ADRBK1_GGAACACGTCCCCTCGG_51703.5_DTKP
ADRBK1	GGTGGTTCAGGCAGAAGTCT	ADRBK1_GGTGGTTCAGGCAGAAGTCT_51704.6_DTKP
ADRBK1	GCCCTTGGTGGAATTCTATG	ADRBK1_GCCCTTGGTGGAATTCTATG_51705.7_DTKP
ADRBK1	GAAGTACGAGAAGCTGGAGA	ADRBK1_GAAGTACGAGAAGCTGGAGA_51706.8_DTKP
ADRBK1	GTCGAAGATCTCCCGGCTGC	ADRBK1_GTCGAAGATCTCCCGGCTGC_51707.9_DTKP
ADRBK1	GCGTGCATCGCATCATT	ADRBK1_GCGTGCATCGCATCATT_51708.1_DTKP
ADRBK2	GCAAGAGGATCGTCCTGC	ADRBK2_GCAAGAGGATCGTCCTGC_56041.1_DTKP
ADRBK2	GGTACTTCTGCATCACACTC	ADRBK2_GGTACTTCTGCATCACACTC_56042.2_DTKP
ADRBK2	GATTGAAAATCTTGTCAA	ADRBK2_GATTGAAAATCTTGTCAA_56043.3_DTKP
ADRBK2	GTCGACTTCTGCAAAGG	ADRBK2_GTCGACTTCTGCAAAGG_56044.4_DTKP
ADRBK2	GAAAAATGTCACCTCGA	ADRBK2_GAAAAATGTCACCTCGA_56045.5_DTKP
ADRBK2	GAAGTTCCTTCATGATGT	ADRBK2_GAAGTTCCTTCATGATGT_56046.6_DTKP
ADRBK2	GGGGAAGTTTATGGTTGC	ADRBK2_GGGGAAGTTTATGGTTGC_56047.7_DTKP
ADRBK2	GCACACTGAACTCATTCA	ADRBK2_GCACACTGAACTCATTCA_56048.8_DTKP
ADRBK2	GTTGTCTCTTGTCAGCAC	ADRBK2_GTTGTCTCTTGTCAGCAC_56049.9_DTKP
ADRBK2	GAAATGCTTAGATAAGAAG	ADRBK2_GAAATGCTTAGATAAGAAG_56050.1_DTKP
ADSSL1	GGTGTTGATGATGCCGCT	ADSSL1_GGTGTTGATGATGCCGCT_92533.1_DTKP
ADSSL1	GGGCAACAACGCCGGCCACA	ADSSL1_GGGCAACAACGCCGGCCACA_92534.2_DTKP
ADSSL1	GCTTGACGCCGCCTGCGC	ADSSL1_GCTTGACGCCGCCTGCGC_92535.3_DTKP
ADSSL1	GGGGACGAGCTGAGGGTC	ADSSL1_GGGGACGAGCTGAGGGTC_92536.4_DTKP
ADSSL1	GGCTGTCGACGGACTTC	ADSSL1_GGCTGTCGACGGACTTC_92537.5_DTKP
ADSSL1	GCTGTGGGGTGGCAACCCAG	ADSSL1_GCTGTGGGGTGGCAACCCAG_92538.6_DTKP
ADSSL1	GAGTATGAAACGCTGCCT	ADSSL1_GAGTATGAAACGCTGCCT_92539.7_DTKP
ADSSL1	GGGGTGGTCATCCACTTGCC	ADSSL1_GGGGTGGTCATCCACTTGCC_92540.8_DTKP
ADSSL1	GAGACTCCTTGGAGGCAGCC	ADSSL1_GAGACTCCTTGGAGGCAGCC_92541.9_DTKP
ADSSL1	GGACCCGAGCCTCCAACGAC	ADSSL1_GGACCCGAGCCTCCAACGAC_92542.1_DTKP
AFG3L2	GGGCGAGCAGCCCTGCCTC	AFG3L2_GGGCGAGCAGCCCTGCCTC_82936.1_DTKP
AFG3L2	GGACTGCTCTGTTCTGGGG	AFG3L2_GGACTGCTCTGTTCTGGGG_82937.2_DTKP
AFG3L2	GGCGATGATGAGCACCGT	AFG3L2_GGCGATGATGAGCACCGT_82938.3_DTKP
AFG3L2	GACATTCCATGGGACGACA	AFG3L2_GACATTCCATGGGACGACA_82939.4_DTKP
AFG3L2	GGGCGGACTCTTCAGTGT	AFG3L2_GGGCGGACTCTTCAGTGT_82940.5_DTKP
AFG3L2	GCTTGAGTTGTAACAAAT	AFG3L2_GCTTGAGTTGTAACAAAT_82941.6_DTKP
AFG3L2	GATCCGGGAGAGAAATCACT	AFG3L2_GATCCGGGAGAGAAATCACT_82942.7_DTKP
AFG3L2	GTTTGCGGCTGTGGGGCC	AFG3L2_GTTTGCGGCTGTGGGGCC_82943.8_DTKP
AFG3L2	GTCAATAACTATCTTTCAAA	AFG3L2_GTCAATAACTATCTTTCAAA_82944.9_DTKP
AFG3L2	GCAGCTCCTCGTGCCTGG	AFG3L2_GCAGCTCCTCGTGCCTGG_82945.1_DTKP
AGTR1	GCTTTGGGACAATCATCT	AGTR1_GCTTTGGGACAATCATCT_131709.1_DTKP
AGTR1	GATGATACTGTATAAAGT	AGTR1_GATGATACTGTATAAAGT_131710.2_DTKP
AGTR1	GGAATACCGCTGGCCCTT	AGTR1_GGAATACCGCTGGCCCTT_131711.3_DTKP
AGTR1	GGGAATATTTGGAAACAGCT	AGTR1_GGGAATATTTGGAAACAGCT_131712.4_DTKP
AGTR1	GCATTGTGCGTCGAAGGC	AGTR1_GCATTGTGCGTCGAAGGC_131713.5_DTKP
AGTR1	GCAGCCAAATGATGATGC	AGTR1_GCAGCCAAATGATGATGC_131714.6_DTKP
AGTR1	GTACAGGTTGAAACTGACGC	AGTR1_GTACAGGTTGAAACTGACGC_131715.7_DTKP
AGTR1	GGATTATAGCTGGCAAAC	AGTR1_GGATTATAGCTGGCAAAC_131716.8_DTKP
AGTR1	GGCCCAGCCCTATCGGGA	AGTR1_GGCCCAGCCCTATCGGGA_131717.9_DTKP
AGTR1	GTTATACTCTTATTTGGA	AGTR1_GTTATACTCTTATTTGGA_131718.1_DTKP
AGTR2	GCATCTAAATGCTTATCTGA	AGTR2_GCATCTAAATGCTTATCTGA_136871.1_DTKP
AGTR2	GCTAGTAGTGGCAAGGG	AGTR2_GCTAGTAGTGGCAAGGG_136872.2_DTKP
AGTR2	GTCAAAAGGGTCCTAAAA	AGTR2_GTCAAAAGGGTCCTAAAA_136873.3_DTKP
AGTR2	GGAGTAAATCAGCCACAGCG	AGTR2_GGAGTAAATCAGCCACAGCG_136874.4_DTKP
AGTR2	GAATAATAGGTTGCCCATAG	AGTR2_GAATAATAGGTTGCCCATAG_136875.5_DTKP
AGTR2	GTACCTATCAACACTCATGC	AGTR2_GTACCTATCAACACTCATGC_136876.6_DTKP
AGTR2	GTTCCCCTTGTTTGGTGTA	AGTR2_GTTCCCCTTGTTTGGTGTA_136877.7_DTKP
AGTR2	GTTGGCAATGAGGACAAAC	AGTR2_GTTGGCAATGAGGACAAAC_136878.8_DTKP
AGTR2	GTCTCAAAGAAGAAATCCC	AGTR2_GTCTCAAAGAAGAAATCCC_136879.9_DTKP
AGTR2	GTCAGAACCATTGAATACTT	AGTR2_GTCAGAACCATTGAATACTT_136880.1_DTKP
AGXT	GGTACATATCCTTGCTCA	AGXT_GGTACATATCCTTGCTCA_55168.1_DTKP
AGXT	GGTCACCAGCAGCTTGTGAG	AGXT_GGTCACCAGCAGCTTGTGAG_55169.2_DTKP
AGXT	GCCATGATGCGAGGAGGC	AGXT_GCCATGATGCGAGGAGGC_55170.3_DTKP
AGXT	GGCTTGAGCAGGGCCTTGGG	AGXT_GGCTTGAGCAGGGCCTTGGG_55171.4_DTKP
AGXT	GCCCCAGCAGGAGCTGGTTG	AGXT_GCCCCAGCAGGAGCTGGTTG_55172.5_DTKP
AGXT	GAGATGACCAGTGTGAGT	AGXT_GAGATGACCAGTGTGAGT_55173.6_DTKP
AGXT	GAGTGCACCCGATGACCA	AGXT_GAGTGCACCCGATGACCA_55174.7_DTKP
AGXT	GCGCTCCCCGATGTCCA	AGXT_GCGCTCCCCGATGTCCA_55175.8_DTKP
AGXT	GCTGCCCCCAAATGCCAT	AGXT_GCTGCCCCCAAATGCCAT_55176.9_DTKP
AGXT	GGCTCCAGCACATTGACC	AGXT_GGCTCCAGCACATTGACC_55177.1_DTKP
AGXT2	GCGGAAGTGACCAGGCACAA	AGXT2_GCGGAAGTGACCAGGCACAA_37524.1_DTKP
AGXT2	GGACACGGTTGTAGCCAA	AGXT2_GGACACGGTTGTAGCCAA_37525.2_DTKP
AGXT2	GAGCTTGGTTACTGATGTCC	AGXT2_GAGCTTGGTTACTGATGTCC_37526.3_DTKP
AGXT2	GAAGTCACATGGAGGCATTC	AGXT2_GAAGTCACATGGAGGCATTC_37527.4_DTKP
AGXT2	GGAGAAAGATGTTCCTTG	AGXT2_GGAGAAAGATGTTCCTTG_37528.5_DTKP
AGXT2	GAAACCCCTGCTGCTCCACC	AGXT2_GAAACCCCTGCTGCTCCACC_37529.6_DTKP
AGXT2	GGTGCTTGTATGCCACAGG	AGXT2_GGTGCTTGTATGCCACAGG_37530.7_DTKP
AGXT2	GCAGTGGCACAAAAGCAGCT	AGXT2_GCAGTGGCACAAAAGCAGCT_37531.8_DTKP
AGXT2	GGGATTGTTACTGTCAGTGT	AGXT2_GGGATTGTTACTGTCAGTGT_37532.9_DTKP
AGXT2	GGAACTCCCTGGTGGGAC	AGXT2_GGAACTCCCTGGTGGGAC_37533.1_DTKP
AHCY	GAAGGGCGCCCGCATCGC	AHCY_GAAGGGCGCCCGCATCGC_36916.1_DTKP
AHCY	GCTCCCGCATACGCATC	AHCY_GCTCCCGCATACGCATC_36917.2_DTKP
AHCY	GAGACCCTCGTCACCCT	AHCY_GAGACCCTCGTCACCCT_36918.3_DTKP
AHCY	GTATGCCTGGAAGGGCGAAA	AHCY_GTATGCCTGGAAGGGCGAAA_36919.4_DTKP
AHCY	GCCGCCGCATGGTCCTGGG	AHCY_GCCGCCGCATGGTCCTGGG_36920.5_DTKP
AHCY	GGGCCCGTCCTTGAAGTACA	AHCY_GGGCCCGTCCTTGAAGTACA_36921.6_DTKP
AHCY	GACAACCTCTATGGCTGC	AHCY_GACAACCTCTATGGCTGC_36922.7_DTKP
AHCY	GAAGCTGCGGGTACTTGGTG	AHCY_GAAGCTGCGGGTACTTGGTG_36923.8_DTKP
AHCY	GAGGTTGTGGACCCCAGTCG	AHCY_GAGGTTGTGGACCCCAGTCG_36924.9_DTKP
AHCY	GATGGCCAATGGGATCCTCA	AHCY_GATGGCCAATGGGATCCTCA_36925.1_DTKP
AK1	GAAAACCAAGATCATCTTTG	AK1_GAAAACCAAGATCATCTTTG_64128.1_DTKP
AK1	GCGGGTAGCCATCAATC	AK1_GCGGGTAGCCATCAATC_64129.2_DTKP
AK1	GCACGATCTTCTCACACT	AK1_GCACGATCTTCTCACACT_64130.3_DTKP
AK1	GACAGTGTTGGACATGCTCC	AK1_GACAGTGTTGGACATGCTCC_64131.4_DTKP
AK1	GAGCTGACCTCGGACCGC	AK1_GAGCTGACCTCGGACCGC_64132.5_DTKP
AK1	GTCGGAAATCATGGAGAA	AK1_GTCGGAAATCATGGAGAA_64133.6_DTKP
AK1	GTCGTCCACACGCCCGC	AK1_GTCGTCCACACGCCCGC_64134.7_DTKP
AK1	GCCCACACTGCTGCTGTATG	AK1_GCCCACACTGCTGCTGTATG_64135.8_DTKP
AK1	GGCGGAGGGACAGACACCGC	AK1_GGCGGAGGGACAGACACCGC_64136.9_DTKP
AK1	GCCTTCTATGAGAAACG	AK1_GCCTTCTATGAGAAACG_64137.1_DTKP
AK2	GAGTATCCTAAAGGCATC	AK2_GAGTATCCTAAAGGCATC_179245.1_DTKP
AK2	GGCCTCCCGGGGCCGGTAAA	AK2_GGCCTCCCGGGGCCGGTAAA_179246.2_DTKP
AK2	GCTGATTCACCCCAAGAG	AK2_GCTGATTCACCCCAAGAG_179247.3_DTKP
AK2	GTCCCTTTACCGGCCCCGGG	AK2_GTCCCTTTACCGGCCCCGGG_179248.4_DTKP
AK2	GACGGATCAAGGGTTCCC	AK2_GACGGATCAAGGGTTCCC_179249.5_DTKP
AK2	GGGTCCCTTTACCGGCCCC	AK2_GGGTCCCTTTACCGGCCCC_179250.6_DTKP
AK2	GAGTGTGGTAGGCTTGCAGG	AK2_GAGTGTGGTAGGCTTGCAGG_179251.7_DTKP
AK2	GGCATCCGGGCCGTGCTGCT	AK2_GGCATCCGGGCCGTGCTGCT_179252.8_DTKP
AK2	GGTCTGGGATGCATCGATGG	AK2_GGTCTGGGATGCATCGATGG_179253.9_DTKP
AK2	GGAGAAACTGAAGTTTGAA	AK2_GGAGAAACTGAAGTTTGAA_179254.1_DTKP
AK3	GCTGCGAGCGGTGATCAT	AK3_GCTGCGAGCGGTGATCAT_126762.1_DTKP
AK3	GTAGTGATGCGCGACGACA	AK3_GTAGTGATGCGCGACGACA_126763.2_DTKP
AK3	GCTGAAGCACCTCTCCAGCG	AK3_GCTGAAGCACCTCTCCAGCG_126764.3_DTKP
AK3	GTTATAGACTCGGCCACTGG	AK3_GTTATAGACTCGGCCACTGG_126765.4_DTKP
AK3	GATCTGATAAGCTCTATCTA	AK3_GATCTGATAAGCTCTATCTA_126766.5_DTKP
AK3	GAATGAGAGGCTCCCCAGTC	AK3_GAATGAGAGGCTCCCCAGTC_126767.6_DTKP
AK3	GATGATGTCATGACTCGGC	AK3_GATGATGTCATGACTCGGC_126768.7_DTKP
AK3	GACCAAACAAAGCCAGTCC	AK3_GACCAAACAAAGCCAGTCC_126769.8_DTKP
AK3	GATGAATCCAGCGAGCAGTA	AK3_GATGAATCCAGCGAGCAGTA_126770.9_DTKP
AK3	GGAGTAACTGAAGCTTTC	AK3_GGAGTAACTGAAGCTTTC_126771.1_DTKP
AK4	GATGTCCGAGTTGGAGAAC	AK4_GATGTCCGAGTTGGAGAAC_126332.1_DTKP
AK4	GGTGAACCGTTAGTCCAGC	AK4_GGTGAACCGTTAGTCCAGC_126333.2_DTKP
AK4	GCCACGCCTGTTCTCCAACT	AK4_GCCACGCCTGTTCTCCAACT_126334.3_DTKP
AK4	GAACAGGCGTGGCCAGCAC	AK4_GAACAGGCGTGGCCAGCAC_126335.4_DTKP
AK4	GAGTTGGAGAACAGGCG	AK4_GAGTTGGAGAACAGGCG_126336.5_DTKP
AK4	GAACCGTTAGTCCAGCAGG	AK4_GAACCGTTAGTCCAGCAGG_126337.6_DTKP
AK4	GGGCGATCCTCTGGCACA	AK4_GGGCGATCCTCTGGCACA_126338.7_DTKP
AK4	GCTAAGACAGTACAAAGACG	AK4_GCTAAGACAGTACAAAGACG_126339.8_DTKP
AK4	GTCTCCGTTCCGGAAAAT	AK4_GTCTCCGTTCCGGAAAAT_126340.9_DTKP
AK4	GAGAAAAGTGTGTAAACGT	AK4_GAGAAAAGTGTGTAAACGT_126341.1_DTKP
AK5	GTATTCTACTGGATCTTC	AK5_GTATTCTACTGGATCTTC_9559.1_DTKP
AK5	GGAACTGGGTGGCTGTGACA	AK5_GGAACTGGGTGGCTGTGACA_9560.2_DTKP
AK5	GTGACTGTCCTCCATTTAG	AK5_GTGACTGTCCTCCATTTAG_9561.3_DTKP
AK5	GCCGGTCATACCGCCGATA	AK5_GCCGGTCATACCGCCGATA_9562.4_DTKP
AK5	GAGATCCGTGTCACTTTCTA	AK5_GAGATCCGTGTCACTTTCTA_9563.5_DTKP
AK5	GATACTCCTTGGCATCGT	AK5_GATACTCCTTGGCATCGT_9564.6_DTKP
AK5	GAGTTGATTGAGGAGTATG	AK5_GAGTTGATTGAGGAGTATG_9565.7_DTKP
AK5	GCTGAGGGATTTCCCTCC	AK5_GCTGAGGGATTTCCCTCC_9566.8_DTKP
AK5	GATAATTACAACTGGAGAAT	AK5_GATAATTACAACTGGAGAAT_9567.9_DTKP
AK5	GAGTACCCTTTCCACTTCC	AK5_GAGTACCCTTTCCACTTCC_9568.1_DTKP
AK7	GGTTTATAAACACCCTCT	AK7_GGTTTATAAACACCCTCT_69695.1_DTKP
AK7	GAGGAAACTGCTGCTCTCA	AK7_GAGGAAACTGCTGCTCTCA_69696.2_DTKP
AK7	GCCCGCGGCCTGACTTTG	AK7_GCCCGCGGCCTGACTTTG_69697.3_DTKP
AK7	GAAAATAAGTCAGCTATGC	AK7_GAAAATAAGTCAGCTATGC_69698.4_DTKP
AK7	GTTAAACCATAATTTCG	AK7_GTTAAACCATAATTTCG_69699.5_DTKP
AK7	GCCTTCCTTCACTTTGGTTG	AK7_GCCTTCCTTCACTTTGGTTG_69700.6_DTKP
AK7	GAAGAAATTACAGAGGAAG	AK7_GAAGAAATTACAGAGGAAG_69701.7_DTKP
AK7	GGGCGCGCTCCAAAGCCC	AK7_GGGCGCGCTCCAAAGCCC_69702.8_DTKP
AK7	GACCTTCTCATGCGCCTGC	AK7_GACCTTCTCATGCGCCTGC_69703.9_DTKP
AK7	GCCAAAAACTGGTAATGC	AK7_GCCAAAAACTGGTAATGC_69704.1_DTKP
AK8	GATACGGTGCGGGGCGATAG	AK8_GATACGGTGCGGGGCGATAG_101067.1_DTKP
AK8	GGCTTCGGTGGCCGTAT	AK8_GGCTTCGGTGGCCGTAT_101068.2_DTKP
AK8	GAGATGCCCCAGTACGGGG	AK8_GAGATGCCCCAGTACGGGG_101069.3_DTKP
AK8	GAAGGGGATGGGATCTTC	AK8_GAAGGGGATGGGATCTTC_101070.4_DTKP
AK8	GGACCTAATATTACAATCCT	AK8_GGACCTAATATTACAATCCT_101071.5_DTKP
AK8	GAACAGCAGTCTCCTCACCC	AK8_GAACAGCAGTCTCCTCACCC_101072.6_DTKP
AK8	GAGAATCGACCCTCAAAC	AK8_GAGAATCGACCCTCAAAC_101073.7_DTKP
AK8	GGCACCATGAGACGGTTC	AK8_GGCACCATGAGACGGTTC_101074.8_DTKP
AK8	GCTGGACGAGCAGCGCGCT	AK8_GCTGGACGAGCAGCGCGCT_101075.9_DTKP
AK8	GAGCCTGCTCACGCGTCTCA	AK8_GAGCCTGCTCACGCGTCTCA_101076.1_DTKP
AKAP1	GGGGAAGAGCGAACGGAAC	AKAP1_GGGGAAGAGCGAACGGAAC_27195.1_DTKP
AKAP1	GCAGCCATGATGAGCAGC	AKAP1_GCAGCCATGATGAGCAGC_27196.2_DTKP
AKAP1	GAGGGCTGACCCTGCCATCA	AKAP1_GAGGGCTGACCCTGCCATCA_27197.3_DTKP
AKAP1	GGAGGCTCTGTGACACTGGG	AKAP1_GGAGGCTCTGTGACACTGGG_27198.4_DTKP
AKAP1	GAGATGACAGTACAAAGC	AKAP1_GAGATGACAGTACAAAGC_27199.5_DTKP
AKAP1	GGAACAGCATGGATTCCG	AKAP1_GGAACAGCATGGATTCCG_27200.6_DTKP
AKAP1	GATGAGGTCGACCTTCTT	AKAP1_GATGAGGTCGACCTTCTT_27201.7_DTKP
AKAP1	GGGTTGAAATGTAGATCT	AKAP1_GGGTTGAAATGTAGATCT_27202.8_DTKP
AKAP1	GCGCAGCGCGTGGAAGGT	AKAP1_GCGCAGCGCGTGGAAGGT_27203.9_DTKP
AKAP1	GCTTCCAAAATGCCCAGGC	AKAP1_GCTTCCAAAATGCCCAGGC_27204.1_DTKP
AKAP10	GCACCCTCCGTCCCGACC	AKAP10_GCACCCTCCGTCCCGACC_65146.1_DTKP
AKAP10	GCCATGTCCTTCTTCCGG	AKAP10_GCCATGTCCTTCTTCCGG_65147.2_DTKP
AKAP10	GCATTGATTGCAACATGACT	AKAP10_GCATTGATTGCAACATGACT_65148.3_DTKP
AKAP10	GGCTGTCCTGCTACTTGAAA	AKAP10_GGCTGTCCTGCTACTTGAAA_65149.4_DTKP
AKAP10	GGGTGAGACTCATCAGGA	AKAP10_GGGTGAGACTCATCAGGA_65150.5_DTKP
AKAP10	GGAGCATTTGGTGAAATTT	AKAP10_GGAGCATTTGGTGAAATTT_65151.6_DTKP
AKAP10	GGTCTTAGAAAGGCTTGATT	AKAP10_GGTCTTAGAAAGGCTTGATT_65152.7_DTKP
AKAP10	GGGCACTGTCACATTCCT	AKAP10_GGGCACTGTCACATTCCT_65153.8_DTKP
AKAP10	GCTCTGGCCATTTCAAGA	AKAP10_GCTCTGGCCATTTCAAGA_65154.9_DTKP
AKAP10	GATTCTCTTGATAAGAGAT	AKAP10_GATTCTCTTGATAAGAGAT_65155.1_DTKP
AKAP11	GATGACCAGTAACCGTCT	AKAP11_GATGACCAGTAACCGTCT_180120.1_DTKP
AKAP11	GACCTATAGAAACTCCTT	AKAP11_GACCTATAGAAACTCCTT_180121.2_DTKP
AKAP11	GGTAGTTCTTTATGTCCC	AKAP11_GGTAGTTCTTTATGTCCC_180122.3_DTKP
AKAP11	GTCTTTATTGCAGAGTCAGA	AKAP11_GTCTTTATTGCAGAGTCAGA_180123.4_DTKP
AKAP11	GGATCACTGCTTATATCTAA	AKAP11_GGATCACTGCTTATATCTAA_180124.5_DTKP
AKAP11	GCGATGACTTCCCTATGA	AKAP11_GCGATGACTTCCCTATGA_180125.6_DTKP
AKAP11	GGAGATTCTGGTTTACG	AKAP11_GGAGATTCTGGTTTACG_180126.7_DTKP
AKAP11	GTAAATATGCTACTGGTATA	AKAP11_GTAAATATGCTACTGGTATA_180127.8_DTKP
AKAP11	GGAGTGAATTCAGAATATC	AKAP11_GGAGTGAATTCAGAATATC_180128.9_DTKP
AKAP11	GTCTGTGTCATCCATAG	AKAP11_GTCTGTGTCATCCATAG_180129.1_DTKP
AKAP12	GAGACTCCGATAAAGAGA	AKAP12_GAGACTCCGATAAAGAGA_110667.1_DTKP
AKAP12	GTTTGGGTTCGCTTTCTT	AKAP12_GTTTGGGTTCGCTTTCTT_110668.2_DTKP
AKAP12	GTGGGTGGGCTTGCTCGG	AKAP12_GTGGGTGGGCTTGCTCGG_110669.3_DTKP
AKAP12	GCTTGGCCAGATTCGGCT	AKAP12_GCTTGGCCAGATTCGGCT_110670.4_DTKP
AKAP12	GTTTCAGGAAGCCGAAGG	AKAP12_GTTTCAGGAAGCCGAAGG_110671.5_DTKP
AKAP12	GCTCCGGGCTGCGCTGCT	AKAP12_GCTCCGGGCTGCGCTGCT_110672.6_DTKP
AKAP12	GGTGGTGTCTGGCGCCGCCT	AKAP12_GGTGGTGTCTGGCGCCGCCT_110673.7_DTKP
AKAP12	GGACCCCGCCATCGCTGCCT	AKAP12_GGACCCCGCCATCGCTGCCT_110674.8_DTKP
AKAP12	GCCGGCGTGGAGCTCCCCT	AKAP12_GCCGGCGTGGAGCTCCCCT_110675.9_DTKP
AKAP12	GGAATCTGTTCGATTATTTC	AKAP12_GGAATCTGTTCGATTATTTC_110676.1_DTKP
AKAP13	GCATCATACGCTTCATCC	AKAP13_GCATCATACGCTTCATCC_196620.1_DTKP
AKAP13	GCACCAACTTCTTATCAA	AKAP13_GCACCAACTTCTTATCAA_196621.2_DTKP
AKAP13	GCATCAATGTCTCTCGC	AKAP13_GCATCAATGTCTCTCGC_196622.3_DTKP
AKAP13	GTGATAGCCTCGCTCCA	AKAP13_GTGATAGCCTCGCTCCA_196623.4_DTKP
AKAP13	GTACTTGTACAGTGACGGA	AKAP13_GTACTTGTACAGTGACGGA_196624.5_DTKP
AKAP13	GATAAACTGCTCCAGGAGTC	AKAP13_GATAAACTGCTCCAGGAGTC_196625.6_DTKP
AKAP13	GAAGGTCAGTTCTGATACAT	AKAP13_GAAGGTCAGTTCTGATACAT_196626.7_DTKP
AKAP13	GTATGGAGACTGTTCTGTG	AKAP13_GTATGGAGACTGTTCTGTG_196627.8_DTKP
AKAP13	GAAGAAGAAAGTCGCTGA	AKAP13_GAAGAAGAAAGTCGCTGA_196628.9_DTKP
AKAP13	GGGCCTTCCCGTGTTTGTGG	AKAP13_GGGCCTTCCCGTGTTTGTGG_196629.1_DTKP
AKAP14	GTTCTTGTCTTGTGTATT	AKAP14_GTTCTTGTCTTGTGTATT_72442.1_DTKP
AKAP14	GACTCAAGTAGCTCTAGCTC	AKAP14_GACTCAAGTAGCTCTAGCTC_72443.2_DTKP
AKAP14	GCCAGAAAGCAATGGATG	AKAP14_GCCAGAAAGCAATGGATG_72444.3_DTKP
AKAP14	GACTCACGGTGAATTCACTG	AKAP14_GACTCACGGTGAATTCACTG_72445.4_DTKP
AKAP14	GACACGATTGAATAAGAA	AKAP14_GACACGATTGAATAAGAA_72446.5_DTKP
AKAP14	GTGTATTCGGCATTGTT	AKAP14_GTGTATTCGGCATTGTT_72447.6_DTKP
AKAP14	GGTTCGCTTTCGAGAAAAC	AKAP14_GGTTCGCTTTCGAGAAAAC_72448.7_DTKP
AKAP14	GGCGTAGAGTTTGTAGAG	AKAP14_GGCGTAGAGTTTGTAGAG_72449.8_DTKP
AKAP14	GACTCCATGAAACTATATT	AKAP14_GACTCCATGAAACTATATT_72450.9_DTKP
AKAP14	GAGATTCGTGCTACGGGT	AKAP14_GAGATTCGTGCTACGGGT_72451.1_DTKP
AKAP3	GACTGGTTACAAAGCCAAAA	AKAP3_GACTGGTTACAAAGCCAAAA_32423.1_DTKP
AKAP3	GAGACAACCAAGCCCAGGAC	AKAP3_GAGACAACCAAGCCCAGGAC_32424.2_DTKP
AKAP3	GATGTTCGGTTCAAACC	AKAP3_GATGTTCGGTTCAAACC_32425.3_DTKP
AKAP3	GAGCACTCTGACAGGATCCG	AKAP3_GAGCACTCTGACAGGATCCG_32426.4_DTKP
AKAP3	GCTGGCTCCGCAGAGACC	AKAP3_GCTGGCTCCGCAGAGACC_32427.5_DTKP
AKAP3	GGGCCCAACTTGGCAAC	AKAP3_GGGCCCAACTTGGCAAC_32428.6_DTKP
AKAP3	GGTGGGGAAACGTCCAACTC	AKAP3_GGTGGGGAAACGTCCAACTC_32429.7_DTKP
AKAP3	GGAATGCTGCCCCAGACA	AKAP3_GGAATGCTGCCCCAGACA_32430.8_DTKP
AKAP3	GCTATCTTACTGAGGCTTT	AKAP3_GCTATCTTACTGAGGCTTT_32431.9_DTKP
AKAP3	GAAGCCGTAAAGTCATC	AKAP3_GAAGCCGTAAAGTCATC_32432.1_DTKP
AKAP4	GACTGGTTACGCAGCCAC	AKAP4_GACTGGTTACGCAGCCAC_166111.1_DTKP
AKAP4	GGACAGCAAGATCAGGAC	AKAP4_GGACAGCAAGATCAGGAC_166112.2_DTKP
AKAP4	GTGCATGTTGGAAACCCA	AKAP4_GTGCATGTTGGAAACCCA_166113.3_DTKP
AKAP4	GCTGTCATTTCTAGACGT	AKAP4_GCTGTCATTTCTAGACGT_166114.4_DTKP
AKAP4	GCTGCTAGTTCCAGCTCAGA	AKAP4_GCTGCTAGTTCCAGCTCAGA_166115.5_DTKP
AKAP4	GAGGACACTTACAGGATCAG	AKAP4_GAGGACACTTACAGGATCAG_166116.6_DTKP
AKAP4	GACACTGTAGCAGTTCTCAG	AKAP4_GACACTGTAGCAGTTCTCAG_166117.7_DTKP
AKAP4	GTGCTAGGAGGTTTGGCTGG	AKAP4_GTGCTAGGAGGTTTGGCTGG_166118.8_DTKP
AKAP4	GACTGGTTACGCAGCCACAG	AKAP4_GACTGGTTACGCAGCCACAG_166119.9_DTKP
AKAP4	GACTGGTTACGCAGCCACA	AKAP4_GACTGGTTACGCAGCCACA_166120.1_DTKP
AKAP5	GGTAGTCCTGGGGCTGAA	AKAP5_GGTAGTCCTGGGGCTGAA_15362.1_DTKP
AKAP5	GCAGCTTCAGAGCCAGCTTT	AKAP5_GCAGCTTCAGAGCCAGCTTT_15363.2_DTKP
AKAP5	GTTACAAGACGTTTGAGTG	AKAP5_GTTACAAGACGTTTGAGTG_15364.3_DTKP
AKAP5	GGAAGTGTCCACAAGAAGC	AKAP5_GGAAGTGTCCACAAGAAGC_15365.4_DTKP
AKAP5	GAGCCCACACGGGGGGCCT	AKAP5_GAGCCCACACGGGGGGCCT_15366.5_DTKP
AKAP5	GGTTGCATTTCACCCTCCAA	AKAP5_GGTTGCATTTCACCCTCCAA_15367.6_DTKP
AKAP5	GTTGCCTGATCATTCAATG	AKAP5_GTTGCCTGATCATTCAATG_15368.7_DTKP
AKAP5	GATGCCTTCACTTAGATCC	AKAP5_GATGCCTTCACTTAGATCC_15369.8_DTKP
AKAP5	GTTTCTGAAGTTTCAAGT	AKAP5_GTTTCTGAAGTTTCAAGT_15370.9_DTKP
AKAP5	GTGAGCAATAGCACAACTTC	AKAP5_GTGAGCAATAGCACAACTTC_15371.1_DTKP
AKAP6	GTAGCTCCAAGAGTCAAA	AKAP6_GTAGCTCCAAGAGTCAAA_132039.1_DTKP
AKAP6	GCTGGACTGAATAGGTT	AKAP6_GCTGGACTGAATAGGTT_132040.2_DTKP
AKAP6	GACACCCACTGTGGAGCA	AKAP6_GACACCCACTGTGGAGCA_132041.3_DTKP
AKAP6	GAAATTGAGACCTGGCTC	AKAP6_GAAATTGAGACCTGGCTC_132042.4_DTKP
AKAP6	GCGTGACACTTTCCCCCCTG	AKAP6_GCGTGACACTTTCCCCCCTG_132043.5_DTKP
AKAP6	GTAAGTAAACCAACACTT	AKAP6_GTAAGTAAACCAACACTT_132044.6_DTKP
AKAP6	GGCTACTGATGCTTCACCCA	AKAP6_GGCTACTGATGCTTCACCCA_132045.7_DTKP
AKAP6	GCCTAGTGTAGTTGCCAT	AKAP6_GCCTAGTGTAGTTGCCAT_132046.8_DTKP
AKAP6	GAGTAAGACAGCAGCTTT	AKAP6_GAGTAAGACAGCAGCTTT_132047.9_DTKP
AKAP6	GTGAAGCAGTTACTGAGG	AKAP6_GTGAAGCAGTTACTGAGG_132048.1_DTKP
AKAP7	GATGACGCTGAACTAGTA	AKAP7_GATGACGCTGAACTAGTA_171398.1_DTKP
AKAP7	GAGAAGTCAAGAAAATGAAT	AKAP7_GAGAAGTCAAGAAAATGAAT_171399.2_DTKP
AKAP7	GGAATTTGAAGCCAATACTA	AKAP7_GGAATTTGAAGCCAATACTA_171400.3_DTKP
AKAP7	GAATATCTACAGTAGCAAA	AKAP7_GAATATCTACAGTAGCAAA_171401.4_DTKP
AKAP7	GAGTGATCAAGTAAAGAAG	AKAP7_GAGTGATCAAGTAAAGAAG_171402.5_DTKP
AKAP7	GGAATGGACAGGAAATAGTT	AKAP7_GGAATGGACAGGAAATAGTT_171403.6_DTKP
AKAP7	GTTGTATTATTGCATTCTGC	AKAP7_GTTGTATTATTGCATTCTGC_171404.7_DTKP
AKAP7	GTACCAATCCCTTGAAA	AKAP7_GTACCAATCCCTTGAAA_171405.8_DTKP
AKAP7	GGAGGAGTTCTTCTATGAA	AKAP7_GGAGGAGTTCTTCTATGAA_171406.9_DTKP
AKAP7	GAAAGGAAAGCAGCAAAGC	AKAP7_GAAAGGAAAGCAGCAAAGC_171407.1_DTKP
AKAP8	GCAGCGGGGGGCACGAAG	AKAP8_GCAGCGGGGGGCACGAAG_1552.1_DTKP
AKAP8	GGTTGCTCCGGTCCTGGAAG	AKAP8_GGTTGCTCCGGTCCTGGAAG_1553.2_DTKP
AKAP8	GTGCATATGGAACTGGTG	AKAP8_GTGCATATGGAACTGGTG_1554.3_DTKP
AKAP8	GGAGTCATAGGACTCGAA	AKAP8_GGAGTCATAGGACTCGAA_1555.4_DTKP
AKAP8	GCTACGGGGCGTGGAGTGC	AKAP8_GCTACGGGGCGTGGAGTGC_1556.5_DTKP
AKAP8	GTCCATGGCTCCCGACTA	AKAP8_GTCCATGGCTCCCGACTA_1557.6_DTKP
AKAP8	GCTACGGCCCAGCCTCGT	AKAP8_GCTACGGCCCAGCCTCGT_1558.7_DTKP
AKAP8	GGCCGCCATCATTGGCCT	AKAP8_GGCCGCCATCATTGGCCT_1559.8_DTKP
AKAP8	GACCGCAATGGCAGCTT	AKAP8_GACCGCAATGGCAGCTT_1560.9_DTKP
AKAP8	GGTAGGGGTTGTGCTCCGGC	AKAP8_GGTAGGGGTTGTGCTCCGGC_1561.1_DTKP
AKAP8L	GCAAAGTGGTTTCAGATCCC	AKAP8L_GCAAAGTGGTTTCAGATCCC_175963.1_DTKP
AKAP8L	GGATAACACCACCAACTA	AKAP8L_GGATAACACCACCAACTA_175964.2_DTKP
AKAP8L	GCTACGAGGGCTATGGCTA	AKAP8L_GCTACGAGGGCTATGGCTA_175965.3_DTKP
AKAP8L	GATATGGAACTTGGAACTCT	AKAP8L_GATATGGAACTTGGAACTCT_175966.4_DTKP
AKAP8L	GGACGGCCCTCGAGTCGC	AKAP8L_GGACGGCCCTCGAGTCGC_175967.5_DTKP
AKAP8L	GCGGAACTGGTCGCGGT	AKAP8L_GCGGAACTGGTCGCGGT_175968.6_DTKP
AKAP8L	GCGAGCTTGACCCTGAGA	AKAP8L_GCGAGCTTGACCCTGAGA_175969.7_DTKP
AKAP8L	GGAGGCGTGTACGGCTC	AKAP8L_GGAGGCGTGTACGGCTC_175970.8_DTKP
AKAP8L	GCGGCACCATATCTAAGCGC	AKAP8L_GCGGCACCATATCTAAGCGC_175971.9_DTKP
AKAP8L	GGCCACTTCACACTCTT	AKAP8L_GGCCACTTCACACTCTT_175972.1_DTKP
AKAP9	GCAGTCCTTCAGTCCCAT	AKAP9_GCAGTCCTTCAGTCCCAT_18770.1_DTKP
AKAP9	GTAAATTAGCAGTGAGCT	AKAP9_GTAAATTAGCAGTGAGCT_18771.2_DTKP
AKAP9	GAGTGAGGATCTGTTGTT	AKAP9_GAGTGAGGATCTGTTGTT_18772.3_DTKP
AKAP9	GTTCTCATTATTGTAGATTC	AKAP9_GTTCTCATTATTGTAGATTC_18773.4_DTKP
AKAP9	GATGATTCTTATTCTGAACA	AKAP9_GATGATTCTTATTCTGAACA_18774.5_DTKP
AKAP9	GAAATAACCAGTCATGAGCA	AKAP9_GAAATAACCAGTCATGAGCA_18775.6_DTKP
AKAP9	GCTGCCATTAAACAAAGAGA	AKAP9_GCTGCCATTAAACAAAGAGA_18776.7_DTKP
AKAP9	GATGGAAAGTGAGTTGGCT	AKAP9_GATGGAAAGTGAGTTGGCT_18777.8_DTKP
AKAP9	GAAAGCCTACAAATTTATTA	AKAP9_GAAAGCCTACAAATTTATTA_18778.9_DTKP
AKAP9	GAAAAGCTCAGTCGGAT	AKAP9_GAAAAGCTCAGTCGGAT_18779.1_DTKP
AKR1A1	GGGCAGAAGATGCCTCTGAT	AKR1A1_GGGCAGAAGATGCCTCTGAT_177564.1_DTKP
AKR1A1	GCAGCACAATCAATGTGG	AKR1A1_GCAGCACAATCAATGTGG_177565.2_DTKP
AKR1A1	GTTAAGTATGCCCTTAGCGT	AKR1A1_GTTAAGTATGCCCTTAGCGT_177566.3_DTKP
AKR1A1	GGTCCCACGTCCTCCTTC	AKR1A1_GGTCCCACGTCCTCCTTC_177567.4_DTKP
AKR1A1	GGCAATGAGCCTGAGATTG	AKR1A1_GGCAATGAGCCTGAGATTG_177568.5_DTKP
AKR1A1	GTCACAAACAGCTCCTCCCG	AKR1A1_GTCACAAACAGCTCCTCCCG_177569.6_DTKP
AKR1A1	GGCCAGTGCATCAGGTAC	AKR1A1_GGCCAGTGCATCAGGTAC_177570.7_DTKP
AKR1A1	GACTCTGGCTGACCTCCAGC	AKR1A1_GACTCTGGCTGACCTCCAGC_177571.8_DTKP
AKR1A1	GTCCCATCAGCATTCTTG	AKR1A1_GTCCCATCAGCATTCTTG_177572.9_DTKP
AKR1A1	GGAGACTTGGAAGGCTCTGG	AKR1A1_GGAGACTTGGAAGGCTCTGG_177573.1_DTKP
AKR1B1	GGTACCCAACCCCAGGAT	AKR1B1_GGTACCCAACCCCAGGAT_183847.1_DTKP
AKR1B1	GCCGTCTCCTGCTCAACAA	AKR1B1_GCCGTCTCCTGCTCAACAA_183848.2_DTKP
AKR1B1	GACGTCAATGGCCACCTTCA	AKR1B1_GACGTCAATGGCCACCTTCA_183849.3_DTKP
AKR1B1	GACACTCAGCGACCTGAAGC	AKR1B1_GACACTCAGCGACCTGAAGC_183850.4_DTKP
AKR1B1	GAATGAGAATGAGGTGGGGG	AKR1B1_GAATGAGAATGAGGTGGGGG_183851.5_DTKP
AKR1B1	GCAGGCTTATACTTCAAGCC	AKR1B1_GCAGGCTTATACTTCAAGCC_183852.6_DTKP
AKR1B1	GTTTAAGATCATCTCCACC	AKR1B1_GTTTAAGATCATCTCCACC_183853.7_DTKP
AKR1B1	GATGCCCATCCTGGGGTT	AKR1B1_GATGCCCATCCTGGGGTT_183854.8_DTKP
AKR1B1	GCCGTTGTTGAGCAGGAGA	AKR1B1_GCCGTTGTTGAGCAGGAGA_183855.9_DTKP
AKR1B1	GTGGTGCACGTACCATGAGA	AKR1B1_GTGGTGCACGTACCATGAGA_183856.1_DTKP
AKR1B10	GGCCATTGATGCAGGATAT	AKR1B10_GGCCATTGATGCAGGATAT_203430.1_DTKP
AKR1B10	GCTTCTTTCACTTTGCCAAG	AKR1B10_GCTTCTTTCACTTTGCCAAG_203431.2_DTKP
AKR1B10	GGTACTGAGCTCCACAAACG	AKR1B10_GGTACTGAGCTCCACAAACG_203432.3_DTKP
AKR1B10	GATGATAAAGGTAATGCCAT	AKR1B10_GATGATAAAGGTAATGCCAT_203433.4_DTKP
AKR1B10	GATCTGGAAGTGGCTGAAAT	AKR1B10_GATCTGGAAGTGGCTGAAAT_203434.5_DTKP
AKR1B10	GAGAAGGCTGTGAAGCGGG	AKR1B10_GAGAAGGCTGTGAAGCGGG_203435.6_DTKP
AKR1B10	GGATGACAATCACATTCCTC	AKR1B10_GGATGACAATCACATTCCTC_203436.7_DTKP
AKR1B10	GTGCCGATATCCTGCATCAA	AKR1B10_GTGCCGATATCCTGCATCAA_203437.8_DTKP
AKR1B10	GATAAAGGTAATGCCATCGG	AKR1B10_GATAAAGGTAATGCCATCGG_203438.9_DTKP
AKR1B10	GTGAAAGAAGCAGTGAAGG	AKR1B10_GTGAAAGAAGCAGTGAAGG_203439.1_DTKP
AKT1	GCAGGCAGCGGATGATGA	AKT1_GCAGGCAGCGGATGATGA_117628.1_DTKP
AKT1	GAATGATGGCACCTTCAT	AKT1_GAATGATGGCACCTTCAT_117629.2_DTKP
AKT1	GAAGGTGCGTTCGATGACAG	AKT1_GAAGGTGCGTTCGATGACAG_117630.3_DTKP
AKT1	GAGCGACGTGGCTATTGTGA	AKT1_GAGCGACGTGGCTATTGTGA_117631.4_DTKP
AKT1	GGGAGTACATCAAGACCTGG	AKT1_GGGAGTACATCAAGACCTGG_117632.5_DTKP
AKT1	GGTACTCAAACTCGTTCA	AKT1_GGTACTCAAACTCGTTCA_117633.6_DTKP
AKT1	GCAGGATGTGGACCAACGTG	AKT1_GCAGGATGTGGACCAACGTG_117634.7_DTKP
AKT1	GACAACCGCCATCCAGACTG	AKT1_GACAACCGCCATCCAGACTG_117635.8_DTKP
AKT1	GGAGGAGATGGACTTCCGGT	AKT1_GGAGGAGATGGACTTCCGGT_117636.9_DTKP
AKT1	GCGGTGCTTGGGCTTGGCCA	AKT1_GCGGTGCTTGGGCTTGGCCA_117637.1_DTKP
AKT2	GAGGTGTCTGTCATCAAAGA	AKT2_GAGGTGTCTGTCATCAAAGA_141202.1_DTKP
AKT2	GGAAGTACCGTGGCCTCC	AKT2_GGAAGTACCGTGGCCTCC_141203.2_DTKP
AKT2	GAGCGACGGCTCCTTCAT	AKT2_GAGCGACGGCTCCTTCAT_141204.3_DTKP
AKT2	GACAAAGGTGTTGGGTCG	AKT2_GACAAAGGTGTTGGGTCG_141205.4_DTKP
AKT2	GGAGAAGTTGTTTAAGGG	AKT2_GGAGAAGTTGTTTAAGGG_141206.5_DTKP
AKT2	GTGGACCACAGTCATCGAG	AKT2_GTGGACCACAGTCATCGAG_141207.6_DTKP
AKT2	GTGGCGGTCAGCAAGGCA	AKT2_GTGGCGGTCAGCAAGGCA_141208.7_DTKP
AKT2	GTGACTCCTCCACGACTG	AKT2_GTGACTCCTCCACGACTG_141209.8_DTKP
AKT2	GCCAACAGCCTCAAGCAG	AKT2_GCCAACAGCCTCAAGCAG_141210.9_DTKP
AKT2	GTGGCCTTCTCCCGCACC	AKT2_GTGGCCTTCTCCCGCACC_141211.1_DTKP
AKT3	GAAGGTTGGGTTCAGAAG	AKT3_GAAGGTTGGGTTCAGAAG_89815.1_DTKP
AKT3	GACAGATGGCTCATTCAT	AKT3_GACAGATGGCTCATTCAT_89816.2_DTKP
AKT3	GAGAATATATAAAAAACTGG	AKT3_GAGAATATATAAAAAACTGG_89817.3_DTKP
AKT3	GAAAAGTTGTTGAGGGGATA	AKT3_GAAAAGTTGTTGAGGGGATA_89818.4_DTKP
AKT3	GCAGTCTGTCTGCTACAGCC	AKT3_GCAGTCTGTCTGCTACAGCC_89819.5_DTKP
AKT3	GGTTCGAGAGAAGGCAAG	AKT3_GGTTCGAGAGAAGGCAAG_89820.6_DTKP
AKT3	GCACCATAGAAACGTGTG	AKT3_GCACCATAGAAACGTGTG_89821.7_DTKP
AKT3	GACTATTTGAAACTACT	AKT3_GACTATTTGAAACTACT_89822.8_DTKP
AKT3	GTGGCACTCCAGAATATC	AKT3_GTGGCACTCCAGAATATC_89823.9_DTKP
AKT3	GTGATGGAATATGTTAATGG	AKT3_GTGATGGAATATGTTAATGG_89824.1_DTKP
ALAS1	GCAGTGGACAATGCCCGA	ALAS1_GCAGTGGACAATGCCCGA_155584.1_DTKP
ALAS1	GCAGAAAGGCCTGGGGGACT	ALAS1_GCAGAAAGGCCTGGGGGACT_155585.2_DTKP
ALAS1	GCCCCAACTTCCATCATCTT	ALAS1_GCCCCAACTTCCATCATCTT_155586.3_DTKP
ALAS1	GGTCCAACAGACTCCTGA	ALAS1_GGTCCAACAGACTCCTGA_155587.4_DTKP
ALAS1	GTGTGAAAACCGATGGAG	ALAS1_GTGTGAAAACCGATGGAG_155588.5_DTKP
ALAS1	GAGGGGTTTCTTTGATCTGT	ALAS1_GAGGGGTTTCTTTGATCTGT_155589.6_DTKP
ALAS1	GACGGAAGCTGTGTGCCATC	ALAS1_GACGGAAGCTGTGTGCCATC_155590.7_DTKP
ALAS1	GCTTGCAGTGCCCTGGCTTG	ALAS1_GCTTGCAGTGCCCTGGCTTG_155591.8_DTKP
ALAS1	GTTCTTCAGCAGTCCACT	ALAS1_GTTCTTCAGCAGTCCACT_155592.9_DTKP
ALAS1	GTGGCGGAAGATGTACTT	ALAS1_GTGGCGGAAGATGTACTT_155593.1_DTKP
ALAS2	GTGGCCCTTCGCCCAAGA	ALAS2_GTGGCCCTTCGCCCAAGA_197580.1_DTKP
ALAS2	GCTGTCGGAACTCCAGGA	ALAS2_GCTGTCGGAACTCCAGGA_197581.2_DTKP
ALAS2	GGTGTAGTAATGATTACC	ALAS2_GGTGTAGTAATGATTACC_197582.3_DTKP
ALAS2	GAAGGCAGCCCCAGAAGTCC	ALAS2_GAAGGCAGCCCCAGAAGTCC_197583.4_DTKP
ALAS2	GACTCACCAGTTCCTGTT	ALAS2_GACTCACCAGTTCCTGTT_197584.5_DTKP
ALAS2	GCCTTTGTTGCCTTAAGG	ALAS2_GCCTTTGTTGCCTTAAGG_197585.6_DTKP
ALAS2	GATCTTGTCCCTGAAAAAC	ALAS2_GATCTTGTCCCTGAAAAAC_197586.7_DTKP
ALAS2	GCGTCATGGTGCTGGAGC	ALAS2_GCGTCATGGTGCTGGAGC_197587.8_DTKP
ALAS2	GTGCTGCCCAGTGCTTGCCC	ALAS2_GTGCTGCCCAGTGCTTGCCC_197588.9_DTKP
ALAS2	GGTTCACAGTCTTGAACACA	ALAS2_GGTTCACAGTCTTGAACACA_197589.1_DTKP
ALDH18A1	GGTTGTACACTTGACCCA	ALDH18A1_GGTTGTACACTTGACCCA_106277.1_DTKP
ALDH18A1	GAGTCAAGTTTACCGCTG	ALDH18A1_GAGTCAAGTTTACCGCTG_106278.2_DTKP
ALDH18A1	GTGCCGTGGTGACCCGAG	ALDH18A1_GTGCCGTGGTGACCCGAG_106279.3_DTKP
ALDH18A1	GCTCACTGCGGTGGGCGA	ALDH18A1_GCTCACTGCGGTGGGCGA_106280.4_DTKP
ALDH18A1	GAAGATGTTGGTTGAAGGGC	ALDH18A1_GAAGATGTTGGTTGAAGGGC_106281.5_DTKP
ALDH18A1	GGCTCGTGCCTCTAAGAC	ALDH18A1_GGCTCGTGCCTCTAAGAC_106282.6_DTKP
ALDH18A1	GTACCCCTCAGTCGTACACA	ALDH18A1_GTACCCCTCAGTCGTACACA_106283.7_DTKP
ALDH18A1	GAAGCGCCGGAACCTCAA	ALDH18A1_GAAGCGCCGGAACCTCAA_106284.8_DTKP
ALDH18A1	GAACATGTCTGATGACTGA	ALDH18A1_GAACATGTCTGATGACTGA_106285.9_DTKP
ALDH18A1	GGTTCTGCCCCGAGTGGA	ALDH18A1_GGTTCTGCCCCGAGTGGA_106286.1_DTKP
ALDH1A2	GACTTGGTGGAACGGGAC	ALDH1A2_GACTTGGTGGAACGGGAC_152360.1_DTKP
ALDH1A2	GCCTGCGTAATATCGAA	ALDH1A2_GCCTGCGTAATATCGAA_152361.2_DTKP
ALDH1A2	GAGATTGGGCGTGGGCGA	ALDH1A2_GAGATTGGGCGTGGGCGA_152362.3_DTKP
ALDH1A2	GAATGGTTTGCCACCATTTA	ALDH1A2_GAATGGTTTGCCACCATTTA_152363.4_DTKP
ALDH1A2	GAGTGGCAGAACTCAGAGAG	ALDH1A2_GAGTGGCAGAACTCAGAGAG_152364.5_DTKP
ALDH1A2	GCCGGGCATCTCTATCTTGC	ALDH1A2_GCCGGGCATCTCTATCTTGC_152365.6_DTKP
ALDH1A2	GAACCCATTGGAGTGTG	ALDH1A2_GAACCCATTGGAGTGTG_152366.7_DTKP
ALDH1A2	GAAGGATGGATGCTTCAGAA	ALDH1A2_GAAGGATGGATGCTTCAGAA_152367.8_DTKP
ALDH1A2	GATATAGACAAAGCAGTGC	ALDH1A2_GATATAGACAAAGCAGTGC_152368.9_DTKP
ALDH1A2	GTCTATAATCCAGCCAC	ALDH1A2_GTCTATAATCCAGCCAC_152369.1_DTKP
ALDH1B1	GGTGGTAGGGTTGACCGT	ALDH1B1_GGTGGTAGGGTTGACCGT_185643.1_DTKP
ALDH1B1	GATGAACAGCTGGTTGTA	ALDH1B1_GATGAACAGCTGGTTGTA_185644.2_DTKP
ALDH1B1	GGGTTCAGAATGGGGCTT	ALDH1B1_GGGTTCAGAATGGGGCTT_185645.3_DTKP
ALDH1B1	GGACCGCCCGCTACTCCT	ALDH1B1_GGACCGCCCGCTACTCCT_185646.4_DTKP
ALDH1B1	GCTGCGCTTCCTGGCACCC	ALDH1B1_GCTGCGCTTCCTGGCACCC_185647.5_DTKP
ALDH1B1	GGCGTAAGACTCTTGGAA	ALDH1B1_GGCGTAAGACTCTTGGAA_185648.6_DTKP
ALDH1B1	GAGGTCATCAAGGTGTAT	ALDH1B1_GAGGTCATCAAGGTGTAT_185649.7_DTKP
ALDH1B1	GTCCAAGGTCTCGAGTG	ALDH1B1_GTCCAAGGTCTCGAGTG_185650.8_DTKP
ALDH1B1	GCCCGGGAAGCCTTCCGCCT	ALDH1B1_GCCCGGGAAGCCTTCCGCCT_185651.9_DTKP
ALDH1B1	GGCATCCATCCGGCGCCATG	ALDH1B1_GGCATCCATCCGGCGCCATG_185652.1_DTKP
ALDH1L1	GGAGGGCCACGAAGTGGT	ALDH1L1_GGAGGGCCACGAAGTGGT_147400.1_DTKP
ALDH1L1	GTGATTGGACAGAGCCTGTT	ALDH1L1_GTGATTGGACAGAGCCTGTT_147401.2_DTKP
ALDH1L1	GGTGGCGTGCAAAAGGAC	ALDH1L1_GGTGGCGTGCAAAAGGAC_147402.3_DTKP
ALDH1L1	GGCCTTTCCATCCTTGTC	ALDH1L1_GGCCTTTCCATCCTTGTC_147403.4_DTKP
ALDH1L1	GAGGCCCCTCGGTGCCTA	ALDH1L1_GAGGCCCCTCGGTGCCTA_147404.5_DTKP
ALDH1L1	GTGACGGGTGATAGATGA	ALDH1L1_GTGACGGGTGATAGATGA_147405.6_DTKP
ALDH1L1	GGCAAAATACCAGGCTTTGG	ALDH1L1_GGCAAAATACCAGGCTTTGG_147406.7_DTKP
ALDH1L1	GAAGGGCAGGACGTTGAGCT	ALDH1L1_GAAGGGCAGGACGTTGAGCT_147407.8_DTKP
ALDH1L1	GGCACCTTGTCGTTCCCG	ALDH1L1_GGCACCTTGTCGTTCCCG_147408.9_DTKP
ALDH1L1	GTTGTGAATGGCCTCTGC	ALDH1L1_GTTGTGAATGGCCTCTGC_147409.1_DTKP
ALDH3A1	GGAACGCCTACTATGAGG	ALDH3A1_GGAACGCCTACTATGAGG_114739.1_DTKP
ALDH3A1	GGTCCTGCCCGAGCTGAAGG	ALDH3A1_GGTCCTGCCCGAGCTGAAGG_114740.2_DTKP
ALDH3A1	GCGCCTCCAGCTGCTGGATC	ALDH3A1_GCGCCTCCAGCTGCTGGATC_114741.3_DTKP
ALDH3A1	GACGAGGACCACGCCCAG	ALDH3A1_GACGAGGACCACGCCCAG_114742.4_DTKP
ALDH3A1	GGTTGAAGGGGTAGTTCC	ALDH3A1_GGTTGAAGGGGTAGTTCC_114743.5_DTKP
ALDH3A1	GCAGCGCCTGATCCAGGAGC	ALDH3A1_GCAGCGCCTGATCCAGGAGC_114744.6_DTKP
ALDH3A1	GAAGCTCCCTGAGTGGGCCG	ALDH3A1_GAAGCTCCCTGAGTGGGCCG_114745.7_DTKP
ALDH3A1	GAGCTCGTCCTGCTGAGTCT	ALDH3A1_GAGCTCGTCCTGCTGAGTCT_114746.8_DTKP
ALDH3A1	GTTCTCACTCAGCTCCGA	ALDH3A1_GTTCTCACTCAGCTCCGA_114747.9_DTKP
ALDH3A1	GTACCCAGTAATCAATGG	ALDH3A1_GTACCCAGTAATCAATGG_114748.1_DTKP
ALDH3A2	GCACAGGTCGGCGGCGA	ALDH3A2_GCACAGGTCGGCGGCGA_27565.1_DTKP
ALDH3A2	GGCCGGTCGCGACCTCTG	ALDH3A2_GGCCGGTCGCGACCTCTG_27566.2_DTKP
ALDH3A2	GAAGTCCGGCGGGTCCGAC	ALDH3A2_GAAGTCCGGCGGGTCCGAC_27567.3_DTKP
ALDH3A2	GCGCGAGAAGGATATCCTGA	ALDH3A2_GCGCGAGAAGGATATCCTGA_27568.4_DTKP
ALDH3A2	GGCCCTGCGGAGGATGGTGC	ALDH3A2_GGCCCTGCGGAGGATGGTGC_27569.5_DTKP
ALDH3A2	GAGGCTGTGGCTGAATAT	ALDH3A2_GAGGCTGTGGCTGAATAT_27570.6_DTKP
ALDH3A2	GGGAGTGGTGCTGATAAT	ALDH3A2_GGGAGTGGTGCTGATAAT_27571.7_DTKP
ALDH3A2	GGAAGTCATTACTGTCCTTG	ALDH3A2_GGAAGTCATTACTGTCCTTG_27572.8_DTKP
ALDH3A2	GTGAGCACGTTCTTCTTAAC	ALDH3A2_GTGAGCACGTTCTTCTTAAC_27573.9_DTKP
ALDH3A2	GGCTGAATGGTGAGAACGA	ALDH3A2_GGCTGAATGGTGAGAACGA_27574.1_DTKP
ALDH3B1	GCCGCAGCGTGTCCCCAA	ALDH3B1_GCCGCAGCGTGTCCCCAA_17000.1_DTKP
ALDH3B1	GGTTCAGCGGATAGTTCC	ALDH3B1_GGTTCAGCGGATAGTTCC_17001.2_DTKP
ALDH3B1	GCACGCGGCCAGCTGAGTTC	ALDH3B1_GCACGCGGCCAGCTGAGTTC_17002.3_DTKP
ALDH3B1	GACGCTGGTGCCCCTCGT	ALDH3B1_GACGCTGGTGCCCCTCGT_17003.4_DTKP
ALDH3B1	GCAGCTTCTGCACGACGCAC	ALDH3B1_GCAGCTTCTGCACGACGCAC_17004.5_DTKP
ALDH3B1	GTTCTTGCTAATCTCCGA	ALDH3B1_GTTCTTGCTAATCTCCGA_17005.6_DTKP
ALDH3B1	GCAGGAAGCGGCCCAGGCCT	ALDH3B1_GCAGGAAGCGGCCCAGGCCT_17006.7_DTKP
ALDH3B1	GAAGGCGGAGTCCAGCTGCG	ALDH3B1_GAAGGCGGAGTCCAGCTGCG_17007.8_DTKP
ALDH3B1	GGTTGCCATCAGCCAGGGCG	ALDH3B1_GGTTGCCATCAGCCAGGGCG_17008.9_DTKP
ALDH3B1	GGGGCAGCTGCTAGAGCAC	ALDH3B1_GGGGCAGCTGCTAGAGCAC_17009.1_DTKP
ALDH4A1	GCCATCCCATGCGTGGTG	ALDH4A1_GCCATCCCATGCGTGGTG_121384.1_DTKP
ALDH4A1	GCTGTCCCGCCCCTGGAC	ALDH4A1_GCTGTCCCGCCCCTGGAC_121385.2_DTKP
ALDH4A1	GGCGGCAGACATGCTGAG	ALDH4A1_GGCGGCAGACATGCTGAG_121386.3_DTKP
ALDH4A1	GCAGCGTCAATCTCCGCT	ALDH4A1_GCAGCGTCAATCTCCGCT_121387.4_DTKP
ALDH4A1	GTCTTAGCCTTCACGCA	ALDH4A1_GTCTTAGCCTTCACGCA_121388.5_DTKP
ALDH4A1	GCACGGTGTACCGGGGTC	ALDH4A1_GCACGGTGTACCGGGGTC_121389.6_DTKP
ALDH4A1	GCATACTTGGCATTGAAC	ALDH4A1_GCATACTTGGCATTGAAC_121390.7_DTKP
ALDH4A1	GGCAGCCAGGGCAGCCTCAA	ALDH4A1_GGCAGCCAGGGCAGCCTCAA_121391.8_DTKP
ALDH4A1	GATTGCAGTGAAGTTAAA	ALDH4A1_GATTGCAGTGAAGTTAAA_121392.9_DTKP
ALDH4A1	GCGAGGATCTCAGCCCTGCG	ALDH4A1_GCGAGGATCTCAGCCCTGCG_121393.1_DTKP
ALDH5A1	GTAGGCAGCGCGCACGG	ALDH5A1_GTAGGCAGCGCGCACGG_102145.1_DTKP
ALDH5A1	GTCTCCGTAAACACGGC	ALDH5A1_GTCTCCGTAAACACGGC_102146.2_DTKP
ALDH5A1	GTGCCATGATCACCCGGA	ALDH5A1_GTGCCATGATCACCCGGA_102147.3_DTKP
ALDH5A1	GGCCTCTCGCACCCCGCAGT	ALDH5A1_GGCCTCTCGCACCCCGCAGT_102148.4_DTKP
ALDH5A1	GCGCACCGACAGCTTCGT	ALDH5A1_GCGCACCGACAGCTTCGT_102149.5_DTKP
ALDH5A1	GCTGGCCGGGTCTTGCAC	ALDH5A1_GCTGGCCGGGTCTTGCAC_102150.6_DTKP
ALDH5A1	GCCACTGAAGGAGGCACA	ALDH5A1_GCCACTGAAGGAGGCACA_102151.7_DTKP
ALDH5A1	GCTGCTACGCTGGGCGCC	ALDH5A1_GCTGCTACGCTGGGCGCC_102152.8_DTKP
ALDH5A1	GAACCACTCTAGGAAAAAGG	ALDH5A1_GAACCACTCTAGGAAAAAGG_102153.9_DTKP
ALDH5A1	GGTCCTCAAGCAGCCCAT	ALDH5A1_GGTCCTCAAGCAGCCCAT_102154.1_DTKP
ALDH9A1	GTGCCTGGAGTATTATGC	ALDH9A1_GTGCCTGGAGTATTATGC_133204.1_DTKP
ALDH9A1	GCTCCCAGGTGGATCGTT	ALDH9A1_GCTCCCAGGTGGATCGTT_133205.2_DTKP
ALDH9A1	GGAGCGTTGCCGAATCCTTT	ALDH9A1_GGAGCGTTGCCGAATCCTTT_133206.3_DTKP
ALDH9A1	GGAGGATGAAATTGCTACTA	ALDH9A1_GGAGGATGAAATTGCTACTA_133207.4_DTKP
ALDH9A1	GTCCATCTTTGAGGCCCGCT	ALDH9A1_GTCCATCTTTGAGGCCCGCT_133208.5_DTKP
ALDH9A1	GAACCACTTGGGGTATGTGT	ALDH9A1_GAACCACTTGGGGTATGTGT_133209.6_DTKP
ALDH9A1	GCTGGAGCCGACTTCCAAG	ALDH9A1_GCTGGAGCCGACTTCCAAG_133210.7_DTKP
ALDH9A1	GGAGACTTTGGCCACATC	ALDH9A1_GGAGACTTTGGCCACATC_133211.8_DTKP
ALDH9A1	GGGAGAAGGTTTAAAGACCA	ALDH9A1_GGGAGAAGGTTTAAAGACCA_133212.9_DTKP
ALDH9A1	GCTGAAATCTACAGTGAGGC	ALDH9A1_GCTGAAATCTACAGTGAGGC_133213.1_DTKP
ALK	GCTTTCCACGGCAGCTGT	ALK_GCTTTCCACGGCAGCTGT_162210.1_DTKP
ALK	GCCAGACTCTTCCTCTGC	ALK_GCCAGACTCTTCCTCTGC_162211.2_DTKP
ALK	GGGAGCCATCGGGCTCCTG	ALK_GGGAGCCATCGGGCTCCTG_162212.3_DTKP
ALK	GGCGGTCCAGGAGACCCC	ALK_GGCGGTCCAGGAGACCCC_162213.4_DTKP
ALK	GAGTAGCTGAGTGGCTCCCG	ALK_GAGTAGCTGAGTGGCTCCCG_162214.5_DTKP
ALK	GCCACTTGCAGGGGGCTT	ALK_GCCACTTGCAGGGGGCTT_162215.6_DTKP
ALK	GAAGGAGAAGGCATGTTTGT	ALK_GAAGGAGAAGGCATGTTTGT_162216.7_DTKP
ALK	GAAGGAGTCTTTCATTATCC	ALK_GAAGGAGTCTTTCATTATCC_162217.8_DTKP
ALK	GATTCCATGTAAAATAATC	ALK_GATTCCATGTAAAATAATC_162218.9_DTKP
ALK	GGTGCCTGTGCACCGAGA	ALK_GGTGCCTGTGCACCGAGA_162219.1_DTKP
ALLC	GGCATCTGAATCCGTAGG	ALLC_GGCATCTGAATCCGTAGG_117259.1_DTKP
ALLC	GAGCATGAATATACGGAGTT	ALLC_GAGCATGAATATACGGAGTT_117260.2_DTKP
ALLC	GACTGGTGTGTCCTCAGGCT	ALLC_GACTGGTGTGTCCTCAGGCT_117261.3_DTKP
ALLC	GGATGGATGGCTGGGAGACC	ALLC_GGATGGATGGCTGGGAGACC_117262.4_DTKP
ALLC	GCTGCTTGAATGGACACTCG	ALLC_GCTGCTTGAATGGACACTCG_117263.5_DTKP
ALLC	GGTACTGGACAAAAAGAC	ALLC_GGTACTGGACAAAAAGAC_117264.6_DTKP
ALLC	GTTCCTCTTTCTGGGATTTC	ALLC_GTTCCTCTTTCTGGGATTTC_117265.7_DTKP
ALLC	GGCTTCAAACTCCTCAGGAG	ALLC_GGCTTCAAACTCCTCAGGAG_117266.8_DTKP
ALLC	GGCTTAAGCTCAGTCAT	ALLC_GGCTTAAGCTCAGTCAT_117267.9_DTKP
ALLC	GACAAGAAAATAGTTGTGGC	ALLC_GACAAGAAAATAGTTGTGGC_117268.1_DTKP
ALOX5	GCTCGAAGTCGTTGTAGA	ALOX5_GCTCGAAGTCGTTGTAGA_56131.1_DTKP
ALOX5	GGATCACCGGCGATGTCG	ALOX5_GGATCACCGGCGATGTCG_56132.2_DTKP
ALOX5	GGCAGCCAGTGGTTCGC	ALOX5_GGCAGCCAGTGGTTCGC_56133.3_DTKP
ALOX5	GCCCTCCTACACGGTCACCG	ALOX5_GCCCTCCTACACGGTCACCG_56134.4_DTKP
ALOX5	GCAGCGAGAAGCACCTGC	ALOX5_GCAGCGAGAAGCACCTGC_56135.5_DTKP
ALOX5	GGATTCATACGACGTGACTG	ALOX5_GGATTCATACGACGTGACTG_56136.6_DTKP
ALOX5	GGAACTGGGCGAGATCCAGC	ALOX5_GGAACTGGGCGAGATCCAGC_56137.7_DTKP
ALOX5	GAATGTGAATTTGGTCATCT	ALOX5_GAATGTGAATTTGGTCATCT_56138.8_DTKP
ALOX5	GCAACACCGACGTAAAGAAC	ALOX5_GCAACACCGACGTAAAGAAC_56139.9_DTKP
ALOX5	GCATTTGGCATCGATGCTCA	ALOX5_GCATTTGGCATCGATGCTCA_56140.1_DTKP
ALPI	GGACCGCTTCCCATACC	ALPI_GGACCGCTTCCCATACC_189547.1_DTKP
ALPI	GCCTGGCGGTTCCAGAAGGC	ALPI_GCCTGGCGGTTCCAGAAGGC_189548.2_DTKP
ALPI	GCCACCAGGATCCTAAAG	ALPI_GCCACCAGGATCCTAAAG_189549.3_DTKP
ALPI	GCAGCTTCTTGGCAGCATCC	ALPI_GCAGCTTCTTGGCAGCATCC_189550.4_DTKP
ALPI	GTTCTTGGCGACCTTCTGGA	ALPI_GTTCTTGGCGACCTTCTGGA_189551.5_DTKP
ALPI	GCCCAGCAGCAGCAGCACCC	ALPI_GCCCAGCAGCAGCAGCACCC_189552.6_DTKP
ALPI	GCTTGGCCCGGTTCATCA	ALPI_GCTTGGCCCGGTTCATCA_189553.7_DTKP
ALPI	GCCGATGGTCTGGAAGT	ALPI_GCCGATGGTCTGGAAGT_189554.8_DTKP
ALPI	GGCTGGACGGGAAGAACC	ALPI_GGCTGGACGGGAAGAACC_189555.9_DTKP
ALPI	GTGGCTGTGGCTGCGCTGTC	ALPI_GTGGCTGTGGCTGCGCTGTC_189556.1_DTKP
ALPK1	GCCGCACAGTCCCGAGCG	ALPK1_GCCGCACAGTCCCGAGCG_138655.1_DTKP
ALPK1	GAGACGTCGAGCCCATAC	ALPK1_GAGACGTCGAGCCCATAC_138656.2_DTKP
ALPK1	GCAAGAGTGCAAGCAAGTGC	ALPK1_GCAAGAGTGCAAGCAAGTGC_138657.3_DTKP
ALPK1	GGCGAATAACCACCTGCG	ALPK1_GGCGAATAACCACCTGCG_138658.4_DTKP
ALPK1	GGGTCCTTAACTCGCTG	ALPK1_GGGTCCTTAACTCGCTG_138659.5_DTKP
ALPK1	GCAACTTGTGGAGACCTT	ALPK1_GCAACTTGTGGAGACCTT_138660.6_DTKP
ALPK1	GCAGTCTAATAAGCAACAA	ALPK1_GCAGTCTAATAAGCAACAA_138661.7_DTKP
ALPK1	GTGCCAAATATCCTACAA	ALPK1_GTGCCAAATATCCTACAA_138662.8_DTKP
ALPK1	GTGGCAGTACAAACAAGCCG	ALPK1_GTGGCAGTACAAACAAGCCG_138663.9_DTKP
ALPK1	GTACAGAAATGAAAGTGACA	ALPK1_GTACAGAAATGAAAGTGACA_138664.1_DTKP
ALPK2	GAATGGTCAGGCCATCGA	ALPK2_GAATGGTCAGGCCATCGA_2806.1_DTKP
ALPK2	GATTGCCCAATGACTGGA	ALPK2_GATTGCCCAATGACTGGA_2807.2_DTKP
ALPK2	GTTGCCTCAGATAGCGGG	ALPK2_GTTGCCTCAGATAGCGGG_2808.3_DTKP
ALPK2	GGCATCAAAGTTCACGGA	ALPK2_GGCATCAAAGTTCACGGA_2809.4_DTKP
ALPK2	GGTTAGGAGACAATTGT	ALPK2_GGTTAGGAGACAATTGT_2810.5_DTKP
ALPK2	GTAGATAAAAAACACAGCGG	ALPK2_GTAGATAAAAAACACAGCGG_2811.6_DTKP
ALPK2	GCACAGCGTCTGACTTCTC	ALPK2_GCACAGCGTCTGACTTCTC_2812.7_DTKP
ALPK2	GCCCAAGCCAGAGGTAACT	ALPK2_GCCCAAGCCAGAGGTAACT_2813.8_DTKP
ALPK2	GTGACAATCTGCTCAACA	ALPK2_GTGACAATCTGCTCAACA_2814.9_DTKP
ALPK2	GACTCCGAAGGGCCCCAG	ALPK2_GACTCCGAAGGGCCCCAG_2815.1_DTKP
ALPK3	GCTGGCCAGCGGTTGACC	ALPK3_GCTGGCCAGCGGTTGACC_43441.1_DTKP
ALPK3	GTAGCGCCGCGTCTGGAG	ALPK3_GTAGCGCCGCGTCTGGAG_43442.2_DTKP
ALPK3	GCCACACGGGACATGAGC	ALPK3_GCCACACGGGACATGAGC_43443.3_DTKP
ALPK3	GGAAGAGGGCTGGTTCTT	ALPK3_GGAAGAGGGCTGGTTCTT_43444.4_DTKP
ALPK3	GCGCGGCTTGGAGACGCC	ALPK3_GCGCGGCTTGGAGACGCC_43445.5_DTKP
ALPK3	GAGCGTGGTCTCAAATAG	ALPK3_GAGCGTGGTCTCAAATAG_43446.6_DTKP
ALPK3	GACCGCTTCCAGCGAAAG	ALPK3_GACCGCTTCCAGCGAAAG_43447.7_DTKP
ALPK3	GTCCCGGTCTGTGTCCG	ALPK3_GTCCCGGTCTGTGTCCG_43448.8_DTKP
ALPK3	GAGCTGGGGTGAGACAAC	ALPK3_GAGCTGGGGTGAGACAAC_43449.9_DTKP
ALPK3	GAGCGGGGCTCAAGCGCC	ALPK3_GAGCGGGGCTCAAGCGCC_43450.1_DTKP
ALPL	GTCCCGGTCAGCCGAGT	ALPL_GTCCCGGTCAGCCGAGT_21046.1_DTKP
ALPL	GGCTGCCCGCATCCTCAA	ALPL_GGCTGCCCGCATCCTCAA_21047.2_DTKP
ALPL	GGCACTAAGGAGTTAGTA	ALPL_GGCACTAAGGAGTTAGTA_21048.3_DTKP
ALPL	GGTCTCGCCAGTACTTG	ALPL_GGTCTCGCCAGTACTTG_21049.4_DTKP
ALPL	GCGTCCTTGGCCCAGCGC	ALPL_GCGTCCTTGGCCCAGCGC_21050.5_DTKP
ALPL	GCCGGCACTGTCAGGGACCT	ALPL_GCCGGCACTGTCAGGGACCT_21051.6_DTKP
ALPL	GATGACATTCTTAGCCACGT	ALPL_GATGACATTCTTAGCCACGT_21052.7_DTKP
ALPL	GCGCAGCCACTGAGCGTTCC	ALPL_GCGCAGCCACTGAGCGTTCC_21053.8_DTKP
ALPL	GGTGGATACACCCCCCG	ALPL_GGTGGATACACCCCCCG_21054.9_DTKP
ALPL	GTTGAGCTTCTGAAGCTCCA	ALPL_GTTGAGCTTCTGAAGCTCCA_21055.1_DTKP
ALPPL2	GGACCGCTTCCCGTACG	ALPPL2_GGACCGCTTCCCGTACG_189799.1_DTKP
ALPPL2	GCTGTAGCCTCAGGCCCAGC	ALPPL2_GCTGTAGCCTCAGGCCCAGC_189800.2_DTKP
ALPPL2	GTCACCCAGGAAGATGATG	ALPPL2_GTCACCCAGGAAGATGATG_189801.3_DTKP
ALPPL2	GGACTTCTGGAACCGCC	ALPPL2_GGACTTCTGGAACCGCC_189802.4_DTKP
ALPPL2	GGGAGTGGTAACCACCACAC	ALPPL2_GGGAGTGGTAACCACCACAC_189803.5_DTKP
ALPPL2	GGATGCCGACGTGCCTGCCT	ALPPL2_GGATGCCGACGTGCCTGCCT_189804.6_DTKP
ALPPL2	GACAAGCATGTGCCAGACAG	ALPPL2_GACAAGCATGTGCCAGACAG_189805.7_DTKP
ALPPL2	GTTGGAGATGAGCTGCG	ALPPL2_GTTGGAGATGAGCTGCG_189806.8_DTKP
ALPPL2	GTGCGGTTCCACACGTAC	ALPPL2_GTGCGGTTCCACACGTAC_189807.9_DTKP
ALPPL2	GCCGGCGCCTACGCCCACA	ALPPL2_GCCGGCGCCTACGCCCACA_189808.1_DTKP
AMHR2	GGGAGAGCTGCTAGATAC	AMHR2_GGGAGAGCTGCTAGATAC_193172.1_DTKP
AMHR2	GAGGCAGCGGATAGCTCT	AMHR2_GAGGCAGCGGATAGCTCT_193173.2_DTKP
AMHR2	GCTAGGGTCTTTGGGGCTTT	AMHR2_GCTAGGGTCTTTGGGGCTTT_193174.3_DTKP
AMHR2	GAGGCCCCTGGAGTGCG	AMHR2_GAGGCCCCTGGAGTGCG_193175.4_DTKP
AMHR2	GGAACCTGACCCAAGACC	AMHR2_GGAACCTGACCCAAGACC_193176.5_DTKP
AMHR2	GCCGAGACAGTGATGAGCC	AMHR2_GCCGAGACAGTGATGAGCC_193177.6_DTKP
AMHR2	GGGACTTGGGTCACAGTGGA	AMHR2_GGGACTTGGGTCACAGTGGA_193178.7_DTKP
AMHR2	GCACCAGTGCCATCCAGA	AMHR2_GCACCAGTGCCATCCAGA_193179.8_DTKP
AMHR2	GAAGTCAGTGCCACAGGAGC	AMHR2_GAAGTCAGTGCCACAGGAGC_193180.9_DTKP
AMHR2	GGGCCTTGTGGTTGAGTA	AMHR2_GGGCCTTGTGGTTGAGTA_193181.1_DTKP
AMN	GACGTCGTCGTGGCGGCA	AMN_GACGTCGTCGTGGCGGCA_100595.1_DTKP
AMN	GGCACCTGGCCTCTTCTTCG	AMN_GGCACCTGGCCTCTTCTTCG_100596.2_DTKP
AMN	GCGGAAGGAGGCACTAGG	AMN_GCGGAAGGAGGCACTAGG_100597.3_DTKP
AMN	GTCCGCCGGGAACTCAA	AMN_GTCCGCCGGGAACTCAA_100598.4_DTKP
AMN	GAACCGGACCCCGTGCGC	AMN_GAACCGGACCCCGTGCGC_100599.5_DTKP
AMN	GCACGGGGCTAGCGCCA	AMN_GCACGGGGCTAGCGCCA_100600.6_DTKP
AMN	GTCTGAGACGCCGAATC	AMN_GTCTGAGACGCCGAATC_100601.7_DTKP
AMN	GACGTCGAAGTCCGTGTTG	AMN_GACGTCGAAGTCCGTGTTG_100602.8_DTKP
AMN	GTTCACGCGCGACGAGGACC	AMN_GTTCACGCGCGACGAGGACC_100603.9_DTKP
AMN	GGGTCCGCGCAGTCCTCG	AMN_GGGTCCGCGCAGTCCTCG_100604.1_DTKP
AMT	GCAGGCGAAAGCCCAGAC	AMT_GCAGGCGAAAGCCCAGAC_108141.1_DTKP
AMT	GTGGACGACACAAGGCCGGG	AMT_GTGGACGACACAAGGCCGGG_108142.2_DTKP
AMT	GTGACCGGGTGAAGCTGA	AMT_GTGACCGGGTGAAGCTGA_108143.3_DTKP
AMT	GTCGCTGTTTACCAACG	AMT_GTCGCTGTTTACCAACG_108144.4_DTKP
AMT	GGTGGCCCTCAGAAGTAT	AMT_GGTGGCCCTCAGAAGTAT_108145.5_DTKP
AMT	GTATGTGGTGTCCAACGC	AMT_GTATGTGGTGTCCAACGC_108146.6_DTKP
AMT	GCCGGCCTGTAGTACCT	AMT_GCCGGCCTGTAGTACCT_108147.7_DTKP
AMT	GGCCCACGGCGGGAAAA	AMT_GGCCCACGGCGGGAAAA_108148.8_DTKP
AMT	GGTCAGGGAGCTTCAGAACC	AMT_GGTCAGGGAGCTTCAGAACC_108149.9_DTKP
AMT	GGGCATTATCCAACACCTCC	AMT_GGGCATTATCCAACACCTCC_108150.1_DTKP
AMY1A	GACTAGATGCAACAATGTT	AMY1A_GACTAGATGCAACAATGTT_64509.2_DTKP
AMY1A	GAAAGGTTTACTACCTTC	AMY1A_GAAAGGTTTACTACCTTC_64510.3_DTKP
AMY1A	GAACCCCTCCAAATCCCT	AMY1A_GAACCCCTCCAAATCCCT_64515.8_DTKP
AMY1A	GTTACTCCATTATCATT	AMY1A_GTTACTCCATTATCATT_64517.1_DTKP
AMY2A	GAGCGATATTTAGCTCCGAA	AMY2A_GAGCGATATTTAGCTCCGAA_86951.1_DTKP
AMY2A	GCTCCGAAGGGATTTGGAG	AMY2A_GCTCCGAAGGGATTTGGAG_86952.2_DTKP
AMY2A	GTGGTAACGCTGTGAGTGC	AMY2A_GTGGTAACGCTGTGAGTGC_86955.5_DTKP
AMY2A	GAAATCCCATCCAGAATA	AMY2A_GAAATCCCATCCAGAATA_86956.6_DTKP
AMY2A	GTCCTTGTTGTGTATTT	AMY2A_GTCCTTGTTGTGTATTT_86957.7_DTKP
AMY2A	GACTAGATGTAACAATGTT	AMY2A_GACTAGATGTAACAATGTT_86958.8_DTKP
AMY2A	GAAATCCCATCCAGAATAT	AMY2A_GAAATCCCATCCAGAATAT_86959.9_DTKP
AMY2A	GGATGGGATTTCAATGA	AMY2A_GGATGGGATTTCAATGA_86960.1_DTKP
AMY2B	GCTGTAATTAATCATATGTC	AMY2B_GCTGTAATTAATCATATGTC_97173.1_DTKP
AMY2B	GCAGTGACTACTTTGGAAA	AMY2B_GCAGTGACTACTTTGGAAA_97174.2_DTKP
AMY2B	GAATCATCTCATTGACAT	AMY2B_GAATCATCTCATTGACAT_97175.3_DTKP
AMY2B	GTCCGTCCTTGTTGTGTATT	AMY2B_GTCCGTCCTTGTTGTGTATT_97176.4_DTKP
AMY2B	GACAAGTGCTCTGTCAGA	AMY2B_GACAAGTGCTCTGTCAGA_97177.5_DTKP
AMY2B	GTGACTACTTTGGAAATGGC	AMY2B_GTGACTACTTTGGAAATGGC_97178.6_DTKP
AMY2B	GACTACTTTGGAAATGGCC	AMY2B_GACTACTTTGGAAATGGCC_97179.7_DTKP
AMY2B	GACAGAGCACTTGTCTTTG	AMY2B_GACAGAGCACTTGTCTTTG_97180.8_DTKP
AMY2B	GTGACTAGATGTAACAATGT	AMY2B_GTGACTAGATGTAACAATGT_97181.9_DTKP
AMY2B	GAGATGATTCATATATT	AMY2B_GAGATGATTCATATATT_97182.1_DTKP
ANKK1	GGAACCTGAGCTTCCAGCAG	ANKK1_GGAACCTGAGCTTCCAGCAG_27225.1_DTKP
ANKK1	GCCGGGCAACATACTCC	ANKK1_GCCGGGCAACATACTCC_27226.2_DTKP
ANKK1	GCCCAGCCGCAGCTCGGT	ANKK1_GCCCAGCCGCAGCTCGGT_27227.3_DTKP
ANKK1	GTCGCCCTCGAAGTCGTCGC	ANKK1_GTCGCCCTCGAAGTCGTCGC_27228.4_DTKP
ANKK1	GATGTACTGCATCCGGG	ANKK1_GATGTACTGCATCCGGG_27229.5_DTKP
ANKK1	GTGCCGCGCCTGGAACACC	ANKK1_GTGCCGCGCCTGGAACACC_27230.6_DTKP
ANKK1	GCGGCGTCGGGTGGAAGGCA	ANKK1_GCGGCGTCGGGTGGAAGGCA_27231.7_DTKP
ANKK1	GACTTCGGCCTGTCCAAG	ANKK1_GACTTCGGCCTGTCCAAG_27232.8_DTKP
ANKK1	GCACATCGTGTCTATCTACG	ANKK1_GCACATCGTGTCTATCTACG_27233.9_DTKP
ANKK1	GTTTATGGCCAACGGCTCCC	ANKK1_GTTTATGGCCAACGGCTCCC_27234.1_DTKP
ANXA2	GGTCCTTCTCTGGTAGGCGA	ANXA2_GGTCCTTCTCTGGTAGGCGA_149884.1_DTKP
ANXA2	GCGGGGTGTGGAGACGCT	ANXA2_GCGGGGTGTGGAGACGCT_149885.2_DTKP
ANXA2	GCTGACACCAGATTAGAATC	ANXA2_GCTGACACCAGATTAGAATC_149886.3_DTKP
ANXA2	GATTAATGACTGAGTCACA	ANXA2_GATTAATGACTGAGTCACA_149887.4_DTKP
ANXA2	GCAGCAATGCACAGAGAC	ANXA2_GCAGCAATGCACAGAGAC_149888.5_DTKP
ANXA2	GCTACGTGGCTCAGGTC	ANXA2_GCTACGTGGCTCAGGTC_149889.6_DTKP
ANXA2	GCCGATCAGCAAAATACAG	ANXA2_GCCGATCAGCAAAATACAG_149890.7_DTKP
ANXA2	GCCTTCGCCTACCAGAGA	ANXA2_GCCTTCGCCTACCAGAGA_149891.8_DTKP
ANXA2	GCGTGCCCCACCTCCAGAA	ANXA2_GCGTGCCCCACCTCCAGAA_149892.9_DTKP
ANXA2	GTCTCCACACCCCGCTAGC	ANXA2_GTCTCCACACCCCGCTAGC_149893.1_DTKP
ANXA3	GCGGCAGCTGATTGTTA	ANXA3_GCGGCAGCTGATTGTTA_202841.1_DTKP
ANXA3	GATAATCTCTTACTGTTCCT	ANXA3_GATAATCTCTTACTGTTCCT_202842.2_DTKP
ANXA3	GACTTGAAGGGTGATCTCTC	ANXA3_GACTTGAAGGGTGATCTCTC_202843.3_DTKP
ANXA3	GACTGCTGGTGGAGTCACTA	ANXA3_GACTGCTGGTGGAGTCACTA_202844.4_DTKP
ANXA3	GCTATTCAGAAAGCAATCAG	ANXA3_GCTATTCAGAAAGCAATCAG_202845.5_DTKP
ANXA3	GGTAGTTAAGATTTCAATCA	ANXA3_GGTAGTTAAGATTTCAATCA_202846.6_DTKP
ANXA3	GAAACATCTGGTGACTTC	ANXA3_GAAACATCTGGTGACTTC_202847.7_DTKP
ANXA3	GAAAGTGGATGAGCATC	ANXA3_GAAAGTGGATGAGCATC_202848.8_DTKP
ANXA3	GAGGAAAGCTCCTTAAACAC	ANXA3_GAGGAAAGCTCCTTAAACAC_202849.9_DTKP
ANXA3	GGTGAGAACAGATGGGGCA	ANXA3_GGTGAGAACAGATGGGGCA_202850.1_DTKP
ANXA5	GCCCGCTCATCAAATCCA	ANXA5_GCCCGCTCATCAAATCCA_164701.1_DTKP
ANXA5	GTGGTGGGGGACACTTCA	ANXA5_GTGGTGGGGGACACTTCA_164702.2_DTKP
ANXA5	GCATCATAAAGCCGAGA	ANXA5_GCATCATAAAGCCGAGA_164703.3_DTKP
ANXA5	GACCTGAAATCAGAACTAAC	ANXA5_GACCTGAAATCAGAACTAAC_164704.4_DTKP
ANXA5	GACAGAAATTATTGCTTCA	ANXA5_GACAGAAATTATTGCTTCA_164705.5_DTKP
ANXA5	GCTAACAGAGACCCTGATGC	ANXA5_GCTAACAGAGACCCTGATGC_164706.6_DTKP
ANXA5	GATGGCTCTCAGTTCTTC	ANXA5_GATGGCTCTCAGTTCTTC_164707.7_DTKP
ANXA5	GGCTGGAGAACTTAAATG	ANXA5_GGCTGGAGAACTTAAATG_164708.8_DTKP
ANXA5	GAAAAGTTTATCACCATCTT	ANXA5_GAAAAGTTTATCACCATCTT_164709.9_DTKP
ANXA5	GGGATGTCAACAGAGTC	ANXA5_GGGATGTCAACAGAGTC_164710.1_DTKP
APCS	GGACAGAGATCCAAAGCAG	APCS_GGACAGAGATCCAAAGCAG_32603.1_DTKP
APCS	GATCAGTAACAGATTCTCT	APCS_GATCAGTAACAGATTCTCT_32604.2_DTKP
APCS	GTAAACTTGATCACACCGC	APCS_GTAAACTTGATCACACCGC_32605.3_DTKP
APCS	GGCACGAGAGAGATCACTAT	APCS_GGCACGAGAGAGATCACTAT_32606.4_DTKP
APCS	GCAAAGGCTTCCAGGAGGC	APCS_GCAAAGGCTTCCAGGAGGC_32607.5_DTKP
APCS	GCTCATTATCCCTGCCTT	APCS_GCTCATTATCCCTGCCTT_32608.6_DTKP
APCS	GGATCAATGGGACACCTT	APCS_GGATCAATGGGACACCTT_32609.7_DTKP
APCS	GGAGAGTATAGTCTATACAT	APCS_GGAGAGTATAGTCTATACAT_32610.8_DTKP
APCS	GTGAGCTGGGAGTCCTCATC	APCS_GTGAGCTGGGAGTCCTCATC_32611.9_DTKP
APCS	GTGAGCAAAGGCTTCCAGG	APCS_GTGAGCAAAGGCTTCCAGG_32612.1_DTKP
APOE	GGTTCTGTGGGCTGCGTTGC	APOE_GGTTCTGTGGGCTGCGTTGC_180309.1_DTKP
APOE	GGTCTGCTGGCGCAGCTC	APOE_GGTCTGCTGGCGCAGCTC_180310.2_DTKP
APOE	GGCCAAGGTGGAGCAAGCGG	APOE_GGCCAAGGTGGAGCAAGCGG_180311.3_DTKP
APOE	GTGCCAGTTCCCAGCGC	APOE_GTGCCAGTTCCCAGCGC_180312.4_DTKP
APOE	GGTGCAGACACTGTCTGAGC	APOE_GGTGCAGACACTGTCTGAGC_180313.5_DTKP
APOE	GCGTCTCCTCCGCCACCG	APOE_GCGTCTCCTCCGCCACCG_180314.6_DTKP
APOE	GCTGATGGACGAGACCATGA	APOE_GCTGATGGACGAGACCATGA_180315.7_DTKP
APOE	GGTGCAGTACCGCGGCG	APOE_GGTGCAGTACCGCGGCG_180316.8_DTKP
APOE	GCGGACATGGAGGACGTGTG	APOE_GCGGACATGGAGGACGTGTG_180317.9_DTKP
APOE	GCAGCTTGCGCAGGTGGG	APOE_GCAGCTTGCGCAGGTGGG_180318.1_DTKP
APOH	GTTTATCTGCCCTCTCAC	APOH_GTTTATCTGCCCTCTCAC_148325.1_DTKP
APOH	GAAAAACTGATCGTGTT	APOH_GAAAAACTGATCGTGTT_148326.2_DTKP
APOH	GTACATTTCAGAGTGTTGAT	APOH_GTACATTTCAGAGTGTTGAT_148327.3_DTKP
APOH	GGGCTATGTGTCCCGAGG	APOH_GGGCTATGTGTCCCGAGG_148328.4_DTKP
APOH	GTGTTGCAAACGTAGGTA	APOH_GTGTTGCAAACGTAGGTA_148329.5_DTKP
APOH	GCCATGTTGCTATTGCAGGA	APOH_GCCATGTTGCTATTGCAGGA_148330.6_DTKP
APOH	GTGGAAAATGGTAAATCATC	APOH_GTGGAAAATGGTAAATCATC_148331.7_DTKP
APOH	GATTCTGCCAAGTGCACTG	APOH_GATTCTGCCAAGTGCACTG_148332.8_DTKP
APOH	GGAAACAATTCCCTCTAT	APOH_GGAAACAATTCCCTCTAT_148333.9_DTKP
APOH	GAATACGTAATCTCTTCTCC	APOH_GAATACGTAATCTCTTCTCC_148334.1_DTKP
APRT	GCGCCAGGAGGCCGATGG	APRT_GCGCCAGGAGGCCGATGG_191776.1_DTKP
APRT	GACTTCCCCACCCCAGGCG	APRT_GACTTCCCCACCCCAGGCG_191777.2_DTKP
APRT	GGACATCTCGCCCGTCCTGA	APRT_GGACATCTCGCCCGTCCTGA_191778.3_DTKP
APRT	GCGTGCTCATCCGAAAGC	APRT_GCGTGCTCATCCGAAAGC_191779.4_DTKP
APRT	GACTCCCGAGGCTTCCTCTT	APRT_GACTCCCGAGGCTTCCTCTT_191780.5_DTKP
APRT	GACGACCACCCTCTGTCC	APRT_GACGACCACCCTCTGTCC_191781.6_DTKP
APRT	GAATAGGAGGCCCACAGAGT	APRT_GAATAGGAGGCCCACAGAGT_191782.7_DTKP
APRT	GGAGATTCAGAAAGACGCCC	APRT_GGAGATTCAGAAAGACGCCC_191783.8_DTKP
APRT	GCCTTCAGGTGTCGCGCC	APRT_GCCTTCAGGTGTCGCGCC_191784.9_DTKP
APRT	GAATACCACGCCTGGGGTG	APRT_GAATACCACGCCTGGGGTG_191785.1_DTKP
ARAF	GGGATGGCTCGGCCCCAT	ARAF_GGGATGGCTCGGCCCCAT_86033.1_DTKP
ARAF	GTGCGTTGCTTGTTGGGC	ARAF_GTGCGTTGCTTGTTGGGC_86034.2_DTKP
ARAF	GAAAGACGGTCACTGCCT	ARAF_GAAAGACGGTCACTGCCT_86035.3_DTKP
ARAF	GTAGACACTCATGCCATCC	ARAF_GTAGACACTCATGCCATCC_86036.4_DTKP
ARAF	GAGCTCCTCGCCATCCAG	ARAF_GAGCTCCTCGCCATCCAG_86037.5_DTKP
ARAF	GTGGTCTACCGACTCATCAA	ARAF_GTGGTCTACCGACTCATCAA_86038.6_DTKP
ARAF	GGTCAGCGGGACATCTTCA	ARAF_GGTCAGCGGGACATCTTCA_86039.7_DTKP
ARAF	GGTGGAACTTGTAGCCAC	ARAF_GGTGGAACTTGTAGCCAC_86040.8_DTKP
ARAF	GGCAGAAGTCACAGAACGCC	ARAF_GGCAGAAGTCACAGAACGCC_86041.9_DTKP
ARAF	GTGGAGCGGATGCGCTGT	ARAF_GTGGAGCGGATGCGCTGT_86042.1_DTKP
ARF1	GCCAAAAAGGCCCTTGAAG	ARF1_GCCAAAAAGGCCCTTGAAG_174629.1_DTKP
ARF1	GATCCTCTACAAGCTTAAGC	ARF1_GATCCTCTACAAGCTTAAGC_174630.2_DTKP
ARF1	GGAAGTAGTGGCGCCACA	ARF1_GGAAGTAGTGGCGCCACA_174631.3_DTKP
ARF1	GAAATGCGCATCCTCATGGT	ARF1_GAAATGCGCATCCTCATGGT_174632.4_DTKP
ARF1	GCTGTCCACCACGAAGATC	ARF1_GCTGTCCACCACGAAGATC_174633.5_DTKP
ARF1	GGCCGCATTCATGGCGTT	ARF1_GGCCGCATTCATGGCGTT_174634.6_DTKP
ARF1	GCGTGTGAACGAGGCCCGTG	ARF1_GCGTGTGAACGAGGCCCGTG_174635.7_DTKP
ARF1	GCTGATGTTCTTGTACTCCA	ARF1_GCTGATGTTCTTGTACTCCA_174636.8_DTKP
ARF1	GCTCCGGGATGCTGTCCTCC	ARF1_GCTCCGGGATGCTGTCCTCC_174637.9_DTKP
ARF1	GGCTGCACTCACTACGCCAC	ARF1_GGCTGCACTCACTACGCCAC_174638.1_DTKP
ARF4	GCTTCTTGCCAAATAGTC	ARF4_GCTTCTTGCCAAATAGTC_4209.1_DTKP
ARF4	GAACATTTGTTTCACAGTAT	ARF4_GAACATTTGTTTCACAGTAT_4210.2_DTKP
ARF4	GGATTTGCCAAATGCTA	ARF4_GGATTTGCCAAATGCTA_4211.3_DTKP
ARF4	GTGAAATGACAGATAAACTA	ARF4_GTGAAATGACAGATAAACTA_4212.4_DTKP
ARF4	GCCAAATAGTCGGGAGAAGA	ARF4_GCCAAATAGTCGGGAGAAGA_4213.5_DTKP
ARF4	GTCTGTATGAAGGACTTGAC	ARF4_GTCTGTATGAAGGACTTGAC_4214.6_DTKP
ARF4	GAAGAGGGAGGAGATAGTG	ARF4_GAAGAGGGAGGAGATAGTG_4215.7_DTKP
ARF4	GTTTCACAGTATGGGATGT	ARF4_GTTTCACAGTATGGGATGT_4216.8_DTKP
ARF4	GAACATTTGTTTCACAGTA	ARF4_GAACATTTGTTTCACAGTA_4217.9_DTKP
ARF4	GATAGAATTAGGCCTCTC	ARF4_GATAGAATTAGGCCTCTC_4218.1_DTKP
ARF6	GTTGGGCCTGGACGCGGC	ARF6_GTTGGGCCTGGACGCGGC_160733.1_DTKP
ARF6	GGTGCTATCCAAAATCTTC	ARF6_GGTGCTATCCAAAATCTTC_160734.2_DTKP
ARF6	GGCCCAGCTTCAACTTGTAC	ARF6_GGCCCAGCTTCAACTTGTAC_160735.3_DTKP
ARF6	GGCGGCATTACTACACT	ARF6_GGCGGCATTACTACACT_160736.4_DTKP
ARF6	GAAACCCACAGTGGGAATGG	ARF6_GAAACCCACAGTGGGAATGG_160737.5_DTKP
ARF6	GTTCAACGTATGGGATGT	ARF6_GTTCAACGTATGGGATGT_160738.6_DTKP
ARF6	GAGCGGCCGGATCTTGTCC	ARF6_GAGCGGCCGGATCTTGTCC_160739.7_DTKP
ARF6	GCATCGATGAGGCTCGCC	ARF6_GCATCGATGAGGCTCGCC_160740.8_DTKP
ARF6	GTTTCTCCTGGATCTCGT	ARF6_GTTTCTCCTGGATCTCGT_160741.9_DTKP
ARF6	GCCTGACCCGGATTCGGGAC	ARF6_GCCTGACCCGGATTCGGGAC_160742.1_DTKP
ARHGAP26	GTCGCTGAACTCGAGCGC	ARHGAP26_GTCGCTGAACTCGAGCGC_16354.1_DTKP
ARHGAP26	GGAAGTGCGGACTATCG	ARHGAP26_GGAAGTGCGGACTATCG_16355.2_DTKP
ARHGAP26	GTCGCACGAAGCAGAGC	ARHGAP26_GTCGCACGAAGCAGAGC_16356.3_DTKP
ARHGAP26	GGAGCCGATGAACAAGGCTG	ARHGAP26_GGAGCCGATGAACAAGGCTG_16357.4_DTKP
ARHGAP26	GAATTTAAATTTCAGTGCAT	ARHGAP26_GAATTTAAATTTCAGTGCAT_16358.5_DTKP
ARHGAP26	GTCTCAGAAGCAGTCTTG	ARHGAP26_GTCTCAGAAGCAGTCTTG_16359.6_DTKP
ARHGAP26	GGTGTGGAAGAGCGTCAG	ARHGAP26_GGTGTGGAAGAGCGTCAG_16360.7_DTKP
ARHGAP26	GTTCATCTTCAAGATTCCTG	ARHGAP26_GTTCATCTTCAAGATTCCTG_16361.8_DTKP
ARHGAP26	GTTTCGAAAGGAACAGATCG	ARHGAP26_GTTTCGAAAGGAACAGATCG_16362.9_DTKP
ARHGAP26	GGGAGTGATGAGCACCTCGC	ARHGAP26_GGGAGTGATGAGCACCTCGC_16363.1_DTKP
ARL1	GTCTCTACATTAAATCCAA	ARL1_GTCTCTACATTAAATCCAA_155604.1_DTKP
ARL1	GTAATCTGTACAAAATTG	ARL1_GTAATCTGTACAAAATTG_155605.2_DTKP
ARL1	GTCCTCCTAAATCCCAGACT	ARL1_GTCCTCCTAAATCCCAGACT_155606.3_DTKP
ARL1	GAATAGTAACATCTCCAGTA	ARL1_GAATAGTAACATCTCCAGTA_155607.4_DTKP
ARL1	GAGATGGCAAATTCACTT	ARL1_GAGATGGCAAATTCACTT_155608.5_DTKP
ARL1	GCCTTGAAGGACCGAAAA	ARL1_GCCTTGAAGGACCGAAAA_155609.6_DTKP
ARL1	GTTTGCAAATAAACAGGACA	ARL1_GTTTGCAAATAAACAGGACA_155610.7_DTKP
ARL1	GTCAGCAACCAAAGGCAC	ARL1_GTCAGCAACCAAAGGCAC_155611.8_DTKP
ARL1	GGCAACTAACTCTGATT	ARL1_GGCAACTAACTCTGATT_155612.9_DTKP
ARL1	GCAAGATCAATACCATCTTC	ARL1_GCAAGATCAATACCATCTTC_155613.1_DTKP
ARL3	GTTGAAAAGTGCACCAGACC	ARL3_GTTGAAAAGTGCACCAGACC_47369.1_DTKP
ARL3	GCAAGCTGCTTCAGAAGAG	ARL3_GCAAGCTGCTTCAGAAGAG_47370.2_DTKP
ARL3	GAATGTATGGGACATTGG	ARL3_GAATGTATGGGACATTGG_47371.3_DTKP
ARL3	GAGGAAAATCAGACCATAC	ARL3_GAGGAAAATCAGACCATAC_47372.4_DTKP
ARL3	GAACTAGCGGAATTACTGG	ARL3_GAACTAGCGGAATTACTGG_47373.5_DTKP
ARL3	GCCAGACTCGGTCGCGGA	ARL3_GCCAGACTCGGTCGCGGA_47374.6_DTKP
ARL3	GCTCATCTTTGCTAATAAGC	ARL3_GCTCATCTTTGCTAATAAGC_47375.7_DTKP
ARL3	GTCCTTCTGCAATTTCAG	ARL3_GTCCTTCTGCAATTTCAG_47376.8_DTKP
ARL3	GAAAAAGATTTGAAGAGAC	ARL3_GAAAAAGATTTGAAGAGAC_47377.9_DTKP
ARL3	GAAAAGTGCACCAGACCAGG	ARL3_GAAAAGTGCACCAGACCAGG_47378.1_DTKP
ARL5B	GGCTGATCTTCGCCAAACTG	ARL5B_GGCTGATCTTCGCCAAACTG_739.1_DTKP
ARL5B	GTTCATACTTCTCCAACCAT	ARL5B_GTTCATACTTCTCCAACCAT_740.2_DTKP
ARL5B	GTGGGACTGGATAATGCA	ARL5B_GTGGGACTGGATAATGCA_741.3_DTKP
ARL5B	GGAGTCTCTGCGATCATCC	ARL5B_GGAGTCTCTGCGATCATCC_742.4_DTKP
ARL5B	GTTGTTGATAGCATTGACA	ARL5B_GTTGTTGATAGCATTGACA_743.5_DTKP
ARL5B	GATCCTTAATTGAACTAA	ARL5B_GATCCTTAATTGAACTAA_744.6_DTKP
ARL5B	GCAGGATTGAATGTGCCA	ARL5B_GCAGGATTGAATGTGCCA_745.7_DTKP
ARL5B	GCAAATAAACAGGATATGAA	ARL5B_GCAAATAAACAGGATATGAA_746.8_DTKP
ARL5B	GGTCATCCACTCTAGACCT	ARL5B_GGTCATCCACTCTAGACCT_747.9_DTKP
ARL5B	GAAGAGGCTCCACAGTT	ARL5B_GAAGAGGCTCCACAGTT_748.1_DTKP
ARPC1B	GGGTGCGGTCCTTGTTCC	ARPC1B_GGGTGCGGTCCTTGTTCC_149555.1_DTKP
ARPC1B	GGCAGCTGATGGGCTCCACC	ARPC1B_GGCAGCTGATGGGCTCCACC_149556.2_DTKP
ARPC1B	GAAAAGAGCGGTGCCAAA	ARPC1B_GAAAAGAGCGGTGCCAAA_149557.3_DTKP
ARPC1B	GATATGCACCTCATGGTTGT	ARPC1B_GATATGCACCTCATGGTTGT_149558.4_DTKP
ARPC1B	GTGCCGCAGGTCACAATA	ARPC1B_GTGCCGCAGGTCACAATA_149559.5_DTKP
ARPC1B	GACCGCAACGCCTACGTG	ARPC1B_GACCGCAACGCCTACGTG_149560.6_DTKP
ARPC1B	GCACATGGAAGCCCACGC	ARPC1B_GCACATGGAAGCCCACGC_149561.7_DTKP
ARPC1B	GCAAACTTGTTCTCGTTG	ARPC1B_GCAAACTTGTTCTCGTTG_149562.8_DTKP
ARPC1B	GCTGCCACGCCTGGAACA	ARPC1B_GCTGCCACGCCTGGAACA_149563.9_DTKP
ARPC1B	GTTCCAGGCGTGGCAGCTGA	ARPC1B_GTTCCAGGCGTGGCAGCTGA_149564.1_DTKP
ARPC2	GTTCGAGAACGCGGCCGC	ARPC2_GTTCGAGAACGCGGCCGC_1119.1_DTKP
ARPC2	GGTGAACAACCGCATCATCG	ARPC2_GGTGAACAACCGCATCATCG_1120.2_DTKP
ARPC2	GGATTTGAAATATGATAG	ARPC2_GGATTTGAAATATGATAG_1121.3_DTKP
ARPC2	GAAATTCTACAAGGAACTTC	ARPC2_GAAATTCTACAAGGAACTTC_1122.4_DTKP
ARPC2	GGAGACAAAACAAAAGTGA	ARPC2_GGAGACAAAACAAAAGTGA_1123.5_DTKP
ARPC2	GAGGGTGTACGGGAGTTTCT	ARPC2_GAGGGTGTACGGGAGTTTCT_1124.6_DTKP
ARPC2	GTTACTTCTACTGCTTC	ARPC2_GTTACTTCTACTGCTTC_1125.7_DTKP
ARPC2	GGGCAGTTATCCATTATA	ARPC2_GGGCAGTTATCCATTATA_1126.8_DTKP
ARPC2	GAAAATCTTCCGGCATCCA	ARPC2_GAAAATCTTCCGGCATCCA_1127.9_DTKP
ARPC2	GTGGCTAAAGAGGACCTG	ARPC2_GTGGCTAAAGAGGACCTG_1128.1_DTKP
ARPC3	GATCCTGATACCAAACTCAT	ARPC3_GATCCTGATACCAAACTCAT_136891.1_DTKP
ARPC3	GAGAAAGAAATGTATACGCT	ARPC3_GAGAAAGAAATGTATACGCT_136892.2_DTKP
ARPC3	GGCCTTGAAGTAATAGA	ARPC3_GGCCTTGAAGTAATAGA_136893.3_DTKP
ARPC3	GCCATGTTTCCGATGAGTT	ARPC3_GCCATGTTTCCGATGAGTT_136894.4_DTKP
ARPC3	GGCATAAATTGCGTTAAG	ARPC3_GGCATAAATTGCGTTAAG_136895.5_DTKP
ARPC3	GAGAAAGAAATGTATACGC	ARPC3_GAGAAAGAAATGTATACGC_136896.6_DTKP
ARPC3	GAAGCCATCTATTACTTCA	ARPC3_GAAGCCATCTATTACTTCA_136897.7_DTKP
ARPC3	GCGTTAAGTGGAAAACC	ARPC3_GCGTTAAGTGGAAAACC_136898.8_DTKP
ARPC3	GTAGAGAGTTATATATATCA	ARPC3_GTAGAGAGTTATATATATCA_136899.9_DTKP
ARPC3	GTGGAAAACCAGGCTCTCC	ARPC3_GTGGAAAACCAGGCTCTCC_136900.1_DTKP
ARPC4	GTTTGTACATCTGCTCTGTG	ARPC4_GTTTGTACATCTGCTCTGTG_86365.5_DTKP
ARPC4	GCCAGGGACCCCCGGCTGTT	ARPC4_GCCAGGGACCCCCGGCTGTT_86366.6_DTKP
ARPC4	GAACTCTTCAGCCACAATGC	ARPC4_GAACTCTTCAGCCACAATGC_86368.8_DTKP
ARPC4	GCCCCTACCTGAGTGCCGTG	ARPC4_GCCCCTACCTGAGTGCCGTG_86370.1_DTKP
ARPC5	GTGTCGTCGGCCCGCTTC	ARPC5_GTGTCGTCGGCCCGCTTC_96953.1_DTKP
ARPC5	GTTCGTGGACGAAGAAGATG	ARPC5_GTTCGTGGACGAAGAAGATG_96954.2_DTKP
ARPC5	GAGTCCACCTCGCCCTCGTC	ARPC5_GAGTCCACCTCGCCCTCGTC_96955.3_DTKP
ARPC5	GTTCTTCAGAGCTGCCTGTA	ARPC5_GTTCTTCAGAGCTGCCTGTA_96956.4_DTKP
ARPC5	GGCAGGCAGCATTGTCTTGA	ARPC5_GGCAGGCAGCATTGTCTTGA_96957.5_DTKP
ARPC5	GTTCAATCTCTGGACAAGAA	ARPC5_GTTCAATCTCTGGACAAGAA_96958.6_DTKP
ARPC5	GCACTGCTATTGTCAGAC	ARPC5_GCACTGCTATTGTCAGAC_96959.7_DTKP
ARPC5	GCTTCCGGAAGGTGGACG	ARPC5_GCTTCCGGAAGGTGGACG_96960.8_DTKP
ARPC5	GTCGAAGAACACAGTGTCGT	ARPC5_GTCGAAGAACACAGTGTCGT_96961.9_DTKP
ARPC5	GCTGTCATGTTTCCTGTGA	ARPC5_GCTGTCATGTTTCCTGTGA_96962.1_DTKP
ARSA	GCCGACGACCTCGGCTAT	ARSA_GCCGACGACCTCGGCTAT_200369.1_DTKP
ARSA	GCACGATGTTGGGCGGAC	ARSA_GCACGATGTTGGGCGGAC_200370.2_DTKP
ARSA	GGGCTTCCATCGATTTCT	ARSA_GGGCTTCCATCGATTTCT_200371.3_DTKP
ARSA	GGCCGGCAAGTGGCACCT	ARSA_GGCCGGCAAGTGGCACCT_200372.4_DTKP
ARSA	GCCGGCCACTCCTTGCGA	ARSA_GCCGGCCACTCCTTGCGA_200373.5_DTKP
ARSA	GGGCATGTACCCTGGCGTCC	ARSA_GGGCATGTACCCTGGCGTCC_200374.6_DTKP
ARSA	GCTCTACCACTCCCAACC	ARSA_GCTCTACCACTCCCAACC_200375.7_DTKP
ARSA	GCGCCTCCACGGACAGGT	ARSA_GCGCCTCCACGGACAGGT_200376.8_DTKP
ARSA	GTAGCGGGCCTCTAGTCC	ARSA_GTAGCGGGCCTCTAGTCC_200377.9_DTKP
ARSA	GGTGACCGTGGCCGAAGTCC	ARSA_GGTGACCGTGGCCGAAGTCC_200378.1_DTKP
ART1	GAGGTCTCGTCGTGTGAT	ART1_GAGGTCTCGTCGTGTGAT_153743.1_DTKP
ART1	GCAGCACAGCCAGCGTAC	ART1_GCAGCACAGCCAGCGTAC_153744.2_DTKP
ART1	GAAGCAGAGACATCATAGC	ART1_GAAGCAGAGACATCATAGC_153745.3_DTKP
ART1	GCCAATGGCAGGAGCGTC	ART1_GCCAATGGCAGGAGCGTC_153746.4_DTKP
ART1	GCATACACCTGGTTGGCC	ART1_GCATACACCTGGTTGGCC_153747.5_DTKP
ART1	GCTCATCGCGGAAGCCCA	ART1_GCTCATCGCGGAAGCCCA_153748.6_DTKP
ART1	GGAAAGGCCCTCACCACG	ART1_GGAAAGGCCCTCACCACG_153749.7_DTKP
ART1	GTCTGGGCCTTGCCATC	ART1_GTCTGGGCCTTGCCATC_153750.8_DTKP
ART1	GTCTCTGCTTCTTGTGTCTG	ART1_GTCTCTGCTTCTTGTGTCTG_153751.9_DTKP
ART1	GCATTGAACTCCTTGTGC	ART1_GCATTGAACTCCTTGTGC_153752.1_DTKP
ASGR2	GGATATCTTGAAAGTCCT	ASGR2_GGATATCTTGAAAGTCCT_106357.1_DTKP
ASGR2	GCAGACTGAAGCAGACCA	ASGR2_GCAGACTGAAGCAGACCA_106358.2_DTKP
ASGR2	GCAGCAGGATGTTGAAGCTC	ASGR2_GCAGCAGGATGTTGAAGCTC_106359.3_DTKP
ASGR2	GCCGAGCTGCGGAGCCTGA	ASGR2_GCCGAGCTGCGGAGCCTGA_106360.4_DTKP
ASGR2	GACCTCCGTCAGGGTGCTCG	ASGR2_GACCTCCGTCAGGGTGCTCG_106361.5_DTKP
ASGR2	GGTGACAAGATCACATCCCT	ASGR2_GGTGACAAGATCACATCCCT_106362.6_DTKP
ASGR2	GGCCCCTCACCTTGATGGAA	ASGR2_GGCCCCTCACCTTGATGGAA_106363.7_DTKP
ASGR2	GCACTCGCAGGCTGAATCCC	ASGR2_GCACTCGCAGGCTGAATCCC_106364.8_DTKP
ASGR2	GTGCTTCAGATGGAAGAGCA	ASGR2_GTGCTTCAGATGGAAGAGCA_106365.9_DTKP
ASGR2	GCCACGAAGCGCAGGTCCAC	ASGR2_GCCACGAAGCGCAGGTCCAC_106366.1_DTKP
ASNA1	GAAGTGGATCTTCGTCGG	ASNA1_GAAGTGGATCTTCGTCGG_60080.1_DTKP
ASNA1	GCTAAGTGTAGGCTCCAG	ASNA1_GCTAAGTGTAGGCTCCAG_60081.2_DTKP
ASNA1	GAACACTCTCACGCCCCT	ASNA1_GAACACTCTCACGCCCCT_60082.3_DTKP
ASNA1	GTTCGAAGATGCTCCTGATG	ASNA1_GTTCGAAGATGCTCCTGATG_60083.4_DTKP
ASNA1	GCATCTGAGATGTTGTGTGC	ASNA1_GCATCTGAGATGTTGTGTGC_60084.5_DTKP
ASNA1	GATTGACCCCAGCCTGGGCG	ASNA1_GATTGACCCCAGCCTGGGCG_60085.6_DTKP
ASNA1	GCTGCCTGACGAGTTCTTCG	ASNA1_GCTGCCTGACGAGTTCTTCG_60086.7_DTKP
ASNA1	GGGCAAGAAGATGATGCAGG	ASNA1_GGGCAAGAAGATGATGCAGG_60087.8_DTKP
ASNA1	GGCCCCGCTCCACGATGG	ASNA1_GGCCCCGCTCCACGATGG_60088.9_DTKP
ASNA1	GAGGCCATGAGCTATGCCG	ASNA1_GAGGCCATGAGCTATGCCG_60089.1_DTKP
ASPA	GCTTAACCAGAAATACTC	ASPA_GCTTAACCAGAAATACTC_4782.1_DTKP
ASPA	GCTATCTTTGGAGGAACCCA	ASPA_GCTATCTTTGGAGGAACCCA_4783.2_DTKP
ASPA	GGTCACAGTCAATATATC	ASPA_GGTCACAGTCAATATATC_4784.3_DTKP
ASPA	GCTCTGGGGTTAGTAATAAA	ASPA_GCTCTGGGGTTAGTAATAAA_4785.4_DTKP
ASPA	GCTGAAGAACATATACAAA	ASPA_GCTGAAGAACATATACAAA_4786.5_DTKP
ASPA	GGAATCTTCACTGTCTTT	ASPA_GGAATCTTCACTGTCTTT_4787.6_DTKP
ASPA	GAGTGCACCCCATGTTAG	ASPA_GAGTGCACCCCATGTTAG_4788.7_DTKP
ASPA	GAGCCCTTCTCACTTCATA	ASPA_GAGCCCTTCTCACTTCATA_4789.8_DTKP
ASPA	GAGTGGTCGCATATTTGA	ASPA_GAGTGGTCGCATATTTGA_4790.9_DTKP
ASPA	GAATTAAAAAGTTATTCC	ASPA_GAATTAAAAAGTTATTCC_4791.1_DTKP
ASRGL1	GTAGTGGTCCACGGCGG	ASRGL1_GTAGTGGTCCACGGCGG_88280.1_DTKP
ASRGL1	GATCCTTGGAGATGGGAC	ASRGL1_GATCCTTGGAGATGGGAC_88281.2_DTKP
ASRGL1	GGTCAGAGCCGCCACCGT	ASRGL1_GGTCAGAGCCGCCACCGT_88282.3_DTKP
ASRGL1	GGATGCTAGTATCATGGA	ASRGL1_GGATGCTAGTATCATGGA_88283.4_DTKP
ASRGL1	GGGTCTGTCTTGAACACAAA	ASRGL1_GGGTCTGTCTTGAACACAAA_88284.5_DTKP
ASRGL1	GCAAACTGCGCTGCGCCT	ASRGL1_GCAAACTGCGCTGCGCCT_88285.6_DTKP
ASRGL1	GCCTGTGGAGGTTGCGT	ASRGL1_GCCTGTGGAGGTTGCGT_88286.7_DTKP
ASRGL1	GTTGCCTTGGACTGCAAA	ASRGL1_GTTGCCTTGGACTGCAAA_88287.8_DTKP
ASRGL1	GAGAGAAACAAAAAGCGCC	ASRGL1_GAGAGAAACAAAAAGCGCC_88288.9_DTKP
ASRGL1	GACAAGCCGAGCAAGTTTAA	ASRGL1_GACAAGCCGAGCAAGTTTAA_88289.1_DTKP
ASS1	GTCCAGCAAAGGCTCCG	ASS1_GTCCAGCAAAGGCTCCG_87631.1_DTKP
ASS1	GCCACACGAGGATGCACG	ASS1_GCCACACGAGGATGCACG_87632.2_DTKP
ASS1	GTACTCCATCAGGTCATTG	ASS1_GTACTCCATCAGGTCATTG_87633.3_DTKP
ASS1	GGATGCCTGAATTCTACAAC	ASS1_GGATGCCTGAATTCTACAAC_87634.4_DTKP
ASS1	GGCGCCGTGGGACACATACT	ASS1_GGCGCCGTGGGACACATACT_87635.5_DTKP
ASS1	GCCTGGACCGTTGCAGCTAA	ASS1_GCCTGGACCGTTGCAGCTAA_87636.6_DTKP
ASS1	GCGGTCCTCATACAGTGCGC	ASS1_GCGGTCCTCATACAGTGCGC_87637.7_DTKP
ASS1	GTGGAAATCGCCCAGCGGGA	ASS1_GTGGAAATCGCCCAGCGGGA_87638.8_DTKP
ASS1	GATGCAGGGCCTGGCAAGAG	ASS1_GATGCAGGGCCTGGCAAGAG_87639.9_DTKP
ASS1	GAACCCGGTGGCATCAGT	ASS1_GAACCCGGTGGCATCAGT_87640.1_DTKP
ATM	GTTTCAGGATCTCGAATC	ATM_GTTTCAGGATCTCGAATC_159353.1_DTKP
ATM	GCCTCAACACAAGCCTCC	ATM_GCCTCAACACAAGCCTCC_159354.2_DTKP
ATM	GGCATTCAGATTCCAAACA	ATM_GGCATTCAGATTCCAAACA_159355.3_DTKP
ATM	GATGCAGGAAATCAGTAGTT	ATM_GATGCAGGAAATCAGTAGTT_159356.4_DTKP
ATM	GTTCCCCATGTCGCTGTT	ATM_GTTCCCCATGTCGCTGTT_159357.5_DTKP
ATM	GAGAAATCTCCAAGGATC	ATM_GAGAAATCTCCAAGGATC_159358.6_DTKP
ATM	GCTTATGAATCAACAAAA	ATM_GCTTATGAATCAACAAAA_159359.7_DTKP
ATM	GGATGCTGTTCTCAGACTGA	ATM_GGATGCTGTTCTCAGACTGA_159360.8_DTKP
ATM	GGATACTTTGATATTAAT	ATM_GGATACTTTGATATTAAT_159361.9_DTKP
ATM	GACCACCAGTATAGTTCC	ATM_GACCACCAGTATAGTTCC_159362.1_DTKP
ATOX1	GTGCTGAAGCTGTCTCTC	ATOX1_GTGCTGAAGCTGTCTCTC_23699.1_DTKP
ATOX1	GCAGACCTTCTTGTTGGGC	ATOX1_GCAGACCTTCTTGTTGGGC_23700.2_DTKP
ATOX1	GGAAAGACTGTTTCCTACCT	ATOX1_GGAAAGACTGTTTCCTACCT_23701.3_DTKP
ATOX1	GCTGTGCTGAAGCTGTCTCT	ATOX1_GCTGTGCTGAAGCTGTCTCT_23702.4_DTKP
ATOX1	GCTTCAGCACAGCCTCCAC	ATOX1_GCTTCAGCACAGCCTCCAC_23703.5_DTKP
ATOX1	GTGGACATGACCTGTGG	ATOX1_GTGGACATGACCTGTGG_23704.6_DTKP
ATOX1	GCAACCCTGAAGAAAAC	ATOX1_GCAACCCTGAAGAAAAC_23705.7_DTKP
ATP1A1	GATCCATTCAGGAGTAGT	ATP1A1_GATCCATTCAGGAGTAGT_43251.1_DTKP
ATP1A1	GATGAACTTCATCGTAAATA	ATP1A1_GATGAACTTCATCGTAAATA_43252.2_DTKP
ATP1A1	GCTCGTGCAGCTGAGATCC	ATP1A1_GCTCGTGCAGCTGAGATCC_43253.3_DTKP
ATP1A1	GCCGTTGTAATCATAAC	ATP1A1_GCCGTTGTAATCATAAC_43254.4_DTKP
ATP1A1	GGAGCGATTCTTTGTTTCT	ATP1A1_GGAGCGATTCTTTGTTTCT_43255.5_DTKP
ATP1A1	GTTCCTCTTCTGTAGCAGCT	ATP1A1_GTTCCTCTTCTGTAGCAGCT_43256.6_DTKP
ATP1A1	GCCCTTGTGATTCGAAA	ATP1A1_GCCCTTGTGATTCGAAA_43257.7_DTKP
ATP1A1	GAAAACCCCCTGGAGACG	ATP1A1_GAAAACCCCCTGGAGACG_43258.8_DTKP
ATP1A1	GGATAACTCCTCGCTCAC	ATP1A1_GGATAACTCCTCGCTCAC_43259.9_DTKP
ATP1A1	GTAGCCAATGTGCCGGA	ATP1A1_GTAGCCAATGTGCCGGA_43260.1_DTKP
ATP2A1	GACCGCAAGTCAGTGCAA	ATP2A1_GACCGCAAGTCAGTGCAA_172048.1_DTKP
ATP2A1	GCCATCCGACGGGTACCC	ATP2A1_GCCATCCGACGGGTACCC_172049.2_DTKP
ATP2A1	GGCCAAACATTCCTCCG	ATP2A1_GGCCAAACATTCCTCCG_172050.3_DTKP
ATP2A1	GTCCTGGTTGACAGCTCG	ATP2A1_GTCCTGGTTGACAGCTCG_172051.4_DTKP
ATP2A1	GGCTCGGGACATCGTCCCTG	ATP2A1_GGCTCGGGACATCGTCCCTG_172052.5_DTKP
ATP2A1	GGTCAACCCGCAGCGTGG	ATP2A1_GGTCAACCCGCAGCGTGG_172053.6_DTKP
ATP2A1	GGAGGAGAATCCGCACCAGG	ATP2A1_GGAGGAGAATCCGCACCAGG_172054.7_DTKP
ATP2A1	GCTCTATCACCAGCTCCCAC	ATP2A1_GCTCTATCACCAGCTCCCAC_172055.8_DTKP
ATP2A1	GATGACAAAGGGTTCAACAA	ATP2A1_GATGACAAAGGGTTCAACAA_172056.9_DTKP
ATP2A1	GTGGCAGCCATTTGGTCT	ATP2A1_GTGGCAGCCATTTGGTCT_172057.1_DTKP
ATP2C1	GCTTGCAACTTCACTGAC	ATP2C1_GCTTGCAACTTCACTGAC_154990.1_DTKP
ATP2C1	GGCGAGCCTTTCATGGC	ATP2C1_GGCGAGCCTTTCATGGC_154991.2_DTKP
ATP2C1	GCCAGAAGCAGCATAATAAG	ATP2C1_GCCAGAAGCAGCATAATAAG_154992.3_DTKP
ATP2C1	GAAATATACTTCTTCCACAG	ATP2C1_GAAATATACTTCTTCCACAG_154993.4_DTKP
ATP2C1	GCCCGAGACTTGGTTCC	ATP2C1_GCCCGAGACTTGGTTCC_154994.5_DTKP
ATP2C1	GACCAGTGTTCCCATAA	ATP2C1_GACCAGTGTTCCCATAA_154995.6_DTKP
ATP2C1	GCGTCACTGTGACCACAA	ATP2C1_GCGTCACTGTGACCACAA_154996.7_DTKP
ATP2C1	GAACTCTATCCCCAACAGAA	ATP2C1_GAACTCTATCCCCAACAGAA_154997.8_DTKP
ATP2C1	GAAGAGCATGGACCTCTT	ATP2C1_GAAGAGCATGGACCTCTT_154998.9_DTKP
ATP2C1	GGAGCTGTCACCTTAGAACA	ATP2C1_GGAGCTGTCACCTTAGAACA_154999.1_DTKP
ATP4A	GCGCCACTGCTCGTCCAG	ATP4A_GCGCCACTGCTCGTCCAG_93021.1_DTKP
ATP4A	GAGTACGTCAAGTTCGCG	ATP4A_GAGTACGTCAAGTTCGCG_93022.2_DTKP
ATP4A	GCTGAGGTAGGCGGTCTGGA	ATP4A_GCTGAGGTAGGCGGTCTGGA_93023.3_DTKP
ATP4A	GCAATGAGAGCGATTGCC	ATP4A_GCAATGAGAGCGATTGCC_93024.4_DTKP
ATP4A	GTTGGTCAGCGTTGATC	ATP4A_GTTGGTCAGCGTTGATC_93025.5_DTKP
ATP4A	GAGAACTATGAGCTCTACT	ATP4A_GAGAACTATGAGCTCTACT_93026.6_DTKP
ATP4A	GCCACTGTCATCCGCGA	ATP4A_GCCACTGTCATCCGCGA_93027.7_DTKP
ATP4A	GCTCCGCCACTGACAGCTGG	ATP4A_GCTCCGCCACTGACAGCTGG_93028.8_DTKP
ATP4A	GGCAGCCATGTCCCCGCCA	ATP4A_GGCAGCCATGTCCCCGCCA_93029.9_DTKP
ATP4A	GCCATCCAGGCTAGTGAG	ATP4A_GCCATCCAGGCTAGTGAG_93030.1_DTKP
ATP5A1	GTCCGGCCCGCCGAGGAA	ATP5A1_GTCCGGCCCGCCGAGGAA_184220.1_DTKP
ATP5A1	GCTGTCCGTGCGCGTTGCTG	ATP5A1_GCTGTCCGTGCGCGTTGCTG_184221.2_DTKP
ATP5A1	GGTATTGCCCGCGTACAT	ATP5A1_GGTATTGCCCGCGTACAT_184222.3_DTKP
ATP5A1	GTTGATCTTGAAGAAACT	ATP5A1_GTTGATCTTGAAGAAACT_184223.4_DTKP
ATP5A1	GAAATTCGAGGAATGATACC	ATP5A1_GAAATTCGAGGAATGATACC_184224.5_DTKP
ATP5A1	GAAGTGGGGCAGCATCCG	ATP5A1_GAAGTGGGGCAGCATCCG_184225.6_DTKP
ATP5A1	GGAAGGAGATATAGTGAAG	ATP5A1_GGAAGGAGATATAGTGAAG_184226.7_DTKP
ATP5A1	GCAGACTGGCATTAAGGCTG	ATP5A1_GCAGACTGGCATTAAGGCTG_184227.8_DTKP
ATP5A1	GGTCAGCGTGAACTGATTAT	ATP5A1_GGTCAGCGTGAACTGATTAT_184228.9_DTKP
ATP5A1	GTACCTGGCTCCTTACTC	ATP5A1_GTACCTGGCTCCTTACTC_184229.1_DTKP
ATP5B	GAGTCTCCGCAAGGCCCCGG	ATP5B_GAGTCTCCGCAAGGCCCCGG_25765.1_DTKP
ATP5B	GGATGGACCGCCGTCGGAG	ATP5B_GGATGGACCGCCGTCGGAG_25766.2_DTKP
ATP5B	GTTGGGGTTTGTGGGTCGGG	ATP5B_GTTGGGGTTTGTGGGTCGGG_25767.3_DTKP
ATP5B	GGTGGCGGCGCCTGCTTT	ATP5B_GGTGGCGGCGCCTGCTTT_25768.4_DTKP
ATP5B	GTCGCCAAAGCCCATGG	ATP5B_GTCGCCAAAGCCCATGG_25769.5_DTKP
ATP5B	GGCAAGACTGTACTGATCA	ATP5B_GGCAAGACTGTACTGATCA_25770.6_DTKP
ATP5B	GTTGGTGAGAGGACCCGTGA	ATP5B_GTTGGTGAGAGGACCCGTGA_25771.7_DTKP
ATP5B	GTAAGGACTATTGCTATGGA	ATP5B_GTAAGGACTATTGCTATGGA_25772.8_DTKP
ATP5B	GGTTAGAGGCCAGAAAGTAC	ATP5B_GGTTAGAGGCCAGAAAGTAC_25773.9_DTKP
ATP5B	GGCAGAATCATGAATGTCAT	ATP5B_GGCAGAATCATGAATGTCAT_25774.1_DTKP
ATP5C1	GAAAAAGCTGATATCAAG	ATP5C1_GAAAAAGCTGATATCAAG_25505.1_DTKP
ATP5C1	GAAACCAGCTCGAATATA	ATP5C1_GAAACCAGCTCGAATATA_25506.2_DTKP
ATP5C1	GCGGGTGTCGCTGGGCTGT	ATP5C1_GCGGGTGTCGCTGGGCTGT_25507.3_DTKP
ATP5C1	GAAGAAACACCTCCTTAT	ATP5C1_GAAGAAACACCTCCTTAT_25508.4_DTKP
ATP5C1	GGAAGAAAGCCCCCCACTTT	ATP5C1_GGAAGAAAGCCCCCCACTTT_25509.5_DTKP
ATP5C1	GTCTATGAAAATGGTAG	ATP5C1_GTCTATGAAAATGGTAG_25510.6_DTKP
ATP5C1	GCACTTGCAACGGTATTAA	ATP5C1_GCACTTGCAACGGTATTAA_25511.7_DTKP
ATP5C1	GTTGGCCAGATTGTATTCT	ATP5C1_GTTGGCCAGATTGTATTCT_25512.8_DTKP
ATP5C1	GATGGACTTTAGTCTCC	ATP5C1_GATGGACTTTAGTCTCC_25513.9_DTKP
ATP5C1	GATGACAGCTTGGCGGGTA	ATP5C1_GATGACAGCTTGGCGGGTA_25514.1_DTKP
ATP6V1A	GGGTGCAGCCATGTATGAGC	ATP6V1A_GGGTGCAGCCATGTATGAGC_89215.1_DTKP
ATP6V1A	GAGAGTGGGCCACAGCGAAT	ATP6V1A_GAGAGTGGGCCACAGCGAAT_89216.2_DTKP
ATP6V1A	GGACCAAGCTCTACAGAG	ATP6V1A_GGACCAAGCTCTACAGAG_89217.3_DTKP
ATP6V1A	GACACGTTTACTCCTCTG	ATP6V1A_GACACGTTTACTCCTCTG_89218.4_DTKP
ATP6V1A	GGAGATCCTGTACTTCGCAC	ATP6V1A_GGAGATCCTGTACTTCGCAC_89219.5_DTKP
ATP6V1A	GAAGATAAAGAAAGCACATT	ATP6V1A_GAAGATAAAGAAAGCACATT_89220.6_DTKP
ATP6V1A	GACTGCTGATATCCGACAA	ATP6V1A_GACTGCTGATATCCGACAA_89221.7_DTKP
ATP6V1A	GTTACCCCCACGAAACAG	ATP6V1A_GTTACCCCCACGAAACAG_89222.8_DTKP
ATP6V1A	GGTCGAACTTGACGTAC	ATP6V1A_GGTCGAACTTGACGTAC_89223.9_DTKP
ATP6V1A	GTCTTGGAGCTTGAATTTGA	ATP6V1A_GTCTTGGAGCTTGAATTTGA_89224.1_DTKP
ATP6V1B2	GGTGGGCACGGGTAGCTC	ATP6V1B2_GGTGGGCACGGGTAGCTC_171788.1_DTKP
ATP6V1B2	GCTCCCGAGCTCCCACCGC	ATP6V1B2_GCTCCCGAGCTCCCACCGC_171789.2_DTKP
ATP6V1B2	GCGATGCGGGGGATTGTCAA	ATP6V1B2_GCGATGCGGGGGATTGTCAA_171790.3_DTKP
ATP6V1B2	GGACAATTTCAGCATACC	ATP6V1B2_GGACAATTTCAGCATACC_171791.4_DTKP
ATP6V1B2	GGGCAAGTTCTGGAAGTTAG	ATP6V1B2_GGGCAAGTTCTGGAAGTTAG_171792.5_DTKP
ATP6V1B2	GGGTAGATTCGACATTGA	ATP6V1B2_GGGTAGATTCGACATTGA_171793.6_DTKP
ATP6V1B2	GGCATTTCGGCCATCGAT	ATP6V1B2_GGCATTTCGGCCATCGAT_171794.7_DTKP
ATP6V1B2	GGGGATATTCTCCGAACAC	ATP6V1B2_GGGGATATTCTCCGAACAC_171795.8_DTKP
ATP6V1B2	GCCATGAAAGCTGTCGT	ATP6V1B2_GCCATGAAAGCTGTCGT_171796.9_DTKP
ATP6V1B2	GTAGTCTACTACATCTT	ATP6V1B2_GTAGTCTACTACATCTT_171797.1_DTKP
ATP6V1C1	GCAGATGCTCGAGATTTC	ATP6V1C1_GCAGATGCTCGAGATTTC_172949.1_DTKP
ATP6V1C1	GATATTTGGCCATGTCCCAC	ATP6V1C1_GATATTTGGCCATGTCCCAC_172950.2_DTKP
ATP6V1C1	GCCGAAATGGTAGTTCCA	ATP6V1C1_GCCGAAATGGTAGTTCCA_172951.3_DTKP
ATP6V1C1	GAAAGGAAATCTTCAGAATT	ATP6V1C1_GAAAGGAAATCTTCAGAATT_172952.4_DTKP
ATP6V1C1	GAGTATCTCGTCACATTAC	ATP6V1C1_GAGTATCTCGTCACATTAC_172953.5_DTKP
ATP6V1C1	GGCTTATATCTGCTCCTG	ATP6V1C1_GGCTTATATCTGCTCCTG_172954.6_DTKP
ATP6V1C1	GAAAACCTGTCAGCAAACAT	ATP6V1C1_GAAAACCTGTCAGCAAACAT_172955.7_DTKP
ATP6V1C1	GTGTAATGTCACCTTGTTT	ATP6V1C1_GTGTAATGTCACCTTGTTT_172956.8_DTKP
ATP6V1C1	GCTTAATCCAGTCGTTG	ATP6V1C1_GCTTAATCCAGTCGTTG_172957.9_DTKP
ATP6V1C1	GACTTCCAGTATAATGAAG	ATP6V1C1_GACTTCCAGTATAATGAAG_172958.1_DTKP
ATP8A1	GACACGGTCCTCCGCATGGT	ATP8A1_GACACGGTCCTCCGCATGGT_136799.1_DTKP
ATP8A1	GACCTCACTGGCTGACCAGG	ATP8A1_GACCTCACTGGCTGACCAGG_136800.2_DTKP
ATP8A1	GCTTGGGAAATTGTCCACT	ATP8A1_GCTTGGGAAATTGTCCACT_136801.3_DTKP
ATP8A1	GTCGTAACGCTTGCAAT	ATP8A1_GTCGTAACGCTTGCAAT_136802.4_DTKP
ATP8A1	GATACAGACAGCGCACGT	ATP8A1_GATACAGACAGCGCACGT_136803.5_DTKP
ATP8A1	GAGAGTAGAGAAATCTTGGA	ATP8A1_GAGAGTAGAGAAATCTTGGA_136804.6_DTKP
ATP8A1	GTGTTGTATAACGACCTGT	ATP8A1_GTGTTGTATAACGACCTGT_136805.7_DTKP
ATP8A1	GGTGGCGCTAGTAATTT	ATP8A1_GGTGGCGCTAGTAATTT_136806.8_DTKP
ATP8A1	GGATGTTTCAATGTAGCACA	ATP8A1_GGATGTTTCAATGTAGCACA_136807.9_DTKP
ATP8A1	GAGGAATTAGCTGCCTGC	ATP8A1_GAGGAATTAGCTGCCTGC_136808.1_DTKP
ATR	GTATTATATTCCTCTGGTG	ATR_GTATTATATTCCTCTGGTG_22781.1_DTKP
ATR	GAATCTGCTTTACAAGTC	ATR_GAATCTGCTTTACAAGTC_22782.2_DTKP
ATR	GGATCATGGAAGCCAGCTCC	ATR_GGATCATGGAAGCCAGCTCC_22783.3_DTKP
ATR	GAAATCAAGCAACATCACGG	ATR_GAAATCAAGCAACATCACGG_22784.4_DTKP
ATR	GAGCACCAAAACAGACTG	ATR_GAGCACCAAAACAGACTG_22785.5_DTKP
ATR	GTGTAACAAATGACAGGA	ATR_GTGTAACAAATGACAGGA_22786.6_DTKP
ATR	GTGGAAGCCATGAGGCCAA	ATR_GTGGAAGCCATGAGGCCAA_22787.7_DTKP
ATR	GTCAATTAGATGAACACA	ATR_GTCAATTAGATGAACACA_22788.8_DTKP
ATR	GGATCATAACGAGACTTCTG	ATR_GGATCATAACGAGACTTCTG_22789.9_DTKP
ATR	GTGATGGAATATCACCCAAA	ATR_GTGATGGAATATCACCCAAA_22790.1_DTKP
AURKA	GAGTCACGAGAACACGTTT	AURKA_GAGTCACGAGAACACGTTT_143472.1_DTKP
AURKA	GAGCCTGGCCACTATTTAC	AURKA_GAGCCTGGCCACTATTTAC_143473.2_DTKP
AURKA	GTGCTTGCAAAGGAATGCGC	AURKA_GTGCTTGCAAAGGAATGCGC_143474.3_DTKP
AURKA	GCTTGTCTCCAGTCACAAGC	AURKA_GCTTGTCTCCAGTCACAAGC_143475.4_DTKP
AURKA	GCAGGGGCTGCTTGCTCTTT	AURKA_GCAGGGGCTGCTTGCTCTTT_143476.5_DTKP
AURKA	GAAATTGGTCGCCCTCT	AURKA_GAAATTGGTCGCCCTCT_143477.6_DTKP
AURKA	GAGCTGATGCTCCACTC	AURKA_GAGCTGATGCTCCACTC_143478.7_DTKP
AURKA	GGTAGACTCTGGTAGCATCA	AURKA_GGTAGACTCTGGTAGCATCA_143479.8_DTKP
AURKA	GCAAAGCAAGTTTATTC	AURKA_GCAAAGCAAGTTTATTC_143480.9_DTKP
AURKA	GAGCTTAAAATTGCAGATTT	AURKA_GAGCTTAAAATTGCAGATTT_143481.1_DTKP
AURKAIP1	GCTGGGAAGTCAGGCGCCCC	AURKAIP1_GCTGGGAAGTCAGGCGCCCC_110587.1_DTKP
AURKAIP1	GGCCCGTCTCTGGAGTGC	AURKAIP1_GGCCCGTCTCTGGAGTGC_110588.2_DTKP
AURKAIP1	GGCGGCCTCTCTCCCTCGCA	AURKAIP1_GGCGGCCTCTCTCCCTCGCA_110589.3_DTKP
AURKAIP1	GGGCCGTGAGCCAGCTCTCC	AURKAIP1_GGGCCGTGAGCCAGCTCTCC_110590.4_DTKP
AURKAIP1	GTGTCCGCCCAGCCAGAT	AURKAIP1_GTGTCCGCCCAGCCAGAT_110591.5_DTKP
AURKAIP1	GCGGTCCCGGTATCCAGTCT	AURKAIP1_GCGGTCCCGGTATCCAGTCT_110592.6_DTKP
AURKAIP1	GGCTGAAGGCGGGGCTAA	AURKAIP1_GGCTGAAGGCGGGGCTAA_110593.7_DTKP
AURKAIP1	GACCCCCAAGATCTACCTGC	AURKAIP1_GACCCCCAAGATCTACCTGC_110594.8_DTKP
AURKAIP1	GGAACGGCCCTCAACAGCT	AURKAIP1_GGAACGGCCCTCAACAGCT_110595.9_DTKP
AURKAIP1	GCTGTTGAGGGCCGTTCCTT	AURKAIP1_GCTGTTGAGGGCCGTTCCTT_110596.1_DTKP
AURKB	GGCCGTAGGGCCAGGGGT	AURKB_GGCCGTAGGGCCAGGGGT_78373.1_DTKP
AURKB	GCTATTCTCCATCACCTTC	AURKB_GCTATTCTCCATCACCTTC_78374.2_DTKP
AURKB	GGAAACGTGTACTTGGCT	AURKB_GGAAACGTGTACTTGGCT_78375.3_DTKP
AURKB	GAGATTGGGCGTCCTCT	AURKB_GAGATTGGGCGTCCTCT_78376.4_DTKP
AURKB	GTGGGCTGGACATTGGAG	AURKB_GTGGGCTGGACATTGGAG_78377.5_DTKP
AURKB	GTAGAGACGCAGGATGTT	AURKB_GTAGAGACGCAGGATGTT_78378.6_DTKP
AURKB	GCTCTAATGTACTGCCAT	AURKB_GCTCTAATGTACTGCCAT_78379.7_DTKP
AURKB	GCTCTTTCCGGAGGACTCGC	AURKB_GCTCTTTCCGGAGGACTCGC_78380.8_DTKP
AURKB	GGCAGGGTGCTCAGGCCAGA	AURKB_GGCAGGGTGCTCAGGCCAGA_78381.9_DTKP
AURKB	GCGCAGAGAGATCGAAATCC	AURKB_GCGCAGAGAGATCGAAATCC_78382.1_DTKP
AURKC	GTCGATGACTTTGAAATC	AURKC_GTCGATGACTTTGAAATC_8410.1_DTKP
AURKC	GGGAATGTGTACCTGGCT	AURKC_GGGAATGTGTACCTGGCT_8411.2_DTKP
AURKC	GCCGGGTGTACCTGATTC	AURKC_GCCGGGTGTACCTGATTC_8412.3_DTKP
AURKC	GACTGGAGCACCAGCTGCGC	AURKC_GACTGGAGCACCAGCTGCGC_8413.4_DTKP
AURKC	GCGACTTGAAGAGAACCTTC	AURKC_GCGACTTGAAGAGAACCTTC_8414.5_DTKP
AURKC	GTTATACAGGCGCAGGATAT	AURKC_GTTATACAGGCGCAGGATAT_8415.6_DTKP
AURKC	GCTGGGCTGCTGGGCTGTT	AURKC_GCTGGGCTGCTGGGCTGTT_8416.7_DTKP
AURKC	GGGCAAAGCTCAACCTGC	AURKC_GGGCAAAGCTCAACCTGC_8417.8_DTKP
AURKC	GTGGGAGGCGCTCTCAAA	AURKC_GTGGGAGGCGCTCTCAAA_8418.9_DTKP
AURKC	GTGAATCACTTTCTTGTCA	AURKC_GTGAATCACTTTCTTGTCA_8419.1_DTKP
AVPR1A	GACGGGCGGCATCTTTG	AVPR1A_GACGGGCGGCATCTTTG_79190.1_DTKP
AVPR1A	GGTACCCAAGATGACCAC	AVPR1A_GGTACCCAAGATGACCAC_79191.2_DTKP
AVPR1A	GCGTGAAGTCCATTTCCC	AVPR1A_GCGTGAAGTCCATTTCCC_79192.3_DTKP
AVPR1A	GGCTTGTGTTGCCAGCGC	AVPR1A_GGCTTGTGTTGCCAGCGC_79193.4_DTKP
AVPR1A	GCACGGCGATCTCCAGTT	AVPR1A_GCACGGCGATCTCCAGTT_79194.5_DTKP
AVPR1A	GGGATTACAGCAGCTATTCA	AVPR1A_GGGATTACAGCAGCTATTCA_79195.6_DTKP
AVPR1A	GAAGCCCAACAAACAGTA	AVPR1A_GAAGCCCAACAAACAGTA_79196.7_DTKP
AVPR1A	GTAATGCAGTGATGGTGA	AVPR1A_GTAATGCAGTGATGGTGA_79197.8_DTKP
AVPR1A	GAACACAGTCTTGAAGGAGA	AVPR1A_GAACACAGTCTTGAAGGAGA_79198.9_DTKP
AVPR1A	GATGGACTTGGAAGATTT	AVPR1A_GATGGACTTGGAAGATTT_79199.1_DTKP
AVPR1B	GCCAGGGTGTTGTGGCAT	AVPR1B_GCCAGGGTGTTGTGGCAT_182152.1_DTKP
AVPR1B	GGACTCCGATCTCCACCT	AVPR1B_GGACTCCGATCTCCACCT_182153.2_DTKP
AVPR1B	GTGGGGTTGGCATCCCACAG	AVPR1B_GTGGGGTTGGCATCCCACAG_182154.3_DTKP
AVPR1B	GCACGAACAGGTGCATGC	AVPR1B_GCACGAACAGGTGCATGC_182155.4_DTKP
AVPR1B	GTCCTGGTGCTGGCGACCGG	AVPR1B_GTCCTGGTGCTGGCGACCGG_182156.5_DTKP
AVPR1B	GCCGGCGCATCCTGGGCT	AVPR1B_GCCGGCGCATCCTGGGCT_182157.6_DTKP
AVPR1B	GATGGTGAAAGCCACATTGG	AVPR1B_GATGGTGAAAGCCACATTGG_182158.7_DTKP
AVPR1B	GCAGGCAAGGTGACGCAG	AVPR1B_GCAGGCAAGGTGACGCAG_182159.8_DTKP
AVPR1B	GCAACCCCTGGATCTACAT	AVPR1B_GCAACCCCTGGATCTACAT_182160.9_DTKP
AVPR1B	GTCCCTTGGTGACTCTTC	AVPR1B_GTCCCTTGGTGACTCTTC_182161.1_DTKP
AVPR2	GGGCTAGCAGCGGGTCCC	AVPR2_GGGCTAGCAGCGGGTCCC_123700.1_DTKP
AVPR2	GCTGCTCTCCATAGTCTTTG	AVPR2_GCTGCTCTCCATAGTCTTTG_123701.2_DTKP
AVPR2	GCTGGGCAGGCTGGGCAGAG	AVPR2_GCTGGGCAGGCTGGGCAGAG_123702.3_DTKP
AVPR2	GGCCCGACACAGGGCATC	AVPR2_GGCCCGACACAGGGCATC_123703.4_DTKP
AVPR2	GCGGGGTCACTGACTGCT	AVPR2_GCGGGGTCACTGACTGCT_123704.5_DTKP
AVPR2	GCAACATGAGTAGCACAA	AVPR2_GCAACATGAGTAGCACAA_123705.6_DTKP
AVPR2	GTTGGTGCAGCTGTTGAGGC	AVPR2_GTTGGTGCAGCTGTTGAGGC_123706.7_DTKP
AVPR2	GCTGAAAGATGCATAGATCC	AVPR2_GCTGAAAGATGCATAGATCC_123707.8_DTKP
AVPR2	GAAGCTTGCTCTGCTGTGCC	AVPR2_GAAGCTTGCTCTGCTGTGCC_123708.9_DTKP
AVPR2	GATGAAGTGTCCTTGGCC	AVPR2_GATGAAGTGTCCTTGGCC_123709.1_DTKP
AXL	GCCTAGCCGAAGCTGATG	AXL_GCCTAGCCGAAGCTGATG_31681.1_DTKP
AXL	GCCACGCGGATGTGATAA	AXL_GCCACGCGGATGTGATAA_31682.2_DTKP
AXL	GAGAACATTAGTGCTACG	AXL_GAGAACATTAGTGCTACG_31683.3_DTKP
AXL	GCGGGACCCTGCCCATCC	AXL_GCGGGACCCTGCCCATCC_31684.4_DTKP
AXL	GAAGCCAATGTACCTCGG	AXL_GAAGCCAATGTACCTCGG_31685.5_DTKP
AXL	GGATGCTTGCGAGGTGAG	AXL_GGATGCTTGCGAGGTGAG_31686.6_DTKP
AXL	GCCAGCCGGTACCCTAAC	AXL_GCCAGCCGGTACCCTAAC_31687.7_DTKP
AXL	GGCTTCCTGTGGAGACGC	AXL_GGCTTCCTGTGGAGACGC_31688.8_DTKP
AXL	GGGAGAACCAGACCCCCCAG	AXL_GGGAGAACCAGACCCCCCAG_31689.9_DTKP
AXL	GGGCTCCTCCAGGAAGTA	AXL_GGGCTCCTCCAGGAAGTA_31690.1_DTKP
AZGP1	GGACAGCCCAGTGTAGATAT	AZGP1_GGACAGCCCAGTGTAGATAT_24416.1_DTKP
AZGP1	GTCCCCGCGTTTCAGGCCCT	AZGP1_GTCCCCGCGTTTCAGGCCCT_24417.2_DTKP
AZGP1	GACAGGAAGTCTCAGCCCAT	AZGP1_GACAGGAAGTCTCAGCCCAT_24418.3_DTKP
AZGP1	GGAGACCCTGAAAGACATCG	AZGP1_GGAGACCCTGAAAGACATCG_24419.4_DTKP
AZGP1	GGTCTCACGTATTGCAGGGA	AZGP1_GGTCTCACGTATTGCAGGGA_24420.5_DTKP
AZGP1	GAAATATTACTATGATGGAA	AZGP1_GAAATATTACTATGATGGAA_24421.6_DTKP
AZGP1	GGTTCTCCTGGGGGACAGC	AZGP1_GGTTCTCCTGGGGGACAGC_24422.7_DTKP
AZGP1	GGTCGAAGGGGACCCAGGCT	AZGP1_GGTCGAAGGGGACCCAGGCT_24423.8_DTKP
AZGP1	GCCAAGGGCCTGAAACGCG	AZGP1_GCCAAGGGCCTGAAACGCG_24424.9_DTKP
AZGP1	GGTATTTCCGCAGAGTCGCA	AZGP1_GGTATTTCCGCAGAGTCGCA_24425.1_DTKP
B2M	GCGCTACTCTCTCTTTC	B2M_GCGCTACTCTCTCTTTC_26545.1_DTKP
B2M	GTCAACTTCAATGTCGGA	B2M_GTCAACTTCAATGTCGGA_26546.2_DTKP
B2M	GTGAGTAAACCTGAATCTT	B2M_GTGAGTAAACCTGAATCTT_26547.3_DTKP
B2M	GTCACATGGTTCACACGGC	B2M_GTCACATGGTTCACACGGC_26548.4_DTKP
B2M	GAGTAGCGCGAGCACAGCTA	B2M_GAGTAGCGCGAGCACAGCTA_26549.5_DTKP
B2M	GCGAGCACAGCTAAGGCCA	B2M_GCGAGCACAGCTAAGGCCA_26550.6_DTKP
B2M	GCTACTCTCTCTTTCTGGCC	B2M_GCTACTCTCTCTTTCTGGCC_26551.7_DTKP
B2M	GACTTTCCATTCTCTGC	B2M_GACTTTCCATTCTCTGC_26552.8_DTKP
B2M	GTAAGTCAACTTCAATGT	B2M_GTAAGTCAACTTCAATGT_26553.9_DTKP
B2M	GAAGTTGACTTACTGAAGAA	B2M_GAAGTTGACTTACTGAAGAA_26554.1_DTKP
B4GALT1	GGGACGCGCCTGGCATCG	B4GALT1_GGGACGCGCCTGGCATCG_102283.1_DTKP
B4GALT1	GAACAGTGCCGCCGCCAT	B4GALT1_GAACAGTGCCGCCGCCAT_102284.2_DTKP
B4GALT1	GGGGAGCTCCGGACCGGA	B4GALT1_GGGGAGCTCCGGACCGGA_102285.3_DTKP
B4GALT1	GTCACCCTCGTTTACTACC	B4GALT1_GTCACCCTCGTTTACTACC_102286.4_DTKP
B4GALT1	GACTCCGACCAGTTGGGGC	B4GALT1_GACTCCGACCAGTTGGGGC_102287.5_DTKP
B4GALT1	GGCACATTTCCGTTGCAA	B4GALT1_GGCACATTTCCGTTGCAA_102288.6_DTKP
B4GALT1	GAATGACCATAATGCGTAC	B4GALT1_GAATGACCATAATGCGTAC_102289.7_DTKP
B4GALT1	GCGTCTCTCCTCACAAGG	B4GALT1_GCGTCTCTCCTCACAAGG_102290.8_DTKP
B4GALT1	GCTGTAGGGACGCGCCTGGCATCG	B4GALT1_GCTGTAGGGACGCGCCTGGCATCG_102291.9.V_DTKP
B4GALT1	GCGGCGCTGCCGCTCAGGAG	B4GALT1_GCGGCGCTGCCGCTCAGGAG_102292.10.V_DTKP
B4GALT2	GCGTGGGAGCCGTGGGAC	B4GALT2_GCGTGGGAGCCGTGGGAC_62945.1_DTKP
B4GALT2	GCCTGCTGCACTTCCTCG	B4GALT2_GCCTGCTGCACTTCCTCG_62946.2_DTKP
B4GALT2	GCTGCTAGCAGCTGGGTGGA	B4GALT2_GCTGCTAGCAGCTGGGTGGA_62947.3_DTKP
B4GALT2	GAGCTAGAGGCGGTGGCGTT	B4GALT2_GAGCTAGAGGCGGTGGCGTT_62948.4_DTKP
B4GALT2	GACCGCCACCGTCTGGGC	B4GALT2_GACCGCCACCGTCTGGGC_62949.5_DTKP
B4GALT2	GCCGCTGCCGCCTCAAGA	B4GALT2_GCCGCTGCCGCCTCAAGA_62950.6_DTKP
B4GALT2	GAGAACCCAGGCGTGCTCAT	B4GALT2_GAGAACCCAGGCGTGCTCAT_62951.7_DTKP
B4GALT2	GCAGCTTGGCCCGGTTGA	B4GALT2_GCAGCTTGGCCCGGTTGA_62952.8_DTKP
B4GALT2	GCAGTCGGGCGGTGTGTAT	B4GALT2_GCAGTCGGGCGGTGTGTAT_62953.9_DTKP
B4GALT2	GACTGCTGGGGGGGACGC	B4GALT2_GACTGCTGGGGGGGACGC_62954.1_DTKP
B4GALT3	GATGTACCTGTCACTGGG	B4GALT3_GATGTACCTGTCACTGGG_30731.1_DTKP
B4GALT3	GCTGGAGCGGCCTTGCACGC	B4GALT3_GCTGGAGCGGCCTTGCACGC_30732.2_DTKP
B4GALT3	GAAGTCTCAGTGCCCTATT	B4GALT3_GAAGTCTCAGTGCCCTATT_30733.3_DTKP
B4GALT3	GTGATGGCACTGGGCTAA	B4GALT3_GTGATGGCACTGGGCTAA_30734.4_DTKP
B4GALT3	GGTTACTGTAGACATCACGA	B4GALT3_GGTTACTGTAGACATCACGA_30735.5_DTKP
B4GALT3	GGGCAGACCTTGAGGAGC	B4GALT3_GGGCAGACCTTGAGGAGC_30736.6_DTKP
B4GALT3	GATGGCTGTTCGGGAGCG	B4GALT3_GATGGCTGTTCGGGAGCG_30737.7_DTKP
B4GALT3	GCGCCAGCAGCTTGCTTA	B4GALT3_GCGCCAGCAGCTTGCTTA_30738.8_DTKP
B4GALT3	GATTGTGGAGCGGAATCCCC	B4GALT3_GATTGTGGAGCGGAATCCCC_30739.9_DTKP
B4GALT3	GCCTGTTCTTGCACGATG	B4GALT3_GCCTGTTCTTGCACGATG_30740.1_DTKP
B4GALT4	GTAGGAAAGGTGGAAAGTC	B4GALT4_GTAGGAAAGGTGGAAAGTC_168266.1_DTKP
B4GALT4	GGCCACCAGTAACTACTTCG	B4GALT4_GGCCACCAGTAACTACTTCG_168267.2_DTKP
B4GALT4	GAGGCCGGTATCGCCCTC	B4GALT4_GAGGCCGGTATCGCCCTC_168268.3_DTKP
B4GALT4	GTCAAGTTCTACCTTCTTCG	B4GALT4_GTCAAGTTCTACCTTCTTCG_168269.4_DTKP
B4GALT4	GTTTGAAAATGAGCTTGCTC	B4GALT4_GTTTGAAAATGAGCTTGCTC_168270.5_DTKP
B4GALT4	GCCATCCTCGTTCCCCAC	B4GALT4_GCCATCCTCGTTCCCCAC_168271.6_DTKP
B4GALT4	GAGGCAGCAGCTGGATTA	B4GALT4_GAGGCAGCAGCTGGATTA_168272.7_DTKP
B4GALT4	GAGCCAAACTCTTGAATG	B4GALT4_GAGCCAAACTCTTGAATG_168273.8_DTKP
B4GALT4	GCTTTATATTCCACGATG	B4GALT4_GCTTTATATTCCACGATG_168274.9_DTKP
B4GALT4	GCCCTCAAGGAAGAAAAT	B4GALT4_GCCCTCAAGGAAGAAAAT_168275.1_DTKP
BACE1	GACCACTCGCTGTACAC	BACE1_GACCACTCGCTGTACAC_26665.1_DTKP
BACE1	GGTATACACCCATCCGGC	BACE1_GGTATACACCCATCCGGC_26666.2_DTKP
BACE1	GGAGGTCCCGGTATGTGC	BACE1_GGAGGTCCCGGTATGTGC_26667.3_DTKP
BACE1	GCCCATCCACAGCAGGAGCC	BACE1_GCCCATCCACAGCAGGAGCC_26668.4_DTKP
BACE1	GATGCCGTGCTGGGTGCCGT	BACE1_GATGCCGTGCTGGGTGCCGT_26669.5_DTKP
BACE1	GGCTCTTCGTCGGTCTCCCG	BACE1_GGCTCTTCGTCGGTCTCCCG_26670.6_DTKP
BACE1	GAGATGGTGGACAACCTGAG	BACE1_GAGATGGTGGACAACCTGAG_26671.7_DTKP
BACE1	GCACTTCAGACTGGTTGAGG	BACE1_GCACTTCAGACTGGTTGAGG_26672.8_DTKP
BACE1	GGCAGCAGTAACTTTGCAGT	BACE1_GGCAGCAGTAACTTTGCAGT_26673.9_DTKP
BACE1	GCCTCTGGTAGTAGCGATGC	BACE1_GCCTCTGGTAGTAGCGATGC_26674.1_DTKP
BAG1	GGGTCGACTCCTCGTCCC	BAG1_GGGTCGACTCCTCGTCCC_84558.1_DTKP
BAG1	GCTGCCGCCATTTCCTCCC	BAG1_GCTGCCGCCATTTCCTCCC_84559.2_DTKP
BAG1	GGTTCACTGCTGCCCTGCT	BAG1_GGTTCACTGCTGCCCTGCT_84560.3_DTKP
BAG1	GGAATACAAGATGGTTGC	BAG1_GGAATACAAGATGGTTGC_84561.4_DTKP
BAG1	GCGTGGTCCGCCTCCCTC	BAG1_GCGTGGTCCGCCTCCCTC_84562.5_DTKP
BAG1	GGCAGTACTCCGGGCAGG	BAG1_GGCAGTACTCCGGGCAGG_84563.6_DTKP
BAG1	GCGGAGACCGCGAGGCGAC	BAG1_GCGGAGACCGCGAGGCGAC_84564.7_DTKP
BAG1	GAAACATTTGGAGAAGTCTG	BAG1_GAAACATTTGGAGAAGTCTG_84565.8_DTKP
BAG1	GCTCTCTGCAAACTTGAT	BAG1_GCTCTCTGCAAACTTGAT_84566.9_DTKP
BAG1	GAGTTGAATAAAGAGCTTAC	BAG1_GAGTTGAATAAAGAGCTTAC_84567.1_DTKP
BAIAP2L1	GGCCACTCCATCGTAGT	BAIAP2L1_GGCCACTCCATCGTAGT_98089.1_DTKP
BAIAP2L1	GATCGGTGAGATTGCCAC	BAIAP2L1_GATCGGTGAGATTGCCAC_98090.2_DTKP
BAIAP2L1	GTTCACCTCCTCGGGCCCCC	BAIAP2L1_GTTCACCTCCTCGGGCCCCC_98091.3_DTKP
BAIAP2L1	GTTATGGAACAGTTCAATCC	BAIAP2L1_GTTATGGAACAGTTCAATCC_98092.4_DTKP
BAIAP2L1	GCTGCGAAATTTAATAAACC	BAIAP2L1_GCTGCGAAATTTAATAAACC_98093.5_DTKP
BAIAP2L1	GACTCTCGTTGAGTTTCTTG	BAIAP2L1_GACTCTCGTTGAGTTTCTTG_98094.6_DTKP
BAIAP2L1	GCTCATGGATAATCTCTTTG	BAIAP2L1_GCTCATGGATAATCTCTTTG_98095.7_DTKP
BAIAP2L1	GATCTTCTTCAACTCAGCTT	BAIAP2L1_GATCTTCTTCAACTCAGCTT_98096.8_DTKP
BAIAP2L1	GAGTGCGTTTCGGCTTCCT	BAIAP2L1_GAGTGCGTTTCGGCTTCCT_98097.9_DTKP
BAIAP2L1	GAGGAGTTCCAGACACGG	BAIAP2L1_GAGGAGTTCCAGACACGG_98098.1_DTKP
BBOX1	GTCTCTCAACCATACAGC	BBOX1_GTCTCTCAACCATACAGC_165391.1_DTKP
BBOX1	GGCTTGTACCATCCAAA	BBOX1_GGCTTGTACCATCCAAA_165392.2_DTKP
BBOX1	GCAGATCCTCTGGTATGATG	BBOX1_GCAGATCCTCTGGTATGATG_165393.3_DTKP
BBOX1	GAAGCTCTTGATGTGAACAT	BBOX1_GAAGCTCTTGATGTGAACAT_165394.4_DTKP
BBOX1	GATGAACACGCATACAAG	BBOX1_GATGAACACGCATACAAG_165395.5_DTKP
BBOX1	GAATTCACTGTAATGCTCAT	BBOX1_GAATTCACTGTAATGCTCAT_165396.6_DTKP
BBOX1	GGAGCTCTGAGCCCCAGTAT	BBOX1_GGAGCTCTGAGCCCCAGTAT_165397.7_DTKP
BBOX1	GTAGGCATAGTAAGACTCAC	BBOX1_GTAGGCATAGTAAGACTCAC_165398.8_DTKP
BBOX1	GTGCTCTGATTGCTACC	BBOX1_GTGCTCTGATTGCTACC_165399.9_DTKP
BBOX1	GGAGAAGTTTCAAAACTT	BBOX1_GGAGAAGTTTCAAAACTT_165400.1_DTKP
BCAT2	GGGGCCAGGCTTCTTATG	BCAT2_GGGGCCAGGCTTCTTATG_122269.1_DTKP
BCAT2	GAGGGCATGAAGGCGTTCAA	BCAT2_GAGGGCATGAAGGCGTTCAA_122270.2_DTKP
BCAT2	GGTGCGCCTCTTCCGCCCC	BCAT2_GGTGCGCCTCTTCCGCCCC_122271.3_DTKP
BCAT2	GTGCGGCCTGTGCTCATT	BCAT2_GTGCGGCCTGTGCTCATT_122272.4_DTKP
BCAT2	GGCTCATCGAAGTGGACA	BCAT2_GGCTCATCGAAGTGGACA_122273.5_DTKP
BCAT2	GATGGTGGAATGGAATGACA	BCAT2_GATGGTGGAATGGAATGACA_122274.6_DTKP
BCAT2	GGGAAGTAGGCACCCACT	BCAT2_GGGAAGTAGGCACCCACT_122275.7_DTKP
BCAT2	GGTTCTGGAAGGGCTGGATT	BCAT2_GGTTCTGGAAGGGCTGGATT_122276.8_DTKP
BCAT2	GGCTGGCTGACACCCAGCGA	BCAT2_GGCTGGCTGACACCCAGCGA_122277.9_DTKP
BCAT2	GTCGGCCAGGAGGGAGACCG	BCAT2_GTCGGCCAGGAGGGAGACCG_122278.1_DTKP
BCHE	GAATCGAAGTCTACCAAG	BCHE_GAATCGAAGTCTACCAAG_32943.1_DTKP
BCHE	GCAGTCCAATTTACAGGC	BCHE_GCAGTCCAATTTACAGGC_32944.2_DTKP
BCHE	GGCACGGTAACAGCCTTTCT	BCHE_GGCACGGTAACAGCCTTTCT_32945.3_DTKP
BCHE	GTAGTGTCAATGAACTAT	BCHE_GTAGTGTCAATGAACTAT_32946.4_DTKP
[truncated: 22,570 more rows]

## Sheet: PROT
Target Gene	Spacer (5' -> 3')	id
A1BG	GCTGACGGGTGACACCCA	A1BG_GCTGACGGGTGACACCCA_195964.1_PROT
A1BG	GACTTCCAGCTGTTCAAGAA	A1BG_GACTTCCAGCTGTTCAAGAA_195965.2_PROT
A1BG	GCAGGTGAGTCAAGGTGCAC	A1BG_GCAGGTGAGTCAAGGTGCAC_195966.3_PROT
A1BG	GCCGCTCGGGCTTGTCCAC	A1BG_GCCGCTCGGGCTTGTCCAC_195967.4_PROT
A1BG	GCAAGCTCCTGGAGCTGACA	A1BG_GCAAGCTCCTGGAGCTGACA_195968.5_PROT
A1BG	GCAGCTACCGGACCGATG	A1BG_GCAGCTACCGGACCGATG_195969.6_PROT
A1BG	GCGCTACTGTGACCATTG	A1BG_GCGCTACTGTGACCATTG_195970.7_PROT
A1BG	GCCTGCTCCCTGGCTCTCGA	A1BG_GCCTGCTCCCTGGCTCTCGA_195971.8_PROT
A1BG	GTGTGCCGAGGTGTGCTGCG	A1BG_GTGTGCCGAGGTGTGCTGCG_195972.9_PROT
A1BG	GGCACCTCCAGAAACTCA	A1BG_GGCACCTCCAGAAACTCA_195973.1_PROT
A1CF	GGTGGCCCTCCACCTGGT	A1CF_GGTGGCCCTCCACCTGGT_83076.1_PROT
A1CF	GTTGCTTGATTGCATTCT	A1CF_GTTGCTTGATTGCATTCT_83077.2_PROT
A1CF	GTGCGCTGGACCAGTGCG	A1CF_GTGCGCTGGACCAGTGCG_83078.3_PROT
A1CF	GCTCATCCTCAAAAAGGTCT	A1CF_GCTCATCCTCAAAAAGGTCT_83079.4_PROT
A1CF	GGAATCAAATCACAAATC	A1CF_GGAATCAAATCACAAATC_83080.5_PROT
A1CF	GACTCTCATACTCCACGA	A1CF_GACTCTCATACTCCACGA_83081.6_PROT
A1CF	GGATGCCCCCAACAAATAAT	A1CF_GGATGCCCCCAACAAATAAT_83082.7_PROT
A1CF	GAGATGAAAAAGGTTACTGA	A1CF_GAGATGAAAAAGGTTACTGA_83083.8_PROT
A1CF	GCAGATAAAACCAAAAACCG	A1CF_GCAGATAAAACCAAAAACCG_83084.9_PROT
A1CF	GCCTCAACTGCATCTTCT	A1CF_GCCTCAACTGCATCTTCT_83085.1_PROT
AADAC	GGCTCCTCAACGTTATCT	AADAC_GGCTCCTCAACGTTATCT_39805.1_PROT
AADAC	GCTCCCGACAACCTTAA	AADAC_GCTCCCGACAACCTTAA_39806.2_PROT
AADAC	GAGGATCCCCACAATCAGA	AADAC_GAGGATCCCCACAATCAGA_39807.3_PROT
AADAC	GAAAGTCTGAAGCACTAAGA	AADAC_GAAAGTCTGAAGCACTAAGA_39808.4_PROT
AADAC	GTATATAATGCCTTAAGG	AADAC_GTATATAATGCCTTAAGG_39809.5_PROT
AADAC	GTTATGACTTGCTGTCAAGA	AADAC_GTTATGACTTGCTGTCAAGA_39810.6_PROT
AADAC	GAAATACCGATTCTCTCA	AADAC_GAAATACCGATTCTCTCA_39811.7_PROT
AADAC	GATAACGTTGAGGAGCCA	AADAC_GATAACGTTGAGGAGCCA_39812.8_PROT
AADAC	GAATTGGGAAATGATACTT	AADAC_GAATTGGGAAATGATACTT_39813.9_PROT
AADAC	GGGCAGGATAAATTAAAGAC	AADAC_GGGCAGGATAAATTAAAGAC_39814.1_PROT
AAMP	GCCGACCACCCCTTCCTG	AAMP_GCCGACCACCCCTTCCTG_101337.1_PROT
AAMP	GATGACAAAGCCTTCGTA	AAMP_GATGACAAAGCCTTCGTA_101338.2_PROT
AAMP	GAGGGCAACGAAGAGGGC	AAMP_GAGGGCAACGAAGAGGGC_101339.3_PROT
AAMP	GCCATGACTCCACTCTAG	AAMP_GCCATGACTCCACTCTAG_101340.4_PROT
AAMP	GGAGTCCGAATCGGAAAG	AAMP_GGAGTCCGAATCGGAAAG_101341.5_PROT
AAMP	GGACCCCAAGACCAATACCT	AAMP_GGACCCCAAGACCAATACCT_101342.6_PROT
AAMP	GACGGCAACACCTGGATG	AAMP_GACGGCAACACCTGGATG_101343.7_PROT
AAMP	GGATGGAGTGGCATCCTC	AAMP_GGATGGAGTGGCATCCTC_101344.8_PROT
AAMP	GGAGACCCTAAGCTTCCA	AAMP_GGAGACCCTAAGCTTCCA_101345.9_PROT
AAMP	GTGTGGCAGGTGGACACTA	AAMP_GTGTGGCAGGTGGACACTA_101346.1_PROT
AASDHPPT	GCAAACGAATATGATTCCAA	AASDHPPT_GCAAACGAATATGATTCCAA_149485.1_PROT
AASDHPPT	GATGAGTCCTTTGCAAGAAC	AASDHPPT_GATGAGTCCTTTGCAAGAAC_149486.2_PROT
AASDHPPT	GAGATGTTAAAGTTGAAATT	AASDHPPT_GAGATGTTAAAGTTGAAATT_149487.3_PROT
AASDHPPT	GCGCACGCCCTCCATGGA	AASDHPPT_GCGCACGCCCTCCATGGA_149488.4_PROT
AASDHPPT	GCTGAACCTGAGCTGCAAGT	AASDHPPT_GCTGAACCTGAGCTGCAAGT_149489.5_PROT
AASDHPPT	GCCAAGTGCCGCAGGAAA	AASDHPPT_GCCAAGTGCCGCAGGAAA_149490.6_PROT
AASDHPPT	GCACTGCCAGCAGCCATT	AASDHPPT_GCACTGCCAGCAGCCATT_149491.7_PROT
AASDHPPT	GGAAACAATCAGAAGCTTTA	AASDHPPT_GGAAACAATCAGAAGCTTTA_149492.8_PROT
AASDHPPT	GACTAGGATTTGAATTGCAG	AASDHPPT_GACTAGGATTTGAATTGCAG_149493.9_PROT
AASDHPPT	GATCTATCTCCATTAAACT	AASDHPPT_GATCTATCTCCATTAAACT_149494.1_PROT
ABCA12	GATAATATAACGCATGTG	ABCA12_GATAATATAACGCATGTG_202039.1_PROT
ABCA12	GGTCTGGAAAAATTGGCT	ABCA12_GGTCTGGAAAAATTGGCT_202040.2_PROT
ABCA12	GGACTATTGACAAGTTGC	ABCA12_GGACTATTGACAAGTTGC_202041.3_PROT
ABCA12	GTAAGCTGGCTGCTATTT	ABCA12_GTAAGCTGGCTGCTATTT_202042.4_PROT
ABCA12	GACCTTATCTCCAAGCAGTC	ABCA12_GACCTTATCTCCAAGCAGTC_202043.5_PROT
ABCA12	GGTGCTAAATGATCCTTG	ABCA12_GGTGCTAAATGATCCTTG_202044.6_PROT
ABCA12	GAGAAATGTGACTGACAGTT	ABCA12_GAGAAATGTGACTGACAGTT_202045.7_PROT
ABCA12	GCTCTCTGATATGAGCTT	ABCA12_GCTCTCTGATATGAGCTT_202046.8_PROT
ABCA12	GTCCTTATATTCCTTACT	ABCA12_GTCCTTATATTCCTTACT_202047.9_PROT
ABCA12	GATCTGCAACTCCTCGAAG	ABCA12_GATCTGCAACTCCTCGAAG_202048.1_PROT
ABCA2	GGGGCGCCGCTGTGTAGA	ABCA2_GGGGCGCCGCTGTGTAGA_143542.1_PROT
ABCA2	GCAATCGCTGTGCCCGGA	ABCA2_GCAATCGCTGTGCCCGGA_143543.2_PROT
ABCA2	GGGCGGCCAAGAGTGCTT	ABCA2_GGGCGGCCAAGAGTGCTT_143544.3_PROT
ABCA2	GTCGCTGCCCAATAGCA	ABCA2_GTCGCTGCCCAATAGCA_143545.4_PROT
ABCA2	GGACCGCGTGGTGGAGGA	ABCA2_GGACCGCGTGGTGGAGGA_143546.5_PROT
ABCA2	GAGCCGTTGGGGGCATCC	ABCA2_GAGCCGTTGGGGGCATCC_143547.6_PROT
ABCA2	GAGCCCGCAGGCGCGTAC	ABCA2_GAGCCCGCAGGCGCGTAC_143548.7_PROT
ABCA2	GCCTGGGCTCAGAGCTCG	ABCA2_GCCTGGGCTCAGAGCTCG_143549.8_PROT
ABCA2	GGATAAAGAACAGCACCAGG	ABCA2_GGATAAAGAACAGCACCAGG_143550.9_PROT
ABCA2	GAAGCCCACCATCTCCGTGA	ABCA2_GAAGCCCACCATCTCCGTGA_143551.1_PROT
ABCB6	GCCACAGGCCACAGGCGC	ABCB6_GCCACAGGCCACAGGCGC_95082.1_PROT
ABCB6	GTGGTGGGCAAGGGCAGACT	ABCB6_GTGGTGGGCAAGGGCAGACT_95083.2_PROT
ABCB6	GTGGGCTGTTCCAAGACACC	ABCB6_GTGGGCTGTTCCAAGACACC_95084.3_PROT
ABCB6	GCCAGACGCTGCCGTGCC	ABCB6_GCCAGACGCTGCCGTGCC_95085.4_PROT
ABCB6	GCAAACGCCACAGTCCAG	ABCB6_GCAAACGCCACAGTCCAG_95086.5_PROT
ABCB6	GTCTACCTGGCGAGATTT	ABCB6_GTCTACCTGGCGAGATTT_95087.6_PROT
ABCB6	GGTGGTGCTCATCTGCCT	ABCB6_GGTGGTGCTCATCTGCCT_95088.7_PROT
ABCB6	GCACCCGGATCCACAGGA	ABCB6_GCACCCGGATCCACAGGA_95089.8_PROT
ABCB6	GCCACAGGTAGCCACTCAGG	ABCB6_GCCACAGGTAGCCACTCAGG_95090.9_PROT
ABCB6	GCGGTATGTGGTCTCTGG	ABCB6_GCGGTATGTGGTCTCTGG_95091.1_PROT
ABCB7	GCGATGCATTCTTGGCGC	ABCB7_GCGATGCATTCTTGGCGC_178745.1_PROT
ABCB7	GTCTCTGTTAGCGGCTC	ABCB7_GTCTCTGTTAGCGGCTC_178746.2_PROT
ABCB7	GTGGAGGCCACATCAACT	ABCB7_GTGGAGGCCACATCAACT_178747.3_PROT
ABCB7	GGATCAGAATCGCGGAGTGC	ABCB7_GGATCAGAATCGCGGAGTGC_178748.4_PROT
ABCB7	GTATTTGGTGCATCACTC	ABCB7_GTATTTGGTGCATCACTC_178749.5_PROT
ABCB7	GTATCACATGGCAGAGAT	ABCB7_GTATCACATGGCAGAGAT_178750.6_PROT
ABCB7	GGGAACCACAATATTCA	ABCB7_GGGAACCACAATATTCA_178751.7_PROT
ABCB7	GTAGATCTGGCCTGTCTTT	ABCB7_GTAGATCTGGCCTGTCTTT_178752.8_PROT
ABCB7	GAAAAGAGGACATGTTGGCA	ABCB7_GAAAAGAGGACATGTTGGCA_178753.9_PROT
ABCB7	GCATGTTTCCCGACATC	ABCB7_GCATGTTTCCCGACATC_178754.1_PROT
ABCB9	GAGGTGCGCAGGCCCATC	ABCB9_GAGGTGCGCAGGCCCATC_74551.1_PROT
ABCB9	GCGGCTGTGGAAGGCGGTGG	ABCB9_GCGGCTGTGGAAGGCGGTGG_74552.2_PROT
ABCB9	GACTTTGGCCTTCATGAGTG	ABCB9_GACTTTGGCCTTCATGAGTG_74553.3_PROT
ABCB9	GGCAGCTGCGGTACAGGC	ABCB9_GGCAGCTGCGGTACAGGC_74554.4_PROT
ABCB9	GTACGTCCACACGAACA	ABCB9_GTACGTCCACACGAACA_74555.5_PROT
ABCB9	GGCGCGGCCCGTGTAGTA	ABCB9_GGCGCGGCCCGTGTAGTA_74556.6_PROT
ABCB9	GAAGGCGAATGTTCAGTC	ABCB9_GAAGGCGAATGTTCAGTC_74557.7_PROT
ABCB9	GCATGGATCAGTTCAGCA	ABCB9_GCATGGATCAGTTCAGCA_74558.8_PROT
ABCB9	GTCGTCATCGTGTGCCTGC	ABCB9_GTCGTCATCGTGTGCCTGC_74559.9_PROT
ABCB9	GGAGCTTCGCCAATGAGG	ABCB9_GGAGCTTCGCCAATGAGG_74560.1_PROT
ABCC5	GAGTATATCATCCCCAGTCC	ABCC5_GAGTATATCATCCCCAGTCC_39795.1_PROT
ABCC5	GGGAGAGAACCAGCACTTCT	ABCC5_GGGAGAGAACCAGCACTTCT_39796.2_PROT
ABCC5	GGTCGAGTTCTCCTGAACT	ABCC5_GGTCGAGTTCTCCTGAACT_39797.3_PROT
ABCC5	GAGAGAGGCCCTCGGCTC	ABCC5_GAGAGAGGCCCTCGGCTC_39798.4_PROT
ABCC5	GGATGAGGAGCATCCCAA	ABCC5_GGATGAGGAGCATCCCAA_39799.5_PROT
ABCC5	GCCACGAAAAAGTCATAC	ABCC5_GCCACGAAAAAGTCATAC_39800.6_PROT
ABCC5	GCATTGTCCACTGGGTGC	ABCC5_GCATTGTCCACTGGGTGC_39801.7_PROT
ABCC5	GTGTGGCCCACAAGAAGG	ABCC5_GTGTGGCCCACAAGAAGG_39802.8_PROT
ABCC5	GACCGCACGATTTCCGTC	ABCC5_GACCGCACGATTTCCGTC_39803.9_PROT
ABCC5	GAGTGCTCTGAAGCCCATC	ABCC5_GAGTGCTCTGAAGCCCATC_39804.1_PROT
ABCD1	GTGCCGGCTCCACGGGAG	ABCD1_GTGCCGGCTCCACGGGAG_76655.1_PROT
ABCD1	GAGGCCGGCGATGGCCGA	ABCD1_GAGGCCGGCGATGGCCGA_76656.2_PROT
ABCD1	GTCTCTGACGGAGGACGTGG	ABCD1_GTCTCTGACGGAGGACGTGG_76657.3_PROT
ABCD1	GGAGTGGCTTGGTCAGGT	ABCD1_GGAGTGGCTTGGTCAGGT_76658.4_PROT
ABCD1	GTGCTAGCCACGATGAAA	ABCD1_GTGCTAGCCACGATGAAA_76659.5_PROT
ABCD1	GCCGCTGTCAGGAGGTTG	ABCD1_GCCGCTGTCAGGAGGTTG_76660.6_PROT
ABCD1	GGGTGCACGAGATGTTCC	ABCD1_GGGTGCACGAGATGTTCC_76661.7_PROT
ABCD1	GGCCGTGAAGAAGGCAGCCT	ABCD1_GGCCGTGAAGAAGGCAGCCT_76662.8_PROT
ABCD1	GGATGAGGTTGATCTGCG	ABCD1_GGATGAGGTTGATCTGCG_76663.9_PROT
ABCD1	GAGCGTCCTCTAGCTCCC	ABCD1_GAGCGTCCTCTAGCTCCC_76664.1_PROT
ABHD1	GCCGTTGCCCTCTACTT	ABHD1_GCCGTTGCCCTCTACTT_74871.1_PROT
ABHD1	GAGAGAAGGTGTCTGCCC	ABHD1_GAGAGAAGGTGTCTGCCC_74872.2_PROT
ABHD1	GACATCCTCCAAACACCAGA	ABHD1_GACATCCTCCAAACACCAGA_74873.3_PROT
ABHD1	GGGCTGGGTAGTAGGATC	ABHD1_GGGCTGGGTAGTAGGATC_74874.4_PROT
ABHD1	GTTAACCAAGCTCTGAGGGA	ABHD1_GTTAACCAAGCTCTGAGGGA_74875.5_PROT
ABHD1	GCGTTGGGTAGAAAGTCT	ABHD1_GCGTTGGGTAGAAAGTCT_74876.6_PROT
ABHD1	GCTGGCACAAAAAGCCCTGT	ABHD1_GCTGGCACAAAAAGCCCTGT_74877.7_PROT
ABHD1	GGTGGCTGGGCCGCAGTTTC	ABHD1_GGTGGCTGGGCCGCAGTTTC_74878.8_PROT
ABHD1	GCTGTCGTGTTTAACAACCG	ABHD1_GCTGTCGTGTTTAACAACCG_74879.9_PROT
ABHD1	GCTCCACTGCTGGCCGT	ABHD1_GCTCCACTGCTGGCCGT_74880.1_PROT
ABHD13	GAAAGATGGCTAATAGCCT	ABHD13_GAAAGATGGCTAATAGCCT_32253.1_PROT
ABHD13	GATGAAAAGTCACTATTAA	ABHD13_GATGAAAAGTCACTATTAA_32254.2_PROT
ABHD13	GTGGAATGCCAGTGGGCA	ABHD13_GTGGAATGCCAGTGGGCA_32255.3_PROT
ABHD13	GGTATTCTGTATAAATTCC	ABHD13_GGTATTCTGTATAAATTCC_32256.4_PROT
ABHD13	GGTTGATTATCGAGGATA	ABHD13_GGTTGATTATCGAGGATA_32257.5_PROT
ABHD13	GCCAAATGCATTACTTATGT	ABHD13_GCCAAATGCATTACTTATGT_32258.6_PROT
ABHD13	GGATTTCAGCCATTATGG	ABHD13_GGATTTCAGCCATTATGG_32259.7_PROT
ABHD13	GGGAATGCAGGCAACAT	ABHD13_GGGAATGCAGGCAACAT_32260.8_PROT
ABHD13	GGAGCAGTGGCTATTCATT	ABHD13_GGAGCAGTGGCTATTCATT_32261.9_PROT
ABHD13	GCAAAAGGTTAACTTTG	ABHD13_GCAAAAGGTTAACTTTG_32262.1_PROT
ABHD14A	GGTACAGACCTCCATGAGC	ABHD14A_GGTACAGACCTCCATGAGC_96353.1_PROT
ABHD14A	GGCAGCCCCACATACAGT	ABHD14A_GGCAGCCCCACATACAGT_96354.2_PROT
ABHD14A	GCCAGGACTGTGACATTG	ABHD14A_GCCAGGACTGTGACATTG_96355.3_PROT
ABHD14A	GGGCCCAACGGGATGAGC	ABHD14A_GGGCCCAACGGGATGAGC_96356.4_PROT
ABHD14A	GCTGGTTCCGCCTGGGCG	ABHD14A_GCTGGTTCCGCCTGGGCG_96357.5_PROT
ABHD14A	GCACCTCGCGGTAAAAGAT	ABHD14A_GCACCTCGCGGTAAAAGAT_96358.6_PROT
ABHD14A	GGTGGCAACTCCCAAGGAG	ABHD14A_GGTGGCAACTCCCAAGGAG_96359.7_PROT
ABHD14A	GGGCCTCTCGGAAGAAGA	ABHD14A_GGGCCTCTCGGAAGAAGA_96360.8_PROT
ABHD14A	GAAGCGAGCCTGCCCACTGC	ABHD14A_GAAGCGAGCCTGCCCACTGC_96361.9_PROT
ABHD14A	GGTGGTGCTGCTTCATGGAA	ABHD14A_GGTGGTGCTGCTTCATGGAA_96362.1_PROT
ABHD14B	GCAAGCGTGGAGCAGCGCGA	ABHD14B_GCAAGCGTGGAGCAGCGCGA_39845.1_PROT
ABHD14B	GGTTCTGCCAGGTCTCGG	ABHD14B_GGTTCTGCCAGGTCTCGG_39847.3_PROT
ABHD14B	GGCTGGCCCAGGCTGGCTAC	ABHD14B_GGCTGGCCCAGGCTGGCTAC_39848.4_PROT
ABHD14B	GGACTGATCACAACCGGG	ABHD14B_GGACTGATCACAACCGGG_39849.5_PROT
ABHD14B	GCAGCCCCTGCCCCTATT	ABHD14B_GCAGCCCCTGCCCCTATT_39850.6_PROT
ABHD14B	GGCATCCACCACAGCCGCC	ABHD14B_GGCATCCACCACAGCCGCC_39851.7_PROT
ABHD14B	GAGCCAGGGGCCGTGAGGAA	ABHD14B_GAGCCAGGGGCCGTGAGGAA_39852.8_PROT
ABHD14B	GCTCCCGGGCTTTGTGCCAG	ABHD14B_GCTCCCGGGCTTTGTGCCAG_39853.9_PROT
ABHD14B	GATCAGCACCCGGTGGTT	ABHD14B_GATCAGCACCCGGTGGTT_39854.1_PROT
ABHD2	GCTTCACTCCATCAAACA	ABHD2_GCTTCACTCCATCAAACA_21224.1_PROT
ABHD2	GTGCTGTACGTGATCGTC	ABHD2_GTGCTGTACGTGATCGTC_21225.2_PROT
ABHD2	GAGTTCGGGAGTCTCCAGCA	ABHD2_GAGTTCGGGAGTCTCCAGCA_21226.3_PROT
ABHD2	GAACTTCCGGTGCCCATA	ABHD2_GAACTTCCGGTGCCCATA_21227.4_PROT
ABHD2	GTTGATCTGGGGGAAAAG	ABHD2_GTTGATCTGGGGGAAAAG_21228.5_PROT
ABHD2	GAAGAGGTCGAATGTAGAAG	ABHD2_GAAGAGGTCGAATGTAGAAG_21229.6_PROT
ABHD2	GCCTTGTATGGGAAGAT	ABHD2_GCCTTGTATGGGAAGAT_21230.7_PROT
ABHD2	GGTGAACATGCGTGGCG	ABHD2_GGTGAACATGCGTGGCG_21231.8_PROT
ABHD2	GCTGTGATTGGCAATTCC	ABHD2_GCTGTGATTGGCAATTCC_21232.9_PROT
ABHD2	GACCCAGCTGGTCGTCGT	ABHD2_GACCCAGCTGGTCGTCGT_21233.1_PROT
ABHD4	GAGTAGCTGGCTGCCCACG	ABHD4_GAGTAGCTGGCTGCCCACG_44480.1_PROT
ABHD4	GCTGAAGAATGTGGAAGCC	ABHD4_GCTGAAGAATGTGGAAGCC_44481.2_PROT
ABHD4	GGAGGGATACATATCTGGCC	ABHD4_GGAGGGATACATATCTGGCC_44482.3_PROT
ABHD4	GCCCCCTCCGGGTCCCTT	ABHD4_GCCCCCTCCGGGTCCCTT_44483.4_PROT
ABHD4	GTGACATCGATAGAGACA	ABHD4_GTGACATCGATAGAGACA_44484.5_PROT
ABHD4	GCAAAACGACCGCACCCCCT	ABHD4_GCAAAACGACCGCACCCCCT_44485.6_PROT
ABHD4	GCACACCTTCGATCTGCT	ABHD4_GCACACCTTCGATCTGCT_44486.7_PROT
ABHD4	GGGGTTAGTTGGTCGGAG	ABHD4_GGGGTTAGTTGGTCGGAG_44487.8_PROT
ABHD4	GGTGCAGCGATTCCGGC	ABHD4_GGTGCAGCGATTCCGGC_44488.9_PROT
ABHD4	GTCCTAGGACAGATGCCA	ABHD4_GTCCTAGGACAGATGCCA_44489.1_PROT
ABHD5	GAACCTGTTCGTATATCTAA	ABHD5_GAACCTGTTCGTATATCTAA_108491.1_PROT
ABHD5	GACGTAGGGCACCATGTG	ABHD5_GACGTAGGGCACCATGTG_108492.2_PROT
ABHD5	GTCTTGATCAGCAAGGTC	ABHD5_GTCTTGATCAGCAAGGTC_108493.3_PROT
ABHD5	GGACGAAGTAGTAGACCC	ABHD5_GGACGAAGTAGTAGACCC_108494.4_PROT
ABHD5	GAGGTGGACTCTGCCGACAC	ABHD5_GAGGTGGACTCTGCCGACAC_108495.5_PROT
ABHD5	GGGCTCTGGGCACTGAATTT	ABHD5_GGGCTCTGGGCACTGAATTT_108496.6_PROT
ABHD5	GTCTAGTGCAGCGTTTA	ABHD5_GTCTAGTGCAGCGTTTA_108497.7_PROT
ABHD5	GCAATCCTTAGGCCAGCTAA	ABHD5_GCAATCCTTAGGCCAGCTAA_108498.8_PROT
ABHD5	GTGGAATCCATTGAAGAG	ABHD5_GTGGAATCCATTGAAGAG_108499.9_PROT
ABHD5	GAATACTTTCGTTTGAAATC	ABHD5_GAATACTTTCGTTTGAAATC_108500.1_PROT
ABTB2	GCGGCCTCACCTTCTCAG	ABTB2_GCGGCCTCACCTTCTCAG_152770.1_PROT
ABTB2	GGGACCCGCCGTTGTAG	ABTB2_GGGACCCGCCGTTGTAG_152771.2_PROT
ABTB2	GCAAGACGCCCCAGAGCT	ABTB2_GCAAGACGCCCCAGAGCT_152772.3_PROT
ABTB2	GCAGATGAGATGCTCATA	ABTB2_GCAGATGAGATGCTCATA_152773.4_PROT
ABTB2	GGGTTCGGAGCTCCAGCT	ABTB2_GGGTTCGGAGCTCCAGCT_152774.5_PROT
ABTB2	GTGGATGCGCACGGAGATTC	ABTB2_GTGGATGCGCACGGAGATTC_152775.6_PROT
ABTB2	GCGCATCCACTCCATGAG	ABTB2_GCGCATCCACTCCATGAG_152776.7_PROT
ABTB2	GTGCCATGCACCACATGC	ABTB2_GTGCCATGCACCACATGC_152777.8_PROT
ABTB2	GGTGGAGGAGATCCGGGCCA	ABTB2_GGTGGAGGAGATCCGGGCCA_152778.9_PROT
ABTB2	GGATGTCGCCGCTGTCCA	ABTB2_GGATGTCGCCGCTGTCCA_152779.1_PROT
ACAA1	GAGGGGTCCGGCCGATTC	ACAA1_GAGGGGTCCGGCCGATTC_47359.1_PROT
ACAA1	GGCCGCGCCTTGCCTGAG	ACAA1_GGCCGCGCCTTGCCTGAG_47360.2_PROT
ACAA1	GTGCACCACCACCACGTCCG	ACAA1_GTGCACCACCACCACGTCCG_47361.3_PROT
ACAA1	GCACGGCCATCTGCCGGGC	ACAA1_GCACGGCCATCTGCCGGGC_47362.4_PROT
ACAA1	GATGTCCCCCAGCTGTTC	ACAA1_GATGTCCCCCAGCTGTTC_47363.5_PROT
ACAA1	GCCGAGAGAAGCTCGTCGG	ACAA1_GCCGAGAGAAGCTCGTCGG_47364.6_PROT
ACAA1	GAGCGGTTTGGCATTTCA	ACAA1_GAGCGGTTTGGCATTTCA_47365.7_PROT
ACAA1	GCCTGGGGCCGGGGCAATCA	ACAA1_GCCTGGGGCCGGGGCAATCA_47366.8_PROT
ACAA1	GAGATTGCCTGATTCCTA	ACAA1_GAGATTGCCTGATTCCTA_47367.9_PROT
ACAA1	GGCTGACAGAGGGAACCC	ACAA1_GGCTGACAGAGGGAACCC_47368.1_PROT
ACAA2	GATGCTATATATTTGGCA	ACAA2_GATGCTATATATTTGGCA_109311.1_PROT
ACAA2	GCCCTTTGGAGCTTACGG	ACAA2_GCCCTTTGGAGCTTACGG_109312.2_PROT
ACAA2	GCAGTGAAGTCTTTCAGA	ACAA2_GCAGTGAAGTCTTTCAGA_109313.3_PROT
ACAA2	GCACATTTCTGACACAGTA	ACAA2_GCACATTTCTGACACAGTA_109314.4_PROT
ACAA2	GCCAAGGCTGCCTTGTCTGC	ACAA2_GCCAAGGCTGCCTTGTCTGC_109315.5_PROT
ACAA2	GTTGACAGTGTGATTAT	ACAA2_GTTGACAGTGTGATTAT_109316.6_PROT
ACAA2	GTAACTGTTCCAGGGTGGTT	ACAA2_GTAACTGTTCCAGGGTGGTT_109317.7_PROT
ACAA2	GTGGGCTACTTTGTATC	ACAA2_GTGGGCTACTTTGTATC_109318.8_PROT
ACAA2	GAAACATAACTTCACACCAC	ACAA2_GAAACATAACTTCACACCAC_109319.9_PROT
ACAA2	GTTCCATCTTTCTTGAATAC	ACAA2_GTTCCATCTTTCTTGAATAC_109320.1_PROT
ACAD10	GGCCTGTGAAAAAGACGA	ACAD10_GGCCTGTGAAAAAGACGA_25345.1_PROT
ACAD10	GCGCTGGGTGTGTTTCAGGA	ACAD10_GCGCTGGGTGTGTTTCAGGA_25346.2_PROT
ACAD10	GTCGAAAATCACCGCTCTGT	ACAD10_GTCGAAAATCACCGCTCTGT_25347.3_PROT
ACAD10	GGAATTAGAAGCTCTCTT	ACAD10_GGAATTAGAAGCTCTCTT_25348.4_PROT
ACAD10	GTACAGAATCGTATCCCTTC	ACAD10_GTACAGAATCGTATCCCTTC_25349.5_PROT
ACAD10	GGAGTTCTCATTCCTTCTCC	ACAD10_GGAGTTCTCATTCCTTCTCC_25350.6_PROT
ACAD10	GCTTTGCCACTCGCTCAC	ACAD10_GCTTTGCCACTCGCTCAC_25351.7_PROT
ACAD10	GGTACTCCAGCATTTGCA	ACAD10_GGTACTCCAGCATTTGCA_25352.8_PROT
ACAD10	GCTCTCATAAATCTCATCC	ACAD10_GCTCTCATAAATCTCATCC_25353.9_PROT
ACAD10	GATGGAAGGTGGTGAAAAT	ACAD10_GATGGAAGGTGGTGAAAAT_25354.1_PROT
ACAD11	GGACTCGCCAGTAGCACC	ACAD11_GGACTCGCCAGTAGCACC_170811.1_PROT
ACAD11	GCTGTCGAACTTGTGCTG	ACAD11_GCTGTCGAACTTGTGCTG_170812.2_PROT
ACAD11	GGTTTAGGTAGGCCTCCA	ACAD11_GGTTTAGGTAGGCCTCCA_170813.3_PROT
ACAD11	GTATAGGCTTGGGAACG	ACAD11_GTATAGGCTTGGGAACG_170814.4_PROT
ACAD11	GGTCAGCGTAGCCTCACGTT	ACAD11_GGTCAGCGTAGCCTCACGTT_170815.5_PROT
ACAD11	GGAGATAAAAGGTTGGAT	ACAD11_GGAGATAAAAGGTTGGAT_170816.6_PROT
ACAD11	GCTTTCAAACATATGTGCTC	ACAD11_GCTTTCAAACATATGTGCTC_170817.7_PROT
ACAD11	GAGCCAATGTTTCTACCG	ACAD11_GAGCCAATGTTTCTACCG_170818.8_PROT
ACAD11	GCTGGAAGGATATGGTAT	ACAD11_GCTGGAAGGATATGGTAT_170819.9_PROT
ACAD11	GCAGTGACTGTATATTCA	ACAD11_GCAGTGACTGTATATTCA_170820.1_PROT
ACADL	GAGGGTCCCTACGCGTCC	ACADL_GAGGGTCCCTACGCGTCC_36145.1_PROT
ACADL	GTCCTATATTACAAACCA	ACADL_GTCCTATATTACAAACCA_36146.2_PROT
ACADL	GATGAGGAATCACTTCTTCT	ACADL_GATGAGGAATCACTTCTTCT_36147.3_PROT
ACADL	GAGAAGTAAGTAGGGAGGTT	ACADL_GAGAAGTAAGTAGGGAGGTT_36148.4_PROT
ACADL	GCTGGAAAACAAGGACTGCT	ACADL_GCTGGAAAACAAGGACTGCT_36149.5_PROT
ACADL	GCATCTTGGTGGAATTGGAG	ACADL_GCATCTTGGTGGAATTGGAG_36150.6_PROT
ACADL	GTACTCCGCAGCTATTGTCT	ACADL_GTACTCCGCAGCTATTGTCT_36151.7_PROT
ACADL	GAATGAATACTAAAACCT	ACADL_GAATGAATACTAAAACCT_36152.8_PROT
ACADL	GCAATGACAGAGCCTGGAGC	ACADL_GCAATGACAGAGCCTGGAGC_36153.9_PROT
ACADL	GAAAAAGGCTAATACCAT	ACADL_GAAAAAGGCTAATACCAT_36154.1_PROT
ACADVL	GCTGCCGCCCCAAGCTCG	ACADVL_GCTGCCGCCCCAAGCTCG_16860.1_PROT
ACADVL	GAGCGGCACCCCCGGCAT	ACADVL_GAGCGGCACCCCCGGCAT_16861.2_PROT
ACADVL	GTATGGGAACACCTGATCTG	ACADVL_GTATGGGAACACCTGATCTG_16862.3_PROT
ACADVL	GAATGACGCTCTGGAGATGG	ACADVL_GAATGACGCTCTGGAGATGG_16863.4_PROT
ACADVL	GACACAGTTTCTTAAAGAGC	ACADVL_GACACAGTTTCTTAAAGAGC_16864.5_PROT
ACADVL	GCGGCTCACGGCGCTCCTG	ACADVL_GCGGCTCACGGCGCTCCTG_16865.6_PROT
ACADVL	GGTCAGAGCGTCAGAGGGGT	ACADVL_GGTCAGAGCGTCAGAGGGGT_16866.7_PROT
ACADVL	GCAAGTGCCCAGTGAGCT	ACADVL_GCAAGTGCCCAGTGAGCT_16867.8_PROT
ACADVL	GGGCATGCATGACCTTGGCG	ACADVL_GGGCATGCATGACCTTGGCG_16868.9_PROT
ACADVL	GAACATTCCCACAGCAA	ACADVL_GAACATTCCCACAGCAA_16869.1_PROT
ACAP2	GAAGATGACTGTGGATTTCG	ACAP2_GAAGATGACTGTGGATTTCG_49088.1_PROT
ACAP2	GATGAAAGAAGGCCAAAT	ACAP2_GATGAAAGAAGGCCAAAT_49089.2_PROT
ACAP2	GAATCTGCGCTGCACACG	ACAP2_GAATCTGCGCTGCACACG_49090.3_PROT
ACAP2	GTTGCTGTCAGAATGTTGG	ACAP2_GTTGCTGTCAGAATGTTGG_49091.4_PROT
ACAP2	GTGGTTGCTACGAGCGCA	ACAP2_GTGGTTGCTACGAGCGCA_49092.5_PROT
ACAP2	GTTGTTTGTTTCTTTGTACT	ACAP2_GTTGTTTGTTTCTTTGTACT_49093.6_PROT
ACAP2	GCAAATAAACAGTTCATGAA	ACAP2_GCAAATAAACAGTTCATGAA_49094.7_PROT
ACAP2	GCAGCTTTGGAAGAAGTAGA	ACAP2_GCAGCTTTGGAAGAAGTAGA_49095.8_PROT
ACAP2	GTATTGCAATGATTGATAC	ACAP2_GTATTGCAATGATTGATAC_49096.9_PROT
ACAP2	GATCTGTTTAGTGAACT	ACAP2_GATCTGTTTAGTGAACT_49097.1_PROT
ACBD7	GAAAGCAAGACCAGATGA	ACBD7_GAAAGCAAGACCAGATGA_202363.1_PROT
ACBD7	GCAAAGCCAAATGGGAAGCA	ACBD7_GCAAAGCCAAATGGGAAGCA_202364.2_PROT
ACBD7	GCCTATATTTCTAAAGCAA	ACBD7_GCCTATATTTCTAAAGCAA_202365.3_PROT
ACBD7	GGAGAACTGAAAGAACTCTA	ACBD7_GGAGAACTGAAAGAACTCTA_202366.4_PROT
ACBD7	GAGAACTGAAAGAACTCTAT	ACBD7_GAGAACTGAAAGAACTCTAT_202367.5_PROT
ACBD7	GAGGTTCCATGCTTCCCATT	ACBD7_GAGGTTCCATGCTTCCCATT_202368.6_PROT
ACBD7	GGAATGCTAGATTTAAA	ACBD7_GGAATGCTAGATTTAAA_202369.7_PROT
ACBD7	GGAGCTGATAGAAAAATA	ACBD7_GGAGCTGATAGAAAAATA_202370.8_PROT
ACER1	GTCCACCTCGGAGCTCTGAT	ACER1_GTCCACCTCGGAGCTCTGAT_61855.1_PROT
ACER1	GTAGCGGGAGCGCTTCT	ACER1_GTAGCGGGAGCGCTTCT_61856.2_PROT
ACER1	GAAGATGAAGAAGGGGATAT	ACER1_GAAGATGAAGAAGGGGATAT_61857.3_PROT
ACER1	GGAGGGGAAATAGCAGCG	ACER1_GGAGGGGAAATAGCAGCG_61858.4_PROT
ACER1	GAGCGTCATGTGGAAATACA	ACER1_GAGCGTCATGTGGAAATACA_61859.5_PROT
ACER1	GGCGATCTCGTCCAGCAGC	ACER1_GGCGATCTCGTCCAGCAGC_61860.6_PROT
ACER1	GTCCCAGTTCATCCGCC	ACER1_GTCCCAGTTCATCCGCC_61861.7_PROT
ACER1	GTTGACCGTGGGCCGCAGGA	ACER1_GTTGACCGTGGGCCGCAGGA_61862.8_PROT
ACER1	GACGGTCACTGATCCAGC	ACER1_GACGGTCACTGATCCAGC_61863.9_PROT
ACER1	GTGCCGAAGCTCCTTATTGC	ACER1_GTGCCGAAGCTCCTTATTGC_61864.1_PROT
ACER2	GTGGCATCTACTTAATC	ACER2_GTGGCATCTACTTAATC_115257.1_PROT
ACER2	GTAGAACTCGGCGATAGC	ACER2_GTAGAACTCGGCGATAGC_115258.2_PROT
ACER2	GCAACCCTTAGTTTCTT	ACER2_GCAACCCTTAGTTTCTT_115259.3_PROT
ACER2	GATGTGTGCTTTGGCCATG	ACER2_GATGTGTGCTTTGGCCATG_115260.4_PROT
ACER2	GGTGGTCAGTGTCCTGTCTG	ACER2_GGTGGTCAGTGTCCTGTCTG_115261.5_PROT
ACER2	GGTAGCTCGGAGGTGGAC	ACER2_GGTAGCTCGGAGGTGGAC_115262.6_PROT
ACER2	GCGATGAGCAGTGCAGTGCA	ACER2_GCGATGAGCAGTGCAGTGCA_115263.7_PROT
ACER2	GAAGGCCCATTTCTCATT	ACER2_GAAGGCCCATTTCTCATT_115264.8_PROT
ACER2	GGAACCAGCGAAGGAGACAC	ACER2_GGAACCAGCGAAGGAGACAC_115265.9_PROT
ACER2	GCATCTGACCCAAGAAACTA	ACER2_GCATCTGACCCAAGAAACTA_115266.1_PROT
ACIN1	GCTGACTTGGTCTGCAAT	ACIN1_GCTGACTTGGTCTGCAAT_113140.1_PROT
ACIN1	GGAGAAGGAGGAAGTGACCA	ACIN1_GGAGAAGGAGGAAGTGACCA_113141.2_PROT
ACIN1	GCCAGGGGTTTGATGTCG	ACIN1_GCCAGGGGTTTGATGTCG_113142.3_PROT
ACIN1	GATCTTCCTCTTGAATGATT	ACIN1_GATCTTCCTCTTGAATGATT_113143.4_PROT
ACIN1	GTTTCCAGCTGGCACCCCCT	ACIN1_GTTTCCAGCTGGCACCCCCT_113144.5_PROT
ACIN1	GCGTCGTTTCCGACCAGGC	ACIN1_GCGTCGTTTCCGACCAGGC_113145.6_PROT
ACIN1	GAGCGTAATGGCGATGAT	ACIN1_GAGCGTAATGGCGATGAT_113146.7_PROT
ACIN1	GGCCTCGCTGCTCCAGTG	ACIN1_GGCCTCGCTGCTCCAGTG_113147.8_PROT
ACIN1	GGTACGTTCGAAGGGCGT	ACIN1_GGTACGTTCGAAGGGCGT_113148.9_PROT
ACIN1	GTTGCTAATCTTGCCCCG	ACIN1_GTTGCTAATCTTGCCCCG_113149.1_PROT
ACLY	GGCAATTTCAGAGCAGAC	ACLY_GGCAATTTCAGAGCAGAC_199604.1_PROT
ACLY	GCGGGCCCAGTCTGTGTC	ACLY_GCGGGCCCAGTCTGTGTC_199605.2_PROT
ACLY	GGTACAGATGAACTTGTAA	ACLY_GGTACAGATGAACTTGTAA_199606.3_PROT
ACLY	GAGCATACTTGAACCGATTC	ACLY_GAGCATACTTGAACCGATTC_199607.4_PROT
ACLY	GACGTTTGATCAGCTGGTC	ACLY_GACGTTTGATCAGCTGGTC_199608.5_PROT
ACLY	GGGTCAACCTCACTCTGGAT	ACLY_GGGTCAACCTCACTCTGGAT_199609.6_PROT
ACLY	GTCCTGGCTGAAGCCACGGC	ACLY_GTCCTGGCTGAAGCCACGGC_199610.7_PROT
ACLY	GAGGTGGCCCCAACTATC	ACLY_GAGGTGGCCCCAACTATC_199611.8_PROT
ACLY	GTGCTCCCGCTGGCGTTG	ACLY_GTGCTCCCGCTGGCGTTG_199612.9_PROT
ACLY	GGACGTAGTCCCCTTCTC	ACLY_GGACGTAGTCCCCTTCTC_199613.1_PROT
ACO1	GCACACTACCATGATTGA	ACO1_GCACACTACCATGATTGA_11991.1_PROT
ACO1	GTGCCCACGAGGCTGTCT	ACO1_GTGCCCACGAGGCTGTCT_11992.2_PROT
ACO1	GATGCTGTGAAAAAGTTAGG	ACO1_GATGCTGTGAAAAAGTTAGG_11993.3_PROT
ACO1	GTCAGTGGATGTTACCAG	ACO1_GTCAGTGGATGTTACCAG_11994.4_PROT
ACO1	GTAATAGATCATTCCATCC	ACO1_GTAATAGATCATTCCATCC_11995.5_PROT
ACO1	GGTCAGCAATGGACAACT	ACO1_GGTCAGCAATGGACAACT_11996.6_PROT
ACO1	GGTGCTTCCTCAGGTGAT	ACO1_GGTGCTTCCTCAGGTGAT_11997.7_PROT
ACO1	GTCGAGTTCTTCGGGCC	ACO1_GTCGAGTTCTTCGGGCC_11998.8_PROT
ACO1	GGTGGATGATTCCTGAGCCA	ACO1_GGTGGATGATTCCTGAGCCA_11999.9_PROT
ACO1	GGCAAGAGTGGTATTTGATC	ACO1_GGCAAGAGTGGTATTTGATC_12000.1_PROT
ACOT2	GGAACTGCGCCGAACTCTTC	ACOT2_GGAACTGCGCCGAACTCTTC_89625.1_PROT
ACOT2	GAACATGTCCACAATCCC	ACOT2_GAACATGTCCACAATCCC_89626.2_PROT
ACOT2	GCTGTCCTTCGAGCGTCC	ACOT2_GCTGTCCTTCGAGCGTCC_89627.3_PROT
ACOT2	GACTGAGCAAGTAGTTCA	ACOT2_GACTGAGCAAGTAGTTCA_89628.4_PROT
ACOT2	GAACAACTGAATGGGGGTG	ACOT2_GAACAACTGAATGGGGGTG_89629.5_PROT
ACOT2	GACGCTGATCCTGGAGCCTG	ACOT2_GACGCTGATCCTGGAGCCTG_89630.6_PROT
ACOT2	GCTACCGCGCCGACACTCT	ACOT2_GCTACCGCGCCGACACTCT_89631.7_PROT
ACOT2	GTGTAAGGTTCCCCCAACAT	ACOT2_GTGTAAGGTTCCCCCAACAT_89632.8_PROT
ACOT2	GGAGCCCGAGAAACCTT	ACOT2_GGAGCCCGAGAAACCTT_89633.9_PROT
ACOT2	GAAGAGTTCGGCGCAGTTCC	ACOT2_GAAGAGTTCGGCGCAGTTCC_89634.1_PROT
ACOT4	GGTGCGCATTGCCGTGCG	ACOT4_GGTGCGCATTGCCGTGCG_170311.1_PROT
ACOT4	GCGTAACCCGCTGCTCCG	ACOT4_GCGTAACCCGCTGCTCCG_170312.2_PROT
ACOT4	GCGCCAAAAAGGCTTCTC	ACOT4_GCGCCAAAAAGGCTTCTC_170313.3_PROT
ACOT4	GCGGGACTCGAGCCCATG	ACOT4_GCGGGACTCGAGCCCATG_170314.4_PROT
ACOT4	GAATCTGTACGTCCCGCTTC	ACOT4_GAATCTGTACGTCCCGCTTC_170315.5_PROT
ACOT4	GTCAATGATCCCTGGGAA	ACOT4_GTCAATGATCCCTGGGAA_170316.6_PROT
ACOT4	GGCTGGCTCGATATTCCAAG	ACOT4_GGCTGGCTCGATATTCCAAG_170317.7_PROT
ACOT4	GCCCAAAAGCCCAATGCC	ACOT4_GCCCAAAAGCCCAATGCC_170318.8_PROT
ACOT4	GGCCATGGCTTTGCCACGT	ACOT4_GGCCATGGCTTTGCCACGT_170319.9_PROT
ACOT4	GTTTCCATCAATGGATCT	ACOT4_GTTTCCATCAATGGATCT_170320.1_PROT
ACOT7	GGCCACGTTGGCATCATC	ACOT7_GGCCACGTTGGCATCATC_102973.1_PROT
ACOT7	GCCTCCTCGATCATCTTC	ACOT7_GCCTCCTCGATCATCTTC_102974.2_PROT
ACOT7	GTTCTGGCTGTTGCAATGCC	ACOT7_GTTCTGGCTGTTGCAATGCC_102975.3_PROT
ACOT7	GCGCTCGACACGAGCCAGGG	ACOT7_GCGCTCGACACGAGCCAGGG_102976.4_PROT
ACOT7	GAGGTGGCGCATGTCAGCG	ACOT7_GAGGTGGCGCATGTCAGCG_102977.5_PROT
ACOT7	GGGCTTCATACCGCTTC	ACOT7_GGGCTTCATACCGCTTC_102978.6_PROT
ACOT7	GCGACAGGGGCACATACCAC	ACOT7_GCGACAGGGGCACATACCAC_102979.7_PROT
ACOT7	GATGTCCCCGTTCCTCCACT	ACOT7_GATGTCCCCGTTCCTCCACT_102980.8_PROT
ACOT7	GCTCATGGATGAGGTCGC	ACOT7_GCTCATGGATGAGGTCGC_102981.9_PROT
ACOT7	GGACGGCGTCTCGACGTCT	ACOT7_GGACGGCGTCTCGACGTCT_102982.1_PROT
ACOT8	GTGACCAAGACGCTACGG	ACOT8_GTGACCAAGACGCTACGG_126872.1_PROT
ACOT8	GTTTGGTGGTCAGATCGT	ACOT8_GTTTGGTGGTCAGATCGT_126873.2_PROT
ACOT8	GCCCATCTTCTGGGGCCTGC	ACOT8_GCCCATCTTCTGGGGCCTGC_126874.3_PROT
ACOT8	GCGGCTCGAGGTTGAGCA	ACOT8_GCGGCTCGAGGTTGAGCA_126875.4_PROT
ACOT8	GTTCGTGTCCGCTCCACT	ACOT8_GTTCGTGTCCGCTCCACT_126876.5_PROT
ACOT8	GCAGTGCAGGGAGTGCACG	ACOT8_GCAGTGCAGGGAGTGCACG_126877.6_PROT
ACOT8	GTGAAGGCCGTGCAACAT	ACOT8_GTGAAGGCCGTGCAACAT_126878.7_PROT
ACOT8	GAACTGGTGCTGCATGGGGC	ACOT8_GAACTGGTGCTGCATGGGGC_126879.8_PROT
ACOT8	GTTCTGGGTGCGAGCCCG	ACOT8_GTTCTGGGTGCGAGCCCG_126880.9_PROT
ACOT8	GTCAAGCAGCTCTTCTGG	ACOT8_GTCAAGCAGCTCTTCTGG_126881.1_PROT
ACR	GCCTGAACCGTAACCCAC	ACR_GCCTGAACCGTAACCCAC_177841.1_PROT
ACR	GGGTGGTGTCCGCATCGT	ACR_GGGTGGTGTCCGCATCGT_177842.2_PROT
ACR	GCTACCAACTGCCATTCTGC	ACR_GCTACCAACTGCCATTCTGC_177843.3_PROT
ACR	GCTTGCTGAATTCACGAT	ACR_GCTTGCTGAATTCACGAT_177844.4_PROT
ACR	GCTGCTCACTGCTTCGT	ACR_GCTGCTCACTGCTTCGT_177845.5_PROT
ACR	GGCTGTTGTACGTGAAGATC	ACR_GGCTGTTGTACGTGAAGATC_177846.6_PROT
ACR	GAAGCGCCCACACGAAAT	ACR_GAAGCGCCCACACGAAAT_177847.7_PROT
ACR	GGAGCAAAGGAAATTACATA	ACR_GGAGCAAAGGAAATTACATA_177848.8_PROT
ACR	GCCTCTGCAAGAGAGATATG	ACR_GCCTCTGCAAGAGAGATATG_177849.9_PROT
ACR	GGGAAATGACATTGCCCTCG	ACR_GGGAAATGACATTGCCCTCG_177850.1_PROT
ACSF3	GCCGCGGATCAATGTCTTTA	ACSF3_GCCGCGGATCAATGTCTTTA_165221.1_PROT
ACSF3	GGAAGGTGAGCACCACAT	ACSF3_GGAAGGTGAGCACCACAT_165222.2_PROT
ACSF3	GGCGCCTGCGAGACACAG	ACSF3_GGCGCCTGCGAGACACAG_165223.3_PROT
ACSF3	GTCGTAGTACTCCATCAGCT	ACSF3_GTCGTAGTACTCCATCAGCT_165224.4_PROT
ACSF3	GGGCACGGGTGAACACCG	ACSF3_GGGCACGGGTGAACACCG_165225.5_PROT
ACSF3	GAAATCCTGGGCGTGCGGC	ACSF3_GAAATCCTGGGCGTGCGGC_165226.6_PROT
ACSF3	GTGGCCCAGTGGGCGTCA	ACSF3_GTGGCCCAGTGGGCGTCA_165227.7_PROT
ACSF3	GCTCCCTGTACGTGTGG	ACSF3_GCTCCCTGTACGTGTGG_165228.8_PROT
ACSF3	GGAGAAGTGGAAGAACATCA	ACSF3_GGAGAAGTGGAAGAACATCA_165229.9_PROT
ACSF3	GGTGGCTCCCACCCAGAG	ACSF3_GGTGGCTCCCACCCAGAG_165230.1_PROT
ACSM1	GAGGTTCCGGACCCTCTG	ACSM1_GAGGTTCCGGACCCTCTG_145325.1_PROT
ACSM1	GTTATGTACTGGACTACT	ACSM1_GTTATGTACTGGACTACT_145326.2_PROT
ACSM1	GGAATGACTATGAAGTAC	ACSM1_GGAATGACTATGAAGTAC_145327.3_PROT
ACSM1	GACCGGCAGCGCAGCTGTGA	ACSM1_GACCGGCAGCGCAGCTGTGA_145328.4_PROT
ACSM1	GACCTGTGGCCTACAACA	ACSM1_GACCTGTGGCCTACAACA_145329.5_PROT
ACSM1	GTGGAGCTTCAGAGAGAT	ACSM1_GTGGAGCTTCAGAGAGAT_145330.6_PROT
ACSM1	GTCGATAGAGAATGTCTT	ACSM1_GTCGATAGAGAATGTCTT_145331.7_PROT
ACSM1	GTTGGCTACACGGCGGGTT	ACSM1_GTTGGCTACACGGCGGGTT_145332.8_PROT
ACSM1	GATCAAGCCGGGTTTCAT	ACSM1_GATCAAGCCGGGTTTCAT_145333.9_PROT
ACSM1	GGACGTCGTAGGGTGGAG	ACSM1_GGACGTCGTAGGGTGGAG_145334.1_PROT
ACSM2A	GGCTCCCGAGAGGACGT	ACSM2A_GGCTCCCGAGAGGACGT_69745.1_PROT
ACSM2A	GCGTGGGGATCGTGTGGCAG	ACSM2A_GCGTGGGGATCGTGTGGCAG_69746.2_PROT
ACSM2A	GTGTCTGAGAAAAGCTGTGA	ACSM2A_GTGTCTGAGAAAAGCTGTGA_69747.3_PROT
ACSM2A	GCAACATCCGGTAAACAA	ACSM2A_GCAACATCCGGTAAACAA_69748.4_PROT
ACSM2A	GTGACGCAGTTCTGTAGA	ACSM2A_GTGACGCAGTTCTGTAGA_69749.5_PROT
ACSM2A	GAACATCTTGTGCTCACTTA	ACSM2A_GAACATCTTGTGCTCACTTA_69750.6_PROT
ACSM2A	GGACATCCGAGAATCCTA	ACSM2A_GGACATCCGAGAATCCTA_69751.7_PROT
ACSM2A	GAGCCAAGCTTCGAGACA	ACSM2A_GAGCCAAGCTTCGAGACA_69752.8_PROT
ACSM2A	GCTGTTCTGGGTCATGGGAC	ACSM2A_GCTGTTCTGGGTCATGGGAC_69753.9_PROT
ACSM2A	GGCAGCCAACGTCCTCTC	ACSM2A_GGCAGCCAACGTCCTCTC_69754.1_PROT
ACSM2B	GCAGGCAGCCAACATCCTCT	ACSM2B_GCAGGCAGCCAACATCCTCT_32873.1_PROT
ACSM2B	GTGTCTGAGAAAAGCTGCGA	ACSM2B_GTGTCTGAGAAAAGCTGCGA_32874.2_PROT
ACSM2B	GGTTGGATACTGAACATCTT	ACSM2B_GGTTGGATACTGAACATCTT_32875.3_PROT
ACSM2B	GCAACATCCGGTAAACAATA	ACSM2B_GCAACATCCGGTAAACAATA_32876.4_PROT
ACSM2B	GAAGGGACTCCCCTCCAGCG	ACSM2B_GAAGGGACTCCCCTCCAGCG_32877.5_PROT
ACSM2B	GGACATCCGAGAATTCTA	ACSM2B_GGACATCCGAGAATTCTA_32878.6_PROT
ACSM2B	GCTGTTCTGGGTCATGGGAT	ACSM2B_GCTGTTCTGGGTCATGGGAT_32879.7_PROT
ACSM2B	GAACCAAACTTCGAGACA	ACSM2B_GAACCAAACTTCGAGACA_32880.8_PROT
ACSM2B	GAGGATGTTGGCTGCCTGC	ACSM2B_GAGGATGTTGGCTGCCTGC_32881.9_PROT
ACSM2B	GGCTCCCGAGAGGATGT	ACSM2B_GGCTCCCGAGAGGATGT_32882.1_PROT
ACSM4	GTGTAAGCGCCGGCCAGG	ACSM4_GTGTAAGCGCCGGCCAGG_46811.1_PROT
ACSM4	GCCATAAATCGCTGTAAC	ACSM4_GCCATAAATCGCTGTAAC_46812.2_PROT
ACSM4	GCCAGATGAATCTAAATGTC	ACSM4_GCCAGATGAATCTAAATGTC_46813.3_PROT
ACSM4	GCAGATGTGCTGGACCAG	ACSM4_GCAGATGTGCTGGACCAG_46814.4_PROT
ACSM4	GCCACCACTCAGGGATTC	ACSM4_GCCACCACTCAGGGATTC_46815.5_PROT
ACSM4	GGTGAATGGCAAAGGGGATG	ACSM4_GGTGAATGGCAAAGGGGATG_46816.6_PROT
ACSM4	GCAAAAGACATCCTCTAC	ACSM4_GCAAAAGACATCCTCTAC_46817.7_PROT
ACSM4	GACCAGCTAACCCAGCCCTG	ACSM4_GACCAGCTAACCCAGCCCTG_46818.8_PROT
ACSM4	GGTGAAATAAATGGTCAT	ACSM4_GGTGAAATAAATGGTCAT_46819.9_PROT
ACSM4	GCGGTGGAGTCCATTGTAT	ACSM4_GCGGTGGAGTCCATTGTAT_46820.1_PROT
ACTL6A	GGAAATAGATGGCGATAA	ACTL6A_GGAAATAGATGGCGATAA_82706.1_PROT
ACTL6A	GCGTGTTCCGAGGGAGAATA	ACTL6A_GCGTGTTCCGAGGGAGAATA_82707.2_PROT
ACTL6A	GCATTAGTATCTATGTAGT	ACTL6A_GCATTAGTATCTATGTAGT_82708.3_PROT
ACTL6A	GGATAGTTTCCAAGCTATTT	ACTL6A_GGATAGTTTCCAAGCTATTT_82709.4_PROT
ACTL6A	GGTGCCTCTGACATGAGAAC	ACTL6A_GGTGCCTCTGACATGAGAAC_82710.5_PROT
ACTL6A	GTTCTACTGGGCTGATTT	ACTL6A_GTTCTACTGGGCTGATTT_82711.6_PROT
ACTL6A	GAGCGGCGGCGTGTACGG	ACTL6A_GAGCGGCGGCGTGTACGG_82712.7_PROT
ACTL6A	GGATCCAATGTCAAAAACAA	ACTL6A_GGATCCAATGTCAAAAACAA_82713.8_PROT
ACTL6A	GCAATTCCAGTCCACGA	ACTL6A_GCAATTCCAGTCCACGA_82714.9_PROT
ACTL6A	GTAATAAAGTCTCCAGCAAG	ACTL6A_GTAATAAAGTCTCCAGCAAG_82715.1_PROT
ACTR1A	GCATGGCATCGTCAAGGAT	ACTR1A_GCATGGCATCGTCAAGGAT_123015.1_PROT
ACTR1A	GGCTGAGTACAGCTTGCA	ACTR1A_GGCTGAGTACAGCTTGCA_123016.2_PROT
ACTR1A	GGTTTAAAGGCGCCTCAGTC	ACTR1A_GGTTTAAAGGCGCCTCAGTC_123017.3_PROT
ACTR1A	GCTACAGGCAGGACCACA	ACTR1A_GCTACAGGCAGGACCACA_123018.4_PROT
ACTR1A	GAAAAGAGCGGGCACATTGA	ACTR1A_GAAAAGAGCGGGCACATTGA_123019.5_PROT
ACTR1A	GGTTGGCGATCACATCGT	ACTR1A_GGTTGGCGATCACATCGT_123020.6_PROT
ACTR1A	GATGCGCATGATGGAGTG	ACTR1A_GATGCGCATGATGGAGTG_123021.7_PROT
ACTR1A	GCGCCTCTACCTGCGTA	ACTR1A_GCGCCTCTACCTGCGTA_123022.8_PROT
ACTR1A	GCACGTTCGTGTCATGGC	ACTR1A_GCACGTTCGTGTCATGGC_123023.9_PROT
ACTR1A	GCTTTCAATCCGCTATCCCA	ACTR1A_GCTTTCAATCCGCTATCCCA_123024.1_PROT
ACTR5	GTCCAGCACCAGCGGTAC	ACTR5_GTCCAGCACCAGCGGTAC_36856.1_PROT
ACTR5	GCAACGTGCCGGTCAACC	ACTR5_GCAACGTGCCGGTCAACC_36857.2_PROT
ACTR5	GCCCAGCCAGCGCGGACT	ACTR5_GCCCAGCCAGCGCGGACT_36858.3_PROT
ACTR5	GCAGGTGGGGAACGCTCT	ACTR5_GCAGGTGGGGAACGCTCT_36859.4_PROT
ACTR5	GGCACGGGCGTCGCGGAAC	ACTR5_GGCACGGGCGTCGCGGAAC_36860.5_PROT
ACTR5	GAGTTCTTTGGCTTATTG	ACTR5_GAGTTCTTTGGCTTATTG_36861.6_PROT
ACTR5	GTGCAACCCACTGTATTCA	ACTR5_GTGCAACCCACTGTATTCA_36862.7_PROT
ACTR5	GAGTGCTACGGGATTCCCA	ACTR5_GAGTGCTACGGGATTCCCA_36863.8_PROT
ACTR5	GTGGGCTAATCATTTCATC	ACTR5_GTGGGCTAATCATTTCATC_36864.9_PROT
ACTR5	GGGTAAAACATGCGTACAC	ACTR5_GGGTAAAACATGCGTACAC_36865.1_PROT
ACTR6	GACCTTAGTGCTGGATAA	ACTR6_GACCTTAGTGCTGGATAA_155344.1_PROT
ACTR6	GACCGGAACTGACAATT	ACTR6_GACCGGAACTGACAATT_155345.2_PROT
ACTR6	GATGAAATAAAAGACCCTTC	ACTR6_GATGAAATAAAAGACCCTTC_155346.3_PROT
ACTR6	GATACAGCATAATTCGGA	ACTR6_GATACAGCATAATTCGGA_155347.4_PROT
ACTR6	GGGGCTCTCAGTGCACAT	ACTR6_GGGGCTCTCAGTGCACAT_155348.5_PROT
ACTR6	GGGATGTTCAGAGACAAGTT	ACTR6_GGGATGTTCAGAGACAAGTT_155349.6_PROT
ACTR6	GGTTATGAATGCTTGGGA	ACTR6_GGTTATGAATGCTTGGGA_155350.7_PROT
ACTR6	GAGTTCTAAAGGAGGCCCCT	ACTR6_GAGTTCTAAAGGAGGCCCCT_155351.8_PROT
ACTR6	GATGTATGCTATGTGTCTC	ACTR6_GATGTATGCTATGTGTCTC_155352.9_PROT
ACTR6	GGACATCCACGGGATGCTG	ACTR6_GGACATCCACGGGATGCTG_155353.1_PROT
ADAD1	GACGATAACTACACCCAC	ADAD1_GACGATAACTACACCCAC_186536.1_PROT
ADAD1	GTCGCTGGTTGAACTGGC	ADAD1_GTCGCTGGTTGAACTGGC_186537.2_PROT
ADAD1	GTTACGGCCTGTCCAAGA	ADAD1_GTTACGGCCTGTCCAAGA_186538.3_PROT
ADAD1	GAAAGATTCTTGGAAAGCAA	ADAD1_GAAAGATTCTTGGAAAGCAA_186539.4_PROT
ADAD1	GTTGTCACAGTTTCCTTA	ADAD1_GTTGTCACAGTTTCCTTA_186540.5_PROT
ADAD1	GATGGTATTCAGTACAAGAC	ADAD1_GATGGTATTCAGTACAAGAC_186541.6_PROT
ADAD1	GTTTCTAAAATTCGTGGTTC	ADAD1_GTTTCTAAAATTCGTGGTTC_186542.7_PROT
ADAD1	GATAAAACAACAGGTTCTGC	ADAD1_GATAAAACAACAGGTTCTGC_186543.8_PROT
ADAD1	GCTGTTGTTACAGCAAGA	ADAD1_GCTGTTGTTACAGCAAGA_186544.9_PROT
ADAD1	GGCAACTGGTTCATGTAA	ADAD1_GGCAACTGGTTCATGTAA_186545.1_PROT
ADAM10	GTTAATTCTGCTCCTCTCCT	ADAM10_GTTAATTCTGCTCCTCTCCT_121054.1_PROT
ADAM10	GGCGTACTTGGTCTGGCT	ADAM10_GGCGTACTTGGTCTGGCT_121055.2_PROT
ADAM10	GAAGAAGTCCTTAAACAC	ADAM10_GAAGAAGTCCTTAAACAC_121056.3_PROT
ADAM10	GCCATGGGTCTGTTATTGA	ADAM10_GCCATGGGTCTGTTATTGA_121057.4_PROT
ADAM10	GTGTCCCTCTTCATTCGT	ADAM10_GTGTCCCTCTTCATTCGT_121058.5_PROT
ADAM10	GAAGGATTATCTTACAATG	ADAM10_GAAGGATTATCTTACAATG_121059.6_PROT
ADAM10	GTATGCAAGAGCAACATC	ADAM10_GTATGCAAGAGCAACATC_121060.7_PROT
ADAM10	GGAAATCTAGACGTAAAAAT	ADAM10_GGAAATCTAGACGTAAAAAT_121061.8_PROT
ADAM10	GTAATGTGAGAGACTTTGGG	ADAM10_GTAATGTGAGAGACTTTGGG_121062.9_PROT
ADAM10	GAAGTTGGACATAACTT	ADAM10_GAAGTTGGACATAACTT_121063.1_PROT
ADAM11	GGTTTGGAGGAGCCGACT	ADAM11_GGTTTGGAGGAGCCGACT_154930.1_PROT
ADAM11	GTCCCCTCCCGGCTGAAG	ADAM11_GTCCCCTCCCGGCTGAAG_154931.2_PROT
ADAM11	GTGCACTGTAGGGTGGCCC	ADAM11_GTGCACTGTAGGGTGGCCC_154932.3_PROT
ADAM11	GCAACTTTGCCAAGTCCG	ADAM11_GCAACTTTGCCAAGTCCG_154933.4_PROT
ADAM11	GCTCCACGTATTGCGAGGAG	ADAM11_GCTCCACGTATTGCGAGGAG_154934.5_PROT
ADAM11	GAGACCACTGCTACTACCAG	ADAM11_GAGACCACTGCTACTACCAG_154935.6_PROT
ADAM11	GGTTCCCTGCATCCGAG	ADAM11_GGTTCCCTGCATCCGAG_154936.7_PROT
ADAM11	GGCTCATGGTCTACCGAC	ADAM11_GGCTCATGGTCTACCGAC_154937.8_PROT
ADAM11	GGGAACTTGACTTACATCG	ADAM11_GGGAACTTGACTTACATCG_154938.9_PROT
ADAM11	GGAGAGGGGTCCGGTAAATG	ADAM11_GGAGAGGGGTCCGGTAAATG_154939.1_PROT
ADAM18	GTATAAACCAAAAAGTTC	ADAM18_GTATAAACCAAAAAGTTC_100385.1_PROT
ADAM18	GAGTGTCACAAATGAATT	ADAM18_GAGTGTCACAAATGAATT_100386.2_PROT
ADAM18	GACAGTGAAGTTTCAGAG	ADAM18_GACAGTGAAGTTTCAGAG_100387.3_PROT
ADAM18	GTAAATTACAGTCATATT	ADAM18_GTAAATTACAGTCATATT_100388.4_PROT
ADAM18	GAGTTTAAAGGAACTTTGTA	ADAM18_GAGTTTAAAGGAACTTTGTA_100389.5_PROT
ADAM18	GCTATGTCATGGGGCCGT	ADAM18_GCTATGTCATGGGGCCGT_100390.6_PROT
ADAM18	GTTTGAAAATATCAGTTA	ADAM18_GTTTGAAAATATCAGTTA_100391.7_PROT
ADAM18	GTATATTTCCAGATATTG	ADAM18_GTATATTTCCAGATATTG_100392.8_PROT
ADAM18	GTATAACAGTCAATTTGAAC	ADAM18_GTATAACAGTCAATTTGAAC_100393.9_PROT
ADAM18	GAAAACCAGATTTCCACCAG	ADAM18_GAAAACCAGATTTCCACCAG_100394.1_PROT
ADAM2	GTAAACTCTAAAATTATG	ADAM2_GTAAACTCTAAAATTATG_69865.1_PROT
ADAM2	GTTATGGAATAGAACCCC	ADAM2_GTTATGGAATAGAACCCC_69866.2_PROT
ADAM2	GCGTCTTGTTTCTGCTCAG	ADAM2_GCGTCTTGTTTCTGCTCAG_69867.3_PROT
ADAM2	GAAAATACGGTCAATAATAA	ADAM2_GAAAATACGGTCAATAATAA_69868.4_PROT
ADAM2	GCATTAAATTCACAGTATA	ADAM2_GCATTAAATTCACAGTATA_69869.5_PROT
ADAM2	GATAACCTTCAATATACCCT	ADAM2_GATAACCTTCAATATACCCT_69870.6_PROT
ADAM2	GTGATGGTTAGCACATGTAC	ADAM2_GTGATGGTTAGCACATGTAC_69871.7_PROT
ADAM2	GTTTCCTTATATAATGAGA	ADAM2_GTTTCCTTATATAATGAGA_69872.8_PROT
ADAM2	GGAACTGTAATTTGCAC	ADAM2_GGAACTGTAATTTGCAC_69873.9_PROT
ADAM2	GAAAAAAGGATCTAAGCG	ADAM2_GAAAAAAGGATCTAAGCG_69874.1_PROT
ADAM20	GCACCCTGAACAGCTCAG	ADAM20_GCACCCTGAACAGCTCAG_152760.1_PROT
ADAM20	GGCTGACCTTTAGGGATCTG	ADAM20_GGCTGACCTTTAGGGATCTG_152761.2_PROT
ADAM20	GTGACCCTGATGTGCACCAG	ADAM20_GTGACCCTGATGTGCACCAG_152762.3_PROT
ADAM20	GACAGCTTCATAATGGCAGT	ADAM20_GACAGCTTCATAATGGCAGT_152763.4_PROT
ADAM20	GGATGACTGCTACTACCA	ADAM20_GGATGACTGCTACTACCA_152764.5_PROT
ADAM20	GACAATTGCAACTCCATC	ADAM20_GACAATTGCAACTCCATC_152765.6_PROT
ADAM20	GTATTTCACTTCTCCAGAAG	ADAM20_GTATTTCACTTCTCCAGAAG_152766.7_PROT
ADAM20	GTCTATTTCTGGCCACTCTC	ADAM20_GTCTATTTCTGGCCACTCTC_152767.8_PROT
ADAM20	GCTCAACAAACCGCTGAT	ADAM20_GCTCAACAAACCGCTGAT_152768.9_PROT
ADAM20	GAAGGGCTGATCCTGGAGCA	ADAM20_GAAGGGCTGATCCTGGAGCA_152769.1_PROT
ADAM21	GGGGATCACCACTTCCG	ADAM21_GGGGATCACCACTTCCG_23014.1_PROT
ADAM21	GTGACTCTGATGTACACGA	ADAM21_GTGACTCTGATGTACACGA_23015.2_PROT
ADAM21	GGGCCCAGCCTGACAGTAGC	ADAM21_GGGCCCAGCCTGACAGTAGC_23016.3_PROT
ADAM21	GCTGATCCTCCAGGAGTGCA	ADAM21_GCTGATCCTCCAGGAGTGCA_23017.4_PROT
ADAM21	GTTGTGTTCAGTGCTTGTTT	ADAM21_GTTGTGTTCAGTGCTTGTTT_23018.5_PROT
ADAM21	GAGGAGTATTAAAAATAAG	ADAM21_GAGGAGTATTAAAAATAAG_23019.6_PROT
ADAM21	GCCCCCAAACCGCAGACTAT	ADAM21_GCCCCCAAACCGCAGACTAT_23020.7_PROT
ADAM21	GACATATTCCTGCAACAT	ADAM21_GACATATTCCTGCAACAT_23021.8_PROT
ADAM21	GAAACACGTTGTTCATATGA	ADAM21_GAAACACGTTGTTCATATGA_23022.9_PROT
ADAM21	GTGCAGCATCATGCTGTAGC	ADAM21_GTGCAGCATCATGCTGTAGC_23023.1_PROT
ADAM23	GCTTCCTGCGGCCCCCAACG	ADAM23_GCTTCCTGCGGCCCCCAACG_36275.1_PROT
ADAM23	GAATGAATTTGGAGCCGA	ADAM23_GAATGAATTTGGAGCCGA_36276.2_PROT
ADAM23	GGACGAGAAGCAGGCGGC	ADAM23_GGACGAGAAGCAGGCGGC_36277.3_PROT
ADAM23	GTGTCAAGAACGTGATAA	ADAM23_GTGTCAAGAACGTGATAA_36278.4_PROT
ADAM23	GTAATATATGAGTCTTGA	ADAM23_GTAATATATGAGTCTTGA_36279.5_PROT
ADAM23	GAGGCGTCAAAGACTCCA	ADAM23_GAGGCGTCAAAGACTCCA_36280.6_PROT
ADAM23	GAAAAAAATTTGGGAGTCC	ADAM23_GAAAAAAATTTGGGAGTCC_36281.7_PROT
ADAM23	GATAGAGCCACTAGAGC	ADAM23_GATAGAGCCACTAGAGC_36282.8_PROT
ADAM23	GTGGAGATTCACTACGAAAA	ADAM23_GTGGAGATTCACTACGAAAA_36283.9_PROT
ADAM23	GGCTGCCGCGAGCTGCTGC	ADAM23_GGCTGCCGCGAGCTGCTGC_36284.1_PROT
ADAM29	GGAATCACCACATCCGG	ADAM29_GGAATCACCACATCCGG_75270.1_PROT
ADAM29	GGGGTGTTTCTGTCCTGTTC	ADAM29_GGGGTGTTTCTGTCCTGTTC_75271.2_PROT
ADAM29	GTGTTTCTGGCCTCCAAA	ADAM29_GTGTTTCTGGCCTCCAAA_75272.3_PROT
ADAM29	GGTCTGTGTAGGTGAACACA	ADAM29_GGTCTGTGTAGGTGAACACA_75273.4_PROT
ADAM29	GAATAACTGCTACTATCA	ADAM29_GAATAACTGCTACTATCA_75274.5_PROT
ADAM29	GCATAAATCCGGATCTCA	ADAM29_GCATAAATCCGGATCTCA_75275.6_PROT
ADAM29	GAGGGAAACCAGGGATTC	ADAM29_GAGGGAAACCAGGGATTC_75276.7_PROT
ADAM29	GGAACGACTCAAAGTTGC	ADAM29_GGAACGACTCAAAGTTGC_75277.8_PROT
ADAM29	GTATACCAGATGTTCAAACG	ADAM29_GTATACCAGATGTTCAAACG_75278.9_PROT
ADAM29	GACTTCCACTTGCAATAC	ADAM29_GACTTCCACTTGCAATAC_75279.1_PROT
ADAM30	GAAGGAGCAAACGGCATT	ADAM30_GAAGGAGCAAACGGCATT_33003.1_PROT
ADAM30	GAGTCAAACTCCCCTTCA	ADAM30_GAGTCAAACTCCCCTTCA_33004.2_PROT
ADAM30	GACGACATGTTCAAAACT	ADAM30_GACGACATGTTCAAAACT_33005.3_PROT
ADAM30	GAGCTTCCGGGGAGAGGTGC	ADAM30_GAGCTTCCGGGGAGAGGTGC_33006.4_PROT
ADAM30	GCAGTCCTTTGGTATGTA	ADAM30_GCAGTCCTTTGGTATGTA_33007.5_PROT
ADAM30	GTCTCTTGGGCCACAAATGG	ADAM30_GTCTCTTGGGCCACAAATGG_33008.6_PROT
ADAM30	GAGAATAAGGCGAGGCTA	ADAM30_GAGAATAAGGCGAGGCTA_33009.7_PROT
ADAM30	GAGAAAACGCGCAGATGTCG	ADAM30_GAGAAAACGCGCAGATGTCG_33010.8_PROT
ADAM30	GGGCTCCGTGAAAGAGTCTC	ADAM30_GGGCTCCGTGAAAGAGTCTC_33011.9_PROT
ADAM30	GCTACTATAAGCACATGCAT	ADAM30_GCTACTATAAGCACATGCAT_33012.1_PROT
ADAM32	GATCTATTTGTACAATCA	ADAM32_GATCTATTTGTACAATCA_97043.1_PROT
ADAM32	GTTCCGCCTCTGGTTGCTGC	ADAM32_GTTCCGCCTCTGGTTGCTGC_97044.2_PROT
ADAM32	GTGTACAGTTTCTCATCTAT	ADAM32_GTGTACAGTTTCTCATCTAT_97045.3_PROT
ADAM32	GAGTGTGACCATGGAATC	ADAM32_GAGTGTGACCATGGAATC_97046.4_PROT
ADAM32	GGGAATTGCCAGGGACGC	ADAM32_GGGAATTGCCAGGGACGC_97047.5_PROT
ADAM32	GGAAATAAATCTGGAACAGC	ADAM32_GGAAATAAATCTGGAACAGC_97048.6_PROT
ADAM32	GGATTATCCTCGTTATTT	ADAM32_GGATTATCCTCGTTATTT_97049.7_PROT
ADAM32	GCAATATCATGAGGCCTT	ADAM32_GCAATATCATGAGGCCTT_97050.8_PROT
ADAM32	GCCTGAAAGAACAACCAA	ADAM32_GCCTGAAAGAACAACCAA_97051.9_PROT
ADAM32	GCACAATAGTAACTTTAAAT	ADAM32_GCACAATAGTAACTTTAAAT_97052.1_PROT
ADAM7	GTTCATCCTTGGAGTAGA	ADAM7_GTTCATCCTTGGAGTAGA_197250.1_PROT
ADAM7	GATACAGAAGCGAGATAC	ADAM7_GATACAGAAGCGAGATAC_197251.2_PROT
ADAM7	GGTTCAATGAGGTATCTT	ADAM7_GGTTCAATGAGGTATCTT_197252.3_PROT
ADAM7	GCTCTGTACAGGAATAAT	ADAM7_GCTCTGTACAGGAATAAT_197253.4_PROT
ADAM7	GGTGAACGCTTCTCCTTTCA	ADAM7_GGTGAACGCTTCTCCTTTCA_197254.5_PROT
ADAM7	GAATCATATTCGTGTACTA	ADAM7_GAATCATATTCGTGTACTA_197255.6_PROT
ADAM7	GCCAGTATCAGTACGTGTAA	ADAM7_GCCAGTATCAGTACGTGTAA_197256.7_PROT
ADAM7	GATACTGGTGGAATAATA	ADAM7_GATACTGGTGGAATAATA_197257.8_PROT
ADAM7	GATCCTTAAAACACGGA	ADAM7_GATCCTTAAAACACGGA_197258.9_PROT
ADAM7	GTTGGTTGGCATTGAAATA	ADAM7_GTTGGTTGGCATTGAAATA_197259.1_PROT
ADAM8	GGCCTCGGGCTCTGGCTGCT	ADAM8_GGCCTCGGGCTCTGGCTGCT_95373.1_PROT
ADAM8	GTGTAGCCGGAGCCCAGC	ADAM8_GTGTAGCCGGAGCCCAGC_95374.2_PROT
ADAM8	GGACGTAGCTCACCCTCTCT	ADAM8_GGACGTAGCTCACCCTCTCT_95375.3_PROT
ADAM8	GGTACCCCTCTACGTGGCCC	ADAM8_GGTACCCCTCTACGTGGCCC_95376.4_PROT
ADAM8	GCCAGCCTCAGCACCTGTGC	ADAM8_GCCAGCCTCAGCACCTGTGC_95377.5_PROT
ADAM8	GGGGCTCGATCAGGTGC	ADAM8_GGGGCTCGATCAGGTGC_95378.6_PROT
ADAM8	GCAGACGGCCGGGACCTG	ADAM8_GCAGACGGCCGGGACCTG_95379.7_PROT
ADAM8	GGACGGCACGCCGTGTACC	ADAM8_GGACGGCACGCCGTGTACC_95380.8_PROT
ADAM8	GATTGCCCCCAGCCGGCCCT	ADAM8_GATTGCCCCCAGCCGGCCCT_95381.9_PROT
ADAM8	GCAGAGCTCGGCGGACTCGG	ADAM8_GCAGAGCTCGGCGGACTCGG_95382.1_PROT
ADAM9	GGCGCGCGCTTTCCCTCG	ADAM9_GGCGCGCGCTTTCCCTCG_100495.1_PROT
ADAM9	GAGAAAGAAGAGAAGCCCCT	ADAM9_GAGAAAGAAGAGAAGCCCCT_100496.2_PROT
ADAM9	GTTTATACTTACAACAAGGA	ADAM9_GTTTATACTTACAACAAGGA_100497.3_PROT
ADAM9	GCATATTATTCACTTGGAA	ADAM9_GCATATTATTCACTTGGAA_100498.4_PROT
ADAM9	GTCATTATCGGGGCTATG	ADAM9_GTCATTATCGGGGCTATG_100499.5_PROT
ADAM9	GCTCTTAGCGACTGTTT	ADAM9_GCTCTTAGCGACTGTTT_100500.6_PROT
ADAM9	GAATTGTGCTAGTTGGAC	ADAM9_GAATTGTGCTAGTTGGAC_100501.7_PROT
ADAM9	GAAGTAGCTGAGTCATGC	ADAM9_GAAGTAGCTGAGTCATGC_100502.8_PROT
ADAM9	GGAAACTCCACATTTCAG	ADAM9_GGAAACTCCACATTTCAG_100503.9_PROT
ADAM9	GAGCACATCATTTATCGAA	ADAM9_GAGCACATCATTTATCGAA_100504.1_PROT
ADAMDEC1	GTGTAGTCTGGCCCCAGG	ADAMDEC1_GTGTAGTCTGGCCCCAGG_109341.1_PROT
ADAMDEC1	GAAACATTGTACTCACCCAG	ADAMDEC1_GAAACATTGTACTCACCCAG_109342.2_PROT
ADAMDEC1	GCATCAGTACTTGTGAC	ADAMDEC1_GCATCAGTACTTGTGAC_109343.3_PROT
ADAMDEC1	GAGCACTGACGGGAAACA	ADAMDEC1_GAGCACTGACGGGAAACA_109344.4_PROT
ADAMDEC1	GCCGTCTTTACATCTAACC	ADAMDEC1_GCCGTCTTTACATCTAACC_109345.5_PROT
ADAMDEC1	GACCCAGCTAACCACACATG	ADAMDEC1_GACCCAGCTAACCACACATG_109346.6_PROT
ADAMDEC1	GTGATCTAGAGATTCGAAT	ADAMDEC1_GTGATCTAGAGATTCGAAT_109347.7_PROT
ADAMDEC1	GAAATACATTGATCTCTATT	ADAMDEC1_GAAATACATTGATCTCTATT_109348.8_PROT
ADAMDEC1	GCAGTGGCCACCATGTCTT	ADAMDEC1_GCAGTGGCCACCATGTCTT_109349.9_PROT
ADAMDEC1	GATGTTCAAGTGGCCTTGGT	ADAMDEC1_GATGTTCAAGTGGCCTTGGT_109350.1_PROT
ADAMTS1	GCTTTAGACCACTGCCG	ADAMTS1_GCTTTAGACCACTGCCG_160861.1_PROT
ADAMTS1	GTAATTCAGTTAGCCTGG	ADAMTS1_GTAATTCAGTTAGCCTGG_160862.2_PROT
ADAMTS1	GGCCCCTTCTGTTCATCG	ADAMTS1_GGCCCCTTCTGTTCATCG_160863.3_PROT
ADAMTS1	GCAGAGTGAGGGCAGCAT	ADAMTS1_GCAGAGTGAGGGCAGCAT_160864.4_PROT
ADAMTS1	GCTGGGGTGTTTGTACAATC	ADAMTS1_GCTGGGGTGTTTGTACAATC_160865.5_PROT
ADAMTS1	GCAGCGAGCTGTGCCCGA	ADAMTS1_GCAGCGAGCTGTGCCCGA_160866.6_PROT
ADAMTS1	GGCCGTGTCGGACGCACT	ADAMTS1_GGCCGTGTCGGACGCACT_160867.7_PROT
ADAMTS1	GAACGTGGGGCGCAAATC	ADAMTS1_GAACGTGGGGCGCAAATC_160868.8_PROT
ADAMTS1	GTGCGCCAGGTCGGTTTC	ADAMTS1_GTGCGCCAGGTCGGTTTC_160869.9_PROT
ADAMTS1	GCCGGTCCTTCCTGCTA	ADAMTS1_GCCGGTCCTTCCTGCTA_160870.1_PROT
ADAMTS10	GCCTGCCAGATCCTCCGC	ADAMTS10_GCCTGCCAGATCCTCCGC_78083.1_PROT
ADAMTS10	GAGGTCACGCACGCCTTC	ADAMTS10_GAGGTCACGCACGCCTTC_78084.2_PROT
ADAMTS10	GATCTCATAGCTCTCCAGAC	ADAMTS10_GATCTCATAGCTCTCCAGAC_78085.3_PROT
ADAMTS10	GTCCCGCCTCTTCTACAAAG	ADAMTS10_GTCCCGCCTCTTCTACAAAG_78086.4_PROT
ADAMTS10	GATTGAGCCCCTGCACGG	ADAMTS10_GATTGAGCCCCTGCACGG_78087.5_PROT
ADAMTS10	GGTCAGGTTCAGCAGGAAGT	ADAMTS10_GGTCAGGTTCAGCAGGAAGT_78088.6_PROT
ADAMTS10	GCCCGGAGGACACTCGT	ADAMTS10_GCCCGGAGGACACTCGT_78089.7_PROT
ADAMTS10	GTGGAGTACTGGACACGGGA	ADAMTS10_GTGGAGTACTGGACACGGGA_78090.8_PROT
ADAMTS10	GTCGCCCCATGGAGTCCA	ADAMTS10_GTCGCCCCATGGAGTCCA_78091.9_PROT
ADAMTS10	GTGACCAGCGTAGAGGCAGT	ADAMTS10_GTGACCAGCGTAGAGGCAGT_78092.1_PROT
ADAMTS13	GGATTCCGGCCACACAGA	ADAMTS13_GGATTCCGGCCACACAGA_120295.1_PROT
ADAMTS13	GGAGCTGCTGGTGGCCGT	ADAMTS13_GGAGCTGCTGGTGGCCGT_120296.2_PROT
ADAMTS13	GCGGACACGTGATGGCTT	ADAMTS13_GCGGACACGTGATGGCTT_120297.3_PROT
ADAMTS13	GCCTCTGCCTCTGGAAGCCA	ADAMTS13_GCCTCTGCCTCTGGAAGCCA_120298.4_PROT
ADAMTS13	GGATCCGTGTCGTCCTCA	ADAMTS13_GGATCCGTGTCGTCCTCA_120299.5_PROT
ADAMTS13	GGGAGCGGCAGCGACCCT	ADAMTS13_GGGAGCGGCAGCGACCCT_120300.6_PROT
ADAMTS13	GCTTCGGGACCCGTCCCTGG	ADAMTS13_GCTTCGGGACCCGTCCCTGG_120301.7_PROT
ADAMTS13	GCCACATTCTGTCCCATCC	ADAMTS13_GCCACATTCTGTCCCATCC_120302.8_PROT
ADAMTS13	GCGGGTCTGTGTGGCAGGAG	ADAMTS13_GCGGGTCTGTGTGGCAGGAG_120303.9_PROT
ADAMTS13	GGAGCTGCCTCATTACCG	ADAMTS13_GGAGCTGCCTCATTACCG_120304.1_PROT
ADAMTS14	GGAGTGTCGTGGTAGTGT	ADAMTS14_GGAGTGTCGTGGTAGTGT_141794.1_PROT
ADAMTS14	GCGGCCCAATCGGAGGT	ADAMTS14_GCGGCCCAATCGGAGGT_141795.2_PROT
ADAMTS14	GCAGGTAGGACAGCAGCGCG	ADAMTS14_GCAGGTAGGACAGCAGCGCG_141796.3_PROT
ADAMTS14	GCTGGGCCAGACACCACG	ADAMTS14_GCTGGGCCAGACACCACG_141797.4_PROT
ADAMTS14	GCGCAGAGCGCACAGTGCAA	ADAMTS14_GCGCAGAGCGCACAGTGCAA_141798.5_PROT
ADAMTS14	GCGGCGGCATGCCAAGCC	ADAMTS14_GCGGCGGCATGCCAAGCC_141799.6_PROT
ADAMTS14	GCTCGCAGCCCTCTGCACCC	ADAMTS14_GCTCGCAGCCCTCTGCACCC_141800.7_PROT
ADAMTS14	GACCCTGTGGCCTGGCAGGG	ADAMTS14_GACCCTGTGGCCTGGCAGGG_141801.8_PROT
ADAMTS14	GGCCAGCGGGAGGACACATG	ADAMTS14_GGCCAGCGGGAGGACACATG_141802.9_PROT
ADAMTS14	GGCATGTGTCACCCCCTG	ADAMTS14_GGCATGTGTCACCCCCTG_141803.1_PROT
ADAMTS15	GTCCGGGTCCAGTCGGAT	ADAMTS15_GTCCGGGTCCAGTCGGAT_99335.1_PROT
ADAMTS15	GAATAGAAGCAGCGTCGC	ADAMTS15_GAATAGAAGCAGCGTCGC_99336.2_PROT
ADAMTS15	GGCGCCTCGGTAGCCAA	ADAMTS15_GGCGCCTCGGTAGCCAA_99337.3_PROT
ADAMTS15	GCCCGCCGCGGCTTGTAA	ADAMTS15_GCCCGCCGCGGCTTGTAA_99338.4_PROT
ADAMTS15	GCTGTGAGCCTGTGCGGG	ADAMTS15_GCTGTGAGCCTGTGCGGG_99339.5_PROT
ADAMTS15	GGCGCCCGGCAGATCCTC	ADAMTS15_GGCGCCCGGCAGATCCTC_99340.6_PROT
ADAMTS15	GTACTGCATGTAAGGACA	ADAMTS15_GTACTGCATGTAAGGACA_99341.7_PROT
ADAMTS15	GGGGCATGTTGAACACG	ADAMTS15_GGGGCATGTTGAACACG_99342.8_PROT
ADAMTS15	GCCCAGGGTGTCACAGGTGG	ADAMTS15_GCCCAGGGTGTCACAGGTGG_99343.9_PROT
ADAMTS15	GCTTCTCTTGGGGTCACACA	ADAMTS15_GCTTCTCTTGGGGTCACACA_99344.1_PROT
ADAMTS16	GAAATCATGCACCATCAG	ADAMTS16_GAAATCATGCACCATCAG_138835.1_PROT
ADAMTS16	GCTGTGGATGCTGTTGGCGC	ADAMTS16_GCTGTGGATGCTGTTGGCGC_138836.2_PROT
ADAMTS16	GCGTCCTCCTCCACCCG	ADAMTS16_GCGTCCTCCTCCACCCG_138837.3_PROT
ADAMTS16	GTGCGCCATGGGACCCGCAG	ADAMTS16_GTGCGCCATGGGACCCGCAG_138838.4_PROT
ADAMTS16	GACCTGGTCTCTGCCTACG	ADAMTS16_GACCTGGTCTCTGCCTACG_138839.5_PROT
ADAMTS16	GACTTCCACATGGATCTG	ADAMTS16_GACTTCCACATGGATCTG_138840.6_PROT
ADAMTS16	GGCTTTATTGTGCAGACGTT	ADAMTS16_GGCTTTATTGTGCAGACGTT_138841.7_PROT
ADAMTS16	GTGCAGACTTTACCGCCAG	ADAMTS16_GTGCAGACTTTACCGCCAG_138842.8_PROT
ADAMTS16	GTGGCAGTCCCAGGCGA	ADAMTS16_GTGGCAGTCCCAGGCGA_138843.9_PROT
ADAMTS16	GGCATGATACGAACAGAAG	ADAMTS16_GGCATGATACGAACAGAAG_138844.1_PROT
ADAMTS17	GGACGAGCGGAGGCAGCA	ADAMTS17_GGACGAGCGGAGGCAGCA_5780.1_PROT
ADAMTS17	GCTCCTGCCCAAGCTGAATG	ADAMTS17_GCTCCTGCCCAAGCTGAATG_5781.2_PROT
ADAMTS17	GTAGAAGCACAGCTCGGCG	ADAMTS17_GTAGAAGCACAGCTCGGCG_5782.3_PROT
ADAMTS17	GCCCCTCAACAACTCCCA	ADAMTS17_GCCCCTCAACAACTCCCA_5783.4_PROT
ADAMTS17	GTGGAGGTGGTGCTCCCG	ADAMTS17_GTGGAGGTGGTGCTCCCG_5784.5_PROT
ADAMTS17	GGTACAGGTCGCGCCCGA	ADAMTS17_GGTACAGGTCGCGCCCGA_5785.6_PROT
ADAMTS17	GCAGAGATCAGTCTCGTA	ADAMTS17_GCAGAGATCAGTCTCGTA_5786.7_PROT
ADAMTS17	GTGTGCTCGCTGGTGAGC	ADAMTS17_GTGTGCTCGCTGGTGAGC_5787.8_PROT
ADAMTS17	GGCTGTGACGGCATCATC	ADAMTS17_GGCTGTGACGGCATCATC_5788.9_PROT
ADAMTS17	GCGGCAGGTGCACGTCGTCG	ADAMTS17_GCGGCAGGTGCACGTCGTCG_5789.1_PROT
ADAMTS18	GGTAGTGCAGGGAGCTTC	ADAMTS18_GGTAGTGCAGGGAGCTTC_41591.1_PROT
ADAMTS18	GTCGTGTGAAATATATGACC	ADAMTS18_GTCGTGTGAAATATATGACC_41592.2_PROT
ADAMTS18	GGGAAGGCACACGCGAGC	ADAMTS18_GGGAAGGCACACGCGAGC_41593.3_PROT
ADAMTS18	GCTGTGCGTCGGTCGCCG	ADAMTS18_GCTGTGCGTCGGTCGCCG_41594.4_PROT
ADAMTS18	GCACTTAGAACTTAAGCCCT	ADAMTS18_GCACTTAGAACTTAAGCCCT_41595.5_PROT
ADAMTS18	GAAGCATTGCTGCACCTC	ADAMTS18_GAAGCATTGCTGCACCTC_41596.6_PROT
ADAMTS18	GTCGCTGTGTCTACGTGTGC	ADAMTS18_GTCGCTGTGTCTACGTGTGC_41597.7_PROT
ADAMTS18	GCGGTACCGTGGCTACCC	ADAMTS18_GCGGTACCGTGGCTACCC_41598.8_PROT
ADAMTS18	GGGAGCTGTAGTTGTGTTCC	ADAMTS18_GGGAGCTGTAGTTGTGTTCC_41599.9_PROT
ADAMTS18	GTGACTTGGGGAGTAACC	ADAMTS18_GTGACTTGGGGAGTAACC_41600.1_PROT
ADAMTS19	GACGCAGGCTGCTTCTACAC	ADAMTS19_GACGCAGGCTGCTTCTACAC_119959.1_PROT
ADAMTS19	GAAACGATCCCATTCGAC	ADAMTS19_GAAACGATCCCATTCGAC_119960.2_PROT
ADAMTS19	GGCCATTGTATCATTGAG	ADAMTS19_GGCCATTGTATCATTGAG_119961.3_PROT
ADAMTS19	GCCTATATACACGGTGT	ADAMTS19_GCCTATATACACGGTGT_119962.4_PROT
ADAMTS19	GCTGCCTCCTTTACCAGCTG	ADAMTS19_GCTGCCTCCTTTACCAGCTG_119963.5_PROT
ADAMTS19	GCTTCTTTCAGCACCTGTGG	ADAMTS19_GCTTCTTTCAGCACCTGTGG_119964.6_PROT
ADAMTS19	GGGATTTATACAGCTCAATG	ADAMTS19_GGGATTTATACAGCTCAATG_119965.7_PROT
ADAMTS19	GTCGTGTTTCCTGCGCTC	ADAMTS19_GTCGTGTTTCCTGCGCTC_119966.8_PROT
ADAMTS19	GTCCTCCTCACCCTCCGA	ADAMTS19_GTCCTCCTCACCCTCCGA_119967.9_PROT
ADAMTS19	GGTACAGGTCCCGAGAGA	ADAMTS19_GGTACAGGTCCCGAGAGA_119968.1_PROT
ADAMTS2	GGCAGCTACGTCCAGAGC	ADAMTS2_GGCAGCTACGTCCAGAGC_67283.1_PROT
ADAMTS2	GTCTCTACGTCGGAGACG	ADAMTS2_GTCTCTACGTCGGAGACG_67284.2_PROT
ADAMTS2	GTAGAAGAGGTGACTGCC	ADAMTS2_GTAGAAGAGGTGACTGCC_67285.3_PROT
ADAMTS2	GTGCGCACTGACGCCCA	ADAMTS2_GTGCGCACTGACGCCCA_67286.4_PROT
ADAMTS2	GCACGGAGCGGAGCGCATCC	ADAMTS2_GCACGGAGCGGAGCGCATCC_67287.5_PROT
ADAMTS2	GCGCCCTGGGCGTCCTAG	ADAMTS2_GCGCCCTGGGCGTCCTAG_67288.6_PROT
ADAMTS2	GCCAACAGCTCGAGGCGG	ADAMTS2_GCCAACAGCTCGAGGCGG_67289.7_PROT
ADAMTS2	GTACGTGCTCCTTCCCG	ADAMTS2_GTACGTGCTCCTTCCCG_67290.8_PROT
ADAMTS2	GCTGGTCTGATCCGGATGG	ADAMTS2_GCTGGTCTGATCCGGATGG_67291.9_PROT
ADAMTS2	GGAGTTCTTCATCGAACCCT	ADAMTS2_GGAGTTCTTCATCGAACCCT_67292.1_PROT
ADAMTS3	GCTATCAACCAAAGTGAC	ADAMTS3_GCTATCAACCAAAGTGAC_80530.1_PROT
ADAMTS3	GGGATCGGTTATATTCCC	ADAMTS3_GGGATCGGTTATATTCCC_80531.2_PROT
ADAMTS3	GACTAACTGTGCTTATGT	ADAMTS3_GACTAACTGTGCTTATGT_80532.3_PROT
ADAMTS3	GAGATATAGAGAGTATGAGC	ADAMTS3_GAGATATAGAGAGTATGAGC_80533.4_PROT
ADAMTS3	GTCTTTGGACATGTCTAT	ADAMTS3_GTCTTTGGACATGTCTAT_80534.5_PROT
ADAMTS3	GAGACGCCGCAGACACGC	ADAMTS3_GAGACGCCGCAGACACGC_80535.6_PROT
ADAMTS3	GTCACAAAAAGAGGTCAGCG	ADAMTS3_GTCACAAAAAGAGGTCAGCG_80536.7_PROT
ADAMTS3	GCAGTTGTTCTTTAACATCA	ADAMTS3_GCAGTTGTTCTTTAACATCA_80537.8_PROT
ADAMTS3	GCATTATCATGCGCACC	ADAMTS3_GCATTATCATGCGCACC_80538.9_PROT
ADAMTS3	GTTTCATTCAGCTGCTGG	ADAMTS3_GTTTCATTCAGCTGCTGG_80539.1_PROT
ADAMTS4	GGCTCGCATCCCGGGAG	ADAMTS4_GGCTCGCATCCCGGGAG_30681.1_PROT
ADAMTS4	GCTGCCGTTGAGCTTCTC	ADAMTS4_GCTGCCGTTGAGCTTCTC_30682.2_PROT
ADAMTS4	GTAGCAGCGTCTCCCCAA	ADAMTS4_GTAGCAGCGTCTCCCCAA_30683.3_PROT
ADAMTS4	GAGCGGCACAATGGGGAGC	ADAMTS4_GAGCGGCACAATGGGGAGC_30684.4_PROT
ADAMTS4	GCCCCTCGACCTGCACAC	ADAMTS4_GCCCCTCGACCTGCACAC_30685.5_PROT
ADAMTS4	GGCCGCATTCCACGGTGC	ADAMTS4_GGCCGCATTCCACGGTGC_30686.6_PROT
ADAMTS4	GCTGCCATCACTGTTAGC	ADAMTS4_GCTGCCATCACTGTTAGC_30687.7_PROT
ADAMTS4	GCAATCCTGTCAGCTTGG	ADAMTS4_GCAATCCTGTCAGCTTGG_30688.8_PROT
ADAMTS4	GAGTAGATTTGTGGAGACAC	ADAMTS4_GAGTAGATTTGTGGAGACAC_30689.9_PROT
ADAMTS4	GCTTGGGTGCTTGAAGGCCT	ADAMTS4_GCTTGGGTGCTTGAAGGCCT_30690.1_PROT
ADAMTS6	GCCTGCTGTGGATCAATA	ADAMTS6_GCCTGCTGTGGATCAATA_184087.1_PROT
ADAMTS6	GAGCCTCATCATGGCTTCAT	ADAMTS6_GAGCCTCATCATGGCTTCAT_184088.2_PROT
ADAMTS6	GATGAAAGTGCTTGCCAT	ADAMTS6_GATGAAAGTGCTTGCCAT_184089.3_PROT
ADAMTS6	GGTAGTGTTCAAGATAAGTC	ADAMTS6_GGTAGTGTTCAAGATAAGTC_184090.4_PROT
ADAMTS6	GAGAACTGTATGAAAGCCTG	ADAMTS6_GAGAACTGTATGAAAGCCTG_184091.5_PROT
ADAMTS6	GTATGATCACTCTCATTG	ADAMTS6_GTATGATCACTCTCATTG_184092.6_PROT
ADAMTS6	GTAGAATATTGGGGGAAAGA	ADAMTS6_GTAGAATATTGGGGGAAAGA_184093.7_PROT
ADAMTS6	GTGGCTTTAAGCAACTGTGT	ADAMTS6_GTGGCTTTAAGCAACTGTGT_184094.8_PROT
ADAMTS6	GATGTGTCATTCAGCCACCA	ADAMTS6_GATGTGTCATTCAGCCACCA_184095.9_PROT
ADAMTS6	GGATATGTGTGTTGTTAAT	ADAMTS6_GGATATGTGTGTTGTTAAT_184096.1_PROT
ADAMTS7	GGTTCGAGTCGACGCGGG	ADAMTS7_GGTTCGAGTCGACGCGGG_198656.1_PROT
ADAMTS7	GACGTGCAACCGAGGGCC	ADAMTS7_GACGTGCAACCGAGGGCC_198657.2_PROT
ADAMTS7	GGCTTTGTGAGCGAGACG	ADAMTS7_GGCTTTGTGAGCGAGACG_198658.3_PROT
ADAMTS7	GCAGCAAAGGCGCGGGGCTG	ADAMTS7_GCAGCAAAGGCGCGGGGCTG_198659.4_PROT
ADAMTS7	GCAGGACCAGGCGCACAA	ADAMTS7_GCAGGACCAGGCGCACAA_198660.5_PROT
ADAMTS7	GGGGCCACAGCTCGTAGGAC	ADAMTS7_GGGGCCACAGCTCGTAGGAC_198661.6_PROT
ADAMTS7	GTATTGTAGCTCGTAGAAGG	ADAMTS7_GTATTGTAGCTCGTAGAAGG_198662.7_PROT
ADAMTS7	GGGACTGTCCCATGTGGC	ADAMTS7_GGGACTGTCCCATGTGGC_198663.8_PROT
ADAMTS7	GAGCCAGAGCGCAGAGGAGC	ADAMTS7_GAGCCAGAGCGCAGAGGAGC_198664.9_PROT
ADAMTS7	GTGTTCCAGCTCTCCAACG	ADAMTS7_GTGTTCCAGCTCTCCAACG_198665.1_PROT
ADAMTS8	GCACGAAGCCCTTGCCGA	ADAMTS8_GCACGAAGCCCTTGCCGA_105277.1_PROT
ADAMTS8	GACCGCCGCCAGCGACTC	ADAMTS8_GACCGCCGCCAGCGACTC_105278.2_PROT
ADAMTS8	GTGGTGCCCACGCGGTTGCC	ADAMTS8_GTGGTGCCCACGCGGTTGCC_105279.3_PROT
ADAMTS8	GCAGCAGGAGCGGAGGCCAC	ADAMTS8_GCAGCAGGAGCGGAGGCCAC_105280.4_PROT
ADAMTS8	GGAAGCTGTCGTCGGGCGCC	ADAMTS8_GGAAGCTGTCGTCGGGCGCC_105281.5_PROT
ADAMTS8	GCCACAGACATTAACGTC	ADAMTS8_GCCACAGACATTAACGTC_105282.6_PROT
ADAMTS8	GTGTAAGCCCCCCATTGT	ADAMTS8_GTGTAAGCCCCCCATTGT_105283.7_PROT
ADAMTS8	GTGTCGTAGTGCTCTGGG	ADAMTS8_GTGTCGTAGTGCTCTGGG_105284.8_PROT
ADAMTS8	GCTCCGTGATCGAGGATG	ADAMTS8_GCTCCGTGATCGAGGATG_105285.9_PROT
ADAMTS8	GGGCTTGGAGTCGTCGTG	ADAMTS8_GGGCTTGGAGTCGTCGTG_105286.1_PROT
ADAMTS9	GAGAGCGTTCACTCGGAT	ADAMTS9_GAGAGCGTTCACTCGGAT_193392.1_PROT
ADAMTS9	GTGGACGTTCGTGGGAAA	ADAMTS9_GTGGACGTTCGTGGGAAA_193393.2_PROT
ADAMTS9	GATTTCGTATTCGCTCA	ADAMTS9_GATTTCGTATTCGCTCA_193394.3_PROT
ADAMTS9	GCGCCTATAAATGATGTG	ADAMTS9_GCGCCTATAAATGATGTG_193395.4_PROT
ADAMTS9	GTTCACTGTCACCCTCCT	ADAMTS9_GTTCACTGTCACCCTCCT_193396.5_PROT
ADAMTS9	GCTGCTACGTCACCAGCC	ADAMTS9_GCTGCTACGTCACCAGCC_193397.6_PROT
ADAMTS9	GGCCACACTGCTAACGCTCC	ADAMTS9_GGCCACACTGCTAACGCTCC_193398.7_PROT
ADAMTS9	GCGGTAATGCGCCTGGGAGG	ADAMTS9_GCGGTAATGCGCCTGGGAGG_193399.8_PROT
ADAMTS9	GCATTCGAAGAACAGTCC	ADAMTS9_GCATTCGAAGAACAGTCC_193400.9_PROT
ADAMTS9	GGCACATTCCGGTCTCATGA	ADAMTS9_GGCACATTCCGGTCTCATGA_193401.1_PROT
ADRM1	GCTTATCCGGAGTCACGG	ADRM1_GCTTATCCGGAGTCACGG_87641.1_PROT
ADRM1	GGCGCGCTCTTTCCAAGCC	ADRM1_GGCGCGCTCTTTCCAAGCC_87642.2_PROT
ADRM1	GCACGTAGACCCTCCCGC	ADRM1_GCACGTAGACCCTCCCGC_87643.3_PROT
ADRM1	GGGCGCCTCCAACAAGTACT	ADRM1_GGGCGCCTCCAACAAGTACT_87644.4_PROT
ADRM1	GCTGGAAGGACAGGACGTCC	ADRM1_GCTGGAAGGACAGGACGTCC_87645.5_PROT
ADRM1	GCTTGAACTCACAGTCGTCA	ADRM1_GCTTGAACTCACAGTCGTCA_87646.6_PROT
ADRM1	GATACTCGTTGACTTTC	ADRM1_GATACTCGTTGACTTTC_87647.7_PROT
ADRM1	GCAGCTCATCGGACCAGC	ADRM1_GCAGCTCATCGGACCAGC_87648.8_PROT
ADRM1	GAACAACCCCCCGATGCCTG	ADRM1_GAACAACCCCCCGATGCCTG_87649.9_PROT
ADRM1	GGGGTGACCGCTGCCGAC	ADRM1_GGGGTGACCGCTGCCGAC_87650.1_PROT
AEBP1	GGACTCCTTGGGCACCTT	AEBP1_GGACTCCTTGGGCACCTT_201839.1_PROT
AEBP1	GTAAGTGCGGGTGATGGT	AEBP1_GTAAGTGCGGGTGATGGT_201840.2_PROT
AEBP1	GTCTGCGGGCGCCCTCCA	AEBP1_GTCTGCGGGCGCCCTCCA_201841.3_PROT
AEBP1	GCCTTTCTTCCCTTTGTCTT	AEBP1_GCCTTTCTTCCCTTTGTCTT_201842.4_PROT
AEBP1	GTCGTCCTCCCGGGGCTC	AEBP1_GTCGTCCTCCCGGGGCTC_201843.5_PROT
AEBP1	GGCCGCCCAAGAAGGGGA	AEBP1_GGCCGCCCAAGAAGGGGA_201844.6_PROT
AEBP1	GGCGCATGTCCTTGTAGCTG	AEBP1_GGCGCATGTCCTTGTAGCTG_201845.7_PROT
AEBP1	GCGGGTCCGAAAAGCCCAGG	AEBP1_GCGGGTCCGAAAAGCCCAGG_201846.8_PROT
AEBP1	GCTGCCTCCTGGCGTTGC	AEBP1_GCTGCCTCCTGGCGTTGC_201847.9_PROT
AEBP1	GGACCCAGTGGATAGAGG	AEBP1_GGACCCAGTGGATAGAGG_201848.1_PROT
AFM	GAAACTACTAAAACTTAC	AFM_GAAACTACTAAAACTTAC_114430.1_PROT
AFM	GAGGTTGTGTGGGCAGGGTT	AFM_GAGGTTGTGTGGGCAGGGTT_114431.2_PROT
AFM	GCATTTGCTCAGTATGTTC	AFM_GCATTTGCTCAGTATGTTC_114432.3_PROT
AFM	GAATACAAAGACAGATGTA	AFM_GAATACAAAGACAGATGTA_114433.4_PROT
AFM	GCAACAGTTAGAAGTGTA	AFM_GCAACAGTTAGAAGTGTA_114434.5_PROT
AFM	GAAAAAATATGTGCTATGGA	AFM_GAAAAAATATGTGCTATGGA_114435.6_PROT
AFM	GCATTTCTCTTCGGGATCCA	AFM_GCATTTCTCTTCGGGATCCA_114436.7_PROT
AFM	GTTCTTCACAACATGATT	AFM_GTTCTTCACAACATGATT_114437.8_PROT
AFM	GCTCCTTAAATTCAATCT	AFM_GCTCCTTAAATTCAATCT_114438.9_PROT
AFM	GTCAACTGCCTTCAAACA	AFM_GTCAACTGCCTTCAAACA_114439.1_PROT
AGA	GATACCAGGTGGTTTGTA	AGA_GATACCAGGTGGTTTGTA_71892.1_PROT
AGA	GGAATTGCCAGCCAAATTAT	AGA_GGAATTGCCAGCCAAATTAT_71893.2_PROT
AGA	GACGAATTAAAAATGCTAT	AGA_GACGAATTAAAAATGCTAT_71894.3_PROT
AGA	GATCATCTTCTGTTTCTTTA	AGA_GATCATCTTCTGTTTCTTTA_71895.4_PROT
AGA	GTGCCGTTTCTGCTCTGCC	AGA_GTGCCGTTTCTGCTCTGCC_71896.5_PROT
AGA	GACTCACCAATACCTGGAGC	AGA_GACTCACCAATACCTGGAGC_71897.6_PROT
AGA	GTGGAGGGCATTAGCATC	AGA_GTGGAGGGCATTAGCATC_71898.7_PROT
AGA	GCCGCTCTCCACTGCATCCA	AGA_GCCGCTCTCCACTGCATCCA_71899.8_PROT
AGA	GAGCAGTGTGACGGCTCTGT	AGA_GAGCAGTGTGACGGCTCTGT_71900.9_PROT
AGA	GACAGGACATATTGCTGC	AGA_GACAGGACATATTGCTGC_71901.1_PROT
AGAP3	GCTCCACATTGAGCCCGT	AGAP3_GCTCCACATTGAGCCCGT_148615.1_PROT
AGAP3	GGGGATTCGCAGCGCTGA	AGAP3_GGGGATTCGCAGCGCTGA_148616.2_PROT
AGAP3	GTTGCTGCTTCTTTCGCA	AGAP3_GTTGCTGCTTCTTTCGCA_148617.3_PROT
AGAP3	GGTGCACCGCTTCAGATCTG	AGAP3_GGTGCACCGCTTCAGATCTG_148618.4_PROT
AGAP3	GTGGGGAACCTGTCTAGC	AGAP3_GTGGGGAACCTGTCTAGC_148619.5_PROT
AGAP3	GGAGAGCGCGAACTGCTG	AGAP3_GGAGAGCGCGAACTGCTG_148620.6_PROT
AGAP3	GAGTTGGGCAGTGACTTGCA	AGAP3_GAGTTGGGCAGTGACTTGCA_148621.7_PROT
AGAP3	GGTTGATGTGCACGGCC	AGAP3_GGTTGATGTGCACGGCC_148622.8_PROT
AGAP3	GTCAGATAGCGGTGCACC	AGAP3_GTCAGATAGCGGTGCACC_148623.9_PROT
AGAP3	GCCGGCCAGCTGCTGCGA	AGAP3_GCCGGCCAGCTGCTGCGA_148624.1_PROT
AGAP4	GCTGACCAGCCAGAGCA	AGAP4_GCTGACCAGCCAGAGCA_50499.1_PROT
AGAP4	GAGGTGGAGATGGGTGTGC	AGAP4_GAGGTGGAGATGGGTGTGC_50500.2_PROT
AGAP4	GGCCATGGCCTTGCTCTGGC	AGAP4_GGCCATGGCCTTGCTCTGGC_50501.3_PROT
AGAP4	GCAGGGCCATGGCCTTGCTC	AGAP4_GCAGGGCCATGGCCTTGCTC_50502.4_PROT
AGAP4	GACCAGCCAGAGCAAGGCCA	AGAP4_GACCAGCCAGAGCAAGGCCA_50503.5_PROT
AGAP4	GGAATCCACCGCAGTCT	AGAP4_GGAATCCACCGCAGTCT_50507.9_PROT
AGAP4	GTGCAGGCCGATGTGGCTA	AGAP4_GTGCAGGCCGATGTGGCTA_50508.1_PROT
AGBL1	GTGCAATCCAATAGTCTC	AGBL1_GTGCAATCCAATAGTCTC_30587.1_PROT
AGBL1	GTCCTCGCTGTGTCTACC	AGBL1_GTCCTCGCTGTGTCTACC_30588.2_PROT
AGBL1	GGTCGGTCAAGACCAGGTT	AGBL1_GGTCGGTCAAGACCAGGTT_30589.3_PROT
AGBL1	GGATCTGCACGTAGGCGT	AGBL1_GGATCTGCACGTAGGCGT_30590.4_PROT
AGBL1	GTGAAATCCCTGACATTC	AGBL1_GTGAAATCCCTGACATTC_30591.5_PROT
AGBL1	GTTCAAATCATCTCCAAGTT	AGBL1_GTTCAAATCATCTCCAAGTT_30592.6_PROT
AGBL1	GCAAGGACCAAAGCTCCTGT	AGBL1_GCAAGGACCAAAGCTCCTGT_30593.7_PROT
AGBL1	GGCTGGAATGTGGTGGTGAT	AGBL1_GGCTGGAATGTGGTGGTGAT_30594.8_PROT
AGBL1	GTGACATTGATTCTGGCC	AGBL1_GTGACATTGATTCTGGCC_30595.9_PROT
AGBL1	GGAGGATGTCATAGTCTGG	AGBL1_GGAGGATGTCATAGTCTGG_30596.1_PROT
AGBL2	GGTGCGTTTCCAAAGCT	AGBL2_GGTGCGTTTCCAAAGCT_145065.1_PROT
AGBL2	GCTACGCATCAGCATGTT	AGBL2_GCTACGCATCAGCATGTT_145066.2_PROT
AGBL2	GAGCCATTCAACAGGCATTG	AGBL2_GAGCCATTCAACAGGCATTG_145067.3_PROT
AGBL2	GATACCAGACACCCTGCAAA	AGBL2_GATACCAGACACCCTGCAAA_145068.4_PROT
AGBL2	GATGACCTCACATTCAAT	AGBL2_GATGACCTCACATTCAAT_145069.5_PROT
AGBL2	GAAATATTCTGGTTGAGG	AGBL2_GAAATATTCTGGTTGAGG_145070.6_PROT
AGBL2	GCTGAGTTTACCACATCTT	AGBL2_GCTGAGTTTACCACATCTT_145071.7_PROT
AGBL2	GGCCTCTTGGTAGACAAAA	AGBL2_GGCCTCTTGGTAGACAAAA_145072.8_PROT
AGBL2	GAATCAAGGTTTGAGAGT	AGBL2_GAATCAAGGTTTGAGAGT_145073.9_PROT
AGBL2	GAAAAGGTACCAGAGATTGT	AGBL2_GAAAAGGTACCAGAGATTGT_145074.1_PROT
AGBL4	GAACCAGACTCGGAAGCG	AGBL4_GAACCAGACTCGGAAGCG_123640.1_PROT
AGBL4	GAGTATGATCTGTTCATT	AGBL4_GAGTATGATCTGTTCATT_123641.2_PROT
AGBL4	GGAAATGATGATGCCATTGG	AGBL4_GGAAATGATGATGCCATTGG_123642.3_PROT
AGBL4	GTGCTTCCAACTGGCTATTG	AGBL4_GTGCTTCCAACTGGCTATTG_123643.4_PROT
AGBL4	GCCCAGGTAGACTCCATC	AGBL4_GCCCAGGTAGACTCCATC_123644.5_PROT
AGBL4	GGGCTGGTTATCGTCAGG	AGBL4_GGGCTGGTTATCGTCAGG_123645.6_PROT
AGBL4	GAGATGGGATGGCCCCTA	AGBL4_GAGATGGGATGGCCCCTA_123646.7_PROT
AGBL4	GACCTGGTCCACCCGGCCC	AGBL4_GACCTGGTCCACCCGGCCC_123647.8_PROT
AGBL4	GGCTGGATCCCTCTCCAT	AGBL4_GGCTGGATCCCTCTCCAT_123648.9_PROT
AGBL4	GGAAGCGAGTGTATGTATAT	AGBL4_GGAAGCGAGTGTATGTATAT_123649.1_PROT
AGBL5	GTTCTCGCTTTGATTCA	AGBL5_GTTCTCGCTTTGATTCA_13892.1_PROT
AGBL5	GATTCCACCTTCTCCACG	AGBL5_GATTCCACCTTCTCCACG_13893.2_PROT
AGBL5	GAGGCAATGCCACTGGTC	AGBL5_GAGGCAATGCCACTGGTC_13894.3_PROT
AGBL5	GACCAGACTGTGCTGAAA	AGBL5_GACCAGACTGTGCTGAAA_13895.4_PROT
AGBL5	GGTTCTACTTCAGCGTCCG	AGBL5_GGTTCTACTTCAGCGTCCG_13896.5_PROT
AGBL5	GTTCATCGTTTCGTGGA	AGBL5_GTTCATCGTTTCGTGGA_13897.6_PROT
AGBL5	GTGCGCACACTGCCCACC	AGBL5_GTGCGCACACTGCCCACC_13898.7_PROT
AGBL5	GCAGAGCAAGCTGTATTCCC	AGBL5_GCAGAGCAAGCTGTATTCCC_13899.8_PROT
AGBL5	GGTAATAGATGGTATCCA	AGBL5_GGTAATAGATGGTATCCA_13900.9_PROT
AGBL5	GCGAAACGGAATGGTCGA	AGBL5_GCGAAACGGAATGGTCGA_13901.1_PROT
AGFG1	GCGCGAAGCGGAAGCAGG	AGFG1_GCGCGAAGCGGAAGCAGG_12261.1_PROT
AGFG1	GTCATGTTAACGTAGGTG	AGFG1_GTCATGTTAACGTAGGTG_12262.2_PROT
AGFG1	GATGCTGCGGGACATGAC	AGFG1_GATGCTGCGGGACATGAC_12263.3_PROT
AGFG1	GAACTGATGCCACGACTT	AGFG1_GAACTGATGCCACGACTT_12264.4_PROT
AGFG1	GTTGTAGGTCGTTCTCAA	AGFG1_GTTGTAGGTCGTTCTCAA_12265.5_PROT
AGFG1	GAAGCACTTTCGGTTGTGC	AGFG1_GAAGCACTTTCGGTTGTGC_12266.6_PROT
AGFG1	GTTGTGTGAATGTTGTCA	AGFG1_GTTGTGTGAATGTTGTCA_12267.7_PROT
AGFG1	GAGCCGAGATCACTTAAA	AGFG1_GAGCCGAGATCACTTAAA_12268.8_PROT
AGFG1	GGAGCAGGAGGTACACACGA	AGFG1_GGAGCAGGAGGTACACACGA_12269.9_PROT
AGFG1	GAGGATTAAATCCACCACAC	AGFG1_GAGGATTAAATCCACCACAC_12270.1_PROT
AGL	GCACCAACACGTAAAATG	AGL_GCACCAACACGTAAAATG_22334.1_PROT
AGL	GAGAAAAATTCCGTTCTC	AGL_GAGAAAAATTCCGTTCTC_22335.2_PROT
AGL	GTATACCTGGAATGATGT	AGL_GTATACCTGGAATGATGT_22336.3_PROT
AGL	GGATCTTGAATAATCGTA	AGL_GGATCTTGAATAATCGTA_22337.4_PROT
AGL	GATTAGGCCCAACTTTACA	AGL_GATTAGGCCCAACTTTACA_22338.5_PROT
AGL	GGTGGAGGTTACATAGTTG	AGL_GGTGGAGGTTACATAGTTG_22339.6_PROT
AGL	GAATGGGAAAGCAGACTTA	AGL_GAATGGGAAAGCAGACTTA_22340.7_PROT
AGL	GACTCATTAACTATCATC	AGL_GACTCATTAACTATCATC_22341.8_PROT
AGL	GATAATCATGTGCTACCCT	AGL_GATAATCATGTGCTACCCT_22342.9_PROT
AGL	GAATCATCTTCTCTTTCTGT	AGL_GAATCATCTTCTCTTTCTGT_22343.1_PROT
AGMO	GAAATCCAATGGAAGTCA	AGMO_GAAATCCAATGGAAGTCA_110467.1_PROT
AGMO	GTTTCCATAATAGCTGCCTT	AGMO_GTTTCCATAATAGCTGCCTT_110468.2_PROT
AGMO	GCATTAAGAACATCAAGCAA	AGMO_GCATTAAGAACATCAAGCAA_110469.3_PROT
AGMO	GGCACCTCTTCTAATGTT	AGMO_GGCACCTCTTCTAATGTT_110470.4_PROT
AGMO	GAGGCTTCAGGTGACCAAAT	AGMO_GAGGCTTCAGGTGACCAAAT_110471.5_PROT
AGMO	GGATGTTTCAGTTTCCCA	AGMO_GGATGTTTCAGTTTCCCA_110472.6_PROT
AGMO	GACGTTAAAGCATCATCC	AGMO_GACGTTAAAGCATCATCC_110473.7_PROT
AGMO	GCAAGTTACTCTCCTTCTGA	AGMO_GCAAGTTACTCTCCTTCTGA_110474.8_PROT
AGMO	GCTTGAACTTGTTGTCAGC	AGMO_GCTTGAACTTGTTGTCAGC_110475.9_PROT
AGMO	GGCTGAATACCAAGTCCA	AGMO_GGCTGAATACCAAGTCCA_110476.1_PROT
AGPAT1	GACGTTGCGTCCTCGCA	AGPAT1_GACGTTGCGTCCTCGCA_131312.1_PROT
AGPAT1	GCCAAGCGCGAGCTACTG	AGPAT1_GCCAAGCGCGAGCTACTG_131313.2_PROT
AGPAT1	GGCCATCTTGAAGAAGTACT	AGPAT1_GGCCATCTTGAAGAAGTACT_131314.3_PROT
AGPAT1	GGATTTGTGGCCAGGGGCA	AGPAT1_GGATTTGTGGCCAGGGGCA_131315.4_PROT
AGPAT1	GTACGGGATCCGAGTGG	AGPAT1_GTACGGGATCCGAGTGG_131316.5_PROT
AGPAT1	GAACCACAGGGTGGGCAGC	AGPAT1_GAACCACAGGGTGGGCAGC_131317.6_PROT
AGPAT1	GGAGTCATCTTCATCGAC	AGPAT1_GGAGTCATCTTCATCGAC_131318.7_PROT
AGPAT1	GTGGTTTCTCGTTCCCTC	AGPAT1_GTGGTTTCTCGTTCCCTC_131319.8_PROT
AGPAT1	GACAACAACATAGGGCTGCG	AGPAT1_GACAACAACATAGGGCTGCG_131320.9_PROT
AGPAT1	GTCCTGGGTGAGCAGGGTCT	AGPAT1_GTCCTGGGTGAGCAGGGTCT_131321.1_PROT
AGPAT6	GACAATCAGGCTATCAAA	AGPAT6_GACAATCAGGCTATCAAA_48011.1_PROT
AGPAT6	GAGGGTGAAGAGGACAGTCA	AGPAT6_GAGGGTGAAGAGGACAGTCA_48012.2_PROT
AGPAT6	GCTACCTTGAGAATGGAGCG	AGPAT6_GCTACCTTGAGAATGGAGCG_48013.3_PROT
AGPAT6	GTCGAAGTGGTAGTAGTA	AGPAT6_GTCGAAGTGGTAGTAGTA_48014.4_PROT
AGPAT6	GTAGGGCTTGTAAAGCTGG	AGPAT6_GTAGGGCTTGTAAAGCTGG_48015.5_PROT
AGPAT6	GGAGACTCCAAAAATGGC	AGPAT6_GGAGACTCCAAAAATGGC_48016.6_PROT
AGPAT6	GTCAGAGAGCTCGAACTC	AGPAT6_GTCAGAGAGCTCGAACTC_48017.7_PROT
AGPAT6	GCAGAAGAACTGGAGTCC	AGPAT6_GCAGAAGAACTGGAGTCC_48018.8_PROT
AGPAT6	GATGTACTGGAAGTTATAAT	AGPAT6_GATGTACTGGAAGTTATAAT_48019.9_PROT
AGPAT6	GTTGTGCCCACCACCAGA	AGPAT6_GTTGTGCCCACCACCAGA_48020.1_PROT
AGTPBP1	GTGGGGGAGATTCTTTGC	AGTPBP1_GTGGGGGAGATTCTTTGC_103777.1_PROT
AGTPBP1	GACAGCCAAAGGTTCTAC	AGTPBP1_GACAGCCAAAGGTTCTAC_103778.2_PROT
AGTPBP1	GGAATTCTTCTTACTAAA	AGTPBP1_GGAATTCTTCTTACTAAA_103779.3_PROT
AGTPBP1	GTGAATTCAGTATCCTTA	AGTPBP1_GTGAATTCAGTATCCTTA_103780.4_PROT
AGTPBP1	GAACTGATGTTTAAAATCAT	AGTPBP1_GAACTGATGTTTAAAATCAT_103781.5_PROT
AGTPBP1	GTGAGTTTCTTAGTCACCAA	AGTPBP1_GTGAGTTTCTTAGTCACCAA_103782.6_PROT
AGTPBP1	GATCCTAGAATTATTGGTA	AGTPBP1_GATCCTAGAATTATTGGTA_103783.7_PROT
AGTPBP1	GTAGGACTCCTGGCTCAAC	AGTPBP1_GTAGGACTCCTGGCTCAAC_103784.8_PROT
AGTPBP1	GGAGTAAAGGCTAGAATTAA	AGTPBP1_GGAGTAAAGGCTAGAATTAA_103785.9_PROT
AGTPBP1	GCATTTATTGATGCCAAT	AGTPBP1_GCATTTATTGATGCCAAT_103786.1_PROT
AHCYL1	GAGCGAGACAAAGATCTT	AHCYL1_GAGCGAGACAAAGATCTT_140702.1_PROT
AHCYL1	GGTTTGCTGCTTCTCTCG	AHCYL1_GGTTTGCTGCTTCTCTCG_140703.2_PROT
AHCYL1	GTGTGAAGAACATCAAGC	AHCYL1_GTGTGAAGAACATCAAGC_140704.3_PROT
AHCYL1	GAACTGTAGCTGTCAGTGG	AHCYL1_GAACTGTAGCTGTCAGTGG_140705.4_PROT
AHCYL1	GGCTGGTGCTAAAATAGT	AHCYL1_GGCTGGTGCTAAAATAGT_140706.5_PROT
AHCYL1	GTCTGCTCTGATTTCACTC	AHCYL1_GTCTGCTCTGATTTCACTC_140707.6_PROT
AHCYL1	GTGTTTAAGAAGATCCG	AHCYL1_GTGTTTAAGAAGATCCG_140708.7_PROT
AHCYL1	GATTGAGACACTCTGTGCCC	AHCYL1_GATTGAGACACTCTGTGCCC_140709.8_PROT
AHCYL1	GATGTTACAAGCAGACCAG	AHCYL1_GATGTTACAAGCAGACCAG_140710.9_PROT
AHCYL1	GTTGCAGTGTTCGCTTGGAA	AHCYL1_GTTGCAGTGTTCGCTTGGAA_140711.1_PROT
AHSA1	GCCACCAACGTCAACAAC	AHSA1_GCCACCAACGTCAACAAC_176645.1_PROT
AHSA1	GGAGCGTCAAACTAAAC	AHSA1_GGAGCGTCAAACTAAAC_176646.2_PROT
AHSA1	GGAAGTGAGTAAGCTTGA	AHSA1_GGAAGTGAGTAAGCTTGA_176647.3_PROT
AHSA1	GTCAGGAGTACAATACAA	AHSA1_GTCAGGAGTACAATACAA_176648.4_PROT
AHSA1	GGGGTGAGGGAGACCCACGC	AHSA1_GGGGTGAGGGAGACCCACGC_176649.5_PROT
AHSA1	GGCCACGAGATTTGTGTC	AHSA1_GGCCACGAGATTTGTGTC_176650.6_PROT
AHSA1	GCATCCATTAACAATCGCAA	AHSA1_GCATCCATTAACAATCGCAA_176651.7_PROT
AHSA1	GGAGAGAGATGCTTCAAAT	AHSA1_GGAGAGAGATGCTTCAAAT_176652.8_PROT
AHSA1	GTCTGATGAAAACAGCG	AHSA1_GTCTGATGAAAACAGCG_176653.9_PROT
AHSA1	GTGCAGGTTCAAAATGAAGA	AHSA1_GTGCAGGTTCAAAATGAAGA_176654.1_PROT
AHSA2	GGGTTGCCATAGCTTTCGT	AHSA2_GGGTTGCCATAGCTTTCGT_170001.1_PROT
AHSA2	GGGTGTAAGGATTCCCACTG	AHSA2_GGGTGTAAGGATTCCCACTG_170002.2_PROT
AHSA2	GTATAGCATCTTCACTGTAA	AHSA2_GTATAGCATCTTCACTGTAA_170003.3_PROT
AHSA2	GCAAACAGAATTACAATTGA	AHSA2_GCAAACAGAATTACAATTGA_170004.4_PROT
AHSA2	GCAGCTGACCCCCCTAAA	AHSA2_GCAGCTGACCCCCCTAAA_170005.5_PROT
AHSA2	GTCAAAAGAAAACTGAGT	AHSA2_GTCAAAAGAAAACTGAGT_170006.6_PROT
AHSA2	GAAATGGAGATGTGGGAAC	AHSA2_GAAATGGAGATGTGGGAAC_170007.7_PROT
AHSA2	GAAAGCTATGGCAACCC	AHSA2_GAAAGCTATGGCAACCC_170008.8_PROT
AHSA2	GAGAACATGAAATTCTGT	AHSA2_GAGAACATGAAATTCTGT_170009.9_PROT
AHSA2	GGCCTCATCTCCAGTGGCAC	AHSA2_GGCCTCATCTCCAGTGGCAC_170010.1_PROT
AHSG	GACAAAGGAGCAGGACGA	AHSG_GACAAAGGAGCAGGACGA_1039.1_PROT
AHSG	GGTGTGTTTGTATCCCCA	AHSG_GGTGTGTTTGTATCCCCA_1040.2_PROT
AHSG	GCGATGATCCAGAAACTG	AHSG_GCGATGATCCAGAAACTG_1041.3_PROT
AHSG	GTTGTCTATAAATCAGCCCT	AHSG_GTTGTCTATAAATCAGCCCT_1042.4_PROT
AHSG	GTGGCAAGATGCAGCGTG	AHSG_GTGGCAAGATGCAGCGTG_1043.5_PROT
AHSG	GGCTGCCACTCAGCCCCACA	AHSG_GGCTGCCACTCAGCCCCACA_1044.6_PROT
AHSG	GCACATGGCAGGTGGTTTCC	AHSG_GCACATGGCAGGTGGTTTCC_1045.7_PROT
AHSG	GAGCGTTGAAGGCGGCCA	AHSG_GAGCGTTGAAGGCGGCCA_1046.8_PROT
AHSG	GCACACCTTGCGCACGTCCT	AHSG_GCACACCTTGCGCACGTCCT_1047.9_PROT
AHSG	GCTGAACGACACCAGGG	AHSG_GCTGAACGACACCAGGG_1048.1_PROT
AHSP	GGCTCTTCTTAAGGCCAATA	AHSP_GGCTCTTCTTAAGGCCAATA_40215.1_PROT
AHSP	GGTGACTGTGGTGGAGGAC	AHSP_GGTGACTGTGGTGGAGGAC_40216.2_PROT
AHSP	GAGCCTTGTCTCGCTCTT	AHSP_GAGCCTTGTCTCGCTCTT_40217.3_PROT
AHSP	GCGGAAATGAGATCCTTAT	AHSP_GCGGAAATGAGATCCTTAT_40218.4_PROT
AHSP	GGCAAGAGCTGAACACTC	AHSP_GGCAAGAGCTGAACACTC_40219.5_PROT
AHSP	GCTGAACTCCTTCAATCCTG	AHSP_GCTGAACTCCTTCAATCCTG_40220.6_PROT
AHSP	GTACTTGGCCAGGAAAGGGT	AHSP_GTACTTGGCCAGGAAAGGGT_40221.7_PROT
AHSP	GAGGAGGGCGGTGGGTGACT	AHSP_GAGGAGGGCGGTGGGTGACT_40222.8_PROT
AHSP	GACATGGTGACTGTGGTGG	AHSP_GACATGGTGACTGTGGTGG_40223.9_PROT
AHSP	GGAGCCCCAAGAGCGAGACA	AHSP_GGAGCCCCAAGAGCGAGACA_40224.1_PROT
AIFM3	GCCTCCACGCAATCCTGA	AIFM3_GCCTCCACGCAATCCTGA_183907.1_PROT
AIFM3	GGCCCGCCACTTCCACACGG	AIFM3_GGCCCGCCACTTCCACACGG_183908.2_PROT
AIFM3	GCGAGGCAAGGAGGAGCTGT	AIFM3_GCGAGGCAAGGAGGAGCTGT_183909.3_PROT
AIFM3	GAAGCAGGCGCCGTGCCA	AIFM3_GAAGCAGGCGCCGTGCCA_183910.4_PROT
AIFM3	GCACTACGGCGCACCCC	AIFM3_GCACTACGGCGCACCCC_183911.5_PROT
AIFM3	GTGTAGACTGTCCAGGCC	AIFM3_GTGTAGACTGTCCAGGCC_183912.6_PROT
AIFM3	GGGCTGGGGGAAGGTGTTGC	AIFM3_GGGCTGGGGGAAGGTGTTGC_183913.7_PROT
AIFM3	GTCCTGTGCACGCTAGAC	AIFM3_GTCCTGTGCACGCTAGAC_183914.8_PROT
AIFM3	GAGCTTGGGACGGTCGTA	AIFM3_GAGCTTGGGACGGTCGTA_183915.9_PROT
AIFM3	GAAGGAGAAGGTGTACGTCC	AIFM3_GAAGGAGAAGGTGTACGTCC_183916.1_PROT
AIMP2	GGTAAAGCCCTATCACGG	AIMP2_GGTAAAGCCCTATCACGG_178065.1_PROT
AIMP2	GTGCACGGCAGGAGCTA	AIMP2_GTGCACGGCAGGAGCTA_178066.2_PROT
AIMP2	GTCGTGGGCTCATCCGCT	AIMP2_GTCGTGGGCTCATCCGCT_178067.3_PROT
AIMP2	GGCTGCTCTGTGAGCACTTC	AIMP2_GGCTGCTCTGTGAGCACTTC_178068.4_PROT
AIMP2	GACGATGTGCCCCATCGA	AIMP2_GACGATGTGCCCCATCGA_178069.5_PROT
AIMP2	GAATTTCATCTGCGTCTT	AIMP2_GAATTTCATCTGCGTCTT_178070.6_PROT
AIMP2	GAAAACCTTCTCAAGTGCTT	AIMP2_GAAAACCTTCTCAAGTGCTT_178071.7_PROT
AIMP2	GCCCCGCCAAGACTATCAGC	AIMP2_GCCCCGCCAAGACTATCAGC_178072.8_PROT
AIMP2	GTTACATCCAAGTCTGCATC	AIMP2_GTTACATCCAAGTCTGCATC_178073.9_PROT
AIMP2	GCAACCCTTATAGATAGCT	AIMP2_GCAACCCTTATAGATAGCT_178074.1_PROT
AIP	GCAAGACTCCGGGAGGAC	AIP_GCAAGACTCCGGGAGGAC_20186.1_PROT
AIP	GCGTCCGGTAGTGGAACG	AIP_GCGTCCGGTAGTGGAACG_20187.2_PROT
AIP	GGTCCCATCTTGAAAGTC	AIP_GGTCCCATCTTGAAAGTC_20188.3_PROT
AIP	GCCCCTCGCGGTACAAC	AIP_GCCCCTCGCGGTACAAC_20189.4_PROT
AIP	GGACGACAGCCGGGCTCG	AIP_GGACGACAGCCGGGCTCG_20190.5_PROT
AIP	GCCCTCCTGGTGGATAAG	AIP_GCCCTCCTGGTGGATAAG_20191.6_PROT
AIP	GCGTGAACACAGCTCCCT	AIP_GCGTGAACACAGCTCCCT_20192.7_PROT
AIP	GGTCCTGCTGGTACGTGCCA	AIP_GGTCCTGCTGGTACGTGCCA_20193.8_PROT
AIP	GCCCATGGAGCTCATCAT	AIP_GCCCATGGAGCTCATCAT_20194.9_PROT
AIP	GGCAATGGCATCGTAGTACT	AIP_GGCAATGGCATCGTAGTACT_20195.1_PROT
AIPL1	GAAAACCATTCTGCACGG	AIPL1_GAAAACCATTCTGCACGG_20886.1_PROT
AIPL1	GAGCTCCCAAACTTCATCAC	AIPL1_GAGCTCCCAAACTTCATCAC_20887.2_PROT
AIPL1	GCCGCTCTGCTCCTGAACG	AIPL1_GCCGCTCTGCTCCTGAACG_20888.3_PROT
AIPL1	GCCCATGCACATCATCAT	AIPL1_GCCCATGCACATCATCAT_20889.4_PROT
AIPL1	GGTGTCGCACCAGAACT	AIPL1_GGTGTCGCACCAGAACT_20890.5_PROT
AIPL1	GACGACAGTCGGCAGGT	AIPL1_GACGACAGTCGGCAGGT_20891.6_PROT
AIPL1	GATCCTGCTTACCTCCATG	AIPL1_GATCCTGCTTACCTCCATG_20892.7_PROT
AIPL1	GTTCGCCTACCACACGCT	AIPL1_GTTCGCCTACCACACGCT_20893.8_PROT
AIPL1	GGCGGTGCCCGTCCTCCA	AIPL1_GGCGGTGCCCGTCCTCCA_20894.9_PROT
AIPL1	GCTCCTCATCACATTTCA	AIPL1_GCTCCTCATCACATTTCA_20895.1_PROT
AKR7A3	GGCCTTCGTGTACAGCG	AKR7A3_GGCCTTCGTGTACAGCG_57986.1_PROT
AKR7A3	GCAGTCGCTGCCGCCCAGC	AKR7A3_GCAGTCGCTGCCGCCCAGC_57987.2_PROT
AKR7A3	GGAGTTCCCAAACAGTGGAA	AKR7A3_GGAGTTCCCAAACAGTGGAA_57988.3_PROT
AKR7A3	GGCATATGCAGGTAGAAG	AKR7A3_GGCATATGCAGGTAGAAG_57989.4_PROT
AKR7A3	GAATGGGAAACAGCCCGT	AKR7A3_GAATGGGAAACAGCCCGT_57990.5_PROT
AKR7A3	GTTTCCACCTGCCGGGTGA	AKR7A3_GTTTCCACCTGCCGGGTGA_57991.6_PROT
AKR7A3	GCTTCTTTGGGAATACCT	AKR7A3_GCTTCTTTGGGAATACCT_57992.7_PROT
AKR7A3	GCCTCTCCAACTATGCAGCC	AKR7A3_GCCTCTCCAACTATGCAGCC_57993.8_PROT
AKR7A3	GGAAGGAGCACCACTTTGA	AKR7A3_GGAAGGAGCACCACTTTGA_57994.9_PROT
AKR7A3	GGCCCTCGCTGTACACGA	AKR7A3_GGCCCTCGCTGTACACGA_57995.1_PROT
ALB	GATGAACTTCGGGATGAA	ALB_GATGAACTTCGGGATGAA_139555.1_PROT
ALB	GCAAAGAAAAGGAGTTCCG	ALB_GCAAAGAAAAGGAGTTCCG_139556.2_PROT
ALB	GCTCATCGGTTTAAAGATTT	ALB_GCTCATCGGTTTAAAGATTT_139557.3_PROT
ALB	GCTGTGAAAAACCTCTGT	ALB_GCTGTGAAAAACCTCTGT_139558.4_PROT
ALB	GGTAAGATCTGTCACTAACT	ALB_GGTAAGATCTGTCACTAACT_139559.5_PROT
ALB	GGCACACTTGAGTCTCTGTT	ALB_GGCACACTTGAGTCTCTGTT_139560.6_PROT
ALB	GCTTGAATGTGCTGATGAC	ALB_GCTTGAATGTGCTGATGAC_139561.7_PROT
ALB	GCTAATGAAGGCAAGTCAGC	ALB_GCTAATGAAGGCAAGTCAGC_139562.8_PROT
ALB	GGTCTCACCAATCGGGGG	ALB_GGTCTCACCAATCGGGGG_139563.9_PROT
ALB	GCTGAAGATACTGAGCAA	ALB_GCTGAAGATACTGAGCAA_139564.1_PROT
ALDH1L2	GAGGGCCACCGAGTAGTA	ALDH1L2_GAGGGCCACCGAGTAGTA_166481.1_PROT
ALDH1L2	GTGTTCAAGCTTCCTAAA	ALDH1L2_GTGTTCAAGCTTCCTAAA_166482.2_PROT
ALDH1L2	GCGCTCCGGCGCTTCTCCAC	ALDH1L2_GCGCTCCGGCGCTTCTCCAC_166483.3_PROT
ALDH1L2	GCTGAAGTTGGCACTAAT	ALDH1L2_GCTGAAGTTGGCACTAAT_166484.4_PROT
ALDH1L2	GCACTCAGTTCATTCCCA	ALDH1L2_GCACTCAGTTCATTCCCA_166485.5_PROT
ALDH1L2	GGCAGAAGCCTACAGATCCG	ALDH1L2_GGCAGAAGCCTACAGATCCG_166486.6_PROT
ALDH1L2	GTGCCTGGGCAGGATGGAT	ALDH1L2_GTGCCTGGGCAGGATGGAT_166487.7_PROT
ALDH1L2	GCTGATGATGGCTTGGATAC	ALDH1L2_GCTGATGATGGCTTGGATAC_166488.8_PROT
ALDH1L2	GTGCATCCACTGTATCATT	ALDH1L2_GTGCATCCACTGTATCATT_166489.9_PROT
ALDH1L2	GTAAAACTTCGGCAGAC	ALDH1L2_GTAAAACTTCGGCAGAC_166490.1_PROT
ALG14	GTTCTAGCTGCGGCCGC	ALG14_GTTCTAGCTGCGGCCGC_37036.1_PROT
ALG14	GGGTAGTGCTTCGTTCCA	ALG14_GGGTAGTGCTTCGTTCCA_37037.2_PROT
ALG14	GATACTGAGAGACTCCCG	ALG14_GATACTGAGAGACTCCCG_37038.3_PROT
ALG14	GAGATCCTGAGGCTGCTT	ALG14_GAGATCCTGAGGCTGCTT_37039.4_PROT
ALG14	GTCTAGGTGAGTAGGCAT	ALG14_GTCTAGGTGAGTAGGCAT_37040.5_PROT
ALG14	GGTGGTGAAAACGGTGGA	ALG14_GGTGGTGAAAACGGTGGA_37041.6_PROT
ALG14	GCTGAACCTCCCGGCTTCT	ALG14_GCTGAACCTCCCGGCTTCT_37042.7_PROT
ALG14	GATAGGAACACATGTTCC	ALG14_GATAGGAACACATGTTCC_37043.8_PROT
ALG14	GTGTGCGTTCTCGTTCTAGCTG	ALG14_GTGTGCGTTCTCGTTCTAGCTG_37044.9.V_PROT
ALG14	GCACTACCCATATTCGCAGGATT	ALG14_GCACTACCCATATTCGCAGGATT_37045.10.V_PROT
ALG2	GTATCCCAGTGTTCAGGC	ALG2_GTATCCCAGTGTTCAGGC_162590.1_PROT
ALG2	GCAGGGCCGGGAACGGGACT	ALG2_GCAGGGCCGGGAACGGGACT_162591.2_PROT
ALG2	GTTCCTCCACCCAGACCT	ALG2_GTTCCTCCACCCAGACCT_162592.3_PROT
ALG2	GGACAGCGCACTACGACC	ALG2_GGACAGCGCACTACGACC_162593.4_PROT
ALG2	GAGCGGCTGGTGTTGGACG	ALG2_GAGCGGCTGGTGTTGGACG_162594.5_PROT
ALG2	GTCCCCGGCACAGCGCAC	ALG2_GTCCCCGGCACAGCGCAC_162595.6_PROT
ALG2	GGGAAGTGACAGTAAAAT	ALG2_GGGAAGTGACAGTAAAAT_162596.7_PROT
ALG2	GGATGACCTAGTCCCCAA	ALG2_GGATGACCTAGTCCCCAA_162597.8_PROT
ALG2	GGATAGAGGAATACACCAC	ALG2_GGATAGAGGAATACACCAC_162598.9_PROT
ALG2	GAACCCTCTCCCAATCTT	ALG2_GAACCCTCTCCCAATCTT_162599.1_PROT
ALG6	GGTACTTGATGACAGTAG	ALG6_GGTACTTGATGACAGTAG_24406.1_PROT
ALG6	GCTCTCCATACATCACG	ALG6_GCTCTCCATACATCACG_24407.2_PROT
ALG6	GCTGGTAAACCGCCTATGTT	ALG6_GCTGGTAAACCGCCTATGTT_24408.3_PROT
ALG6	GTGATAACAATTTACAGTAT	ALG6_GTGATAACAATTTACAGTAT_24409.4_PROT
ALG6	GACTATGATAAGCTGTAAG	ALG6_GACTATGATAAGCTGTAAG_24410.5_PROT
ALG6	GGCCTTATTCTTATAGACTA	ALG6_GGCCTTATTCTTATAGACTA_24411.6_PROT
ALG6	GAGTCTTGGCTTTGCTTTGT	ALG6_GAGTCTTGGCTTTGCTTTGT_24412.7_PROT
ALG6	GCAAAATGCCAGTGACCCT	ALG6_GCAAAATGCCAGTGACCCT_24413.8_PROT
ALG6	GGCTGCCATTCTTTACAGAA	ALG6_GGCTGCCATTCTTTACAGAA_24414.9_PROT
ALG6	GACTCTTCCCGGTTGATCG	ALG6_GACTCTTCCCGGTTGATCG_24415.1_PROT
ALOX12B	GTGTTCCCGACAAGAGGT	ALOX12B_GTGTTCCCGACAAGAGGT_22791.1_PROT
ALOX12B	GACCATTGTGGGGACACA	ALOX12B_GACCATTGTGGGGACACA_22792.2_PROT
ALOX12B	GCAGCTGCTGAACCACTT	ALOX12B_GCAGCTGCTGAACCACTT_22793.3_PROT
ALOX12B	GGCCACCTACAAAGTCAGGG	ALOX12B_GGCCACCTACAAAGTCAGGG_22794.4_PROT
ALOX12B	GTGGAATGGCTATATTCC	ALOX12B_GTGGAATGGCTATATTCC_22795.5_PROT
ALOX12B	GAGGGCACTGCACGGTGTAC	ALOX12B_GAGGGCACTGCACGGTGTAC_22796.6_PROT
ALOX12B	GTACCGCTCTTTGTGCAGG	ALOX12B_GTACCGCTCTTTGTGCAGG_22797.7_PROT
ALOX12B	GGGAATGTGCACATAGCT	ALOX12B_GGGAATGTGCACATAGCT_22798.8_PROT
ALOX12B	GTTACCGCCCTCCGGTG	ALOX12B_GTTACCGCCCTCCGGTG_22799.9_PROT
ALOX12B	GTGGTAGATACGGCCGTTGG	ALOX12B_GTGGTAGATACGGCCGTTGG_22800.1_PROT
ALS2CL	GCGTTACCCGGACTCCAC	ALS2CL_GCGTTACCCGGACTCCAC_154023.1_PROT
ALS2CL	GGCTGTTGACATGGGCGA	ALS2CL_GGCTGTTGACATGGGCGA_154024.2_PROT
ALS2CL	GAGTACTGGCGGGGCCAG	ALS2CL_GAGTACTGGCGGGGCCAG_154025.3_PROT
ALS2CL	GCAGCAGAGCTGCCTCCTCA	ALS2CL_GCAGCAGAGCTGCCTCCTCA_154026.4_PROT
ALS2CL	GTCCTACACAAGCTGCATGG	ALS2CL_GTCCTACACAAGCTGCATGG_154027.5_PROT
ALS2CL	GTACTGTTGCACGTGAT	ALS2CL_GTACTGTTGCACGTGAT_154028.6_PROT
ALS2CL	GAGCCTCGGGGACACCAT	ALS2CL_GAGCCTCGGGGACACCAT_154029.7_PROT
ALS2CL	GCAGCTGTTGCAAGAGCCGC	ALS2CL_GCAGCTGTTGCAAGAGCCGC_154030.8_PROT
ALS2CL	GTGAGCTCAGAGGGCTCGGT	ALS2CL_GTGAGCTCAGAGGGCTCGGT_154031.9_PROT
ALS2CL	GCAACTCTGGGAGGTGACGG	ALS2CL_GCAACTCTGGGAGGTGACGG_154032.1_PROT
AMACR	GCAGGGCATCTCGGTCG	AMACR_GCAGGGCATCTCGGTCG_140382.1_PROT
AMACR	GCTACGACGTGAGCCGCT	AMACR_GCTACGACGTGAGCCGCT_140383.2_PROT
AMACR	GCGCCCCGAAGTCAGCC	AMACR_GCGCCCCGAAGTCAGCC_140384.3_PROT
AMACR	GGACCTGAAGCAGCCGCG	AMACR_GGACCTGAAGCAGCCGCG_140385.4_PROT
AMACR	GGCCAAATCCACTCAGCC	AMACR_GGCCAAATCCACTCAGCC_140386.5_PROT
AMACR	GCCAAATAGTTGATATCG	AMACR_GCCAAATAGTTGATATCG_140387.6_PROT
AMACR	GTCATGGAGAAACTCCAGCT	AMACR_GTCATGGAGAAACTCCAGCT_140388.7_PROT
AMACR	GTCTGTGGGAAGCACCTCG	AMACR_GTCTGTGGGAAGCACCTCG_140389.8_PROT
AMACR	GTCCTGTAAGTCGTATAGAA	AMACR_GTCCTGTAAGTCGTATAGAA_140390.9_PROT
AMACR	GATCAGCAGCTCGTAGAACT	AMACR_GATCAGCAGCTCGTAGAACT_140391.1_PROT
AMDHD1	GATGGATTTATAAAAGCTAT	AMDHD1_GATGGATTTATAAAAGCTAT_162750.1_PROT
AMDHD1	GTCTTTGAATAACATCAGC	AMDHD1_GTCTTTGAATAACATCAGC_162751.2_PROT
AMDHD1	GGAAATTCACCAGGCCGG	AMDHD1_GGAAATTCACCAGGCCGG_162752.3_PROT
AMDHD1	GAAGAAATAATTGACTGCTC	AMDHD1_GAAGAAATAATTGACTGCTC_162753.4_PROT
AMDHD1	GCTGCGCGTTCTCCAGCAGG	AMDHD1_GCTGCGCGTTCTCCAGCAGG_162754.5_PROT
AMDHD1	GGTGCTGGAAGGCGCCAGCC	AMDHD1_GGTGCTGGAAGGCGCCAGCC_162755.6_PROT
AMDHD1	GCACACACACATCCAGTAT	AMDHD1_GCACACACACATCCAGTAT_162756.7_PROT
AMDHD1	GCGCAGCATCTTGAGCT	AMDHD1_GCGCAGCATCTTGAGCT_162757.8_PROT
AMDHD1	GAAATGGGGAAATACACG	AMDHD1_GAAATGGGGAAATACACG_162758.9_PROT
AMDHD1	GCCAAGTTCCTTCAGCTT	AMDHD1_GCCAAGTTCCTTCAGCTT_162759.1_PROT
AMELX	GCATGGCAAAAGCTGCTCCC	AMELX_GCATGGCAAAAGCTGCTCCC_201429.1_PROT
AMELX	GGGCTCGTAACCATAGGA	AMELX_GGGCTCGTAACCATAGGA_201430.2_PROT
AMELX	GAAGTGGTACCAGAGCATA	AMELX_GAAGTGGTACCAGAGCATA_201431.3_PROT
AMELX	GGGCATCATTGGTTGCTGG	AMELX_GGGCATCATTGGTTGCTGG_201432.4_PROT
AMELX	GGGACAGCACGGGGATGATT	AMELX_GGGACAGCACGGGGATGATT_201433.5_PROT
AMELX	GCGGAGGGAGGTTTGGCTGG	AMELX_GCGGAGGGAGGTTTGGCTGG_201434.6_PROT
AMELX	GCCTCATCACCACATCCCAG	AMELX_GCCTCATCACCACATCCCAG_201435.7_PROT
AMELX	GAGGCAGGCAAATAAAATCC	AMELX_GAGGCAGGCAAATAAAATCC_201436.8_PROT
AMELX	GGCAAAAGCTGCTCCCAGG	AMELX_GGCAAAAGCTGCTCCCAGG_201437.9_PROT
AMELX	GTGGCGGCAGGGGCTGCATG	AMELX_GTGGCGGCAGGGGCTGCATG_201438.1_PROT
AMZ1	GGGCCTTGAAGGACGCTC	AMZ1_GGGCCTTGAAGGACGCTC_49412.1_PROT
AMZ1	GCCTTCTCCCCTGCCGAG	AMZ1_GCCTTCTCCCCTGCCGAG_49413.2_PROT
AMZ1	GCACAGGAGTTCAGCTTC	AMZ1_GCACAGGAGTTCAGCTTC_49414.3_PROT
AMZ1	GAGGCCTACAACCCGCAG	AMZ1_GAGGCCTACAACCCGCAG_49415.4_PROT
AMZ1	GGCTCCTGAGCCGACCCG	AMZ1_GGCTCCTGAGCCGACCCG_49416.5_PROT
AMZ1	GGCAGGCACTTGACGCGC	AMZ1_GGCAGGCACTTGACGCGC_49417.6_PROT
AMZ1	GCTGCACAGCTGGTGCAGCA	AMZ1_GCTGCACAGCTGGTGCAGCA_49418.7_PROT
AMZ1	GGCCCAGCCGGGACTCTGAC	AMZ1_GGCCCAGCCGGGACTCTGAC_49419.8_PROT
AMZ1	GTTGTTCTTCAAGAAGGAC	AMZ1_GTTGTTCTTCAAGAAGGAC_49420.9_PROT
AMZ1	GGGGACGCGCTGTGTGTGCT	AMZ1_GGGGACGCGCTGTGTGTGCT_49421.1_PROT
AMZ2	GAGATCACTGGCTGGCTGGA	AMZ2_GAGATCACTGGCTGGCTGGA_187655.1_PROT
AMZ2	GATGGAGAATGCAAGGTAAT	AMZ2_GATGGAGAATGCAAGGTAAT_187656.2_PROT
AMZ2	GTATGAGAAATTAAATGCTG	AMZ2_GTATGAGAAATTAAATGCTG_187657.3_PROT
AMZ2	GTCTTGGGGAGCCTCAGGGT	AMZ2_GTCTTGGGGAGCCTCAGGGT_187658.4_PROT
AMZ2	GCTGCGTTTGTTTGGAGA	AMZ2_GCTGCGTTTGTTTGGAGA_187659.5_PROT
AMZ2	GAACATCTTGTTACAGAAAC	AMZ2_GAACATCTTGTTACAGAAAC_187660.6_PROT
AMZ2	GGGGATATTCAGCTTTGCC	AMZ2_GGGGATATTCAGCTTTGCC_187661.7_PROT
AMZ2	GTAAGTTAAAAGCTTCCAT	AMZ2_GTAAGTTAAAAGCTTCCAT_187662.8_PROT
AMZ2	GTAAAACACTAGTTATTTC	AMZ2_GTAAAACACTAGTTATTTC_187663.9_PROT
AMZ2	GAGATCGGACACATATT	AMZ2_GAGATCGGACACATATT_187664.1_PROT
ANGPTL3	GAATTGTCTTGATCAATTC	ANGPTL3_GAATTGTCTTGATCAATTC_116203.1_PROT
ANGPTL3	GCCAATGGCCTCCTTCAGTT	ANGPTL3_GCCAATGGCCTCCTTCAGTT_116204.2_PROT
ANGPTL3	GACTTTGTCCATAAGACGAA	ANGPTL3_GACTTTGTCCATAAGACGAA_116205.3_PROT
ANGPTL3	GAAGTTACTTCTGGGTGTTC	ANGPTL3_GAAGTTACTTCTGGGTGTTC_116206.4_PROT
ANGPTL3	GAAGATAGAGAAATTTCTGT	ANGPTL3_GAAGATAGAGAAATTTCTGT_116207.5_PROT
ANGPTL3	GGAGTAGTTCTTGGTGCTCT	ANGPTL3_GGAGTAGTTCTTGGTGCTCT_116208.6_PROT
ANGPTL3	GTGGGAGAACTACAAATA	ANGPTL3_GTGGGAGAACTACAAATA_116209.7_PROT
ANGPTL3	GTACCACCATTTATAACAG	ANGPTL3_GTACCACCATTTATAACAG_116210.8_PROT
ANGPTL3	GATGTTGAATTAATGTCCA	ANGPTL3_GATGTTGAATTAATGTCCA_116211.9_PROT
ANGPTL3	GAAAAACTTGAGAGTTGC	ANGPTL3_GAAAAACTTGAGAGTTGC_116212.1_PROT
ANK1	GCGGAAGCCCACAGAATA	ANK1_GCGGAAGCCCACAGAATA_133763.1_PROT
ANK1	GTGACTGGGCGTTGACGT	ANK1_GTGACTGGGCGTTGACGT_133764.2_PROT
ANK1	GCAACGACGACACGCGCA	ANK1_GCAACGACGACACGCGCA_133765.3_PROT
ANK1	GCACATCGCTGCTCTAGC	ANK1_GCACATCGCTGCTCTAGC_133766.4_PROT
ANK1	GAAAGCTGGTAGCAGCAT	ANK1_GAAAGCTGGTAGCAGCAT_133767.5_PROT
ANK1	GCACATCGCCTCCCGCAG	ANK1_GCACATCGCCTCCCGCAG_133768.6_PROT
ANK1	GTGGTGTGAAATTGACGC	ANK1_GTGGTGTGAAATTGACGC_133769.7_PROT
ANK1	GAGCCGCCATGTGAATTG	ANK1_GAGCCGCCATGTGAATTG_133770.8_PROT
ANK1	GGTAACTTGGACAAAGCTT	ANK1_GGTAACTTGGACAAAGCTT_133771.9_PROT
ANK1	GGTGACCGCGTCGATCG	ANK1_GGTGACCGCGTCGATCG_133772.1_PROT
ANK3	GCCCATGTAACCCTCTGC	ANK3_GCCCATGTAACCCTCTGC_27455.1_PROT
ANK3	GGGACACAGACAAATATCTT	ANK3_GGGACACAGACAAATATCTT_27456.2_PROT
ANK3	GCACATCGCATCTTTGGC	ANK3_GCACATCGCATCTTTGGC_27457.3_PROT
ANK3	GCTAGAGAATGACACCAA	ANK3_GCTAGAGAATGACACCAA_27458.4_PROT
ANK3	GTTGCTGTTAAACCGAG	ANK3_GTTGCTGTTAAACCGAG_27459.5_PROT
ANK3	GCCCTCGACTACATAAAAAA	ANK3_GCCCTCGACTACATAAAAAA_27460.6_PROT
ANK3	GCTCCTTCAGTTCGGAT	ANK3_GCTCCTTCAGTTCGGAT_27461.7_PROT
ANK3	GGCCTTCTTTGGAAGCAAGG	ANK3_GGCCTTCTTTGGAAGCAAGG_27462.8_PROT
ANK3	GCAAACGGTCCCGGGAT	ANK3_GCAAACGGTCCCGGGAT_27463.9_PROT
ANK3	GGTTTCACGCCATTGTATA	ANK3_GGTTTCACGCCATTGTATA_27464.1_PROT
ANKIB1	GTGCACATTCCGTTTATT	ANKIB1_GTGCACATTCCGTTTATT_12535.1_PROT
ANKIB1	GCGTGCCAAGCGAGGATGAA	ANKIB1_GCGTGCCAAGCGAGGATGAA_12536.2_PROT
ANKIB1	GATGAGTGCTTTACGGAATT	ANKIB1_GATGAGTGCTTTACGGAATT_12537.3_PROT
ANKIB1	GGAGTATTGTGCTGGTA	ANKIB1_GGAGTATTGTGCTGGTA_12538.4_PROT
ANKIB1	GCTCTCTCATATTCACCC	ANKIB1_GCTCTCTCATATTCACCC_12539.5_PROT
ANKIB1	GTCCTTGGAGTTCTTGGAGA	ANKIB1_GTCCTTGGAGTTCTTGGAGA_12540.6_PROT
ANKIB1	GATGATCTTAAAATGGAA	ANKIB1_GATGATCTTAAAATGGAA_12541.7_PROT
ANKIB1	GGAGATAAGCTGATTTCATC	ANKIB1_GGAGATAAGCTGATTTCATC_12542.8_PROT
ANKIB1	GGCAGCAGTTCTCCGGGT	ANKIB1_GGCAGCAGTTCTCCGGGT_12543.9_PROT
ANKIB1	GCTTCCAACTTGTACCTG	ANKIB1_GCTTCCAACTTGTACCTG_12544.1_PROT
ANKRD13A	GGGAAAGGTCGAAGCGTT	ANKRD13A_GGGAAAGGTCGAAGCGTT_48828.1_PROT
ANKRD13A	GCTCAGGAACTCCCTCAA	ANKRD13A_GCTCAGGAACTCCCTCAA_48829.2_PROT
ANKRD13A	GTCCTCGGCCTGCGACGC	ANKRD13A_GTCCTCGGCCTGCGACGC_48830.3_PROT
ANKRD13A	GTGATATCGACGCGCAGTT	ANKRD13A_GTGATATCGACGCGCAGTT_48831.4_PROT
ANKRD13A	GTCTGGAAAAACGACTAC	ANKRD13A_GTCTGGAAAAACGACTAC_48832.5_PROT
ANKRD13A	GATGCGACAGACATCATT	ANKRD13A_GATGCGACAGACATCATT_48833.6_PROT
ANKRD13A	GAAAACATGAGCTGGATAAG	ANKRD13A_GAAAACATGAGCTGGATAAG_48834.7_PROT
ANKRD13A	GACTACCACAACACATCCA	ANKRD13A_GACTACCACAACACATCCA_48835.8_PROT
ANKRD13A	GCAGGGAAGTTGAGCGG	ANKRD13A_GCAGGGAAGTTGAGCGG_48836.9_PROT
ANKRD13A	GTCAACCATGATGACAAAG	ANKRD13A_GTCAACCATGATGACAAAG_48837.1_PROT
ANKRD13B	GGAGAAGGAGGTCCGCGC	ANKRD13B_GGAGAAGGAGGTCCGCGC_135607.1_PROT
ANKRD13B	GGCGCACGGCGCAGACGT	ANKRD13B_GGCGCACGGCGCAGACGT_135608.2_PROT
ANKRD13B	GGGCAGATCTTGGACACC	ANKRD13B_GGGCAGATCTTGGACACC_135609.3_PROT
ANKRD13B	GAAATGGGAGTTCACTAGCT	ANKRD13B_GAAATGGGAGTTCACTAGCT_135610.4_PROT
ANKRD13B	GGTACCGGGACTACCAGC	ANKRD13B_GGTACCGGGACTACCAGC_135611.5_PROT
ANKRD13B	GCCAACGCCTCCGCCAGGAA	ANKRD13B_GCCAACGCCTCCGCCAGGAA_135612.6_PROT
ANKRD13B	GCAGCGGATACTTGCCCTC	ANKRD13B_GCAGCGGATACTTGCCCTC_135613.7_PROT
ANKRD13B	GCTGCGGTTCCCTCGCTGCC	ANKRD13B_GCTGCGGTTCCCTCGCTGCC_135614.8_PROT
ANKRD13B	GTGGTCAATCTCCATGACCA	ANKRD13B_GTGGTCAATCTCCATGACCA_135615.9_PROT
ANKRD13B	GCAGCTGGATCCCCGCGGC	ANKRD13B_GCAGCTGGATCCCCGCGGC_135616.1_PROT
ANKRD13D	GTATCGGGACTACCAGA	ANKRD13D_GTATCGGGACTACCAGA_58716.1_PROT
ANKRD13D	GCGATGTGTACCGCGTG	ANKRD13D_GCGATGTGTACCGCGTG_58717.2_PROT
ANKRD13D	GGGCACATCTTAGACACA	ANKRD13D_GGGCACATCTTAGACACA_58718.3_PROT
ANKRD13D	GCAGAGGCTGGCGGGCATTC	ANKRD13D_GCAGAGGCTGGCGGGCATTC_58719.4_PROT
ANKRD13D	GGCGGCCAGCAGTGTTTC	ANKRD13D_GGCGGCCAGCAGTGTTTC_58720.5_PROT
ANKRD13D	GGCCACATGCTCCTCGCT	ANKRD13D_GGCCACATGCTCCTCGCT_58721.6_PROT
ANKRD13D	GGTCCACTTCCATCACCA	ANKRD13D_GGTCCACTTCCATCACCA_58722.7_PROT
ANKRD13D	GGAGACTGGTGTCTACTCGC	ANKRD13D_GGAGACTGGTGTCTACTCGC_58723.8_PROT
ANKRD13D	GAGCTTCATCTTCAAGGGCC	ANKRD13D_GAGCTTCATCTTCAAGGGCC_58724.9_PROT
ANKRD13D	GGCCATTAGGTCGATGAT	ANKRD13D_GGCCATTAGGTCGATGAT_58725.1_PROT
ANKRD27	GACTGGATGCTGCTCGAC	ANKRD27_GACTGGATGCTGCTCGAC_17420.1_PROT
ANKRD27	GCCACTTTGCTGCACAAGTC	ANKRD27_GCCACTTTGCTGCACAAGTC_17421.2_PROT
ANKRD27	GTCTTAGTACCCTGCAA	ANKRD27_GTCTTAGTACCCTGCAA_17422.3_PROT
ANKRD27	GTCTTTATTCAAGGGAAC	ANKRD27_GTCTTTATTCAAGGGAAC_17423.4_PROT
ANKRD27	GTCTGAAAATGCTCTTCCAC	ANKRD27_GTCTGAAAATGCTCTTCCAC_17424.5_PROT
ANKRD27	GAAAAATCCTTTCTATC	ANKRD27_GAAAAATCCTTTCTATC_17425.6_PROT
ANKRD27	GGTTTAGCAGCTTGGCAA	ANKRD27_GGTTTAGCAGCTTGGCAA_17426.7_PROT
ANKRD27	GGGATCTGAGGGTGCCAA	ANKRD27_GGGATCTGAGGGTGCCAA_17427.8_PROT
ANKRD27	GGAATGTTCGATGGAAAG	ANKRD27_GGAATGTTCGATGGAAAG_17428.9_PROT
ANKRD27	GCTGCCATTGAATATATT	ANKRD27_GCTGCCATTGAATATATT_17429.1_PROT
ANKRD30A	GGGCGTCTTGTATATTA	ANKRD30A_GGGCGTCTTGTATATTA_58176.1_PROT
ANKRD30A	GTCCTTGATGGCGAACAC	ANKRD30A_GTCCTTGATGGCGAACAC_58177.2_PROT
ANKRD30A	GAAATGTTACTACTTCCTCA	ANKRD30A_GAAATGTTACTACTTCCTCA_58178.3_PROT
ANKRD30A	GTCAGCAGAAGAAACACCTA	ANKRD30A_GTCAGCAGAAGAAACACCTA_58179.4_PROT
ANKRD30A	GGATAGTAAAAGTGGTGTG	ANKRD30A_GGATAGTAAAAGTGGTGTG_58180.5_PROT
ANKRD30A	GGCAGATGGCTTCTTAGG	ANKRD30A_GGCAGATGGCTTCTTAGG_58181.6_PROT
ANKRD30A	GAACATTATGCTGTTACTTG	ANKRD30A_GAACATTATGCTGTTACTTG_58182.7_PROT
ANKRD30A	GGATTCTGGTGGGAACAT	ANKRD30A_GGATTCTGGTGGGAACAT_58183.8_PROT
ANKRD30A	GCGGGACTCATAATTTCCCT	ANKRD30A_GCGGGACTCATAATTTCCCT_58184.9_PROT
ANKRD30A	GCCACGCATCCAGTCTTTAC	ANKRD30A_GCCACGCATCCAGTCTTTAC_58185.1_PROT
ANKRD60	GGCGAGAGGCGCCCCCAGT	ANKRD60_GGCGAGAGGCGCCCCCAGT_159333.1_PROT
ANKRD60	GGGTCACAGACGAGCCGC	ANKRD60_GGGTCACAGACGAGCCGC_159334.2_PROT
ANKRD60	GCACCCCAATGCGGGACGC	ANKRD60_GCACCCCAATGCGGGACGC_159335.3_PROT
ANKRD60	GACGTCAGGGGCCAAGTC	ANKRD60_GACGTCAGGGGCCAAGTC_159336.4_PROT
ANKRD60	GCGGCGACATGACCGTGC	ANKRD60_GCGGCGACATGACCGTGC_159337.5_PROT
ANKRD60	GTTCCATGATGTTGTTCC	ANKRD60_GTTCCATGATGTTGTTCC_159338.6_PROT
ANKRD60	GGATTATTTCATTATGTATC	ANKRD60_GGATTATTTCATTATGTATC_159339.7_PROT
ANKRD60	GTATGTGGCCTCACACAG	ANKRD60_GTATGTGGCCTCACACAG_159340.8_PROT
ANKRD60	GAATTTGCGGTTCGGTAGA	ANKRD60_GAATTTGCGGTTCGGTAGA_159341.9_PROT
ANKRD60	GGAAGCACTGGACGTCTCAG	ANKRD60_GGAAGCACTGGACGTCTCAG_159342.1_PROT
ANO5	GCCAACACTTCCAGGAGATC	ANO5_GCCAACACTTCCAGGAGATC_63198.1_PROT
ANO5	GGTAACTAATACCTCCCA	ANO5_GGTAACTAATACCTCCCA_63199.2_PROT
ANO5	GCTTATAGGAGTGTGCTT	ANO5_GCTTATAGGAGTGTGCTT_63200.3_PROT
ANO5	GAAAAACAGGTCTTGAGT	ANO5_GAAAAACAGGTCTTGAGT_63201.4_PROT
ANO5	GCTGGTCTCTCTGCTGCTC	ANO5_GCTGGTCTCTCTGCTGCTC_63202.5_PROT
ANO5	GATTCAATTTGTTCCTGAGG	ANO5_GATTCAATTTGTTCCTGAGG_63203.6_PROT
ANO5	GATTCTATCTTCTTCCGAGA	ANO5_GATTCTATCTTCTTCCGAGA_63204.7_PROT
ANO5	GGGGATACTTCACACTCAGT	ANO5_GGGGATACTTCACACTCAGT_63205.8_PROT
ANO5	GCTCTTCCTCATCGAAGATC	ANO5_GCTCTTCCTCATCGAAGATC_63206.9_PROT
ANO5	GTTCTGATGGCTTCCAATAT	ANO5_GTTCTGATGGCTTCCAATAT_63207.1_PROT
ANTXR2	GAGCAATTATGATACTGG	ANTXR2_GAGCAATTATGATACTGG_82229.1_PROT
ANTXR2	GGCAAAATCAGTAAAGGCT	ANTXR2_GGCAAAATCAGTAAAGGCT_82230.2_PROT
ANTXR2	GGAGAGACATATATCCATGA	ANTXR2_GGAGAGACATATATCCATGA_82231.3_PROT
ANTXR2	GGACGAAGTAGAGATCAA	ANTXR2_GGACGAAGTAGAGATCAA_82232.4_PROT
ANTXR2	GAACAAATTCAGAAAGCAGG	ANTXR2_GAACAAATTCAGAAAGCAGG_82233.5_PROT
ANTXR2	GCAAAGATATCCAGGTCACT	ANTXR2_GCAAAGATATCCAGGTCACT_82234.6_PROT
ANTXR2	GGGAGTGTGGCAAATAAC	ANTXR2_GGGAGTGTGGCAAATAAC_82235.7_PROT
ANTXR2	GCTGGCTGTTCCCCGGGCTG	ANTXR2_GCTGGCTGTTCCCCGGGCTG_82236.8_PROT
ANTXR2	GACAGGGAAAACTTGCTCCT	ANTXR2_GACAGGGAAAACTTGCTCCT_82237.9_PROT
ANTXR2	GGTGGATTTCAGGCTCTTAA	ANTXR2_GGTGGATTTCAGGCTCTTAA_82238.1_PROT
ANXA11	GGTTGAACTGCCCCGCAT	ANXA11_GGTTGAACTGCCCCGCAT_175933.1_PROT
ANXA11	GCATGCCCCCCATCGGGC	ANXA11_GCATGCCCCCCATCGGGC_175934.2_PROT
ANXA11	GTGCCCCCTGGCGGCTTT	ANXA11_GTGCCCCCTGGCGGCTTT_175935.3_PROT
ANXA11	GCAGCCTGTTCCTCCCTA	ANXA11_GCAGCCTGTTCCTCCCTA_175936.4_PROT
ANXA11	GCCAACATGTCTGGGACATT	ANXA11_GCCAACATGTCTGGGACATT_175937.5_PROT
ANXA11	GGTGGGTAGCCACCTGGGGG	ANXA11_GGTGGGTAGCCACCTGGGGG_175938.6_PROT
ANXA11	GGGGCCCCAGGGTACAGGTT	ANXA11_GGGGCCCCAGGGTACAGGTT_175939.7_PROT
ANXA11	GGGTAGGCAGCACCTCCCCA	ANXA11_GGGTAGGCAGCACCTCCCCA_175940.8_PROT
ANXA11	GGCACAGGGGCCCCTGGGTA	ANXA11_GGCACAGGGGCCCCTGGGTA_175941.9_PROT
ANXA11	GCCGTAAGCCGTCTTGA	ANXA11_GCCGTAAGCCGTCTTGA_175942.1_PROT
ANXA6	GTGACAAGGAGGCCATAC	ANXA6_GTGACAAGGAGGCCATAC_87521.1_PROT
ANXA6	GAGCTACAAGTCCCTCTA	ANXA6_GAGCTACAAGTCCCTCTA_87522.2_PROT
ANXA6	GGATGGAGCCCCGGTACT	ANXA6_GGATGGAGCCCCGGTACT_87523.3_PROT
ANXA6	GAGCAACAGGCAGAGGCAGG	ANXA6_GAGCAACAGGCAGAGGCAGG_87524.4_PROT
ANXA6	GACCCCAACCAGGATGCCG	ANXA6_GACCCCAACCAGGATGCCG_87525.5_PROT
ANXA6	GTTTGAACGGTTGATTGT	ANXA6_GTTTGAACGGTTGATTGT_87526.6_PROT
ANXA6	GATTTAAAGTATGAATTGAC	ANXA6_GATTTAAAGTATGAATTGAC_87527.7_PROT
ANXA6	GGCATCACAATAGGCAGG	ANXA6_GGCATCACAATAGGCAGG_87528.8_PROT
ANXA6	GCTGGTGCATCTGCTCAT	ANXA6_GCTGGTGCATCTGCTCAT_87529.9_PROT
ANXA6	GCCTCCAGGTCCCGCTCGT	ANXA6_GCCTCCAGGTCCCGCTCGT_87530.1_PROT
ANXA7	GGATATCCAGGGAAAGGT	ANXA7_GGATATCCAGGGAAAGGT_139145.1_PROT
ANXA7	GGCACCTCCTCCCATTGG	ANXA7_GGCACCTCCTCCCATTGG_139146.2_PROT
ANXA7	GGATAACCTCCAGGCGCA	ANXA7_GGATAACCTCCAGGCGCA_139147.3_PROT
ANXA7	GGGTAAGTAGGTTGTCCTCC	ANXA7_GGGTAAGTAGGTTGTCCTCC_139148.4_PROT
ANXA7	GATGACTCCTGACCTGC	ANXA7_GATGACTCCTGACCTGC_139149.5_PROT
ANXA7	GTGCCAAGTAGTGGCTACCC	ANXA7_GTGCCAAGTAGTGGCTACCC_139150.6_PROT
ANXA7	GCCACCTTCACAGTCTTA	ANXA7_GCCACCTTCACAGTCTTA_139151.7_PROT
ANXA7	GGATAGGATGGAGCTCCCCC	ANXA7_GGATAGGATGGAGCTCCCCC_139152.8_PROT
ANXA7	GGATTTGGAGTCCCACCAGG	ANXA7_GGATTTGGAGTCCCACCAGG_139153.9_PROT
ANXA7	GCATCGAAGTTGGCAGC	ANXA7_GCATCGAAGTTGGCAGC_139154.1_PROT
AOAH	GGACTGGTCATCGTTGGC	AOAH_GGACTGGTCATCGTTGGC_104502.1_PROT
AOAH	GAATAGAGGCGCCACCGTA	AOAH_GAATAGAGGCGCCACCGTA_104503.2_PROT
AOAH	GCTCCTGTCTCTTCAGTCCT	AOAH_GCTCCTGTCTCTTCAGTCCT_104504.3_PROT
AOAH	GTCAATGACTAAATAGCAGG	AOAH_GTCAATGACTAAATAGCAGG_104505.4_PROT
AOAH	GGTAGAGATGACACAATGGT	AOAH_GGTAGAGATGACACAATGGT_104506.5_PROT
AOAH	GCAGATATGAATGCTGATG	AOAH_GCAGATATGAATGCTGATG_104507.6_PROT
AOAH	GGGGCCAGTCAAGCTCGT	AOAH_GGGGCCAGTCAAGCTCGT_104508.7_PROT
AOAH	GGAAATTTACACTACAGA	AOAH_GGAAATTTACACTACAGA_104509.8_PROT
AOAH	GCGGGGCTATCACTGGCG	AOAH_GCGGGGCTATCACTGGCG_104510.9_PROT
AOAH	GACGGTCCAGGCCTCGA	AOAH_GACGGTCCAGGCCTCGA_104511.1_PROT
AP1AR	GCTGCTGGACGCAGTGCTT	AP1AR_GCTGCTGGACGCAGTGCTT_162950.1_PROT
AP1AR	GATTCGAAGTCATCTTC	AP1AR_GATTCGAAGTCATCTTC_162951.2_PROT
AP1AR	GAGCATGTTCTAAAATACT	AP1AR_GAGCATGTTCTAAAATACT_162952.3_PROT
AP1AR	GCAGCGAGTAGGCGGCGG	AP1AR_GCAGCGAGTAGGCGGCGG_162953.4_PROT
AP1AR	GCACATCCTTAGATCTAGAG	AP1AR_GCACATCCTTAGATCTAGAG_162954.5_PROT
AP1AR	GATATTCTCCATTGTTGGA	AP1AR_GATATTCTCCATTGTTGGA_162955.6_PROT
AP1AR	GCCTCTGATGATTCCAAT	AP1AR_GCCTCTGATGATTCCAAT_162956.7_PROT
AP1AR	GAGAGAACGTTCCAAAACAG	AP1AR_GAGAGAACGTTCCAAAACAG_162957.8_PROT
AP1AR	GCAAAGCAGCGAAAGCTCT	AP1AR_GCAAAGCAGCGAAAGCTCT_162958.9_PROT
AP1AR	GCACAGCGTGAAGCAGCCA	AP1AR_GCACAGCGTGAAGCAGCCA_162959.1_PROT
AP1B1	GCATGCAGACGGACAACC	AP1B1_GCATGCAGACGGACAACC_66525.1_PROT
AP1B1	GGCCATAATGGCCATGTC	AP1B1_GGCCATAATGGCCATGTC_66526.2_PROT
AP1B1	GGAAGTGCCTGAAGGACG	AP1B1_GGAAGTGCCTGAAGGACG_66527.3_PROT
AP1B1	GCTGGGCGTTGATGTCG	AP1B1_GCTGGGCGTTGATGTCG_66528.4_PROT
AP1B1	GTTGACCACATCGGGGAAGA	AP1B1_GTTGACCACATCGGGGAAGA_66529.5_PROT
AP1B1	GGCGTAATTCATCAAGTAG	AP1B1_GGCGTAATTCATCAAGTAG_66530.6_PROT
AP1B1	GGGCGATGTTGGCCTGAG	AP1B1_GGGCGATGTTGGCCTGAG_66531.7_PROT
AP1B1	GCCCTGGCAGTGCGGACCAT	AP1B1_GCCCTGGCAGTGCGGACCAT_66532.8_PROT
AP1B1	GTGGATGTGGACTTTGTA	AP1B1_GTGGATGTGGACTTTGTA_66533.9_PROT
AP1B1	GCTGCTGTCTTGCGCACATA	AP1B1_GCTGCTGTCTTGCGCACATA_66534.1_PROT
AP1G1	GCTCCCGCAATCTGATGG	AP1G1_GCTCCCGCAATCTGATGG_145355.1_PROT
AP1G1	GGGTTCGGGCTGTCCGGA	AP1G1_GGGTTCGGGCTGTCCGGA_145356.2_PROT
AP1G1	GACAATACATACCGATGT	AP1G1_GACAATACATACCGATGT_145357.3_PROT
AP1G1	GAAAGAATGTGCTGCAATC	AP1G1_GAAAGAATGTGCTGCAATC_145358.4_PROT
AP1G1	GGGCTACCCTGCTCACTT	AP1G1_GGGCTACCCTGCTCACTT_145359.5_PROT
AP1G1	GGAAAGTTCCTGAACTTA	AP1G1_GGAAAGTTCCTGAACTTA_145360.6_PROT
AP1G1	GCACGCAATTCGTACAG	AP1G1_GCACGCAATTCGTACAG_145361.7_PROT
AP1G1	GACAAACGCATTGGCTATTT	AP1G1_GACAAACGCATTGGCTATTT_145362.8_PROT
AP1G1	GTGCAGAGATCTTGCAGGAG	AP1G1_GTGCAGAGATCTTGCAGGAG_145363.9_PROT
AP1G1	GGAGGACTACAGATGTGTGG	AP1G1_GGAGGACTACAGATGTGTGG_145364.1_PROT
AP1G2	GGTCCTGAAGCTTCAGCGA	AP1G2_GGTCCTGAAGCTTCAGCGA_129793.1_PROT
AP1G2	GGATCACCTCCCGCTCCT	AP1G2_GGATCACCTCCCGCTCCT_129794.2_PROT
AP1G2	GGGCCTCCTTCCGCGACG	AP1G2_GGGCCTCCTTCCGCGACG_129795.3_PROT
AP1G2	GCTCTACGTCCACATGTT	AP1G2_GCTCTACGTCCACATGTT_129796.4_PROT
AP1G2	GGAGGAGGCGATCAGTTTC	AP1G2_GGAGGAGGCGATCAGTTTC_129797.5_PROT
AP1G2	GACAAGAGGGTGGGCTACCT	AP1G2_GACAAGAGGGTGGGCTACCT_129798.6_PROT
AP1G2	GCTGAGATGTGCCGAGACC	AP1G2_GCTGAGATGTGCCGAGACC_129799.7_PROT
AP1G2	GCTGTTGGTAATGAGCAGGT	AP1G2_GCTGTTGGTAATGAGCAGGT_129800.8_PROT
AP1G2	GCAGTGCACATGATCCGGA	AP1G2_GCAGTGCACATGATCCGGA_129801.9_PROT
AP1G2	GTGACGCTCATGAAGCAGTT	AP1G2_GTGACGCTCATGAAGCAGTT_129802.1_PROT
AP1M1	GCACGTAGACGGCGCTGG	AP1M1_GCACGTAGACGGCGCTGG_16770.1_PROT
AP1M1	GAAACGGACCCCCCCGT	AP1M1_GAAACGGACCCCCCCGT_16771.2_PROT
AP1M1	GCACTTCATGCCCATCCTGA	AP1M1_GCACTTCATGCCCATCCTGA_16772.3_PROT
AP1M1	GGGGATGCTGTCGCCCATCC	AP1M1_GGGGATGCTGTCGCCCATCC_16773.4_PROT
AP1M1	GGAACTACCGTGGCGACG	AP1M1_GGAACTACCGTGGCGACG_16774.5_PROT
AP1M1	GTTATCATCTACGAGCTGC	AP1M1_GTTATCATCTACGAGCTGC_16775.6_PROT
AP1M1	GGATCTTGCTGTCGGTGGTC	AP1M1_GGATCTTGCTGTCGGTGGTC_16776.7_PROT
AP1M1	GCACGCGTTCTTCTTGGATG	AP1M1_GCACGCGTTCTTCTTGGATG_16777.8_PROT
AP1M1	GTACTTCAAGGAGCTGGAGG	AP1M1_GTACTTCAAGGAGCTGGAGG_16778.9_PROT
AP1M1	GATGCCTTCGGACCGCC	AP1M1_GATGCCTTCGGACCGCC_16779.1_PROT
AP1M2	GTAGTTGCGGCTGATCAA	AP1M2_GTAGTTGCGGCTGATCAA_99255.1_PROT
AP1M2	GCGAATACTTCAAGGAGC	AP1M2_GCGAATACTTCAAGGAGC_99256.2_PROT
AP1M2	GAGCACTTCATGCCTTTGC	AP1M2_GAGCACTTCATGCCTTTGC_99257.3_PROT
AP1M2	GTGTTTGATCCATAGGAAG	AP1M2_GTGTTTGATCCATAGGAAG_99258.4_PROT
AP1M2	GATACCCTCGGAGCGCC	AP1M2_GATACCCTCGGAGCGCC_99259.5_PROT
AP1M2	GTCATCGTCTACGAGTTGC	AP1M2_GTCATCGTCTACGAGTTGC_99260.6_PROT
AP1M2	GGCATTGGCATTCTTCGATG	AP1M2_GGCATTGGCATTCTTCGATG_99261.7_PROT
AP1M2	GAGCAACAAGCTGGAGAC	AP1M2_GAGCAACAAGCTGGAGAC_99262.8_PROT
AP1M2	GCTCAGAAGGACGCTGCCGT	AP1M2_GCTCAGAAGGACGCTGCCGT_99263.9_PROT
AP1M2	GTGAGCTCGAAGAGCACG	AP1M2_GTGAGCTCGAAGAGCACG_99264.1_PROT
AP1S1	GCTATTATTCAGCCGGCA	AP1S1_GCTATTATTCAGCCGGCA_155924.1_PROT
AP1S1	GCGGCTGCAAAAATGGTACC	AP1S1_GCGGCTGCAAAAATGGTACC_155925.2_PROT
AP1S1	GATGGTGCGCGAGCTCATGC	AP1S1_GATGGTGCGCGAGCTCATGC_155926.3_PROT
AP1S1	GCCCAAGATGTGCAGCTTCC	AP1S1_GCCCAAGATGTGCAGCTTCC_155927.4_PROT
AP1S1	GGCGCAGCAGAAGTAGAGGC	AP1S1_GGCGCAGCAGAAGTAGAGGC_155928.5_PROT
AP1S1	GTGTGATGAGCTCATTGTCT	AP1S1_GTGTGATGAGCTCATTGTCT_155929.6_PROT
AP1S1	GTAGGTCAGCCTGCTCGA	AP1S1_GTAGGTCAGCCTGCTCGA_155930.7_PROT
AP1S1	GAGAAGGCCTACTTCATCC	AP1S1_GAGAAGGCCTACTTCATCC_155931.8_PROT
AP1S1	GAGGGGGAAGCGAGGGGCGT	AP1S1_GAGGGGGAAGCGAGGGGCGT_155932.9_PROT
AP1S1	GGGCGGTTCACCCCGAGGG	AP1S1_GGGCGGTTCACCCCGAGGG_155933.1_PROT
AP1S3	GTCGACAAGGGAAATTA	AP1S3_GTCGACAAGGGAAATTA_9077.1_PROT
AP1S3	GAATAATCTGAACAATTTCC	AP1S3_GAATAATCTGAACAATTTCC_9078.2_PROT
AP1S3	GCTGTGCAATAGAAAATC	AP1S3_GCTGTGCAATAGAAAATC_9079.3_PROT
AP1S3	GAGATTGTGCATCGTTACG	AP1S3_GAGATTGTGCATCGTTACG_9080.4_PROT
AP1S3	GGATGAGGAGAGGCTCGGC	AP1S3_GGATGAGGAGAGGCTCGGC_9081.5_PROT
AP1S3	GGACGAGTTTATAATAGG	AP1S3_GGACGAGTTTATAATAGG_9082.6_PROT
AP1S3	GGAGGTGACTGCATATTCGT	AP1S3_GGAGGTGACTGCATATTCGT_9083.7_PROT
AP1S3	GGAAATTACGGCTACAGAAA	AP1S3_GGAAATTACGGCTACAGAAA_9084.8_PROT
AP1S3	GAGAGGAAGAAGATCACCC	AP1S3_GAGAGGAAGAAGATCACCC_9085.9_PROT
AP1S3	GTTCAGATTATTCTCTCCCG	AP1S3_GTTCAGATTATTCTCTCCCG_9086.1_PROT
AP2A1	GGCCGTGTCCAAGGGCGAT	AP2A1_GGCCGTGTCCAAGGGCGAT_12665.1_PROT
AP2A1	GAACTTGGAGCGGATGT	AP2A1_GAACTTGGAGCGGATGT_12666.2_PROT
AP2A1	GGAAATTAAGAGAATCAACA	AP2A1_GGAAATTAAGAGAATCAACA_12667.3_PROT
AP2A1	GCGCCGTCCACTCGCCCA	AP2A1_GCGCCGTCCACTCGCCCA_12668.4_PROT
AP2A1	GTGCCCAAAGTCAATGTCA	AP2A1_GTGCCCAAAGTCAATGTCA_12669.5_PROT
AP2A1	GCACGTCTTGAAGTCATC	AP2A1_GCACGTCTTGAAGTCATC_12670.6_PROT
AP2A1	GTGCTGGTGAACTCGAACT	AP2A1_GTGCTGGTGAACTCGAACT_12671.7_PROT
AP2A1	GGATGCGGGGGATGTCAG	AP2A1_GGATGCGGGGGATGTCAG_12672.8_PROT
AP2A1	GCCGTGTCCAAGGGCGAT	AP2A1_GCCGTGTCCAAGGGCGAT_12673.9.V_PROT
AP2A1	GTGTCCAAGGGCGATGGGATGCGG	AP2A1_GTGTCCAAGGGCGATGGGATGCGG_12674.10.V_PROT
AP2A2	GTATCTGTTTGAACTCAGC	AP2A2_GTATCTGTTTGAACTCAGC_124944.1_PROT
AP2A2	GTCCCCCTTGGACACGGC	AP2A2_GTCCCCCTTGGACACGGC_124945.2_PROT
AP2A2	GGGATGTCCAGTCGCCCA	AP2A2_GGGATGTCCAGTCGCCCA_124946.3_PROT
AP2A2	GGACAGCGTGAAGCAGAGCG	AP2A2_GGACAGCGTGAAGCAGAGCG_124947.4_PROT
AP2A2	GTACAGGCGCAGCAAGCACA	AP2A2_GTACAGGCGCAGCAAGCACA_124948.5_PROT
AP2A2	GCCGCAACCCCACCTTCAT	AP2A2_GCCGCAACCCCACCTTCAT_124949.6_PROT
AP2A2	GAGATGGCCGAGGCCTTCGC	AP2A2_GAGATGGCCGAGGCCTTCGC_124950.7_PROT
AP2A2	GATGGCGTTGTTGATCAGG	AP2A2_GATGGCGTTGTTGATCAGG_124951.8_PROT
AP2A2	GACATTGACTTTGGACACA	AP2A2_GACATTGACTTTGGACACA_124952.9_PROT
AP2A2	GCACTGCATCGCCAGCGT	AP2A2_GCACTGCATCGCCAGCGT_124953.1_PROT
AP2B1	GTATGCAGACTGACAATC	AP2B1_GTATGCAGACTGACAATC_42041.1_PROT
AP2B1	GATTGCTGCTATGACCGTG	AP2B1_GATTGCTGCTATGACCGTG_42042.2_PROT
AP2B1	GAACCATGGGGTGCATCC	AP2B1_GAACCATGGGGTGCATCC_42043.3_PROT
AP2B1	GGTGGCTAATGCCGTAG	AP2B1_GGTGGCTAATGCCGTAG_42044.4_PROT
AP2B1	GCCGCTCCGCAAGTGCTTGA	AP2B1_GCCGCTCCGCAAGTGCTTGA_42045.5_PROT
AP2B1	GCTGTTTACAGCCATGA	AP2B1_GCTGTTTACAGCCATGA_42046.6_PROT
AP2B1	GGCTCGAATCAAAGGATT	AP2B1_GGCTCGAATCAAAGGATT_42047.7_PROT
AP2B1	GGGATTTCTGGATTCTCTAC	AP2B1_GGGATTTCTGGATTCTCTAC_42048.8_PROT
AP2B1	GTGAGCGGGTAACTCCC	AP2B1_GTGAGCGGGTAACTCCC_42049.9_PROT
AP2B1	GCTGTGCGGGCCATTGGA	AP2B1_GCTGTGCGGGCCATTGGA_42050.1_PROT
AP2M1	GGATAACATTGACCCGAA	AP2M1_GGATAACATTGACCCGAA_103053.1_PROT
AP2M1	GTTAAGCGGTCCAACATT	AP2M1_GTTAAGCGGTCCAACATT_103054.2_PROT
AP2M1	GATGTCATCTCGGTAGACTC	AP2M1_GATGTCATCTCGGTAGACTC_103055.3_PROT
AP2M1	GCGAGCAATGTTGGTGACG	AP2M1_GCGAGCAATGTTGGTGACG_103056.4_PROT
AP2M1	GGCAGCGTTGACATTCTGCT	AP2M1_GGCAGCGTTGACATTCTGCT_103057.5_PROT
AP2M1	GACGTGATGGCTGCCTACTT	AP2M1_GACGTGATGGCTGCCTACTT_103058.6_PROT
AP2M1	GCCTGTCTCGGAATTCTGT	AP2M1_GCCTGTCTCGGAATTCTGT_103059.7_PROT
AP2M1	GAAAACCTTCATCACGCAGC	AP2M1_GAAAACCTTCATCACGCAGC_103060.8_PROT
AP2M1	GATTGGCTGGCGGCGAGA	AP2M1_GATTGGCTGGCGGCGAGA_103061.9_PROT
AP2M1	GCAGTCACAGATCACCAGCC	AP2M1_GCAGTCACAGATCACCAGCC_103062.1_PROT
AP2S1	GGGCAGGCAAGACGCGCC	AP2S1_GGGCAGGCAAGACGCGCC_7184.1_PROT
AP2S1	GAAACAGAAGCTGATCGAGG	AP2S1_GAAACAGAAGCTGATCGAGG_7185.2_PROT
AP2S1	GGTAAATGATCTTAAAGTTC	AP2S1_GGTAAATGATCTTAAAGTTC_7186.3_PROT
AP2S1	GGATGTCAATGACAACAACC	AP2S1_GGATGTCAATGACAACAACC_7187.4_PROT
AP2S1	GAGAGACCAGCCAGACGA	AP2S1_GAGAGACCAGCCAGACGA_7188.5_PROT
AP2S1	GTGGACGAGATGTTCCTGGC	AP2S1_GTGGACGAGATGTTCCTGGC_7189.6_PROT
AP2S1	GTAAAAGGAGAGAGGACC	AP2S1_GTAAAAGGAGAGAGGACC_7190.7_PROT
AP2S1	GTCAGCAACGGAGATTGCC	AP2S1_GTCAGCAACGGAGATTGCC_7191.8_PROT
AP2S1	GGCGCGTCTTGCCTGCC	AP2S1_GGCGCGTCTTGCCTGCC_7192.9_PROT
AP2S1	GCTTTATCCTCATCCAGAAC	AP2S1_GCTTTATCCTCATCCAGAAC_7193.1_PROT
AP3B1	GCACGAATTAGTTGGTTT	AP3B1_GCACGAATTAGTTGGTTT_57176.1_PROT
AP3B1	GACTTATCACCATATGTT	AP3B1_GACTTATCACCATATGTT_57177.2_PROT
AP3B1	GATGCTATGAAGCGGATTGT	AP3B1_GATGCTATGAAGCGGATTGT_57178.3_PROT
AP3B1	GAAGTTGGTATATGTTTACC	AP3B1_GAAGTTGGTATATGTTTACC_57179.4_PROT
AP3B1	GCCACATTCTTCACAACAGC	AP3B1_GCCACATTCTTCACAACAGC_57180.5_PROT
AP3B1	GCTGAAAAGTGCTTATGGAC	AP3B1_GCTGAAAAGTGCTTATGGAC_57181.6_PROT
AP3B1	GAAGAAGCCGTATACTA	AP3B1_GAAGAAGCCGTATACTA_57182.7_PROT
AP3B1	GCTATGTAACTTACTAG	AP3B1_GCTATGTAACTTACTAG_57183.8_PROT
AP3B1	GAATCAGATCTATTCTGTCC	AP3B1_GAATCAGATCTATTCTGTCC_57184.9_PROT
AP3B1	GGTAGCTGGCAGTGTTGTGA	AP3B1_GGTAGCTGGCAGTGTTGTGA_57185.1_PROT
AP3B2	GCTTGAGAGAATCCTTGT	AP3B2_GCTTGAGAGAATCCTTGT_166521.1_PROT
AP3B2	GCCACGTTCTTCACCACCGC	AP3B2_GCCACGTTCTTCACCACCGC_166522.2_PROT
AP3B2	GTCTGAAGCATTCTTTCCTC	AP3B2_GTCTGAAGCATTCTTTCCTC_166523.3_PROT
AP3B2	GGCACGAATCAGCTGGTT	AP3B2_GGCACGAATCAGCTGGTT_166524.4_PROT
AP3B2	GATAGCTAGCATCATGAT	AP3B2_GATAGCTAGCATCATGAT_166525.5_PROT
AP3B2	GCGGGGTCGTGGCCGTACTC	AP3B2_GCGGGGTCGTGGCCGTACTC_166526.6_PROT
AP3B2	GTAACCTGCTGATCGACG	AP3B2_GTAACCTGCTGATCGACG_166527.7_PROT
AP3B2	GATGACCTGAAGGAGATGC	AP3B2_GATGACCTGAAGGAGATGC_166528.8_PROT
AP3B2	GGAGGCCATGAAGAGGATTG	AP3B2_GGAGGCCATGAAGAGGATTG_166529.9_PROT
AP3B2	GTAGAGTTTAGGGATGGCGT	AP3B2_GTAGAGTTTAGGGATGGCGT_166530.1_PROT
AP3D1	GCGGCATCCGTAACCACA	AP3D1_GCGGCATCCGTAACCACA_156334.1_PROT
AP3D1	GCAGATTCTTGTCGAACATG	AP3D1_GCAGATTCTTGTCGAACATG_156335.2_PROT
AP3D1	GCTGAAGCAGGACAACATAG	AP3D1_GCTGAAGCAGGACAACATAG_156336.3_PROT
AP3D1	GTGCATTGATGAGATCAAGC	AP3D1_GTGCATTGATGAGATCAAGC_156337.4_PROT
AP3D1	GTTGGGATACGACATCAGCT	AP3D1_GTTGGGATACGACATCAGCT_156338.5_PROT
AP3D1	GAAAGCTCTGGGAAGCAGCG	AP3D1_GAAAGCTCTGGGAAGCAGCG_156339.6_PROT
AP3D1	GCTCATCTCGCTGTCCTC	AP3D1_GCTCATCTCGCTGTCCTC_156340.7_PROT
AP3D1	GACAAGGACGAGTCCATC	AP3D1_GACAAGGACGAGTCCATC_156341.8_PROT
AP3D1	GCAGGATGAGGTCCTTGT	AP3D1_GCAGGATGAGGTCCTTGT_156342.9_PROT
AP3D1	GGTCTGGGGTGACGAAGC	AP3D1_GGTCTGGGGTGACGAAGC_156343.1_PROT
AP3M1	GTGTCAGCAACTCGATGT	AP3M1_GTGTCAGCAACTCGATGT_65805.1_PROT
AP3M1	GTTTATGAGAAATAGACTG	AP3M1_GTTTATGAGAAATAGACTG_65806.2_PROT
AP3M1	GAAATAATCACAGACAGAC	AP3M1_GAAATAATCACAGACAGAC_65807.3_PROT
AP3M1	GTTAGATTCGGTAGCCAG	AP3M1_GTTAGATTCGGTAGCCAG_65808.4_PROT
AP3M1	GGTAGATACTGATGAGGTAG	AP3M1_GGTAGATACTGATGAGGTAG_65809.5_PROT
AP3M1	GAGGTGTTGAAATGACAGG	AP3M1_GAGGTGTTGAAATGACAGG_65810.6_PROT
AP3M1	GTGTTCAGAGGCTGCAATTA	AP3M1_GTGTTCAGAGGCTGCAATTA_65811.7_PROT
AP3M1	GAGCGTAGAATTGTTGG	AP3M1_GAGCGTAGAATTGTTGG_65812.8_PROT
AP3M1	GCATCCGGTTCAAGCGTT	AP3M1_GCATCCGGTTCAAGCGTT_65813.9_PROT
AP3M1	GTTGGGGACACACTCCCCAC	AP3M1_GTTGGGGACACACTCCCCAC_65814.1_PROT
AP3M2	GTTGATCAAGAAAAGACTA	AP3M2_GTTGATCAAGAAAAGACTA_199116.1_PROT
AP3M2	GTTCGACTCGGTAGCCAA	AP3M2_GTTCGACTCGGTAGCCAA_199117.2_PROT
AP3M2	GAGGGGGGACCTCCGTC	AP3M2_GAGGGGGGACCTCCGTC_199118.3_PROT
AP3M2	GGAGAAACATTGGAAAAGTG	AP3M2_GGAGAAACATTGGAAAAGTG_199119.4_PROT
AP3M2	GGCGCAAGAGAGAGCTACTG	AP3M2_GGCGCAAGAGAGAGCTACTG_199120.5_PROT
AP3M2	GAGGGGTAGGGATAACCGG	AP3M2_GAGGGGTAGGGATAACCGG_199121.6_PROT
AP3M2	GATCAAAGACAATGTAGTTG	AP3M2_GATCAAAGACAATGTAGTTG_199122.7_PROT
AP3M2	GTTCGAAGGATGGTAGG	AP3M2_GTTCGAAGGATGGTAGG_199123.8_PROT
AP3M2	GGATCTCAGCAGTAATTG	AP3M2_GGATCTCAGCAGTAATTG_199124.9_PROT
AP3M2	GCGTTTGAAACGAACACA	AP3M2_GCGTTTGAAACGAACACA_199125.1_PROT
AP3S1	GTAGGGCTGGTAGAACT	AP3S1_GTAGGGCTGGTAGAACT_174659.1_PROT
AP3S1	GGTGATGGGGGGAATGGTAT	AP3S1_GGTGATGGGGGGAATGGTAT_174660.2_PROT
AP3S1	GCTGATACAGCACGGGC	AP3S1_GCTGATACAGCACGGGC_174661.3_PROT
AP3S1	GAAATGGTGATGGGGGGAA	AP3S1_GAAATGGTGATGGGGGGAA_174662.4_PROT
AP3S1	GCAGAAATGGTGATGGG	AP3S1_GCAGAAATGGTGATGGG_174663.5_PROT
AP3S1	GGGAGACTGAAAGATAA	AP3S1_GGGAGACTGAAAGATAA_174664.6_PROT
AP3S1	GATTCTTCAGAAAGTGAACT	AP3S1_GATTCTTCAGAAAGTGAACT_174665.7_PROT
AP3S1	GGAGAGCCGCGGCTTCCCG	AP3S1_GGAGAGCCGCGGCTTCCCG_174666.8_PROT
AP3S1	GTTTGTAATTTCCTAGAAGG	AP3S1_GTTTGTAATTTCCTAGAAGG_174667.9_PROT
AP3S1	GGTAGAACTTGGAGAGCCG	AP3S1_GGTAGAACTTGGAGAGCCG_174668.1_PROT
AP3S2	GGACTAGCCGTGGCTTCCCA	AP3S2_GGACTAGCCGTGGCTTCCCA_160643.1_PROT
AP3S2	GACTACAAACTGATCTAC	AP3S2_GACTACAAACTGATCTAC_160644.2_PROT
AP3S2	GATGTTGTCATCCCGCTTG	AP3S2_GATGTTGTCATCCCGCTTG_160645.3_PROT
AP3S2	GATTCCTCAGAGAGTGAACT	AP3S2_GATTCCTCAGAGAGTGAACT_160646.4_PROT
AP3S2	GGTAGAAGCGGACTAGCCG	AP3S2_GGTAGAAGCGGACTAGCCG_160647.5_PROT
AP3S2	GTTTGTAGGGTGTTGCAC	AP3S2_GTTTGTAGGGTGTTGCAC_160648.6_PROT
AP3S2	GCACTACATCCTCCAGGAGG	AP3S2_GCACTACATCCTCCAGGAGG_160649.7_PROT
AP3S2	GGATTTGATCTTCCATA	AP3S2_GGATTTGATCTTCCATA_160650.8_PROT
AP3S2	GAAATCGTGGCTCAGATTG	AP3S2_GAAATCGTGGCTCAGATTG_160651.9_PROT
AP3S2	GCCAATGTTGATGTTCCG	AP3S2_GCCAATGTTGATGTTCCG_160652.1_PROT
AP4B1	GTCCTCGGAGCCAAGGTA	AP4B1_GTCCTCGGAGCCAAGGTA_125362.1_PROT
AP4B1	GCTGATAGGCTGCGCTAC	AP4B1_GCTGATAGGCTGCGCTAC_125363.2_PROT
AP4B1	GTCAAAACTGGACCAATG	AP4B1_GTCAAAACTGGACCAATG_125364.3_PROT
AP4B1	GCTACCAACCCCGCAGTG	AP4B1_GCTACCAACCCCGCAGTG_125365.4_PROT
AP4B1	GAAAGTTCAATACTTCAGCC	AP4B1_GAAAGTTCAATACTTCAGCC_125366.5_PROT
AP4B1	GGTCCCTTGACCCGCACA	AP4B1_GGTCCCTTGACCCGCACA_125367.6_PROT
AP4B1	GCTCAGACCCCAATCCAA	AP4B1_GCTCAGACCCCAATCCAA_125368.7_PROT
AP4B1	GATCTTGCATAGTTTACC	AP4B1_GATCTTGCATAGTTTACC_125369.8_PROT
AP4B1	GGCCAGGAGAGCCAGATC	AP4B1_GGCCAGGAGAGCCAGATC_125370.9_PROT
AP4B1	GTACATGACTCAAGGCT	AP4B1_GTACATGACTCAAGGCT_125371.1_PROT
AP4E1	GCAATCAAGTTAGCCCAACA	AP4E1_GCAATCAAGTTAGCCCAACA_30507.1_PROT
AP4E1	GCTGGAATCATTTCGCAG	AP4E1_GCTGGAATCATTTCGCAG_30508.2_PROT
AP4E1	GACGCTGACGGCGCTGCC	AP4E1_GACGCTGACGGCGCTGCC_30509.3_PROT
AP4E1	GTGCCATACACACTTCTACT	AP4E1_GTGCCATACACACTTCTACT_30510.4_PROT
AP4E1	GACTTTCATGTAGAAATA	AP4E1_GACTTTCATGTAGAAATA_30511.5_PROT
AP4E1	GAAGGACGCCTTGGCGGCCG	AP4E1_GAAGGACGCCTTGGCGGCCG_30512.6_PROT
AP4E1	GTACGAAGAAAAGCTGTTC	AP4E1_GTACGAAGAAAAGCTGTTC_30513.7_PROT
AP4E1	GAAGTTTATCTTCTATTAA	AP4E1_GAAGTTTATCTTCTATTAA_30514.8_PROT
AP4E1	GTGGTAATTGAATTCTAC	AP4E1_GTGGTAATTGAATTCTAC_30515.9_PROT
AP4E1	GAATATGTTGTACTTGATT	AP4E1_GAATATGTTGTACTTGATT_30516.1_PROT
APBA1	GGGCGCGGAGGTCCTCGA	APBA1_GGGCGCGGAGGTCCTCGA_48968.1_PROT
APBA1	GAGGTGACCGACGAGGCGGC	APBA1_GAGGTGACCGACGAGGCGGC_48969.2_PROT
APBA1	GGCATAGGGCTCGGAGTA	APBA1_GGCATAGGGCTCGGAGTA_48970.3_PROT
APBA1	GAACCACTTGGAGGGGTCTG	APBA1_GAACCACTTGGAGGGGTCTG_48971.4_PROT
APBA1	GCTGTTCCTCTTCCACCTCG	APBA1_GCTGTTCCTCTTCCACCTCG_48972.5_PROT
APBA1	GAGTGGAGCCAAGGTAAT	APBA1_GAGTGGAGCCAAGGTAAT_48973.6_PROT
APBA1	GTTGTGCTGATGGCCCGC	APBA1_GTTGTGCTGATGGCCCGC_48974.7_PROT
APBA1	GCTTGATGACTCTGCACCCA	APBA1_GCTTGATGACTCTGCACCCA_48975.8_PROT
APBA1	GACGCTTCCACAGGGTCACT	APBA1_GACGCTTCCACAGGGTCACT_48976.9_PROT
APBA1	GTCCGCAATGTAGGAAA	APBA1_GTCCGCAATGTAGGAAA_48977.1_PROT
APBA2	GGACCTGGTCTCACCCTA	APBA2_GGACCTGGTCTCACCCTA_130590.1_PROT
APBA2	GGAAGCTTGAGAGCGTG	APBA2_GGAAGCTTGAGAGCGTG_130591.2_PROT
APBA2	GGAGCCCGAGAGCGAGGACA	APBA2_GGAGCCCGAGAGCGAGGACA_130592.3_PROT
APBA2	GAGCCCCGCGCCAGAGGAAC	APBA2_GAGCCCCGCGCCAGAGGAAC_130593.4_PROT
APBA2	GGCAGCCAGCTCCAGGCCCT	APBA2_GGCAGCCAGCTCCAGGCCCT_130594.5_PROT
APBA2	GCAACGGGGAGGAGTACC	APBA2_GCAACGGGGAGGAGTACC_130595.6_PROT
APBA2	GTTGTTCACGTAGTCAGAGC	APBA2_GTTGTTCACGTAGTCAGAGC_130596.7_PROT
APBA2	GGTAGCTGTCGTCCTCA	APBA2_GGTAGCTGTCGTCCTCA_130597.8_PROT
APBA2	GTCCACAGGGTGTGCACTGT	APBA2_GTCCACAGGGTGTGCACTGT_130598.9_PROT
APBA2	GGCCTCTACAGAGTCCTC	APBA2_GGCCTCTACAGAGTCCTC_130599.1_PROT
APBA3	GGGGATCGGGAAATTGTG	APBA3_GGGGATCGGGAAATTGTG_130790.1_PROT
APBA3	GTGGGACCCTATGCCAGG	APBA3_GTGGGACCCTATGCCAGG_130791.2_PROT
APBA3	GGGGTGAGGTCCTCCGA	APBA3_GGGGTGAGGTCCTCCGA_130792.3_PROT
APBA3	GGTCATCCCGGCCAGCTT	APBA3_GGTCATCCCGGCCAGCTT_130793.4_PROT
APBA3	GGGGCCTCCAGCCATGGACT	APBA3_GGGGCCTCCAGCCATGGACT_130794.5_PROT
APBA3	GTTCCGACACCAGCTGGG	APBA3_GTTCCGACACCAGCTGGG_130795.6_PROT
APBA3	GGTAGGAAGCCAGGGTCTCG	APBA3_GGTAGGAAGCCAGGGTCTCG_130796.7_PROT
APBA3	GCCACGTATTCTACGCGG	APBA3_GCCACGTATTCTACGCGG_130797.8_PROT
APBA3	GGACGGTGTCATATTTG	APBA3_GGACGGTGTCATATTTG_130798.9_PROT
APBA3	GCTCATCGCCCAGGCCAT	APBA3_GCTCATCGCCCAGGCCAT_130799.1_PROT
APBB3	GCTGGGCAAGGATTACATGC	APBB3_GCTGGGCAAGGATTACATGC_23746.1_PROT
APBB3	GTGGGGGGACCACAGTCTGG	APBB3_GTGGGGGGACCACAGTCTGG_23747.2_PROT
APBB3	GCGCCCAACCTGGGAACT	APBB3_GCGCCCAACCTGGGAACT_23748.3_PROT
APBB3	GGATCTTCCTCCAGCCAGG	APBB3_GGATCTTCCTCCAGCCAGG_23749.4_PROT
APBB3	GCCACTGGGTGCTACCGCT	APBB3_GCCACTGGGTGCTACCGCT_23750.5_PROT
APBB3	GCTTTGCAGTCCGCTCTC	APBB3_GCTTTGCAGTCCGCTCTC_23751.6_PROT
APBB3	GGGGACTGCGGCCCCCCAAA	APBB3_GGGGACTGCGGCCCCCCAAA_23752.7_PROT
APBB3	GAAGAGGACCTGGCACCG	APBB3_GAAGAGGACCTGGCACCG_23753.8_PROT
APBB3	GCAGTTGACCAGAATGA	APBB3_GCAGTTGACCAGAATGA_23754.9_PROT
APBB3	GTAGGATTCCCCACCATACC	APBB3_GTAGGATTCCCCACCATACC_23755.1_PROT
APEH	GCGCAAGGCTGGAGGCAC	APEH_GCGCAAGGCTGGAGGCAC_53370.1_PROT
APEH	GGAACTGCTTCTCTTCCCCA	APEH_GGAACTGCTTCTCTTCCCCA_53371.2_PROT
APEH	GAGCTTCAACCTGTCAGCGC	APEH_GAGCTTCAACCTGTCAGCGC_53372.3_PROT
APEH	GTACTGCGTGGTGACCTC	APEH_GTACTGCGTGGTGACCTC_53373.4_PROT
APEH	GTGTGCACCGTCCGGTAT	APEH_GTGTGCACCGTCCGGTAT_53374.5_PROT
APEH	GCCTGTCCTGGTCGCACT	APEH_GCCTGTCCTGGTCGCACT_53375.6_PROT
APEH	GGAGGCGGCGGCTCTGTATC	APEH_GGAGGCGGCGGCTCTGTATC_53376.7_PROT
APEH	GAGCAGAGAGTCTCCTTC	APEH_GAGCAGAGAGTCTCCTTC_53377.8_PROT
APEH	GATTCTGCCGCCAATACC	APEH_GATTCTGCCGCCAATACC_53378.9_PROT
APEH	GAAAGAAGGACTCGGCCT	APEH_GAAAGAAGGACTCGGCCT_53379.1_PROT
APH1A	GGATGATAACGCGAAGC	APH1A_GGATGATAACGCGAAGC_48948.1_PROT
APH1A	GGCTGCACTTTCGTCGCGTT	APH1A_GGCTGCACTTTCGTCGCGTT_48949.2_PROT
APH1A	GTGATCAAGAAAAGCGCGA	APH1A_GTGATCAAGAAAAGCGCGA_48950.3_PROT
APH1A	GACACCACTGATGATACCGA	APH1A_GACACCACTGATGATACCGA_48951.4_PROT
APH1A	GTGAGAGGAGACGGTACT	APH1A_GTGAGAGGAGACGGTACT_48952.5_PROT
APH1A	GCAGCTTGTAGTAGGCAAAG	APH1A_GCAGCTTGTAGTAGGCAAAG_48953.6_PROT
APH1A	GTAATAGGGTGAGTCTCCA	APH1A_GTAATAGGGTGAGTCTCCA_48954.7_PROT
APH1A	GCACTTGGGCCAGGTGTGGT	APH1A_GCACTTGGGCCAGGTGTGGT_48955.8_PROT
APH1A	GGGGTTAGCATCGCTGAGTG	APH1A_GGGGTTAGCATCGCTGAGTG_48956.9_PROT
APH1A	GATAATGGCTGCTGTCAGAA	APH1A_GATAATGGCTGCTGTCAGAA_48957.1_PROT
APH1B	GCAACGGCTCGGTGGCGA	APH1B_GCAACGGCTCGGTGGCGA_29767.1_PROT
APH1B	GACTGCGGCCGTGTTCTT	APH1B_GACTGCGGCCGTGTTCTT_29768.2_PROT
APH1B	GACATAAAGGGCGAGCGC	APH1B_GACATAAAGGGCGAGCGC_29769.3_PROT
APH1B	GCAAATCGGAACATTTCT	APH1B_GCAAATCGGAACATTTCT_29770.4_PROT
APH1B	GTCATTATTGACAACAAAGA	APH1B_GTCATTATTGACAACAAAGA_29771.5_PROT
APH1B	GAAATATCTGCTGATCTT	APH1B_GAAATATCTGCTGATCTT_29772.6_PROT
APH1B	GGCCAGCAGTCGCATAG	APH1B_GGCCAGCAGTCGCATAG_29773.7_PROT
APH1B	GGTTTGAAGAGTATAAACCC	APH1B_GGTTTGAAGAGTATAAACCC_29774.8_PROT
APH1B	GGGCTTTGGAATCATGAG	APH1B_GGGCTTTGGAATCATGAG_29775.9_PROT
APH1B	GGCCCCAAGGAGTCAGAT	APH1B_GGCCCCAAGGAGTCAGAT_29776.1_PROT
APLNR	GTGTACTCACACTCAGAC	APLNR_GTGTACTCACACTCAGAC_100852.1_PROT
APLNR	GGGGCAGCGTCACCACGA	APLNR_GGGGCAGCGTCACCACGA_100853.2_PROT
APLNR	GACCAACATGTAGATGGCA	APLNR_GACCAACATGTAGATGGCA_100854.3_PROT
APLNR	GACCGTTGCCCGTGGTGCCC	APLNR_GACCGTTGCCCGTGGTGCCC_100855.4_PROT
APLNR	GCAGAAGAAGGTCCCAAA	APLNR_GCAGAAGAAGGTCCCAAA_100856.5_PROT
APLNR	GATATCTTCATTGCTAGCC	APLNR_GATATCTTCATTGCTAGCC_100857.6_PROT
APLNR	GCACCCAAAGAACTGCCG	APLNR_GCACCCAAAGAACTGCCG_100858.7_PROT
APLNR	GTGGCCAATGCTCGGCTG	APLNR_GTGGCCAATGCTCGGCTG_100859.8_PROT
APLNR	GGTAGCGGTCGAAGCTG	APLNR_GGTAGCGGTCGAAGCTG_100860.9_PROT
APLNR	GGTGTTACGCACCACCG	APLNR_GGTGTTACGCACCACCG_100861.1_PROT
APLP1	GTGTGGAGCAGGCTACGC	APLP1_GTGTGGAGCAGGCTACGC_1189.1_PROT
APLP1	GGGCACAACCTGGTGGTG	APLP1_GGGCACAACCTGGTGGTG_1190.2_PROT
APLP1	GCGCTGGTGCGGGGGTTCC	APLP1_GCGCTGGTGCGGGGGTTCC_1191.3_PROT
APLP1	GTGAGAGTTCAACCCGG	APLP1_GTGAGAGTTCAACCCGG_1192.4_PROT
APLP1	GTACTCCAGCACGCGCTG	APLP1_GTACTCCAGCACGCGCTG_1193.5_PROT
APLP1	GGAACCGATCCGAGCCAC	APLP1_GGAACCGATCCGAGCCAC_1194.6_PROT
APLP1	GCTGTCCCAGATGGGTCG	APLP1_GCTGTCCCAGATGGGTCG_1195.7_PROT
APLP1	GCAGCCTTCAGGCACCAGCA	APLP1_GCAGCCTTCAGGCACCAGCA_1196.8_PROT
APLP1	GACAGCGTCGAGAGCGCTGT	APLP1_GACAGCGTCGAGAGCGCTGT_1197.9_PROT
APLP1	GCCGTGCAGGATGAGGCCCT	APLP1_GCCGTGCAGGATGAGGCCCT_1198.1_PROT
APOA1	GAAAGCTGCGGTGCTGACCT	APOA1_GAAAGCTGCGGTGCTGACCT_119086.1_PROT
APOA1	GTTCGCGCAGCTTGCTGA	APOA1_GTTCGCGCAGCTTGCTGA_119087.2_PROT
APOA1	GTTTGAAGGCTCCGCCTT	APOA1_GTTTGAAGGCTCCGCCTT_119088.3_PROT
APOA1	GGAGCCAGGCTCGGCATTTC	APOA1_GGAGCCAGGCTCGGCATTTC_119089.4_PROT
APOA1	GGGATCGAGTGAAGGACC	APOA1_GGGATCGAGTGAAGGACC_119090.5_PROT
APOA1	GGTTATCCCAGAACTCCT	APOA1_GGTTATCCCAGAACTCCT_119091.6_PROT
APOA1	GGAGATGAGCAAGGATCTGG	APOA1_GGAGATGAGCAAGGATCTGG_119092.7_PROT
APOA1	GGCCAAGGTGCAGCCCTACC	APOA1_GGCCAAGGTGCAGCCCTACC_119093.8_PROT
APOA1	GATGGAGCTCTACCGCCAGA	APOA1_GATGGAGCTCTACCGCCAGA_119094.9_PROT
APOA1	GGTCCCCCACGGCCCTTC	APOA1_GGTCCCCCACGGCCCTTC_119095.1_PROT
APOA1BP	GAGCGACAGGCGATGGTC	APOA1BP_GAGCGACAGGCGATGGTC_141132.1_PROT
APOA1BP	GGCCTCGGGCTGCTGGTTGC	APOA1BP_GGCCTCGGGCTGCTGGTTGC_141133.2_PROT
APOA1BP	GTTGGTCCACGCTGAAC	APOA1BP_GTTGGTCCACGCTGAAC_141134.3_PROT
APOA1BP	GAGGTCATGGCGAGCACGG	APOA1BP_GAGGTCATGGCGAGCACGG_141135.4_PROT
APOA1BP	GTTAAATAGCTCCTGGTCCA	APOA1BP_GTTAAATAGCTCCTGGTCCA_141136.5_PROT
APOA1BP	GATGACCAGGACAGTAGG	APOA1BP_GATGACCAGGACAGTAGG_141137.6_PROT
APOA1BP	GAGGGGCTTGTTAGGCCTTT	APOA1BP_GAGGGGCTTGTTAGGCCTTT_141138.7_PROT
APOA1BP	GCGGGCATTTCCCCAAGGAA	APOA1BP_GCGGGCATTTCCCCAAGGAA_141139.8_PROT
APOA1BP	GGAATGTCGATGCTGGCAAT	APOA1BP_GGAATGTCGATGCTGGCAAT_141140.9_PROT
APOA1BP	GCTTCAAGGGCGATGTTC	APOA1BP_GCTTCAAGGGCGATGTTC_141141.1_PROT
APOA2	GAGCTTTGGTTCGGAGAC	APOA2_GAGCTTTGGTTCGGAGAC_37674.1_PROT
APOA2	GGAGCCATGTGTGGAGAGCC	APOA2_GGAGCCATGTGTGGAGAGCC_37675.2_PROT
APOA2	GGTCAAGAGCCCAGAGCTTC	APOA2_GGTCAAGAGCCCAGAGCTTC_37676.3_PROT
APOA2	GCCATAGTCAGTCACGGTC	APOA2_GCCATAGTCAGTCACGGTC_37677.4_PROT
APOA2	GAGCAGCATCCAAAGAGGCC	APOA2_GAGCAGCATCCAAAGAGGCC_37678.5_PROT
APOA2	GTCTTACTTTGAAAAGTCAA	APOA2_GTCTTACTTTGAAAAGTCAA_37679.6_PROT
APOA2	GAGCTATTTCGTGGAACT	APOA2_GAGCTATTTCGTGGAACT_37680.7_PROT
APOA2	GCTTCATGTTGGTAACAGTG	APOA2_GCTTCATGTTGGTAACAGTG_37681.8_PROT
APOA2	GAAGGCTGGAACGGAAC	APOA2_GAAGGCTGGAACGGAAC_37682.9_PROT
APOA2	GGCAACCAAAGGGCTCAAA	APOA2_GGCAACCAAAGGGCTCAAA_37683.1_PROT
APOA4	GGGTCAGGACCACGGCCTTC	APOA4_GGGTCAGGACCACGGCCTTC_197210.1_PROT
APOA4	GGCGTTCATGCAGCTCGG	APOA4_GGCGTTCATGCAGCTCGG_197211.2_PROT
APOA4	GTCAGCACTGACCTCAGCCC	APOA4_GTCAGCACTGACCTCAGCCC_197212.3_PROT
APOA4	GAAGTAGTCCCACATCACCG	APOA4_GAAGTAGTCCCACATCACCG_197213.4_PROT
APOA4	GAGATGTTCCACGGCCTCCT	APOA4_GAGATGTTCCACGGCCTCCT_197214.5_PROT
APOA4	GCCCTCTTCCAGGACAAACT	APOA4_GCCCTCTTCCAGGACAAACT_197215.6_PROT
APOA4	GAGGTGAGCCAGAAGATC	APOA4_GAGGTGAGCCAGAAGATC_197216.7_PROT
APOA4	GATCGACCAGAACGTGG	APOA4_GATCGACCAGAACGTGG_197217.8_PROT
APOA4	GCTGGCGCCGCAGCTGCT	APOA4_GCTGGCGCCGCAGCTGCT_197218.9_PROT
APOA4	GAAGGCCGTGGTCCTGACCC	APOA4_GAAGGCCGTGGTCCTGACCC_197219.1_PROT
APOA5	GCATGGCTGCCGTGCTCACC	APOA5_GCATGGCTGCCGTGCTCACC_204271.1_PROT
APOA5	GCTCAAGGCTGTCTTTCA	APOA5_GCTCAAGGCTGTCTTTCA_204272.2_PROT
APOA5	GAAGCCTTTCCGTGCCTGGG	APOA5_GAAGCCTTTCCGTGCCTGGG_204273.3_PROT
APOA5	GACTACTTCAGCCAGACCAG	APOA5_GACTACTTCAGCCAGACCAG_204274.4_PROT
APOA5	GCGAGCCATCTTCTGCTGA	APOA5_GCGAGCCATCTTCTGCTGA_204275.5_PROT
APOA5	GGCTCCCACAGGACCCGG	APOA5_GGCTCCCACAGGACCCGG_204276.6_PROT
APOA5	GGAACTTGTTCATATTGTTG	APOA5_GGAACTTGTTCATATTGTTG_204277.7_PROT
APOA5	GAAAAGCTGAGGCCTCTGAG	APOA5_GAAAAGCTGAGGCCTCTGAG_204278.8_PROT
APOA5	GTGCGCCTCTGCCATGTA	APOA5_GTGCGCCTCTGCCATGTA_204279.9_PROT
APOA5	GGCTCTCGGCGTATGGG	APOA5_GGCTCTCGGCGTATGGG_204280.1_PROT
APOB	GATTCAAGAAGTGCCACC	APOB_GATTCAAGAAGTGCCACC_251.1_PROT
APOB	GCCAGTGCACCCTGAAAG	APOB_GCCAGTGCACCCTGAAAG_252.2_PROT
APOB	GATGTTCAGGATGTAAGT	APOB_GATGTTCAGGATGTAAGT_253.3_PROT
APOB	GACCCGATTCAAGCACCTC	APOB_GACCCGATTCAAGCACCTC_254.4_PROT
APOB	GAGAGTTCCAGTGGAGTCCC	APOB_GAGAGTTCCAGTGGAGTCCC_255.5_PROT
APOB	GAAGCGGCTGTTGATCTT	APOB_GAAGCGGCTGTTGATCTT_256.6_PROT
APOB	GAAGAAAACCAAGAACTCTG	APOB_GAAGAAAACCAAGAACTCTG_257.7_PROT
APOB	GGCCATTCCAGAAGGGAAGC	APOB_GGCCATTCCAGAAGGGAAGC_258.8_PROT
APOB	GGACACCTCAATCAGCTG	APOB_GGACACCTCAATCAGCTG_259.9_PROT
APOB	GCTTCAAGCCCATCCGCAC	APOB_GCTTCAAGCCCATCCGCAC_260.1_PROT
APOBEC1	GAGAAGAATCGAACCCT	APOBEC1_GAGAAGAATCGAACCCT_60140.1_PROT
APOBEC1	GCTCTACGAAATCAAGTG	APOBEC1_GCTCTACGAAATCAAGTG_60141.2_PROT
APOBEC1	GAGTGGGGTCACCGGTTGA	APOBEC1_GAGTGGGGTCACCGGTTGA_60142.3_PROT
APOBEC1	GTGATGGAGCAGCTCATGGA	APOBEC1_GTGATGGAGCAGCTCATGGA_60143.4_PROT
APOBEC1	GAAACTCTCTAATAGCCT	APOBEC1_GAAACTCTCTAATAGCCT_60144.5_PROT
APOBEC1	GGATCAACAAAATCGGCA	APOBEC1_GGATCAACAAAATCGGCA_60145.6_PROT
APOBEC1	GTTACTCCACTGTTAACA	APOBEC1_GTTACTCCACTGTTAACA_60146.7_PROT
APOBEC1	GGCCAGTGAGCTTCATCCCC	APOBEC1_GGCCAGTGAGCTTCATCCCC_60147.8_PROT
APOBEC1	GCGTACAACATCATCCACAG	APOBEC1_GCGTACAACATCATCCACAG_60148.9_PROT
APOBEC1	GATTTCGTAGAGCAGAC	APOBEC1_GATTTCGTAGAGCAGAC_60149.1_PROT
APOC1	GGATAAGCTGAAGGAGTT	APOC1_GGATAAGCTGAAGGAGTT_62195.1_PROT
APOC1	GGAGACGTCTGGGGTCCCCT	APOC1_GGAGACGTCTGGGGTCCCCT_62196.2_PROT
APOC1	GTTCACTCTGTTTGATG	APOC1_GTTCACTCTGTTTGATG_62197.3_PROT
APOC1	GCGCAGATTTGGCGCCTG	APOC1_GCGCAGATTTGGCGCCTG_62198.4_PROT
APOC1	GAGACATTTCAGAAAGTGA	APOC1_GAGACATTTCAGAAAGTGA_62199.5_PROT
APOC1	GGAGACGTCTGGGGTCCCC	APOC1_GGAGACGTCTGGGGTCCCC_62200.6_PROT
APOC1	GTCTGGGGTCCCCTGGGCTG	APOC1_GTCTGGGGTCCCCTGGGCTG_62201.7_PROT
APOC1	GAGGCTCTTCCTGTCGCTCC	APOC1_GAGGCTCTTCCTGTCGCTCC_62202.8_PROT
APOC1	GTGAACTTTCTGCCAAGATG	APOC1_GTGAACTTTCTGCCAAGATG_62203.9_PROT
APOC1	GCAGGCGCCAAATCTGCGC	APOC1_GCAGGCGCCAAATCTGCGC_62204.1_PROT
APOC2	GGAATCTCTCTCCAGTTACT	APOC2_GGAATCTCTCTCCAGTTACT_94425.2_PROT
APOC2	GAGTTTCTCATCTACAGC	APOC2_GAGTTTCTCATCTACAGC_94427.4_PROT
APOC2	GTTTCTTGTCCTCCTGGTAT	APOC2_GTTTCTTGTCCTCCTGGTAT_94428.5_PROT
APOC2	GGAGGACAAGAAACAGAGCT	APOC2_GGAGGACAAGAAACAGAGCT_94429.6_PROT
APOC2	GCTCTGTTTCTTGTCCTCC	APOC2_GCTCTGTTTCTTGTCCTCC_94430.7_PROT
APOC2	GGAGGACAAGAAACAGAGC	APOC2_GGAGGACAAGAAACAGAGC_94431.8_PROT
APOC2	GCAGCCATGAGCACTTACAC	APOC2_GCAGCCATGAGCACTTACAC_94432.9_PROT
APOC2	GCTAGGCATCTCATCTTGCT	APOC2_GCTAGGCATCTCATCTTGCT_94433.1_PROT
APOC3	GCAACAACAAGGAGTACCCG	APOC3_GCAACAACAAGGAGTACCCG_197220.1_PROT
APOC3	GTGCATCCTTGGCGGTCT	APOC3_GTGCATCCTTGGCGGTCT_197221.2_PROT
APOC3	GCTGAGAAGGGAGGCATCCT	APOC3_GCTGAGAAGGGAGGCATCCT_197222.3_PROT
APOC3	GGACCTGGGGTGCCCCTCAC	APOC3_GGACCTGGGGTGCCCCTCAC_197223.4_PROT
APOC3	GGTGCTCCAGTAGTCTTTCA	APOC3_GGTGCTCCAGTAGTCTTTCA_197224.5_PROT
APOC3	GGCAACAACAAGGAGTACCC	APOC3_GGCAACAACAAGGAGTACCC_197225.6_PROT
APOC3	GGGCAACAACAAGGAGTACC	APOC3_GGGCAACAACAAGGAGTACC_197226.7_PROT
APOC3	GAAGTTGGTCTGACCTCA	APOC3_GAAGTTGGTCTGACCTCA_197227.8_PROT
APOC3	GTTCTCTGAGTTCTGGGATT	APOC3_GTTCTCTGAGTTCTGGGATT_197228.9_PROT
APOC3	GCGCCAGGAGGGCAACAACA	APOC3_GCGCCAGGAGGGCAACAACA_197229.1_PROT
APOC4	GACGACCACCTGAGGGACCT	APOC4_GACGACCACCTGAGGGACCT_40499.5_PROT
APOC4	GTCCCCACAGACAAGCCT	APOC4_GTCCCCACAGACAAGCCT_40503.9_PROT
APOF	GCAAAGTAGCAGCTCAAC	APOF_GCAAAGTAGCAGCTCAAC_45063.1_PROT
APOF	GTCTGCTTTCCATATGAAG	APOF_GTCTGCTTTCCATATGAAG_45064.2_PROT
APOF	GATGCACTTTCCCTTGTCCT	APOF_GATGCACTTTCCCTTGTCCT_45065.3_PROT
APOF	GGGGTCTGAGGAGGGTGTCT	APOF_GGGGTCTGAGGAGGGTGTCT_45066.4_PROT
APOF	GCACCCAAAGTCACTGCC	APOF_GCACCCAAAGTCACTGCC_45067.5_PROT
APOF	GCTACAGCTCTACCGCCA	APOF_GCTACAGCTCTACCGCCA_45068.6_PROT
APOF	GGCCCCTCTACCCAAGTTCT	APOF_GGCCCCTCTACCCAAGTTCT_45069.7_PROT
APOF	GAACGTGTCAGTGGAAGCCC	APOF_GAACGTGTCAGTGGAAGCCC_45070.8_PROT
APOF	GGGAACGAGGCCGAGATG	APOF_GGGAACGAGGCCGAGATG_45071.9_PROT
APOF	GTAGAAGGTTCCCACTCC	APOF_GTAGAAGGTTCCCACTCC_45072.1_PROT
APOOL	GATGCATATATCAGACCTGC	APOOL_GATGCATATATCAGACCTGC_60766.1_PROT
APOOL	GCGGTGGTGCAGTATATAT	APOOL_GCGGTGGTGCAGTATATAT_60767.2_PROT
APOOL	GTACATGCAGCCAAACAAG	APOOL_GTACATGCAGCCAAACAAG_60768.3_PROT
APOOL	GCTTCCATCCGCACTGCAAC	APOOL_GCTTCCATCCGCACTGCAAC_60769.4_PROT
APOOL	GCCCATTTGTAAATGACC	APOOL_GCCCATTTGTAAATGACC_60770.5_PROT
APOOL	GTTTCAGGATTGGCGGGCT	APOOL_GTTTCAGGATTGGCGGGCT_60771.6_PROT
APOOL	GCAAACAGTTGCTCCTAAAG	APOOL_GCAAACAGTTGCTCCTAAAG_60772.7_PROT
APOOL	GCAATTATTACGGACTGAAC	APOOL_GCAATTATTACGGACTGAAC_60773.8_PROT
APOOL	GGTACTTCTATTTCGGAAG	APOOL_GGTACTTCTATTTCGGAAG_60774.9_PROT
APOOL	GGAGCAGTTAAATCATTG	APOOL_GGAGCAGTTAAATCATTG_60775.1_PROT
APPBP2	GGCGGCCGTGGAACTAGAG	APPBP2_GGCGGCCGTGGAACTAGAG_198250.1_PROT
APPBP2	GGGACGCTTATGTCAACT	APPBP2_GGGACGCTTATGTCAACT_198251.2_PROT
APPBP2	GCTAAAGTACTGAGAGCTT	APPBP2_GCTAAAGTACTGAGAGCTT_198252.3_PROT
APPBP2	GAGTACACAACTGAAGGC	APPBP2_GAGTACACAACTGAAGGC_198253.4_PROT
APPBP2	GGCCTACTCATTCAGTAGG	APPBP2_GGCCTACTCATTCAGTAGG_198254.5_PROT
APPBP2	GCTTTCTTTCAGATGCAGGC	APPBP2_GCTTTCTTTCAGATGCAGGC_198255.6_PROT
APPBP2	GGGATCCACTCTAGTTCCA	APPBP2_GGGATCCACTCTAGTTCCA_198256.7_PROT
APPBP2	GATACACTGCTAGATTAT	APPBP2_GATACACTGCTAGATTAT_198257.8_PROT
APPBP2	GGAAACTGCAAATATCATTT	APPBP2_GGAAACTGCAAATATCATTT_198258.9_PROT
APPBP2	GCGGTGTTATAGAGAGTCTC	APPBP2_GCGGTGTTATAGAGAGTCTC_198259.1_PROT
AQP11	GTCGCCGCTGCTGGGGCTC	AQP11_GTCGCCGCTGCTGGGGCTC_19715.1_PROT
AQP11	GCAGGACACCTGCACCTCGC	AQP11_GCAGGACACCTGCACCTCGC_19716.2_PROT
AQP11	GAGCGTCAGCGTCCAGGT	AQP11_GAGCGTCAGCGTCCAGGT_19717.3_PROT
AQP11	GCAGCAGCTGCACAGGCCGG	AQP11_GCAGCAGCTGCACAGGCCGG_19718.4_PROT
AQP11	GCATCATCACGCCGCAC	AQP11_GCATCATCACGCCGCAC_19719.5_PROT
AQP11	GTAGCGAAAGTGCCAAAGC	AQP11_GTAGCGAAAGTGCCAAAGC_19720.6_PROT
AQP11	GGTTGTTATGCAGCCATGGA	AQP11_GGTTGTTATGCAGCCATGGA_19721.7_PROT
AQP11	GTATACTATAAAAAACTGA	AQP11_GTATACTATAAAAAACTGA_19722.8_PROT
AQP11	GCCTCACCGCACCCGTCT	AQP11_GCCTCACCGCACCCGTCT_19723.9_PROT
AQP11	GTGCATGGCCTGACTCTGGT	AQP11_GTGCATGGCCTGACTCTGGT_19724.1_PROT
AQP2	GGCGTTTGGCTTGGGTAT	AQP2_GGCGTTTGGCTTGGGTAT_132984.1_PROT
AQP2	GGCAATCTGTAGCACAGA	AQP2_GGCAATCTGTAGCACAGA_132985.2_PROT
AQP2	GGCTGTGTTCGCAGAGTTCC	AQP2_GGCTGTGTTCGCAGAGTTCC_132986.3_PROT
AQP2	GCCAGTTGAGGGCAGAGCCG	AQP2_GCCAGTTGAGGGCAGAGCCG_132987.4_PROT
AQP2	GCCACGTAGAAGGCGGCT	AQP2_GCCACGTAGAAGGCGGCT_132988.5_PROT
AQP2	GCACGACGGCTGGCCAGG	AQP2_GCACGACGGCTGGCCAGG_132989.6_PROT
AQP2	GCCTCCACCGATGAGCGCCG	AQP2_GCCTCCACCGATGAGCGCCG_132990.7_PROT
AQP2	GGCTCCAGCTGTCGTCAC	AQP2_GGCTCCAGCTGTCGTCAC_132991.8_PROT
AQP2	GGCAGGATTCATAGAGCAGC	AQP2_GGCAGGATTCATAGAGCAGC_132992.9_PROT
AQP2	GGCAGGCCACAGTCACGGCA	AQP2_GGCAGGCCACAGTCACGGCA_132993.1_PROT
AQP6	GAATCCAGCCCGCTCCTT	AQP6_GAATCCAGCCCGCTCCTT_59026.1_PROT
AQP6	GATTGGGATCTCTGTGGCAC	AQP6_GATTGGGATCTCTGTGGCAC_59027.2_PROT
AQP6	GCCTGCACGCCAACATGC	AQP6_GCCTGCACGCCAACATGC_59028.3_PROT
AQP6	GTATGTGTTCTTTGGCGT	AQP6_GTATGTGTTCTTTGGCGT_59029.4_PROT
AQP6	GGCAATCTGTAGCACGGA	AQP6_GGCAATCTGTAGCACGGA_59030.5_PROT
AQP6	GCAGTGGAGCCAGGGGGACG	AQP6_GCAGTGGAGCCAGGGGGACG_59031.6_PROT
AQP6	GCGGCTGGCTATCCTCAC	AQP6_GCGGCTGGCTATCCTCAC_59032.7_PROT
AQP6	GCCAGGAGGGCTCCCATCAG	AQP6_GCCAGGAGGGCTCCCATCAG_59033.8_PROT
AQP6	GCTTTATGGGGTCATGCC	AQP6_GCTTTATGGGGTCATGCC_59034.9_PROT
AQP6	GGAATCCCAGCCGGGTTC	AQP6_GGAATCCCAGCCGGGTTC_59035.1_PROT
AQPEP	GAGCAAGATGATCTATGG	AQPEP_GAGCAAGATGATCTATGG_164464.1_PROT
AQPEP	GGCAAAATAACTGTACTC	AQPEP_GGCAAAATAACTGTACTC_164465.2_PROT
AQPEP	GACAGTTGGACACACCAGAG	AQPEP_GACAGTTGGACACACCAGAG_164466.3_PROT
AQPEP	GAGTCCAGGCAGCTCCGA	AQPEP_GAGTCCAGGCAGCTCCGA_164467.4_PROT
AQPEP	GCAGTGCACGCGAGCTAG	AQPEP_GCAGTGCACGCGAGCTAG_164468.5_PROT
AQPEP	GGGTTTCGGGGTTGGCGT	AQPEP_GGGTTTCGGGGTTGGCGT_164469.6_PROT
AQPEP	GAACTACACAACCTTTAGTC	AQPEP_GAACTACACAACCTTTAGTC_164470.7_PROT
AQPEP	GTTCACGCGGCCAGTGAA	AQPEP_GTTCACGCGGCCAGTGAA_164471.8_PROT
AQPEP	GCTCACATAGAAGCCTGAGC	AQPEP_GCTCACATAGAAGCCTGAGC_164472.9_PROT
AQPEP	GAATCTGAAACTTGCATTTC	AQPEP_GAATCTGAAACTTGCATTTC_164473.1_PROT
ARAP2	GCTCCAAATTAATGCTCATT	ARAP2_GCTCCAAATTAATGCTCATT_92963.1_PROT
ARAP2	GTTTAAGTATCCTCCTA	ARAP2_GTTTAAGTATCCTCCTA_92964.2_PROT
ARAP2	GATATTGCCTGTGAAGAAA	ARAP2_GATATTGCCTGTGAAGAAA_92965.3_PROT
ARAP2	GTTGGCTGTTCAACATC	ARAP2_GTTGGCTGTTCAACATC_92966.4_PROT
ARAP2	GCTCCATAAAAGCAGGCATA	ARAP2_GCTCCATAAAAGCAGGCATA_92967.5_PROT
ARAP2	GAAGGTTAAATCAGGATGGC	ARAP2_GAAGGTTAAATCAGGATGGC_92968.6_PROT
ARAP2	GAAGAATGATGACCCTTCAA	ARAP2_GAAGAATGATGACCCTTCAA_92969.7_PROT
ARAP2	GACATCTAGCCCACCGCAGT	ARAP2_GACATCTAGCCCACCGCAGT_92970.8_PROT
ARAP2	GAGAAAGGTCTCTCCATA	ARAP2_GAGAAAGGTCTCTCCATA_92971.9_PROT
ARAP2	GAAAGGAGAAAATAAGCG	ARAP2_GAAAGGAGAAAATAAGCG_92972.1_PROT
ARC	GCACGTGCTCCAGCATCT	ARC_GCACGTGCTCCAGCATCT_109251.1_PROT
ARC	GCAGGATCACGTTGGGCT	ARC_GCAGGATCACGTTGGGCT_109252.2_PROT
ARC	GGTGGAGCGCGAGCTGAA	ARC_GGTGGAGCGCGAGCTGAA_109253.3_PROT
ARC	GCGCTGCGAGTCGCTCGT	ARC_GCGCTGCGAGTCGCTCGT_109254.4_PROT
ARC	GAGCTGGACCACCGGACCAG	ARC_GAGCTGGACCACCGGACCAG_109255.5_PROT
ARC	GGGCGGCAAGTACCCGGT	ARC_GGGCGGCAAGTACCCGGT_109256.6_PROT
ARC	GCGCTTGACCCAGCGCTCC	ARC_GCGCTTGACCCAGCGCTCC_109257.7_PROT
ARC	GAGATGCACGTGTGGCGCG	ARC_GAGATGCACGTGTGGCGCG_109258.8_PROT
ARC	GTCCTCGCCGGGGACCCA	ARC_GTCCTCGCCGGGGACCCA_109259.9_PROT
ARC	GCCCGCCACACCGTTTCCGT	ARC_GCCCGCCACACCGTTTCCGT_109260.1_PROT
ARCN1	GACCCGAACTCGGATTGA	ARCN1_GACCCGAACTCGGATTGA_193112.1_PROT
ARCN1	GCAGCGGTCTGCACAAAAGC	ARCN1_GCAGCGGTCTGCACAAAAGC_193113.2_PROT
ARCN1	GATGAAATTGTCGCACT	ARCN1_GATGAAATTGTCGCACT_193114.3_PROT
ARCN1	GCCAAATCCGCCAAATCC	ARCN1_GCCAAATCCGCCAAATCC_193115.4_PROT
ARCN1	GATATGTCTACCAGCCTA	ARCN1_GATATGTCTACCAGCCTA_193116.5_PROT
ARCN1	GTGCCAAGTTAACATTCTCC	ARCN1_GTGCCAAGTTAACATTCTCC_193117.6_PROT
ARCN1	GATATTTCATTCTCTTCTA	ARCN1_GATATTTCATTCTCTTCTA_193118.7_PROT
ARCN1	GATCAGAACCTTCACAGAAA	ARCN1_GATCAGAACCTTCACAGAAA_193119.8_PROT
ARCN1	GAGATGCGTCGTAAAGCAA	ARCN1_GAGATGCGTCGTAAAGCAA_193120.9_PROT
ARCN1	GAAGATTTGGAGACCCTA	ARCN1_GAAGATTTGGAGACCCTA_193121.1_PROT
AREL1	GAGGACCGCGAGCGCCGA	AREL1_GAGGACCGCGAGCGCCGA_153082.1_PROT
AREL1	GTGGAATCACAGTGTCTG	AREL1_GTGGAATCACAGTGTCTG_153083.2_PROT
AREL1	GTGCGGCAAGCTCAAAG	AREL1_GTGCGGCAAGCTCAAAG_153084.3_PROT
AREL1	GGAGACTTTGCAAGACCG	AREL1_GGAGACTTTGCAAGACCG_153085.4_PROT
AREL1	GTGAACTCTTAGTCCCAC	AREL1_GTGAACTCTTAGTCCCAC_153086.5_PROT
AREL1	GCACGTAGTCATAAATAGTC	AREL1_GCACGTAGTCATAAATAGTC_153087.6_PROT
AREL1	GGGTGTGCGGCTGCCCAC	AREL1_GGGTGTGCGGCTGCCCAC_153088.7_PROT
AREL1	GCCTTCACTGTGCGCAAGGC	AREL1_GCCTTCACTGTGCGCAAGGC_153089.8_PROT
AREL1	GTACTCTCTTCTTCTTGA	AREL1_GTACTCTCTTCTTCTTGA_153090.9_PROT
AREL1	GGCAGCCTTTCCCTGCACAT	AREL1_GGCAGCCTTTCCCTGCACAT_153091.1_PROT
ARF3	GCAGCGTTCATAGCATT	ARF3_GCAGCGTTCATAGCATT_136686.8_PROT
ARF3	GAAGGAGATGCGCATCCTGA	ARF3_GAAGGAGATGCGCATCCTGA_136687.9_PROT
ARF3	GGAGATGCGCATCCTGATGG	ARF3_GGAGATGCGCATCCTGATGG_136688.1_PROT
ARFGAP3	GTTGCGATGCATGCAAGT	ARFGAP3_GTTGCGATGCATGCAAGT_61502.1_PROT
ARFGAP3	GGGTCCCACCGGTCACT	ARFGAP3_GGGTCCCACCGGTCACT_61503.2_PROT
ARFGAP3	GCTGGGCAAGCATAACCTA	ARFGAP3_GCTGGGCAAGCATAACCTA_61504.3_PROT
ARFGAP3	GTTGGATTCCAACTGGTCA	ARFGAP3_GTTGGATTCCAACTGGTCA_61505.4_PROT
ARFGAP3	GTCAAGATGTCCTGCTTGCT	ARFGAP3_GTCAAGATGTCCTGCTTGCT_61506.5_PROT
ARFGAP3	GTTAGTGGGCACCGAGCGG	ARFGAP3_GTTAGTGGGCACCGAGCGG_61507.6_PROT
ARFGAP3	GGCCTGTGGAAACCACTT	ARFGAP3_GGCCTGTGGAAACCACTT_61508.7_PROT
ARFGAP3	GGTCTTAATGTACCAACAA	ARFGAP3_GGTCTTAATGTACCAACAA_61509.8_PROT
ARFGAP3	GTTTGGGAGCTCAGAAAC	ARFGAP3_GTTTGGGAGCTCAGAAAC_61510.9_PROT
ARFGAP3	GAATTTCAAGATCCTTAT	ARFGAP3_GAATTTCAAGATCCTTAT_61511.1_PROT
ARFGEF1	GCTGCGCAAAGCTTGCG	ARFGEF1_GCTGCGCAAAGCTTGCG_138016.1_PROT
ARFGEF1	GGGCTCTGGAGAAGATAT	ARFGEF1_GGGCTCTGGAGAAGATAT_138017.2_PROT
ARFGEF1	GAAATATCATATTACAACA	ARFGEF1_GAAATATCATATTACAACA_138018.3_PROT
ARFGEF1	GCCTGGTGTTGTACTATC	ARFGEF1_GCCTGGTGTTGTACTATC_138019.4_PROT
ARFGEF1	GATTACAGTGGTCTCGAATT	ARFGEF1_GATTACAGTGGTCTCGAATT_138020.5_PROT
ARFGEF1	GGAGTCAACATCATCATC	ARFGEF1_GGAGTCAACATCATCATC_138021.6_PROT
ARFGEF1	GGGCAATATCTTCAGGTG	ARFGEF1_GGGCAATATCTTCAGGTG_138022.7_PROT
ARFGEF1	GGTCCCCTTCGTGTTCTT	ARFGEF1_GGTCCCCTTCGTGTTCTT_138023.8_PROT
ARFGEF1	GGTTATTCAGACACTGACG	ARFGEF1_GGTTATTCAGACACTGACG_138024.9_PROT
ARFGEF1	GGCTGATAGATACTCTTC	ARFGEF1_GGCTGATAGATACTCTTC_138025.1_PROT
ARFGEF2	GGGACACGAACATGCTCT	ARFGEF2_GGGACACGAACATGCTCT_118576.1_PROT
ARFGEF2	GTCGATCAGCCGCTTCCC	ARFGEF2_GTCGATCAGCCGCTTCCC_118577.2_PROT
ARFGEF2	GCCGACAAGGAGGTGAAG	ARFGEF2_GCCGACAAGGAGGTGAAG_118578.3_PROT
ARFGEF2	GCTTGGATCACAGGGGAC	ARFGEF2_GCTTGGATCACAGGGGAC_118579.4_PROT
ARFGEF2	GCCAGTCCAAGTCCCCAA	ARFGEF2_GCCAGTCCAAGTCCCCAA_118580.5_PROT
ARFGEF2	GTCATCGGCTATCCCGT	ARFGEF2_GTCATCGGCTATCCCGT_118581.6_PROT
ARFGEF2	GCATACGGGCACATCAC	ARFGEF2_GCATACGGGCACATCAC_118582.7_PROT
ARFGEF2	GGAATGTGCTATTCCCCC	ARFGEF2_GGAATGTGCTATTCCCCC_118583.8_PROT
ARFGEF2	GCTTCAATGAAGTTTGCCTT	ARFGEF2_GCTTCAATGAAGTTTGCCTT_118584.9_PROT
ARFGEF2	GATTATCTGCTGACGACA	ARFGEF2_GATTATCTGCTGACGACA_118585.1_PROT
ARFIP2	GCATTGTGTCTGGTGGCTA	ARFIP2_GCATTGTGTCTGGTGGCTA_113700.1_PROT
ARFIP2	GGTCGAGGCTCACGGACTG	ARFIP2_GGTCGAGGCTCACGGACTG_113701.2_PROT
ARFIP2	GACGGACGGGATCCTAGGGA	ARFIP2_GACGGACGGGATCCTAGGGA_113702.3_PROT
ARFIP2	GTGGATAGGGATCTCCATTG	ARFIP2_GTGGATAGGGATCTCCATTG_113703.4_PROT
ARFIP2	GAAGGAGTGGTGCTGTGAGA	ARFIP2_GAAGGAGTGGTGCTGTGAGA_113704.5_PROT
ARFIP2	GACACCATCACCTGCTGG	ARFIP2_GACACCATCACCTGCTGG_113705.6_PROT
ARFIP2	GAGGTGGCTCGGGGCATTGC	ARFIP2_GAGGTGGCTCGGGGCATTGC_113706.7_PROT
ARFIP2	GTTTGACATCGTCAAGAAAT	ARFIP2_GTTTGACATCGTCAAGAAAT_113707.8_PROT
ARFIP2	GCAGCAGGCTGTAGAGGT	ARFIP2_GCAGCAGGCTGTAGAGGT_113708.9_PROT
ARFIP2	GGCATCACCCAGTGCATGCT	ARFIP2_GGCATCACCCAGTGCATGCT_113709.1_PROT
ARFRP1	GTACAAGTACATGTTTCAGA	ARFRP1_GTACAAGTACATGTTTCAGA_91618.1_PROT
ARFRP1	GAGTACTGCATCCTGATCCT	ARFRP1_GAGTACTGCATCCTGATCCT_91619.2_PROT
ARFRP1	GACTCCACCGACGAGGAG	ARFRP1_GACTCCACCGACGAGGAG_91620.3_PROT
ARFRP1	GAAAGGCTCGGCTCATGTTC	ARFRP1_GAAAGGCTCGGCTCATGTTC_91621.4_PROT
ARFRP1	GATTTAACAAGAACTACAAG	ARFRP1_GATTTAACAAGAACTACAAG_91622.5_PROT
ARFRP1	GTTTAGGCCCACGGTGG	ARFRP1_GTTTAGGCCCACGGTGG_91623.6_PROT
ARFRP1	GGCGAGATTGCCTGACCC	ARFRP1_GGCGAGATTGCCTGACCC_91624.7_PROT
ARFRP1	GAAGGCCGTCTTGATGTCA	ARFRP1_GAAGGCCGTCTTGATGTCA_91625.8_PROT
ARFRP1	GTGACCAGCGAGGCGCTGTG	ARFRP1_GTGACCAGCGAGGCGCTGTG_91626.9_PROT
ARFRP1	GCGTGGCCAGTGCTCCCGG	ARFRP1_GCGTGGCCAGTGCTCCCGG_91627.1_PROT
ARHGAP12	GTGATAAAACAAGGGGAG	ARHGAP12_GTGATAAAACAAGGGGAG_9509.1_PROT
ARHGAP12	GCCATCGTCATCTGTTCA	ARHGAP12_GCCATCGTCATCTGTTCA_9510.2_PROT
ARHGAP12	GAATAGGACACGCTCATT	ARHGAP12_GAATAGGACACGCTCATT_9511.3_PROT
ARHGAP12	GCTACCTGCTTAACAGG	ARHGAP12_GCTACCTGCTTAACAGG_9512.4_PROT
ARHGAP12	GAAAAAGACCAATGATGAC	ARHGAP12_GAAAAAGACCAATGATGAC_9513.5_PROT
ARHGAP12	GACGGATCTCGGTCAGAA	ARHGAP12_GACGGATCTCGGTCAGAA_9514.6_PROT
ARHGAP12	GTGGGGGAAGAGCAGACT	ARHGAP12_GTGGGGGAAGAGCAGACT_9515.7_PROT
ARHGAP12	GAATCTGGCCTTCCTTGATT	ARHGAP12_GAATCTGGCCTTCCTTGATT_9516.8_PROT
ARHGAP12	GTTCTTGCAGCCGCCTGTCC	ARHGAP12_GTTCTTGCAGCCGCCTGTCC_9517.9_PROT
ARHGAP12	GCCCGGCAATTCAGATTAA	ARHGAP12_GCCCGGCAATTCAGATTAA_9518.1_PROT
ARHGAP27	GTCCGTCTCGGGAGTGGG	ARHGAP27_GTCCGTCTCGGGAGTGGG_120594.1_PROT
ARHGAP27	GTCCTCCTCGGGGTAAC	ARHGAP27_GTCCTCCTCGGGGTAAC_120595.2_PROT
ARHGAP27	GGCCTCCGGACTCCTCGG	ARHGAP27_GGCCTCCGGACTCCTCGG_120596.3_PROT
ARHGAP27	GCCGCCGCGCTCACAAAC	ARHGAP27_GCCGCCGCGCTCACAAAC_120597.4_PROT
ARHGAP27	GGTGGGGGACGTGTACGTGC	ARHGAP27_GGTGGGGGACGTGTACGTGC_120598.5_PROT
ARHGAP27	GCCTGTACCTGCGGCCCG	ARHGAP27_GCCTGTACCTGCGGCCCG_120599.6_PROT
ARHGAP27	GCGTACACGGGCTCCGGT	ARHGAP27_GCGTACACGGGCTCCGGT_120600.7_PROT
ARHGAP27	GTAGCGCTCATTCGGCCGGA	ARHGAP27_GTAGCGCTCATTCGGCCGGA_120601.8_PROT
ARHGAP27	GCCGGGGGGTGTGGTCAA	ARHGAP27_GCCGGGGGGTGTGGTCAA_120602.9_PROT
ARHGAP27	GAGGACTCCTCTGTTCGA	ARHGAP27_GAGGACTCCTCTGTTCGA_120603.1_PROT
ARHGAP30	GGGATCTACCGCCTCTCA	ARHGAP30_GGGATCTACCGCCTCTCA_165601.1_PROT
ARHGAP30	GAAGGGCAGCGCAAAGGAGC	ARHGAP30_GAAGGGCAGCGCAAAGGAGC_165602.2_PROT
ARHGAP30	GAGGCCTCAGGCTTCAAT	ARHGAP30_GAGGCCTCAGGCTTCAAT_165603.3_PROT
ARHGAP30	GAAGCTTCTGGATGTTGG	ARHGAP30_GAAGCTTCTGGATGTTGG_165604.4_PROT
ARHGAP30	GCACAGCTCTTTAGCACCTG	ARHGAP30_GCACAGCTCTTTAGCACCTG_165605.5_PROT
ARHGAP30	GCAATCTCGATGATAGTA	ARHGAP30_GCAATCTCGATGATAGTA_165606.6_PROT
ARHGAP30	GCCTGATGCCCGGGTCCC	ARHGAP30_GCCTGATGCCCGGGTCCC_165607.7_PROT
ARHGAP30	GCGTAAACTTCCACGGG	ARHGAP30_GCGTAAACTTCCACGGG_165608.8_PROT
ARHGAP30	GGTTGGGAGCCCACACGA	ARHGAP30_GGTTGGGAGCCCACACGA_165609.9_PROT
ARHGAP30	GCGGCCTTCATGGAGGTGC	ARHGAP30_GCGGCCTTCATGGAGGTGC_165610.1_PROT
ARHGAP33	GGTTGCGGGCATGCATGC	ARHGAP33_GGTTGCGGGCATGCATGC_50419.1_PROT
ARHGAP33	GACTGCACCCGAACTTCC	ARHGAP33_GACTGCACCCGAACTTCC_50420.2_PROT
ARHGAP33	GGTTGGGTGCCCAGACAA	ARHGAP33_GGTTGGGTGCCCAGACAA_50421.3_PROT
ARHGAP33	GCGTCAGCAGGCGGGTGG	ARHGAP33_GCGTCAGCAGGCGGGTGG_50422.4_PROT
ARHGAP33	GGGAGTTGTGGGCTCCGT	ARHGAP33_GGGAGTTGTGGGCTCCGT_50423.5_PROT
ARHGAP33	GTTCTTTGCACTGGGCCG	ARHGAP33_GTTCTTTGCACTGGGCCG_50424.6_PROT
ARHGAP33	GCTGCCCGCAAGGGACTT	ARHGAP33_GCTGCCCGCAAGGGACTT_50425.7_PROT
ARHGAP33	GTCAGCCAGCCGCGGGAA	ARHGAP33_GTCAGCCAGCCGCGGGAA_50426.8_PROT
ARHGAP33	GGGCAGGGGCTTCTTTCG	ARHGAP33_GGGCAGGGGCTTCTTTCG_50427.9_PROT
ARHGAP33	GGTGCCTCAGCAGGTACTCC	ARHGAP33_GGTGCCTCAGCAGGTACTCC_50428.1_PROT
ARHGAP4	GAGCGAGCAGCTGCGCTGCC	ARHGAP4_GAGCGAGCAGCTGCGCTGCC_117788.1_PROT
ARHGAP4	GTTCATGCGGCGCCGCGCTG	ARHGAP4_GTTCATGCGGCGCCGCGCTG_117789.2_PROT
ARHGAP4	GAGCGCTTCTCCAGCCGTGG	ARHGAP4_GAGCGCTTCTCCAGCCGTGG_117790.3_PROT
ARHGAP4	GTCACATTGCAGAGGACGTG	ARHGAP4_GTCACATTGCAGAGGACGTG_117791.4_PROT
ARHGAP4	GCTCACGGGAAGCTGCGG	ARHGAP4_GCTCACGGGAAGCTGCGG_117792.5_PROT
ARHGAP4	GCAGTGCAAGGGCGACAGGA	ARHGAP4_GCAGTGCAAGGGCGACAGGA_117793.6_PROT
ARHGAP4	GCTGCGGCGGGAGTTGCTGC	ARHGAP4_GCTGCGGCGGGAGTTGCTGC_117794.7_PROT
ARHGAP4	GGAGAGCGTGAATGCCG	ARHGAP4_GGAGAGCGTGAATGCCG_117795.8_PROT
ARHGAP4	GCAGCAGAGCCGGGAGAGCG	ARHGAP4_GCAGCAGAGCCGGGAGAGCG_117796.9_PROT
ARHGAP4	GCCCGGCCAGCACCTCACTC	ARHGAP4_GCCCGGCCAGCACCTCACTC_117797.1_PROT
ARHGAP40	GTCAGAGAATGGCGACTC	ARHGAP40_GTCAGAGAATGGCGACTC_154608.1_PROT
ARHGAP40	GGCCTGTCGGGCCTCCTTGG	ARHGAP40_GGCCTGTCGGGCCTCCTTGG_154609.2_PROT
ARHGAP40	GGCAGACTTGGCGTGACG	ARHGAP40_GGCAGACTTGGCGTGACG_154610.3_PROT
ARHGAP40	GCGGCACACAGCGGCCACCT	ARHGAP40_GCGGCACACAGCGGCCACCT_154611.4_PROT
ARHGAP40	GTCGCAGGAGATTCTTCT	ARHGAP40_GTCGCAGGAGATTCTTCT_154612.5_PROT
ARHGAP40	GAGGAGCAGGCCATCCCG	ARHGAP40_GAGGAGCAGGCCATCCCG_154613.6_PROT
ARHGAP40	GCTGAATCCCAGTGGCTGC	ARHGAP40_GCTGAATCCCAGTGGCTGC_154614.7_PROT
ARHGAP40	GACACCTGTCAGAGATGTCA	ARHGAP40_GACACCTGTCAGAGATGTCA_154615.8_PROT
ARHGAP40	GGAGGAAACTTAGAGGCCC	ARHGAP40_GGAGGAAACTTAGAGGCCC_154616.9_PROT
ARHGAP40	GCACCTCAGCCCTGGTTCCA	ARHGAP40_GCACCTCAGCCCTGGTTCCA_154617.1_PROT
ARHGAP42	GCAAGCGCTCCCTGAAATCT	ARHGAP42_GCAAGCGCTCCCTGAAATCT_8857.1_PROT
ARHGAP42	GGAATCGCTGAACTCCAGAG	ARHGAP42_GGAATCGCTGAACTCCAGAG_8858.2_PROT
ARHGAP42	GGACGGCTCTCTGCTCATTG	ARHGAP42_GGACGGCTCTCTGCTCATTG_8859.3_PROT
ARHGAP42	GTTTCAGAAATGAAATCCAG	ARHGAP42_GTTTCAGAAATGAAATCCAG_8860.4_PROT
ARHGAP42	GGACTCTACCGAATAGG	ARHGAP42_GGACTCTACCGAATAGG_8861.5_PROT
ARHGAP42	GACAATAAGACGATAACAAG	ARHGAP42_GACAATAAGACGATAACAAG_8862.6_PROT
ARHGAP42	GCATTGGTGCACAAATTGC	ARHGAP42_GCATTGGTGCACAAATTGC_8863.7_PROT
ARHGAP42	GGATGAAATCTGCTAACC	ARHGAP42_GGATGAAATCTGCTAACC_8864.8_PROT
ARHGAP42	GTCTCGATCTGGATCCCGA	ARHGAP42_GTCTCGATCTGGATCCCGA_8865.9_PROT
ARHGAP42	GCTTATACGGTGCAAATTCC	ARHGAP42_GCTTATACGGTGCAAATTCC_8866.1_PROT
ARHGAP6	GACCTCAGCCGTACACTG	ARHGAP6_GACCTCAGCCGTACACTG_171261.1_PROT
ARHGAP6	GCTCTGAGAGACTCTGGATG	ARHGAP6_GCTCTGAGAGACTCTGGATG_171262.2_PROT
ARHGAP6	GAATGGTGATCTGACAGCTC	ARHGAP6_GAATGGTGATCTGACAGCTC_171263.3_PROT
ARHGAP6	GTCATTCGCAATGACTT	ARHGAP6_GTCATTCGCAATGACTT_171264.4_PROT
ARHGAP6	GTCCTGCTTGAGTTTAT	ARHGAP6_GTCCTGCTTGAGTTTAT_171265.5_PROT
ARHGAP6	GAAACTGGATTCACTAGGAA	ARHGAP6_GAAACTGGATTCACTAGGAA_171266.6_PROT
ARHGAP6	GGGCATTCCAAATGCCTGT	ARHGAP6_GGGCATTCCAAATGCCTGT_171267.7_PROT
ARHGAP6	GGGGACGTTGACTCATT	ARHGAP6_GGGGACGTTGACTCATT_171268.8_PROT
ARHGAP6	GAAAGATGCATCTGACTTTG	ARHGAP6_GAAAGATGCATCTGACTTTG_171269.9_PROT
ARHGAP6	GTGGGGATATTCCGAGT	ARHGAP6_GTGGGGATATTCCGAGT_171270.1_PROT
ARHGDIA	GATTGCAGCGGAGAACG	ARHGDIA_GATTGCAGCGGAGAACG_129395.1_PROT
ARHGDIA	GGATGCTCTTCTGGGCCGG	ARHGDIA_GGATGCTCTTCTGGGCCGG_129396.2_PROT
ARHGDIA	GAGCCTGCGAAAGTACAAGG	ARHGDIA_GAGCCTGCGAAAGTACAAGG_129397.3_PROT
ARHGDIA	GGTGTGCAGCTCGGCCCC	ARHGDIA_GGTGTGCAGCTCGGCCCC_129398.4_PROT
ARHGDIA	GTCGTTTGTGCTGAAGGA	ARHGDIA_GTCGTTTGTGCTGAAGGA_129399.5_PROT
ARHGDIA	GCTGGATGTACTTCATGC	ARHGDIA_GCTGGATGTACTTCATGC_129400.6_PROT
ARHGDIA	GTCAGGTCCAGCTCCAGG	ARHGDIA_GTCAGGTCCAGCTCCAGG_129401.7_PROT
ARHGDIA	GCAGCTGGCCCAGATTGCAG	ARHGDIA_GCAGCTGGCCCAGATTGCAG_129402.8_PROT
ARHGDIA	GATTGCAGCGGAGAACGAGG	ARHGDIA_GATTGCAGCGGAGAACGAGG_129403.9_PROT
ARHGDIA	GGTAGGCAGCTATGGGCCCC	ARHGDIA_GGTAGGCAGCTATGGGCCCC_129404.1_PROT
ARHGDIB	GGAGGATGATGATGATGAGC	ARHGDIB_GGAGGATGATGATGATGAGC_3129.1_PROT
ARHGDIB	GGGTGACAACGACATTGG	ARHGDIB_GGGTGACAACGACATTGG_3130.2_PROT
ARHGDIB	GTACAAGAAAACGCTGC	ARHGDIB_GTACAAGAAAACGCTGC_3131.3_PROT
ARHGDIB	GAAGTCCCTGAAAGAGCTGC	ARHGDIB_GAAGTCCCTGAAAGAGCTGC_3132.4_PROT
ARHGDIB	GGTTTGTGAGAGTGCCCC	ARHGDIB_GGTTTGTGAGAGTGCCCC_3133.5_PROT
ARHGDIB	GAACCTTCCTTTAACACAA	ARHGDIB_GAACCTTCCTTTAACACAA_3134.6_PROT
ARHGDIB	GTGAACAGGGATATTGTGTC	ARHGDIB_GTGAACAGGGATATTGTGTC_3135.7_PROT
ARHGDIB	GCTATGGACCTCGGCCTG	ARHGDIB_GCTATGGACCTCGGCCTG_3136.8_PROT
ARHGDIB	GTTCAGCACACCTACAGGAC	ARHGDIB_GTTCAGCACACCTACAGGAC_3137.9_PROT
ARHGDIB	GATAAAGCAACATTTATGGT	ARHGDIB_GATAAAGCAACATTTATGGT_3138.1_PROT
ARHGDIG	GCAAGATGCACAGGCGGG	ARHGDIG_GCAAGATGCACAGGCGGG_150271.1_PROT
ARHGDIG	GCCGGCAGTGGACGAGGTGT	ARHGDIG_GCCGGCAGTGGACGAGGTGT_150272.2_PROT
ARHGDIG	GCCCACCCTCCTTGTCAGCC	ARHGDIG_GCCCACCCTCCTTGTCAGCC_150273.3_PROT
ARHGDIG	GCCTGGACGCGTGCGAGCTG	ARHGDIG_GCCTGGACGCGTGCGAGCTG_150274.4_PROT
ARHGDIG	GCGTCTTGTGACGGGTGTGT	ARHGDIG_GCGTCTTGTGACGGGTGTGT_150275.5_PROT
ARHGDIG	GCAGCACCCGCTTGTACT	ARHGDIG_GCAGCACCCGCTTGTACT_150276.6_PROT
ARHGDIG	GCTGCTGGAGCTGCTCCGGC	ARHGDIG_GCTGCTGGAGCTGCTCCGGC_150277.7_PROT
ARHGDIG	GGAAGAGCCTCTTGGAGATC	ARHGDIG_GGAAGAGCCTCTTGGAGATC_150278.8_PROT
ARHGDIG	GCCTGGTCACCTGCACAT	ARHGDIG_GCCTGGTCACCTGCACAT_150279.9_PROT
ARHGDIG	GCACCACACCTACCGCCG	ARHGDIG_GCACCACACCTACCGCCG_150280.1_PROT
ARHGEF10	GGCACCAAGTACCCGCA	ARHGEF10_GGCACCAAGTACCCGCA_64008.1_PROT
ARHGEF10	GACCGGGCTGGAGTAGGC	ARHGEF10_GACCGGGCTGGAGTAGGC_64009.2_PROT
[truncated: 28,404 more rows]

## Sheet: TMMO
Target Gene	Spacer (5' -> 3')	id
AAAS	GTGCTTCAGGGAGGGGACTA	AAAS_GTGCTTCAGGGAGGGGACTA_165031.1_TMMO
AAAS	GCAGCGAAATGTGGCGTCTC	AAAS_GCAGCGAAATGTGGCGTCTC_165032.2_TMMO
AAAS	GGACTGAGTCATCTAGCA	AAAS_GGACTGAGTCATCTAGCA_165033.3_TMMO
AAAS	GCCCCTTAGTGCCTCTGTCT	AAAS_GCCCCTTAGTGCCTCTGTCT_165034.4_TMMO
AAAS	GATAAGAATGCAGCTCTGGC	AAAS_GATAAGAATGCAGCTCTGGC_165035.5_TMMO
AAAS	GCTCCCGGTGATGGATGA	AAAS_GCTCCCGGTGATGGATGA_165036.6_TMMO
AAAS	GACAAGGAGGTAGGGTCCA	AAAS_GACAAGGAGGTAGGGTCCA_165037.7_TMMO
AAAS	GCATACACCTGTTACCAGCT	AAAS_GCATACACCTGTTACCAGCT_165038.8_TMMO
AAAS	GCCCAAGTGCTGTCTCACCC	AAAS_GCCCAAGTGCTGTCTCACCC_165039.9_TMMO
AAAS	GTGACTTGACCCCGAGGCGG	AAAS_GTGACTTGACCCCGAGGCGG_165040.1_TMMO
AASDH	GGGATAGACTTACCCTCT	AASDH_GGGATAGACTTACCCTCT_145018.1_TMMO
AASDH	GTGACTTTCAAGGAATTC	AASDH_GTGACTTTCAAGGAATTC_145019.2_TMMO
AASDH	GGTGTAGTAAACTGGAAGC	AASDH_GGTGTAGTAAACTGGAAGC_145020.3_TMMO
AASDH	GGCTGCCTCCTGTTATA	AASDH_GGCTGCCTCCTGTTATA_145021.4_TMMO
AASDH	GTGCTCTTCAGACTTCAC	AASDH_GTGCTCTTCAGACTTCAC_145022.5_TMMO
AASDH	GGTACTATACACTTATG	AASDH_GGTACTATACACTTATG_145023.6_TMMO
AASDH	GAAGGATCGAAGGTCAG	AASDH_GAAGGATCGAAGGTCAG_145024.7_TMMO
AASDH	GCCTATGTTCTACATACATC	AASDH_GCCTATGTTCTACATACATC_145025.8_TMMO
AASDH	GTTGGGCGACCATTTAT	AASDH_GTTGGGCGACCATTTAT_145026.9_TMMO
AASDH	GTGAATTGCCTGTACAAC	AASDH_GTGAATTGCCTGTACAAC_145027.1_TMMO
ABCA8	GTGTGTGTCAACAAACTT	ABCA8_GTGTGTGTCAACAAACTT_109081.1_TMMO
ABCA8	GAGATTTGAGCCGTCCGA	ABCA8_GAGATTTGAGCCGTCCGA_109082.2_TMMO
ABCA8	GTTGGGTCGTGTTGGTGAC	ABCA8_GTTGGGTCGTGTTGGTGAC_109083.3_TMMO
ABCA8	GGTCTTGGGACTGCCAGATG	ABCA8_GGTCTTGGGACTGCCAGATG_109084.4_TMMO
ABCA8	GGGCCATTCCAAGCATGA	ABCA8_GGGCCATTCCAAGCATGA_109085.5_TMMO
ABCA8	GAAGTTCTTGCTAGGACA	ABCA8_GAAGTTCTTGCTAGGACA_109086.6_TMMO
ABCA8	GCGCCTCCAGAATTCCAA	ABCA8_GCGCCTCCAGAATTCCAA_109087.7_TMMO
ABCA8	GGTATTTGACATTTACGA	ABCA8_GGTATTTGACATTTACGA_109088.8_TMMO
ABCA8	GTAGCCTCTACTCCCTTCC	ABCA8_GTAGCCTCTACTCCCTTCC_109089.9_TMMO
ABCA8	GCAAGAACTTTCTTAAAAAA	ABCA8_GCAAGAACTTTCTTAAAAAA_109090.1_TMMO
ABCB4	GGCCATAGCTCACGGATC	ABCB4_GGCCATAGCTCACGGATC_13335.1_TMMO
ABCB4	GCGGAGGGCGACTTTGAACT	ABCB4_GCGGAGGGCGACTTTGAACT_13336.2_TMMO
ABCB4	GATCTTGAGGCGGCAAAGAA	ABCB4_GATCTTGAGGCGGCAAAGAA_13337.3_TMMO
ABCB4	GATAAATTGTTTATGTCGCT	ABCB4_GATAAATTGTTTATGTCGCT_13338.4_TMMO
ABCB4	GCCGCGTATTGAGTTCAG	ABCB4_GCCGCGTATTGAGTTCAG_13339.5_TMMO
ABCB4	GGACTGTGATAGCTTTCG	ABCB4_GGACTGTGATAGCTTTCG_13340.6_TMMO
ABCB4	GTGAAGGAATTGGTGACA	ABCB4_GTGAAGGAATTGGTGACA_13341.7_TMMO
ABCB4	GGCCATCAGCCCTATTCT	ABCB4_GGCCATCAGCCCTATTCT_13342.8_TMMO
ABCB4	GACAAATTTGTTGATACTGC	ABCB4_GACAAATTTGTTGATACTGC_13343.9_TMMO
ABCB4	GAGTGGATCCATACCAGA	ABCB4_GAGTGGATCCATACCAGA_13344.1_TMMO
[truncated: 23,575 more rows]

## Sheet: CRISPRa-v2 h6
Target Gene	Spacer (5' -> 3')	id
[truncated: 13,145 more rows]
