# Supplementary material for: Barcoding of small extracellular vesicles with CRISPR-gRNA enables comprehensive, subpopulation-specific analysis of their biogenesis and release regulators
Source: Nat Commun. 2024 Nov 19;15:9777. doi: 10.1038/s41467-024-53736-x (PMC11577021; doi:10.1038/s41467-024-53736-x)
Supplement: Supplementary file 11 — Supplementary Data 9 [file 41467_2024_53736_MOESM11_ESM.xlsx]

## Sheet: Read Count
gene_symbol	sgCtrl_Day3_rep1	sgCtrl_Day3_rep2	sgCtrl_Day3_rep3	sgCtrl_Day5_rep1	sgCtrl_Day5_rep2	sgCtrl_Day5_rep3	sgCtrl_Day7_rep1	sgCtrl_Day7_rep2	sgCtrl_Day7_rep3	sgRAB27A_Day3_rep1	sgRAB27A_Day3_rep2	sgRAB27A_Day3_rep3	sgRAB27A_Day5_rep1	sgRAB27A_Day5_rep2	sgRAB27A_Day5_rep3	sgRAB27A_Day7_rep1	sgRAB27A_Day7_rep2	sgRAB27A_Day7_rep3	sgPDCD6IP_Day3_rep1	sgPDCD6IP_Day3_rep2	sgPDCD6IP_Day3_rep3	sgPDCD6IP_Day5_rep1	sgPDCD6IP_Day5_rep2	sgPDCD6IP_Day5_rep3	sgPDCD6IP_Day7_rep1	sgPDCD6IP_Day7_rep2	sgPDCD6IP_Day7_rep3
MARC1	2237	2317	2056	1616	1646	1638	1618	1504	1978	2045	2054	1902	1567	1883	2128	2187	2025	1951	3128	2853	2984	1813	1899	1985	1644	1459	2084
MARCH1	107	74	111	102	89	126	135	121	90	88	90	89	72	86	93	137	59	125	155	151	169	83	83	112	72	75	122
MARC2	216	265	218	301	301	350	283	288	312	187	242	210	244	296	317	367	280	329	369	329	361	323	289	328	247	225	318
MARCH2	167	162	165	186	176	181	184	152	221	139	148	136	152	221	234	237	242	195	271	240	224	206	231	222	198	177	243
MARCH3	132	159	148	129	122	110	132	116	135	108	140	139	107	126	158	153	129	159	226	175	183	124	145	143	134	112	144
MARCH4	0	0	0	0	0	0	0	0	0	0	0	0	1	1	0	0	0	1	0	0	1	0	0	1	0	2	0
MARCH5	994	857	884	865	835	891	836	804	925	780	817	846	709	922	999	972	770	932	1218	1132	1201	845	808	996	727	670	1055
MARCH6	2465	2502	2567	3261	3244	3348	3211	3008	3315	2461	2632	2692	2740	3257	4168	3794	2441	3607	4096	3955	4000	2703	2689	3493	2452	2172	3526
MARCH7	1222	1325	1229	1276	1314	1352	1343	1244	1384	977	1097	1161	1079	1275	1542	1569	1062	1507	1663	1622	1606	1268	1237	1502	1136	1075	1617
MARCH8	590	554	588	587	644	582	603	557	605	501	545	514	524	608	693	731	469	663	823	849	873	506	529	648	439	424	640
MARCH9	346	429	351	515	538	589	475	464	602	368	374	355	419	596	564	664	616	575	658	634	630	585	563	621	550	479	672
MARCH10	2	1	2	0	0	1	2	1	5	0	0	0	1	1	1	1	3	0	0	0	0	0	2	2	1	1	0
MARCH11	0	0	0	0	0	1	0	0	0	0	0	0	0	0	0	0	0	0	0	0	0	0	0	1	0	0	1
SEPT1	38	37	33	63	58	69	54	60	63	48	40	49	45	63	82	79	78	56	79	68	57	70	64	72	48	57	50
SEPT2	8459	8422	8001	7507	8001	8220	8051	7695	9578	7256	7460	7275	6829	8159	9434	10150	7570	9172	11619	11114	11240	7931	7825	9378	7493	6723	10277
SEPT3	397	419	486	714	751	840	926	903	911	441	480	505	687	851	1022	1115	579	996	819	748	767	710	727	934	639	614	1108
SEPT4	31	30	28	77	85	95	72	70	72	22	33	36	59	80	68	87	97	89	63	49	67	87	78	86	71	74	73
SEPT5	1	2	2	7	2	6	6	8	6	1	2	0	4	8	2	5	7	7	1	1	2	2	5	5	3	3	6
SEPT6	999	1104	1106	2025	2187	2259	1910	1764	2073	1078	1173	1189	1634	2042	2347	2308	1667	2062	1852	1783	1882	1872	1834	2258	1496	1368	2110
SEPT7	2171	2125	1977	2344	2394	2428	2345	2289	2622	1754	1896	1826	1820	2250	2655	2776	2005	2551	2912	2711	2805	2102	2302	2666	1992	1818	2826
SEPT8	2823	2678	2853	3003	3011	3104	3036	2879	3534	2588	2579	2542	2448	3092	3652	3623	2435	3339	4376	4200	4269	2778	2549	3535	2219	2024	3357
SEPT9	2837	3055	3173	3753	4064	4207	3967	3698	4386	3292	3216	3136	3771	4542	5234	5236	4220	4767	5642	5253	5375	4048	3992	4636	3523	3218	4907
SEPT10	776	752	793	907	953	1016	895	866	1028	644	667	665	692	895	1081	1066	840	924	1059	942	1034	781	775	1015	765	658	1074
SEPT11	3490	3462	3487	3265	3229	3417	3502	3278	3696	2923	3258	3112	2714	3329	4305	3975	2434	3700	4732	4662	4988	2805	2764	3663	2625	2354	4247
SEPT12	2	0	0	0	1	1	1	2	0	0	0	1	1	0	0	0	1	2	3	3	1	0	1	0	3	1	1
SEPT14	0	0	0	0	0	0	0	0	0	0	0	0	0	0	0	0	0	0	0	0	0	0	0	1	0	0	0
SEP15	3251	3392	3001	2723	2865	2984	2623	2591	3090	2318	2477	2422	2274	2759	3048	3335	3013	2889	3797	3518	3494	2898	3009	3075	2823	2582	3444
DEC1	0	0	0	0	0	0	0	0	0	0	0	0	0	0	0	0	0	0	0	0	0	0	0	0	0	0	0
A1BG	124	146	101	132	175	181	186	158	245	118	112	114	160	192	204	226	298	222	199	162	164	190	212	215	176	187	213
A1BG-AS1	36	23	36	26	25	22	41	36	34	33	30	21	30	24	47	35	23	32	47	62	61	26	24	30	22	16	22
A1CF	4	2	1	3	3	1	2	0	4	4	3	3	0	5	1	2	0	1	0	2	1	3	0	0	1	0	2
A2M	1	2	0	2	2	2	2	2	3	1	0	1	1	2	3	2	3	2	2	1	4	1	0	2	1	3	6
A2M-AS1	5	0	6	8	7	8	6	6	5	0	5	3	4	9	3	5	3	9	3	4	3	2	3	4	2	2	4
A2ML1	3	1	0	2	1	0	1	2	0	1	2	1	4	2	1	2	0	1	1	1	2	0	1	0	2	0	1
A2MP1	1	1	0	0	0	2	1	1	0	0	0	0	0	0	0	0	1	1	0	3	0	0	0	0	1	1	0
A3GALT2	0	0	0	2	0	3	1	0	3	1	1	1	1	1	0	2	1	0	1	1	0	1	1	0	2	1	1
A4GALT	36	44	40	75	75	85	83	90	87	37	25	30	62	100	101	112	118	111	62	56	52	95	87	86	95	98	133
A4GNT	0	0	0	1	0	0	0	1	1	0	0	0	0	1	0	0	0	0	0	0	0	0	2	0	0	1	0
AA06	0	0	0	0	0	0	0	0	0	0	0	0	0	0	0	0	0	0	0	0	0	0	0	0	0	0	0
AAAS	1692	1832	1681	1475	1488	1606	1568	1463	1793	1452	1541	1453	1373	1671	1862	1955	1783	1821	2490	2353	2403	1717	1629	1828	1624	1427	1894
AACS	588	622	540	564	613	660	578	541	679	495	494	491	468	632	652	738	594	686	870	903	865	684	666	695	552	494	702
AACSP1	0	1	1	2	1	0	2	1	0	0	1	0	0	0	1	1	0	2	2	0	1	0	1	3	0	2	0
AADAC	0	0	0	0	0	0	0	0	0	0	0	0	0	0	0	0	0	0	0	0	0	0	0	0	0	0	0
AADACL2	0	0	0	0	0	0	0	0	0	0	0	0	0	0	0	0	0	0	0	0	0	0	0	0	0	0	0
AADACL2-AS1	0	0	0	0	0	0	0	0	0	0	0	0	0	0	0	0	0	0	0	0	0	0	0	0	0	0	0
AADACL3	0	0	0	0	0	0	0	0	0	0	0	0	0	0	0	0	0	0	0	0	0	0	0	0	0	0	0
AADACL4	0	1	0	0	0	0	0	1	0	0	0	0	0	1	0	1	0	0	0	0	0	1	0	1	0	0	0
AADACP1	0	0	0	0	0	0	0	0	0	0	0	0	0	0	0	0	0	0	0	0	0	0	0	0	0	0	0
AADAT	394	425	365	423	449	465	364	354	438	354	362	358	365	435	485	465	353	447	612	582	600	432	415	460	291	295	457
AAED1	242	211	231	238	224	260	250	214	259	169	189	152	213	232	248	259	226	261	322	281	289	224	253	294	204	193	300
AAGAB	2083	2170	1929	1331	1461	1503	1552	1452	1843	1561	1610	1570	1243	1574	1695	1875	1670	1708	2758	2501	2590	1659	1757	1815	1701	1510	2117
AAK1	422	417	365	623	644	694	538	483	533	731	753	701	644	787	1002	742	461	701	1184	1030	1119	478	482	626	561	515	867
AAMDC	361	401	344	307	332	375	325	287	397	260	294	250	242	326	302	355	419	357	470	387	361	380	372	345	375	313	367
AAMP	4754	5160	4527	3365	3569	3800	3769	3502	4940	4093	3791	3663	3358	4226	4497	4728	5303	4285	6341	5750	6011	4425	4483	4558	3897	3651	4599
AANAT	6	6	7	7	8	10	9	9	7	11	13	6	8	11	8	13	7	10	24	12	12	14	10	7	3	5	11
AAR2	1243	1199	1286	816	853	921	881	785	939	970	1050	962	774	973	1065	1138	856	1034	1718	1636	1708	910	878	1013	813	736	1150
AARD	23	19	21	29	22	38	38	17	25	11	17	18	40	33	38	34	43	34	32	15	21	34	30	35	20	37	39
AARS	5059	5251	4941	8300	8818	9414	8112	7778	9962	4501	4421	4259	7144	8630	9653	10142	8548	9261	7405	6792	7224	8073	8121	9094	6658	5775	8360
AARS2	1719	1815	1772	1692	1736	1795	1842	1698	2097	1745	1692	1587	1572	1957	2239	2321	1892	2169	2777	2635	2677	1774	1784	2068	1658	1341	2135
AARSD1	1	0	1	1	1	4	0	2	0	0	1	1	0	1	2	2	0	3	1	5	3	1	1	1	1	2	1
AASDH	390	422	400	509	428	559	502	484	540	326	344	342	427	480	573	613	402	514	518	549	498	475	479	544	391	348	553
AASDHPPT	2244	2081	1942	1743	1903	1870	1841	1763	2160	1686	1711	1644	1502	1787	2026	2127	1649	1963	2643	2416	2357	1815	1785	1949	1666	1515	2306
AASS	1030	967	967	1113	1030	1141	1158	1148	1218	841	973	960	856	1075	1390	1288	846	1222	1365	1390	1471	963	998	1297	805	705	1322
AATBC	5	8	7	7	13	7	11	8	9	6	13	11	10	11	15	18	3	12	11	17	18	7	12	13	3	2	9
AATF	2942	3065	2960	1703	1879	2030	1972	1907	2569	2350	2384	2251	1700	2109	2300	2609	2471	2372	3839	3477	3563	2212	2271	2394	2164	1870	2657
AATK	39	59	53	132	144	133	118	113	167	67	60	64	117	152	164	160	175	173	118	109	124	146	134	189	107	110	145
AATK-AS1	1	1	1	4	3	5	2	3	7	2	5	1	3	3	8	7	3	8	8	3	6	3	2	7	2	3	3
ABALON	12	23	14	18	18	17	13	14	15	23	23	18	19	13	19	15	8	12	34	30	34	16	13	26	13	10	20
ABAT	184	173	186	333	335	331	285	271	284	162	202	196	260	276	401	323	150	329	343	310	343	275	258	353	157	165	296
ABCA1	22	24	23	77	83	75	84	63	63	20	21	20	50	65	101	79	34	81	30	26	32	49	47	77	38	30	74
ABCA10	4	3	4	10	7	6	10	3	3	8	9	6	2	7	9	10	5	11	12	10	12	5	5	2	1	4	13
ABCA11P	163	163	168	137	134	146	133	135	121	163	168	143	139	168	185	169	118	164	250	222	205	127	132	156	109	103	169
ABCA12	5	3	0	2	8	5	4	3	5	0	2	1	2	3	4	6	1	2	4	3	5	3	2	1	0	2	4
ABCA13	0	1	0	0	1	1	0	1	0	0	0	0	0	1	0	2	0	0	0	0	0	2	0	0	1	0	0
ABCA17P	13	11	6	13	8	12	10	8	9	14	8	12	6	10	11	11	9	9	20	17	23	11	9	13	11	9	15
ABCA2	426	462	442	884	953	1028	928	867	1006	606	566	549	782	933	1191	1187	795	1157	1069	1070	1054	806	763	1019	673	612	1047
ABCA3	479	518	515	981	1004	1119	750	703	824	542	558	522	711	874	1123	914	613	930	1018	953	994	748	682	950	545	525	878
ABCA4	1	0	2	1	1	2	0	1	1	0	0	1	3	4	3	2	0	3	1	0	0	1	0	2	1	2	1
ABCA5	306	324	316	472	543	504	413	403	496	282	309	253	310	399	468	541	353	481	474	446	468	352	430	495	349	287	457
ABCA6	0	0	2	0	2	0	1	1	0	0	1	1	0	0	1	0	1	1	0	0	3	1	0	0	0	1	0
ABCA7	451	419	431	508	503	552	543	513	686	593	558	548	518	648	751	813	651	742	1016	1000	1031	662	634	741	541	463	629
ABCA8	5	1	3	3	9	3	2	5	5	4	3	1	10	2	2	6	4	3	1	3	2	7	2	9	0	4	3
ABCA9	0	0	0	2	0	1	0	0	0	1	0	2	0	2	1	0	0	1	2	3	3	0	2	0	1	0	1
ABCA9-AS1	0	0	0	0	0	0	0	0	0	0	0	0	0	0	0	0	0	0	0	0	0	0	0	0	0	0	0
ABCB1	196	236	186	249	201	243	214	252	273	173	187	162	213	276	309	296	222	298	252	253	258	236	231	289	190	184	308
ABCB10	1911	1994	1878	1784	1916	1973	1801	1692	2081	1609	1685	1656	1632	1863	2208	2111	1637	1848	2679	2674	2560	1742	1727	1961	1517	1335	2098
ABCB11	0	0	0	0	0	1	0	0	0	0	0	0	0	0	1	0	0	0	0	0	0	1	0	0	0	0	0
ABCB4	5	3	7	26	38	38	12	20	15	7	11	6	17	26	41	29	20	28	11	9	6	19	29	30	17	13	24
ABCB5	0	2	1	2	1	1	0	1	3	2	1	2	0	2	3	1	4	1	0	1	0	0	2	1	0	0	1
ABCB6	348	373	361	365	411	445	409	382	489	371	377	309	341	406	468	503	449	451	659	594	631	407	444	436	376	313	473
ABCB7	579	605	538	646	638	732	657	572	700	481	540	482	504	645	777	753	565	730	827	747	739	561	557	719	499	476	664
ABCB8	766	805	745	798	809	888	754	679	964	754	759	750	745	893	1005	928	884	996	1360	1348	1255	817	814	960	702	657	960
ABCB9	266	277	244	250	239	255	259	268	319	214	244	213	208	281	285	319	294	259	437	365	374	269	255	288	217	213	296
ABCC1	1032	1036	1026	1525	1655	1670	1599	1509	1536	1366	1497	1390	1542	1940	2414	2122	1347	1966	2578	2301	2388	1418	1400	1860	1387	1322	2095
ABCC10	557	531	520	541	548	674	570	535	611	546	606	527	532	670	798	675	503	733	976	912	957	526	558	666	429	410	631
ABCC11	11	11	16	18	19	22	14	13	11	9	12	14	12	10	18	13	9	11	19	23	23	12	14	12	9	9	11
ABCC12	0	0	0	1	0	0	0	1	0	0	0	0	0	0	1	0	0	0	0	0	0	0	0	0	0	1	0
ABCC13	0	0	0	0	0	0	0	0	0	0	0	0	0	0	0	0	0	0	0	0	0	0	0	0	0	0	0
ABCC2	22	28	30	21	27	29	38	24	28	23	25	39	30	22	35	31	26	31	54	54	48	16	16	24	25	19	33
ABCC3	0	0	0	0	0	0	2	0	0	0	0	0	0	0	0	0	0	0	0	0	1	1	0	0	0	0	0
ABCC4	1230	1095	1243	1306	1285	1383	1476	1314	1463	1044	1152	1036	1111	1343	1726	1676	899	1684	1639	1591	1670	1172	1038	1480	996	864	1688
ABCC5	979	1004	998	931	929	934	1018	964	1100	1046	1142	1048	858	1019	1142	1238	833	1229	1759	1742	1752	924	866	1142	792	735	1182
ABCC5-AS1	0	0	1	2	0	0	0	0	0	1	0	1	0	2	0	0	1	0	0	0	0	0	0	1	2	1	0
ABCC6	20	22	25	68	73	81	53	60	67	33	25	21	52	68	93	75	65	68	57	46	49	70	60	78	33	63	51
ABCC6P1	3	1	3	14	11	6	9	4	7	1	0	2	8	8	6	11	10	7	1	8	5	5	21	7	3	3	6
ABCC6P2	1	3	2	9	12	15	9	8	5	3	2	3	7	14	14	6	12	10	3	3	2	15	18	15	8	10	8
ABCC8	28	22	26	70	75	95	59	50	48	28	29	39	59	69	74	79	40	64	57	59	58	56	52	72	34	34	67
ABCC9	1	4	1	18	17	7	9	6	7	1	1	4	12	9	19	11	7	8	9	4	2	5	6	10	4	3	9
ABCD1	192	196	216	281	286	344	271	238	341	249	224	236	248	311	341	331	293	327	398	380	382	294	306	339	271	227	315
ABCD2	8	4	16	14	18	11	13	13	22	5	12	6	9	12	21	13	8	16	9	15	7	14	13	16	8	10	11
ABCD3	2000	1945	1818	1544	1505	1600	1744	1640	2005	1648	1599	1566	1265	1577	1878	2045	1545	1916	2484	2239	2326	1596	1647	1888	1457	1375	2113
ABCD4	641	674	664	784	753	886	733	677	874	663	624	592	717	836	902	1010	936	929	1166	1048	1087	819	917	907	738	644	780
ABCE1	4584	4352	3998	2841	3005	3055	3301	3233	3857	3223	3390	3301	2555	3113	3687	3919	2917	3606	5278	4887	4961	3028	3045	3570	3021	2721	4274
ABCF1	4560	5055	4698	3242	3453	3609	4023	3636	4595	4341	4182	4134	3308	4224	4631	5114	4642	4707	7129	6725	6653	4310	4389	4727	4087	3836	5326
ABCF2	4204	4406	4340	2682	2642	2941	3127	2972	3192	3810	4066	3877	2745	3414	3829	4064	3071	3582	6776	6441	6517	3225	3111	3626	3088	2822	4325
ABCF3	903	925	831	742	742	838	819	821	922	834	847	778	748	939	954	1048	1049	917	1314	1231	1247	904	906	944	749	678	900
ABCG1	16	10	8	33	34	39	38	33	41	8	14	5	31	32	52	50	27	53	15	20	23	39	30	42	36	27	35
ABCG2	64	69	59	66	74	89	81	91	83	66	60	56	91	90	103	105	59	116	73	84	91	63	77	87	62	49	93
ABCG4	36	31	38	66	63	64	64	80	77	54	43	49	60	67	90	90	67	82	92	79	83	72	82	97	57	79	97
ABCG5	8	8	6	10	10	15	13	8	6	7	7	5	9	12	11	11	7	10	5	3	6	14	13	11	14	5	8
ABCG8	0	0	0	6	8	6	4	3	2	1	1	1	4	3	7	6	5	7	5	2	2	6	3	1	2	1	2
ABHD1	9	11	11	32	37	38	33	25	27	14	12	12	38	21	42	48	22	32	22	25	24	22	30	29	26	19	27
ABHD10	1303	1354	1152	1296	1338	1499	1298	1307	1545	1027	1046	1060	1185	1428	1580	1665	1509	1416	1569	1536	1580	1380	1428	1543	1247	1134	1467
ABHD11	394	433	445	402	423	462	373	371	472	358	381	376	385	436	507	536	504	426	616	544	578	444	436	461	365	356	479
ABHD11-AS1	1	5	1	0	0	3	3	1	3	0	3	2	1	0	3	2	2	2	5	1	1	2	2	2	1	1	1
ABHD12	1107	1104	1054	868	959	1052	861	769	1058	983	908	881	849	1046	1086	1124	1107	1030	1572	1436	1439	1033	990	1028	845	742	1047
ABHD12B	29	33	26	37	39	29	35	28	28	22	41	34	27	33	43	39	18	34	41	54	42	25	28	31	18	25	41
ABHD13	233	210	179	182	224	178	228	204	226	177	163	172	180	210	246	225	171	204	259	249	261	190	183	211	189	175	261
ABHD14A	138	164	121	134	138	155	136	113	123	131	136	141	157	169	176	172	147	147	255	216	260	161	121	154	134	91	157
ABHD14A-ACY1	0	0	0	0	0	0	0	0	0	0	0	0	0	0	0	0	0	0	0	0	0	0	0	0	0	0	0
ABHD14B	717	739	761	1519	1624	1851	1428	1264	1560	654	730	729	1328	1610	1751	1679	1581	1508	1164	1071	1152	1488	1490	1662	1126	1015	1412
ABHD15	237	275	212	242	259	260	260	220	291	232	250	211	230	320	326	328	311	323	408	405	381	264	273	282	263	258	396
ABHD16A	479	554	493	513	564	597	462	485	556	449	510	447	429	601	600	623	580	546	778	712	761	528	549	578	431	401	525
ABHD16B	79	76	75	113	101	130	128	114	126	94	85	83	137	165	176	152	195	120	141	164	151	159	151	155	100	95	129
ABHD17A	474	524	507	399	470	490	394	335	565	429	432	453	397	490	565	571	566	522	748	660	688	542	534	576	426	432	506
ABHD17B	576	560	517	458	469	452	467	488	544	378	414	438	397	439	581	561	506	495	632	618	651	544	496	553	485	413	608
ABHD17C	309	336	319	391	465	452	399	382	491	324	358	361	372	410	541	536	409	486	581	559	524	444	422	451	491	426	572
ABHD2	1335	1299	1415	1316	1351	1396	1337	1196	1296	1112	1239	1207	1089	1230	1691	1446	784	1399	1964	1893	2006	1053	981	1432	917	820	1568
ABHD3	514	538	433	483	506	547	537	470	556	429	519	468	495	615	660	649	590	594	813	766	727	592	546	563	519	458	654
ABHD4	180	185	189	244	265	277	237	234	254	179	196	200	251	319	355	325	241	309	323	308	323	273	290	304	215	174	291
ABHD5	547	616	570	363	439	490	435	366	427	446	464	475	343	387	501	517	405	417	768	694	704	386	385	442	410	391	538
ABHD6	253	217	225	201	236	237	288	253	292	215	202	200	231	262	291	348	284	315	340	345	356	236	280	278	271	254	375
ABHD8	166	165	173	201	225	250	187	154	220	231	192	172	206	228	231	261	204	220	313	284	292	224	220	261	162	162	222
ABI1	896	919	845	879	931	993	958	808	978	698	831	766	738	1010	1117	1134	829	991	1252	1208	1189	878	909	1083	771	696	1144
ABI2	1617	1564	1544	2102	2242	2275	2217	2083	2413	1369	1510	1426	1635	2107	2486	2657	1616	2416	2296	2189	2262	1826	1816	2398	1715	1511	2475
ABI3	2	2	0	0	0	1	1	1	0	0	0	0	1	0	2	0	2	1	0	2	1	0	1	1	2	1	0
ABI3BP	11	7	9	28	26	20	21	31	16	12	19	11	13	31	32	22	13	26	11	18	23	18	14	34	14	17	27
ABL1	1411	1457	1492	1678	1704	1847	1562	1552	1674	1585	1583	1582	1533	1948	2357	2087	1404	1988	2669	2565	2613	1613	1475	1962	1288	1255	2088
ABL2	1362	1281	1424	1591	1577	1696	1750	1761	1793	1278	1444	1418	1255	1568	2111	1966	1113	1963	2109	2120	2200	1273	1195	1714	1294	1098	2040
ABLIM1	2123	2048	2177	2361	2404	2402	2529	2350	2482	1808	2008	2088	1780	2192	2940	2664	1453	2725	3008	2977	3014	1894	1825	2621	1607	1509	2808
ABLIM2	12	16	19	30	32	43	30	17	21	15	11	14	29	23	33	45	22	22	22	18	18	27	24	26	25	21	36
ABLIM3	18	18	15	60	59	59	44	37	42	13	16	9	54	64	60	63	44	51	25	27	25	38	30	50	19	28	55
ABO	0	0	0	0	0	0	0	0	0	0	0	0	0	0	1	0	0	0	0	0	0	0	0	0	0	0	0
ABR	946	895	970	1465	1497	1579	1283	1325	1388	1034	1024	950	1330	1636	1944	1840	1261	1736	1766	1703	1718	1326	1327	1686	1129	1045	1632
ABRA	1	0	0	0	1	0	1	0	1	0	0	0	0	0	0	0	0	1	0	1	0	0	0	0	0	0	0
ABRACL	668	772	663	585	580	642	641	646	867	528	551	512	555	669	753	874	948	725	879	820	849	796	833	807	744	745	904
ABT1	2312	2465	2249	1332	1474	1491	1538	1573	1874	1913	1881	1775	1283	1559	1788	1969	1847	1696	2960	2646	2764	1664	1678	1906	1551	1459	1985
ABTB1	46	47	51	91	101	133	83	104	127	44	60	49	77	105	113	121	128	111	87	78	92	101	99	108	77	67	89
ABTB2	291	299	299	248	259	297	266	257	265	326	331	346	240	309	376	354	253	298	569	510	524	268	275	313	272	241	394
ACAA1	1225	1271	1166	838	982	1054	847	842	1160	1064	1067	939	786	1063	1022	1148	1099	1040	1792	1663	1675	1011	980	1101	922	803	1060
ACAA2	895	936	913	1092	1169	1172	1036	1017	1359	790	741	701	899	1047	1272	1286	1280	1209	1173	985	1116	1056	1155	1219	1013	945	1212
ACACA	3419	3239	3464	3193	3079	3249	3698	3455	3733	3065	3294	3320	2830	3313	4422	4220	2319	3959	4911	4909	5033	2800	2546	3888	2532	2199	4088
ACACB	272	267	282	488	490	473	424	419	475	284	336	316	359	423	558	538	337	468	587	539	568	368	355	451	263	245	460
ACAD10	265	242	249	435	422	426	355	332	387	273	271	268	363	428	491	414	364	424	524	478	506	390	361	386	284	279	389
ACAD11	43	49	49	75	84	67	81	72	78	51	58	41	59	77	87	90	33	106	75	69	98	44	38	69	35	26	65
ACAD8	510	529	456	513	552	599	476	515	578	443	492	523	466	578	612	648	558	544	833	761	801	564	572	628	513	422	628
ACAD9	1119	1221	1156	1107	1208	1193	1158	1101	1306	1067	1034	987	954	1254	1353	1453	1333	1322	1750	1607	1576	1158	1120	1251	1087	957	1333
ACADL	65	51	50	91	82	95	70	86	90	52	42	47	69	94	89	86	67	70	90	64	66	81	91	88	60	53	88
ACADM	1857	1894	1653	1966	2136	2214	1926	1887	2379	1506	1562	1520	1704	2001	2308	2369	1931	2194	2497	2306	2393	1849	2082	2243	1889	1677	2482
ACADS	254	290	255	409	409	483	361	352	416	238	247	223	320	391	424	409	454	389	449	389	388	419	413	416	282	270	364
ACADSB	924	970	918	1059	1048	1210	1084	1012	1072	758	931	862	881	989	1334	1264	692	1176	1369	1319	1362	878	861	1143	787	658	1278
ACADVL	1203	1312	1223	1709	1804	1955	1683	1638	2235	1385	1281	1239	1448	1679	1931	2230	2266	2012	2361	2238	2276	1762	1846	1994	1656	1403	1957
ACAN	8	7	8	14	7	15	14	11	14	6	9	9	18	24	22	18	12	15	11	11	16	8	10	16	6	11	18
ACAP1	10	8	11	20	18	22	13	23	15	9	7	10	17	16	18	26	33	25	19	10	14	32	24	15	19	20	24
ACAP2	551	531	503	635	686	640	633	620	732	474	498	491	451	561	725	707	458	675	704	695	716	521	456	698	485	400	759
ACAP3	646	665	623	726	689	756	778	755	984	768	734	678	669	878	909	1097	1005	981	1383	1216	1182	936	906	1088	699	693	915
ACAT1	2748	2671	2542	2927	3005	3301	2667	2637	3399	2074	2177	2159	2387	2945	3376	3385	3053	3073	3327	3146	3243	3051	3257	3296	2721	2441	3328
ACAT2	2416	2546	2301	1043	1104	1097	1428	1287	1605	1976	1900	1837	1180	1465	1590	1685	1520	1506	3028	2989	2860	1563	1553	1640	1533	1275	1839
ACBD3	2564	2382	2365	2279	2339	2393	2335	2254	2633	2053	2134	2077	1959	2289	2772	2786	1875	2483	3315	3058	3225	2044	2114	2641	1930	1767	2810
ACBD4	57	66	69	176	180	202	166	142	179	73	84	58	149	202	187	193	168	201	108	116	109	147	146	178	109	115	168
ACBD5	351	373	361	437	438	424	454	451	485	303	353	292	410	416	559	548	379	492	538	463	504	417	405	465	354	320	542
ACBD6	1046	1186	1165	1017	1016	1023	1033	951	1319	910	933	854	830	1086	1205	1352	1206	1202	1462	1364	1284	1149	1172	1264	957	934	1283
ACBD7	130	145	124	177	182	170	136	134	143	101	135	110	162	181	189	195	138	168	222	201	207	172	181	173	129	135	205
ACCS	54	61	60	162	206	205	136	121	141	74	55	60	131	149	177	161	134	121	125	114	151	134	136	139	91	77	122
ACCSL	0	0	0	0	0	0	0	0	0	0	0	1	0	1	0	0	0	0	0	1	0	0	1	0	0	0	0
ACD	475	546	515	517	522	578	505	459	601	574	592	526	483	614	625	769	693	592	1039	933	976	586	590	658	549	478	658
ACE	15	17	25	54	52	56	42	46	42	22	16	28	43	56	64	50	46	60	41	36	32	42	34	68	29	47	50
ACE2	2	2	4	3	0	1	3	2	2	2	3	1	1	2	2	0	3	3	2	4	2	2	1	3	0	2	0
ACER1	0	0	0	0	0	0	0	0	0	0	0	0	0	0	0	0	0	0	0	0	0	0	0	0	1	0	1
ACER2	47	46	51	50	59	59	56	43	63	48	40	33	38	36	76	79	22	57	67	71	76	47	48	69	34	25	58
ACER3	464	481	483	358	356	403	397	397	450	352	391	371	274	411	449	488	360	455	629	617	588	410	346	422	404	361	561
ACHE	34	28	31	75	66	73	47	51	74	44	51	35	65	74	76	75	87	85	73	55	82	60	55	77	52	50	73
ACIN1	7162	7994	7928	5875	5977	6473	6552	6436	7752	6786	7094	6627	5538	7236	8105	8774	7294	8086	12294	11673	11748	6943	6999	8063	6078	5647	8345
ACKR1	0	0	0	0	0	0	0	0	0	0	0	0	0	0	0	0	0	0	0	0	0	0	0	0	0	0	0
ACKR2	8	4	2	15	12	10	6	5	6	6	4	4	13	10	8	10	4	7	7	9	17	7	10	3	4	8	7
ACKR3	0	2	0	3	0	1	0	1	0	1	0	0	1	1	0	0	1	0	0	0	0	0	1	0	0	0	0
ACKR4	4	0	5	9	10	9	10	7	10	6	8	6	4	8	9	8	5	11	4	7	9	12	8	5	1	3	6
ACLY	12728	13057	13435	10672	11236	11603	13127	12343	13263	11713	12990	12748	10843	13323	16323	15974	9747	14715	20588	19836	20519	12012	11674	15520	11125	9958	16532
ACMSD	2	3	2	2	3	3	4	1	2	0	2	1	0	1	3	5	1	2	1	2	7	5	1	2	3	2	1
ACO1	1298	1333	1367	1101	1220	1215	1239	1187	1416	1122	1088	1071	1034	1279	1522	1504	1147	1455	1778	1676	1692	1225	1160	1411	1045	853	1510
ACO2	3024	2974	3063	2816	2812	2947	2748	2516	2913	2719	2733	2615	2333	2805	3328	3258	2246	3129	4411	4245	4363	2550	2358	3038	2211	1899	3100
ACOT1	35	49	49	45	62	67	44	33	31	16	43	33	44	66	68	48	50	60	44	51	55	57	59	51	47	49	38
ACOT11	29	19	18	51	47	55	32	37	51	12	18	14	41	53	59	58	41	62	34	35	26	37	37	62	24	17	37
ACOT12	0	0	0	0	0	0	1	0	0	1	0	0	0	0	0	0	0	0	0	0	0	0	0	0	0	0	0
ACOT13	850	1010	929	924	968	1047	964	879	1029	717	724	705	771	905	1008	1126	1084	1045	1260	1088	1221	990	1086	1113	916	815	1216
ACOT2	327	336	359	377	394	413	317	277	420	295	263	289	360	407	475	463	384	406	488	421	451	454	415	451	338	319	396
ACOT4	0	0	1	2	1	3	0	1	2	2	1	1	0	0	1	0	1	0	1	2	1	0	1	1	1	2	3
ACOT6	1	1	0	4	6	0	1	3	0	1	0	1	4	8	2	2	6	3	2	1	3	2	1	1	3	3	4
ACOT7	1610	1757	1676	1267	1318	1499	1490	1494	1838	1373	1322	1334	1230	1517	1712	1853	1874	1749	2348	2185	2121	1720	1612	1793	1488	1374	1854
ACOT8	294	302	272	301	343	366	288	248	318	231	237	259	270	324	342	346	374	321	397	393	398	339	315	336	268	280	300
ACOT9	518	550	489	466	486	568	551	529	609	438	453	445	487	569	614	701	664	588	691	686	686	597	631	633	536	447	648
ACOX1	1006	1087	957	982	987	1082	959	851	1022	893	920	806	781	1006	1132	1106	821	996	1399	1295	1394	985	1001	1119	901	834	1126
ACOX2	2	2	1	4	8	2	3	2	6	1	1	1	4	2	4	6	6	5	2	7	7	4	2	3	6	4	4
ACOX3	281	281	285	280	268	296	290	252	314	261	288	238	241	297	315	320	314	312	427	400	383	247	268	280	230	184	272
ACOXL	11	17	13	20	24	26	20	25	20	11	13	12	25	29	20	26	31	23	17	15	16	36	28	22	15	18	25
ACP1	2173	2343	2257	1766	1854	2008	1855	1617	2171	1825	1840	1870	1587	1902	2195	2295	2076	2066	2889	2704	2716	1962	2018	1987	1805	1566	2236
ACP2	504	576	516	520	563	589	426	465	547	498	594	595	573	683	772	700	622	609	1038	840	977	617	640	671	498	428	645
ACP5	4	8	4	8	9	11	4	4	7	3	4	5	5	5	2	4	2	6	12	2	7	5	5	9	6	7	7
ACP6	451	469	413	580	644	687	558	471	635	395	366	387	511	549	657	669	533	522	649	549	604	567	569	625	424	390	535
ACPP	9	7	10	22	23	27	16	19	23	9	7	9	30	19	27	26	23	22	13	22	14	25	15	27	12	18	27
ACPT	7	7	10	8	6	6	14	6	4	9	10	7	4	4	4	6	6	3	9	12	14	1	7	5	4	5	10
ACR	4	1	2	2	3	4	3	4	1	1	3	1	1	7	5	1	4	1	4	3	5	4	4	3	0	1	1
ACRBP	2	0	2	2	3	2	1	1	2	3	1	1	2	2	3	2	2	2	4	4	0	3	3	2	1	0	5
ACRC	44	50	52	49	48	45	40	38	47	52	63	57	41	51	72	59	38	46	94	88	84	52	62	73	40	44	56
ACRV1	14	10	13	15	8	10	9	10	10	10	11	11	11	6	13	12	2	16	24	17	16	8	7	5	9	9	8
ACSBG1	8	11	10	8	8	14	15	11	15	8	12	10	15	18	15	11	14	8	13	20	22	17	21	20	19	13	21
ACSBG2	5	8	8	11	4	21	9	12	6	10	10	8	10	8	17	11	8	10	16	18	10	11	9	9	14	6	8
ACSF2	330	322	306	489	582	602	453	436	505	313	258	293	402	509	570	573	554	531	519	478	505	471	472	530	408	349	482
ACSF3	527	577	515	495	518	578	479	447	570	482	491	456	439	556	627	680	570	600	857	799	787	540	545	562	458	459	632
ACSL1	621	554	624	606	587	646	703	643	685	545	569	598	573	630	849	842	489	721	887	852	873	585	569	725	593	524	831
ACSL3	1862	1874	1780	1599	1705	1709	1709	1804	1911	1520	1586	1588	1418	1797	2091	2143	1459	1940	2537	2303	2311	1643	1688	2015	1574	1458	2269
ACSL4	1208	1146	1088	1149	1116	1219	1418	1311	1691	978	1039	980	1027	1288	1660	1649	1127	1582	1450	1498	1527	1186	1162	1555	1226	1095	1715
ACSL5	1	2	5	4	6	3	9	7	5	3	8	6	5	2	6	5	5	3	7	7	9	3	5	5	2	2	10
ACSL6	65	67	81	125	119	106	111	121	120	45	66	63	85	95	121	108	97	122	101	93	93	108	84	115	64	75	102
ACSM1	0	0	1	0	0	0	0	0	0	0	2	0	0	0	0	0	0	0	0	0	1	0	0	0	0	1	2
ACSM2A	0	0	0	0	0	0	0	0	0	0	0	0	0	0	0	0	0	0	0	0	0	0	0	0	0	0	0
ACSM2B	0	0	0	0	0	0	0	0	0	0	0	0	0	0	0	0	0	0	0	0	0	0	0	0	0	0	0
ACSM3	41	30	37	46	38	57	45	35	64	25	38	28	30	54	57	69	38	51	42	50	45	36	51	48	41	31	47
ACSM4	1	0	0	0	0	0	0	0	0	0	0	0	0	0	0	1	0	0	0	0	0	0	0	0	0	0	0
ACSM5	0	0	0	0	0	0	0	0	0	0	0	0	0	0	0	0	0	0	0	0	0	0	0	0	0	0	0
ACSM6	0	0	0	1	0	1	0	0	1	0	0	1	0	0	0	0	0	0	1	2	0	0	0	0	0	0	1
ACSS1	472	479	429	647	706	711	636	580	763	438	416	414	544	655	757	822	666	711	662	616	650	656	655	739	518	541	749
ACSS2	441	431	407	439	402	482	431	420	502	345	396	383	406	471	491	571	510	489	652	572	639	450	419	494	394	306	506
ACSS3	0	0	0	0	0	0	0	0	0	0	0	0	0	0	0	0	0	0	0	0	0	0	0	0	0	1	0
ACTA1	21	13	16	11	9	11	9	7	14	19	26	19	10	10	19	20	16	14	34	28	17	17	18	16	12	9	13
ACTA2	26	22	39	87	76	82	39	41	53	35	31	34	55	60	82	57	47	61	54	66	50	66	49	70	42	33	60
ACTA2-AS1	1	1	2	1	1	0	0	0	0	1	1	0	0	0	0	0	0	0	0	1	2	1	1	2	0	0	0
ACTB	38244	38528	35432	32404	33895	35899	33864	31921	40446	46647	44985	43656	35275	44312	47722	47262	43303	43316	72762	67706	68968	40707	39407	44091	40501	36477	51812
ACTBL2	0	0	2	1	0	1	0	0	0	0	0	1	1	0	0	1	0	0	0	1	0	0	0	0	0	0	1
ACTC1	0	2	1	0	0	2	4	0	1	1	0	0	1	0	0	1	0	1	0	3	2	1	1	2	0	0	1
ACTG1	43942	46351	43712	50864	53349	56876	48622	44685	52578	46366	48255	45750	46875	58451	63058	64315	55529	56636	77497	71545	72936	52546	51080	56280	50514	46340	63136
ACTG1P17	5	13	8	24	23	22	19	11	22	6	6	4	17	24	20	21	19	23	19	20	17	24	25	22	16	15	22
ACTG1P20	38	40	35	32	29	38	37	26	24	44	36	36	16	33	41	35	14	48	62	61	74	20	28	23	26	16	36
ACTG1P4	8	4	2	4	2	5	5	4	4	3	7	3	4	5	8	6	3	2	11	4	5	2	8	1	3	3	2
ACTG2	0	0	1	1	0	1	0	0	0	2	1	1	0	1	0	0	1	0	0	3	0	0	0	0	0	1	1
ACTL10	4	2	3	4	2	2	3	3	2	6	2	1	5	3	2	3	0	3	11	5	6	4	1	5	3	2	2
ACTL6A	1032	1093	1024	791	757	846	928	848	944	805	845	794	668	832	1041	1061	862	973	1285	1311	1323	891	906	1020	898	717	1114
ACTL6B	3	0	1	1	4	2	0	0	2	4	0	1	1	1	3	2	0	0	6	1	0	2	1	2	0	0	0
ACTL7A	0	0	1	0	0	0	0	0	0	0	0	0	0	0	0	0	0	0	0	0	0	0	0	0	0	0	0
ACTL7B	0	0	0	0	0	1	0	1	0	1	0	0	0	0	1	0	0	1	1	0	1	1	0	0	0	0	0
ACTL8	26	14	23	3	6	2	5	8	12	19	14	14	7	12	7	10	12	14	35	25	25	5	9	10	7	14	14
ACTL9	0	0	0	0	0	0	0	0	0	0	0	0	0	0	0	0	0	0	0	0	0	0	0	0	0	0	0
ACTN1	2092	2077	2259	2252	2381	2527	2437	2368	2532	2253	2392	2360	2164	2714	3317	3223	1912	2995	4160	3860	4063	2277	2265	3132	2186	1893	3221
ACTN1-AS1	0	0	0	0	0	0	0	0	0	0	0	0	0	0	1	1	0	0	0	1	1	1	2	0	0	0	0
ACTN2	228	216	208	253	273	253	285	210	279	258	257	239	207	271	321	367	251	302	472	395	409	240	258	306	255	190	314
ACTN3	0	1	0	1	0	3	1	3	3	2	2	1	1	3	3	3	1	0	1	2	0	0	1	1	2	0	1
ACTN4	4734	5196	5452	4446	4648	4962	4611	4225	4311	4748	4986	4664	3864	4975	5815	5948	3789	5397	8633	8039	8389	4329	4347	5538	3743	3467	5609
ACTR10	751	728	650	746	725	825	634	585	819	603	572	614	563	764	837	789	702	732	942	910	892	758	706	787	548	597	759
ACTR1A	4592	4885	4283	3101	3344	3454	3451	3174	4537	4035	3935	3898	3141	3661	4208	4530	4486	4304	6244	5837	5958	3854	3761	4049	3793	3120	4417
ACTR1B	904	1029	915	1418	1496	1634	1156	1187	1275	820	892	850	1144	1448	1480	1447	1282	1326	1515	1397	1439	1333	1257	1497	934	986	1239
ACTR2	6899	6959	6579	6415	6470	6681	6520	6444	7694	5589	6129	5876	5542	6434	8073	7625	5216	6915	8913	8557	8739	6190	6082	7329	5689	5108	8140
ACTR3	3550	3495	3278	2981	3040	3178	3203	3157	3958	2661	2829	2648	2596	3243	3603	3850	3144	3492	4249	4150	4030	2982	3019	3665	2917	2599	3813
ACTR3B	409	404	365	282	279	323	321	296	448	346	356	347	265	324	403	456	430	391	565	560	544	332	338	385	357	348	461
ACTR3BP2	0	0	0	0	0	0	0	0	0	0	0	0	0	0	0	0	0	0	0	0	0	0	0	0	0	0	0
ACTR3BP5	0	0	0	0	0	0	0	0	0	0	0	0	0	0	0	0	0	0	0	0	0	0	0	0	0	0	0
ACTR3C	11	17	11	7	5	5	4	6	6	9	12	14	3	11	9	9	10	9	17	14	19	15	6	9	9	11	11
ACTR5	380	421	407	292	293	334	316	317	390	321	389	340	298	348	361	435	372	411	637	506	513	323	325	356	332	295	479
ACTR6	682	686	605	633	663	670	673	617	802	500	494	497	491	622	741	791	741	675	777	756	687	697	704	729	678	621	917
ACTR8	1343	1361	1321	998	1005	1055	1012	991	1072	1126	1230	1169	847	1046	1226	1196	849	1079	1897	1701	1809	875	887	1095	828	720	1217
ACTRT1	0	0	0	0	0	1	0	0	0	0	0	0	0	0	0	0	0	0	0	0	0	0	0	0	0	0	0
ACTRT2	0	0	0	0	0	0	0	0	0	0	0	0	0	0	0	0	0	0	0	0	0	0	0	0	0	0	0
ACTRT3	100	103	84	64	57	63	50	59	58	85	78	90	55	68	59	60	66	57	118	122	122	61	75	61	45	51	62
ACVR1	191	187	163	218	206	213	218	194	256	178	198	191	205	241	302	258	227	253	284	289	276	199	213	254	205	167	280
ACVR1B	819	797	757	1118	1209	1142	1189	1088	1253	774	791	797	997	1246	1454	1477	1034	1329	1342	1316	1338	983	1056	1264	889	777	1260
ACVR1C	45	51	50	83	77	87	73	93	107	39	58	34	57	84	99	102	67	88	76	62	68	77	73	93	78	55	119
ACVR2A	269	287	264	273	312	300	276	261	317	234	261	290	224	287	315	330	275	255	398	361	387	277	283	315	262	260	357
ACVR2B	1613	1462	1501	2371	2303	2385	2306	2208	2509	1389	1431	1321	1586	2029	2639	2447	1367	2410	2082	2112	2107	1537	1467	2144	1440	1301	2460
ACVR2B-AS1	28	25	21	48	46	49	42	30	34	19	19	23	31	38	45	48	22	47	38	38	35	37	30	41	29	25	28
ACVRL1	13	2	10	26	24	22	29	25	29	6	7	11	28	37	35	30	35	23	10	14	12	32	35	50	22	16	20
ACY1	16	27	26	10	21	18	15	15	17	21	10	24	18	22	29	21	22	24	32	26	24	16	18	17	8	15	25
ACY3	0	0	0	1	0	0	0	0	1	0	0	0	0	0	0	0	0	0	0	0	0	1	0	0	0	0	0
ACYP1	188	211	184	232	233	287	220	230	214	166	181	157	183	225	250	277	276	244	326	305	260	247	261	254	220	234	302
ACYP2	67	68	67	36	36	45	40	38	53	50	62	51	44	35	62	60	58	48	106	88	83	58	53	52	52	37	50
ADA	331	357	310	395	416	501	377	347	530	244	253	257	357	381	421	521	503	442	464	444	390	407	429	463	380	340	436
ADAD1	0	0	0	0	0	0	0	0	0	0	0	0	0	0	0	0	0	0	0	0	0	0	0	0	0	0	0
ADAD2	0	0	0	1	0	0	0	0	0	0	0	0	0	0	0	0	0	0	1	0	0	1	1	0	0	0	0
ADAL	349	349	326	373	380	404	365	321	392	288	291	262	331	362	434	407	320	388	474	445	427	341	368	372	308	275	391
ADAM10	925	891	911	1052	1057	1077	1044	1073	1242	670	771	749	725	932	1129	1164	689	1090	1179	1166	1140	916	885	1137	729	784	1162
ADAM11	263	301	269	579	569	633	590	561	597	302	306	265	486	609	690	757	561	695	605	579	592	533	529	617	474	448	717
ADAM12	0	0	0	0	0	0	0	0	0	1	0	0	2	0	0	1	0	1	1	0	0	0	0	0	0	0	1
ADAM15	1716	1873	1690	1773	1910	2141	1764	1617	2054	1560	1555	1538	1521	1919	2108	2379	2205	2220	2779	2599	2622	2055	1972	2213	1785	1556	2155
ADAM17	665	632	708	690	714	704	802	747	834	593	554	564	570	737	896	878	540	842	888	930	993	589	563	772	551	507	813
ADAM18	0	0	1	0	1	0	0	0	0	0	0	0	0	0	0	0	0	0	0	0	0	0	0	0	0	0	0
ADAM19	211	194	198	365	399	344	345	374	411	192	192	184	298	377	458	432	271	444	323	320	325	314	322	389	255	278	401
ADAM1A	128	139	132	141	145	172	124	135	140	130	144	125	93	136	134	141	115	142	243	226	218	137	113	134	105	93	150
ADAM2	0	0	0	0	0	0	0	0	0	0	0	0	0	0	0	0	0	0	0	0	0	0	0	0	0	0	0
ADAM20	1	1	1	1	0	0	1	0	1	1	1	1	0	0	3	1	1	2	1	0	0	1	1	1	1	1	0
ADAM20P1	5	3	1	3	3	2	7	3	3	4	4	6	2	4	5	7	4	2	12	8	4	3	5	8	4	1	3
ADAM21	14	6	9	19	18	17	9	9	16	4	4	11	10	14	14	9	4	12	12	10	12	6	8	7	12	5	9
ADAM21P1	0	2	0	1	1	0	0	1	0	1	0	0	2	0	1	2	2	0	2	1	1	0	2	1	0	2	2
ADAM22	429	386	377	582	563	556	610	614	680	357	375	405	452	552	757	695	360	644	571	579	631	465	412	659	393	334	608
ADAM23	322	293	300	425	545	533	449	450	475	283	366	385	395	519	623	546	335	497	596	608	571	438	443	520	391	352	556
ADAM28	0	1	0	2	2	2	2	1	1	0	0	0	1	1	1	1	0	2	1	2	0	0	0	1	1	0	2
ADAM29	0	0	0	0	0	0	0	0	0	0	0	0	0	1	0	0	0	1	0	0	0	0	0	0	1	0	0
ADAM30	0	0	0	0	0	0	0	0	0	0	0	0	0	0	0	0	0	0	0	0	0	0	0	0	0	1	0
ADAM32	3	1	1	5	3	2	3	3	8	3	2	0	1	10	3	1	2	5	3	3	1	5	7	1	1	3	6
ADAM33	0	0	0	0	0	0	0	0	0	0	0	1	0	0	0	0	0	0	0	1	0	0	0	0	0	0	0
ADAM3A	0	0	0	0	0	0	0	0	0	0	0	0	0	0	0	0	0	0	0	0	0	0	0	0	0	0	0
ADAM5	1	0	0	0	0	0	0	0	0	0	0	0	0	0	0	0	0	0	0	0	0	0	0	1	0	0	0
ADAM6	0	0	0	0	0	0	0	0	0	0	0	0	0	0	0	0	0	0	0	0	0	0	0	0	0	0	0
ADAM7	0	0	0	0	0	0	0	0	0	0	0	0	0	0	0	0	0	0	0	1	0	0	0	0	1	0	0
ADAM8	66	68	64	81	81	78	77	60	81	80	63	74	82	87	75	84	85	82	154	140	125	66	64	82	69	64	87
ADAM9	1880	1813	1801	2188	2294	2332	2240	2167	2448	1461	1588	1533	1790	2125	2640	2609	1619	2342	2328	2162	2284	1837	1712	2309	1627	1454	2440
ADAMDEC1	0	0	0	0	1	0	0	0	0	0	0	0	0	0	0	0	0	0	0	0	0	0	0	0	0	0	0
ADAMTS1	1343	1373	1376	1820	1950	1938	2513	2304	2815	1417	1514	1360	1652	2146	2651	3291	2030	2959	2178	2070	2033	2024	2020	2601	2274	2049	3560
ADAMTS10	25	30	24	96	90	119	93	63	105	31	23	28	57	87	102	112	92	102	50	48	52	80	90	99	42	67	82
ADAMTS12	11	16	18	33	33	22	20	19	27	12	14	6	15	21	30	27	12	22	18	13	17	18	15	29	18	18	22
ADAMTS13	131	127	114	373	366	397	248	254	309	191	172	159	243	280	356	343	254	286	304	305	272	279	278	322	180	166	256
ADAMTS14	4	0	1	11	7	5	9	13	18	0	4	2	5	6	8	11	12	14	4	1	1	8	6	20	2	4	5
ADAMTS15	100	84	96	94	110	125	108	102	122	95	99	107	111	145	165	146	106	134	200	160	191	113	114	149	98	89	164
ADAMTS16	0	0	0	1	1	2	0	1	1	1	0	0	3	0	2	2	0	0	2	0	0	1	1	1	0	0	0
ADAMTS17	148	140	159	227	211	238	167	176	173	169	144	138	143	188	221	202	119	171	246	234	249	171	163	203	120	104	203
ADAMTS18	3	3	1	3	3	2	1	0	3	4	3	1	1	3	2	2	0	1	3	5	6	2	0	1	1	0	2
ADAMTS19	66	74	79	115	109	119	118	115	109	68	79	46	91	114	152	136	73	127	102	98	110	86	94	123	88	76	129
ADAMTS19-AS1	8	5	8	9	18	14	19	10	20	6	4	7	10	12	18	12	10	12	11	8	11	8	11	15	3	5	18
ADAMTS2	87	90	93	239	233	237	228	200	233	123	109	99	203	226	266	293	227	284	172	175	184	222	199	232	173	145	260
ADAMTS20	67	52	53	67	71	81	101	77	89	47	79	65	47	78	91	104	35	98	63	97	80	67	46	69	51	39	93
ADAMTS3	248	260	253	319	350	332	326	339	374	243	231	261	272	329	446	396	274	370	352	333	380	274	269	422	298	239	391
ADAMTS4	6	3	3	8	9	10	13	3	20	6	6	2	8	14	17	14	12	18	13	9	5	14	18	11	8	9	15
ADAMTS5	6	5	2	7	3	8	7	2	6	1	6	5	2	5	8	6	2	6	5	1	4	3	3	3	4	3	9
ADAMTS6	14	21	15	38	41	57	38	53	43	11	23	22	47	54	58	64	36	54	29	32	33	37	36	46	30	27	40
ADAMTS7	55	73	61	171	147	194	146	131	138	62	73	70	123	181	184	207	149	208	135	117	108	148	139	186	104	113	155
ADAMTS7P1	0	1	0	0	0	1	0	0	1	0	0	1	0	1	2	1	1	0	1	4	2	1	0	2	2	0	0
ADAMTS8	2	9	4	8	10	14	9	8	14	8	2	8	13	11	10	11	8	11	10	7	6	12	12	12	8	9	12
ADAMTS9	135	128	172	251	250	271	293	293	322	144	155	158	235	256	352	394	216	304	251	253	260	206	187	275	203	164	330
ADAMTS9-AS1	3	1	1	1	1	1	2	1	0	1	1	1	0	0	1	1	1	1	1	3	0	0	2	0	2	0	3
ADAMTS9-AS2	0	0	1	0	1	1	0	2	3	0	1	0	0	1	1	1	0	0	2	1	1	0	2	4	0	0	0
ADAMTSL1	2	3	0	8	11	9	6	1	5	7	5	3	8	2	13	9	9	5	5	5	2	8	5	9	2	3	6
ADAMTSL2	0	0	0	0	0	0	0	0	0	1	0	0	0	0	1	0	0	0	0	0	0	0	0	0	0	0	0
ADAMTSL3	6	6	8	19	15	21	24	17	22	8	14	12	15	13	28	15	9	19	14	18	11	18	11	24	20	11	25
ADAMTSL4	21	26	22	82	71	100	71	42	62	36	36	26	57	76	100	81	46	74	52	52	57	63	64	80	47	46	61
ADAMTSL4-AS1	4	0	3	4	1	1	0	1	0	2	1	3	2	1	2	3	2	3	7	3	3	0	4	3	0	1	0
ADAMTSL5	16	29	24	34	39	42	48	43	47	32	49	41	43	59	63	59	52	70	63	66	60	52	46	52	39	34	68
ADAP1	217	193	200	287	290	301	282	260	313	166	197	165	245	289	358	394	339	308	340	292	247	306	309	355	279	262	353
ADAP2	98	129	93	144	157	199	192	166	210	83	112	96	161	198	231	247	160	209	158	159	149	187	172	200	188	148	228
ADAR	7525	7723	7749	7119	7300	7633	7447	7147	7868	6602	7190	6946	6171	7307	9266	8930	5675	8290	11525	11159	11369	6671	6152	8522	5856	5314	8890
ADARB1	463	450	455	462	443	473	491	447	533	549	561	556	428	484	543	700	429	589	940	929	961	535	517	612	381	364	621
ADARB2	0	0	0	0	0	0	1	0	0	0	0	0	0	0	0	0	0	0	0	0	0	0	0	0	0	0	0
ADARB2-AS1	0	0	0	0	0	0	0	0	0	0	0	0	0	0	0	0	0	1	0	0	0	0	0	0	0	0	0
ADAT1	369	391	406	359	379	389	322	327	313	360	396	356	315	352	430	342	178	337	585	493	569	273	253	380	224	186	389
ADAT2	842	835	777	887	979	986	904	947	1007	762	876	802	697	844	1025	1087	807	1025	1284	1250	1346	835	837	1060	753	695	1159
ADAT3	207	204	197	119	117	157	167	135	213	216	195	230	164	246	217	243	290	244	349	336	352	219	239	207	188	198	247
ADCK1	196	196	176	180	189	207	183	166	172	201	179	201	167	246	219	250	212	243	337	349	318	202	223	221	173	171	236
ADCK2	923	996	934	999	1037	1057	928	883	1117	741	748	695	812	1066	1114	1240	1228	1112	1226	1161	1196	1155	1129	1118	928	872	1194
ADCK3	2972	3055	2715	3155	3313	3569	3420	3205	4008	2754	2810	2584	3180	3796	4301	4366	4088	4060	4684	4375	4481	3663	3683	4165	3206	2889	3991
ADCK4	498	499	543	622	708	687	633	560	750	482	476	447	534	724	750	726	719	722	826	745	740	757	700	761	531	513	664
ADCK5	89	99	83	126	99	127	116	99	115	80	101	71	99	115	126	138	174	127	158	143	149	126	131	143	113	79	124
ADCY1	588	652	584	873	895	912	899	881	955	635	712	665	692	787	1117	1143	588	1083	1065	1046	1144	684	687	939	578	541	1013
ADCY10	5	7	6	21	21	18	23	20	21	8	6	6	15	17	27	28	13	23	10	8	6	19	13	16	9	7	14
ADCY10P1	35	32	42	42	47	51	50	44	67	53	53	34	23	32	56	66	53	56	96	63	87	51	38	52	43	34	57
ADCY2	0	0	0	0	0	2	0	0	0	0	1	0	0	0	0	0	0	0	0	0	0	0	0	0	0	0	0
ADCY3	436	447	435	522	583	565	621	576	628	538	488	518	504	701	830	780	495	741	878	816	855	557	512	725	417	408	731
ADCY4	0	0	0	1	0	0	0	0	0	0	1	0	0	1	0	0	0	2	0	2	0	0	1	0	0	0	1
ADCY5	34	25	35	46	62	63	65	50	69	28	44	35	58	50	57	67	50	56	72	62	54	53	61	70	38	29	61
ADCY6	692	770	711	904	959	1036	960	944	1101	791	740	771	922	1053	1156	1218	977	1169	1467	1303	1336	949	931	1090	860	746	1112
ADCY7	216	238	225	378	427	417	381	349	391	178	243	211	320	379	464	439	340	471	371	359	352	377	334	413	297	227	452
ADCY8	0	0	0	0	0	0	0	0	0	0	0	0	0	0	0	0	1	0	0	0	0	0	0	0	0	0	0
ADCY9	942	921	954	1249	1266	1278	1253	1237	1335	1074	1162	1086	1070	1331	1633	1571	849	1550	1817	1821	1877	991	894	1388	884	870	1617
ADCYAP1	0	0	0	0	0	0	0	0	1	0	0	0	0	0	0	0	0	0	0	0	0	0	0	0	0	0	0
ADCYAP1R1	240	240	224	406	490	454	504	432	522	263	201	208	355	426	526	621	376	535	365	343	394	379	387	438	381	339	516
ADD1	1864	1951	1898	2172	2164	2332	2088	1965	2345	1973	1988	1949	2091	2538	2900	2884	2076	2527	3317	3200	3281	2128	2062	2406	2009	1656	2544
ADD2	690	684	690	912	970	988	1000	969	1060	666	719	610	800	1024	1260	1262	792	1224	1123	1098	1036	852	828	1212	720	626	1181
ADD3	1895	1851	1778	2375	2422	2498	2375	2309	2603	1538	1674	1745	1825	2328	2901	2769	1920	2617	2748	2583	2661	1994	2107	2629	1729	1616	2727
ADD3-AS1	6	6	5	8	5	6	7	8	10	5	6	11	5	10	12	6	12	7	5	11	7	5	8	12	2	10	8
ADGB	0	1	0	0	1	0	0	1	0	0	0	0	0	0	0	1	0	1	0	0	0	0	0	0	0	0	0
ADGRA1	0	1	1	1	0	0	1	2	2	0	0	2	4	1	0	4	1	1	3	1	2	0	0	2	2	1	1
ADGRA1-AS1	0	0	0	0	0	0	0	0	0	0	0	0	0	0	0	0	0	0	0	0	0	0	0	0	0	0	0
ADGRA2	350	377	378	903	940	1019	776	733	727	388	449	410	688	904	1064	1057	550	900	756	728	732	705	675	904	568	465	834
ADGRA3	673	697	715	622	642	694	660	644	720	569	638	645	543	644	751	853	534	765	1032	920	967	608	606	747	578	467	815
ADGRB1	37	43	44	159	168	160	132	122	150	45	35	65	125	143	174	192	155	151	95	85	96	140	140	158	105	85	129
ADGRB2	265	238	222	631	627	623	537	551	677	316	274	286	493	672	787	789	575	729	537	508	538	607	581	711	465	423	647
ADGRB3	78	64	61	163	150	167	144	131	150	50	63	60	133	151	172	159	64	150	88	89	95	97	98	140	84	70	125
ADGRD1	1	0	0	8	12	17	6	3	3	1	4	3	5	6	7	3	5	10	4	3	2	5	5	3	3	1	2
ADGRE1	0	1	3	9	5	2	1	4	5	4	2	1	6	4	5	6	6	6	3	1	5	8	8	9	6	5	2
ADGRE2	0	1	1	7	2	1	2	3	4	1	1	0	1	3	2	6	3	4	2	0	3	4	1	5	0	4	5
ADGRE3	0	0	0	0	0	0	0	0	0	0	0	0	0	0	0	0	0	0	0	0	0	0	0	0	0	0	0
ADGRE4P	0	0	0	0	0	0	1	0	0	0	1	0	0	0	0	0	0	0	0	0	1	0	0	0	0	0	0
ADGRE5	147	151	159	371	380	442	377	354	424	160	145	136	350	456	500	526	499	464	286	248	262	400	421	418	341	298	447
ADGRF1	0	0	0	0	0	0	0	0	0	1	0	0	0	0	0	0	0	0	0	0	0	0	0	0	0	0	0
ADGRF2	0	0	0	0	0	0	0	0	0	0	0	0	0	0	0	0	0	1	1	0	0	0	0	0	0	0	0
ADGRF3	7	7	6	6	4	4	6	7	7	6	4	6	3	2	9	7	7	6	9	8	12	7	3	5	3	5	2
ADGRF4	0	0	0	0	0	0	1	0	0	0	0	0	0	0	0	0	0	0	0	0	1	0	0	0	1	0	0
ADGRF5	0	0	0	0	0	0	0	1	1	0	0	0	0	0	0	0	0	0	0	0	0	0	0	0	1	0	1
ADGRG1	4	1	1	3	1	5	1	2	2	2	1	2	2	2	5	1	0	6	3	1	2	7	1	7	3	1	6
ADGRG2	12	11	11	36	44	40	36	34	36	16	27	17	26	42	43	54	16	39	29	18	34	33	22	42	21	15	28
ADGRG3	1	1	1	4	1	4	3	0	2	1	0	1	0	2	5	5	5	2	2	2	1	4	1	2	0	3	0
ADGRG4	0	1	0	0	0	0	0	0	0	0	0	0	0	0	1	0	0	0	0	1	0	0	0	0	0	0	0
ADGRG5	0	1	0	0	1	0	0	0	0	1	0	0	1	0	1	0	1	0	1	1	0	0	0	1	0	1	0
ADGRG6	75	83	95	214	213	194	219	200	196	78	78	88	172	208	247	217	100	232	138	141	148	164	118	233	131	106	190
ADGRG7	0	0	0	0	0	0	0	0	0	0	0	0	0	2	0	0	0	0	0	0	0	0	0	1	0	0	0
ADGRL1	1098	1227	1190	2097	2051	2293	2197	1935	2407	1507	1531	1525	2090	2658	3035	3122	2319	2756	2720	2512	2630	2154	2151	2592	2120	2018	2993
ADGRL2	1531	1486	1609	1536	1530	1575	1657	1568	1515	1321	1559	1410	1277	1632	2055	1948	1058	1868	2194	2143	2168	1292	1230	1819	1216	1034	1995
ADGRL3	175	182	161	359	347	362	292	285	274	189	204	187	232	324	415	344	173	311	268	258	262	199	220	343	161	126	296
ADGRL3-AS1	2	3	2	3	2	3	3	2	4	1	0	3	0	1	1	0	0	2	2	1	0	1	6	1	2	0	0
ADGRL4	1	0	0	0	1	0	0	0	0	0	1	0	0	0	1	0	0	0	0	0	1	0	0	0	0	1	0
ADGRV1	231	226	253	299	318	331	319	336	332	227	238	223	210	311	400	359	176	371	352	360	390	202	172	305	163	132	313
ADH1A	0	0	0	1	0	0	0	0	0	0	0	0	0	0	0	0	0	0	0	0	2	0	0	0	0	0	0
ADH1B	0	0	0	0	0	0	0	0	0	0	0	0	0	0	0	0	0	0	0	0	0	0	0	0	0	0	1
ADH1C	0	0	0	0	0	0	1	1	0	0	0	0	0	0	0	0	0	0	0	0	0	0	0	0	0	0	0
ADH4	0	0	1	0	0	0	1	0	1	0	0	0	1	0	0	0	0	1	0	0	0	0	0	1	1	0	0
ADH5	3028	3152	2826	2157	2162	2337	2276	2187	2785	2315	2435	2309	1963	2388	2576	2726	2574	2480	3656	3514	3580	2335	2492	2592	2342	2093	2804
ADH6	3	4	3	2	2	8	2	5	4	5	7	3	4	5	6	3	3	8	4	8	3	2	0	3	5	3	4
ADH7	0	0	0	0	0	0	0	0	0	0	0	0	0	0	0	0	0	0	0	0	0	0	0	0	0	0	0
ADHFE1	5	1	5	14	6	4	7	3	3	7	7	6	5	4	6	12	8	5	14	16	4	5	5	7	4	3	7
ADI1	4189	4167	3731	1760	1763	1975	1822	1735	2365	3228	3213	3061	1771	2152	2379	2430	2431	2107	5421	5073	5040	2269	2470	2482	2144	1964	2562
ADIG	0	0	0	0	0	0	0	0	0	0	0	0	0	0	0	0	0	0	0	0	0	0	0	0	0	0	0
ADIPOQ	0	0	1	0	0	0	0	0	0	0	0	0	0	0	0	0	0	0	0	0	0	0	0	0	0	0	0
ADIPOQ-AS1	0	0	0	0	0	0	0	0	0	0	0	0	0	0	0	0	0	0	0	0	0	0	0	0	0	0	0
ADIPOR1	3105	3527	3319	2753	2824	3161	2845	2536	2752	2477	2828	2714	2649	3115	3441	3583	2795	3162	4541	4338	4572	3139	2835	3443	2698	2576	3729
ADIPOR2	2233	2228	2206	1945	2053	2051	1973	1890	2102	1945	1977	1938	1745	2062	2573	2631	1743	2334	3321	3145	3258	1844	1903	2231	1819	1793	2563
ADIRF	0	0	0	0	0	0	0	0	1	0	0	0	0	0	0	1	1	0	0	0	0	0	0	0	0	0	0
ADK	653	675	646	635	591	655	643	622	813	501	481	463	543	610	763	799	779	717	808	755	738	668	694	689	635	566	812
ADM	308	332	296	180	182	228	285	278	406	347	299	290	220	267	327	388	416	379	485	464	478	261	286	291	285	322	369
ADM2	4	1	5	10	5	7	9	10	4	2	1	2	8	6	10	13	4	10	1	6	4	6	7	6	1	1	5
ADM5	82	102	86	58	56	62	85	71	98	86	98	93	74	81	91	101	105	100	144	136	169	104	101	113	97	85	126
ADNP	2008	1970	2021	2369	2599	2562	2482	2393	2493	2402	2568	2478	2178	2794	3410	3024	1924	2923	3895	3861	3838	2201	2160	2845	2171	1846	3252
ADNP2	1114	1136	1175	1042	1034	1012	1092	1122	1141	994	1091	1106	938	1067	1335	1441	886	1235	1591	1571	1558	942	908	1259	933	832	1412
ADNP-AS1	28	26	32	24	23	31	17	29	35	31	31	34	15	26	46	41	20	26	50	59	48	29	18	45	22	17	49
ADO	917	1000	865	805	819	859	850	779	955	745	821	749	650	835	967	1054	898	1005	1297	1202	1216	843	798	958	790	735	1049
ADORA1	23	33	33	44	39	64	39	56	75	35	29	38	48	56	59	59	87	60	56	54	46	38	73	49	53	47	60
ADORA2A	0	1	0	1	2	2	0	0	0	0	1	2	2	0	0	0	0	0	3	3	1	0	1	1	1	1	3
ADORA2A-AS1	4	0	2	2	4	4	5	10	7	6	3	9	2	6	7	4	8	6	11	12	7	4	0	8	2	4	10
ADORA2B	286	337	345	274	335	381	330	342	400	246	243	295	287	361	345	458	411	389	421	417	415	341	392	391	381	305	428
ADORA3	0	0	0	0	0	0	0	0	0	0	0	0	0	0	0	0	0	0	0	0	0	0	0	0	0	1	0
ADPGK	1229	1304	1234	987	1121	1166	1024	1082	1193	1031	1116	1109	921	1048	1286	1213	965	1120	1969	1796	1994	1094	1061	1275	970	925	1320
ADPGK-AS1	1	2	2	3	2	2	2	4	1	1	2	2	0	2	7	4	0	4	1	3	4	2	1	2	3	0	1
ADPRH	0	1	0	0	1	0	0	0	0	0	1	0	0	0	0	0	1	1	0	0	0	0	0	0	0	0	1
ADPRHL1	104	130	112	138	124	152	113	89	111	95	96	99	97	132	139	111	113	121	156	150	188	117	106	140	90	72	115
ADPRHL2	742	817	762	530	557	601	594	539	730	651	648	589	518	629	701	732	801	674	1085	984	1001	689	690	692	619	534	681
ADPRM	84	87	76	85	106	117	93	91	102	49	68	55	76	105	83	105	99	99	101	102	84	102	99	115	73	87	88
ADRA1A	5	12	11	57	58	59	66	39	46	10	4	8	44	59	65	70	32	53	16	13	14	24	23	57	19	17	34
ADRA1B	2	8	6	11	12	16	5	11	10	8	4	8	10	10	14	10	12	15	7	7	6	9	13	15	4	8	12
ADRA1D	2	0	1	1	0	1	0	2	1	0	0	0	0	2	1	2	1	2	0	1	0	1	0	0	0	0	1
ADRA2A	1	1	1	2	0	3	2	1	3	0	1	2	3	0	2	3	0	2	3	2	3	3	0	2	0	2	2
ADRA2B	2	0	0	5	3	2	4	1	4	1	2	0	1	5	2	7	6	5	4	1	2	5	8	7	3	5	1
ADRA2C	270	294	276	406	443	471	391	429	504	237	240	223	393	479	461	559	531	507	427	382	421	460	461	521	389	349	491
ADRB1	12	11	9	19	24	19	20	20	13	19	11	14	11	20	12	14	16	27	21	15	21	24	25	21	24	25	18
ADRB2	16	25	15	23	19	27	23	26	23	19	19	18	16	22	28	37	45	21	34	23	19	20	26	26	26	19	37
ADRB3	0	0	0	0	0	0	0	0	0	0	0	0	0	0	0	0	0	0	0	0	0	0	0	0	0	0	0
ADRBK1	1875	1968	1887	1821	1792	1965	1827	1663	2049	1883	1892	1808	1738	2223	2425	2396	2100	2201	3296	3128	3181	2070	2024	2350	1842	1589	2286
ADRBK2	651	637	608	770	801	811	764	745	859	545	602	565	584	715	846	870	598	860	926	910	811	668	634	823	538	513	898
ADRM1	3323	3733	3428	1745	1735	1920	2010	1989	2546	2925	2836	2684	1802	2341	2375	2770	2782	2528	5081	4583	4630	2419	2469	2528	2390	2204	2896
ADSL	4179	4466	3895	3244	3516	3577	3351	3150	4213	3296	3273	3192	2811	3277	3679	4122	3946	3583	5236	4773	4791	3485	3492	3677	3366	2833	3870
ADSS	2722	2687	2434	2247	2202	2392	2468	2369	2936	2199	2321	2173	1923	2289	2802	2837	2271	2638	3554	3275	3259	2357	2299	2832	2177	2008	3097
ADSSL1	41	46	50	121	108	107	71	56	74	34	39	34	59	72	98	82	68	72	66	67	71	92	81	108	49	47	79
ADTRP	2	0	0	1	0	0	0	0	2	0	0	0	0	0	0	0	0	1	0	0	0	0	0	1	0	0	1
AEBP1	1	2	1	3	5	4	2	1	2	7	1	4	2	3	5	1	3	6	5	7	2	5	2	2	9	3	5
AEBP2	646	656	637	822	801	863	806	842	971	655	640	577	650	858	971	1005	719	908	1011	985	1006	764	796	949	795	713	1118
AEN	2282	2442	2245	1669	1661	1864	1756	1667	1843	2026	2155	1960	1324	1736	1843	2078	1666	1936	3718	3549	3617	1821	1824	2144	1833	1646	2402
AES	1243	1372	1227	1956	2103	2314	2005	1828	2283	1140	1133	1120	2044	2569	2669	2855	2919	2530	2137	1895	1963	2543	2565	2779	2177	2061	2765
AFAP1	382	405	389	499	565	538	564	538	534	399	426	427	426	610	763	690	370	693	727	673	668	427	428	647	486	416	775
AFAP1-AS1	3	2	2	8	1	3	1	4	1	4	2	1	3	2	4	1	0	7	1	6	3	2	5	3	0	5	0
AFAP1L1	143	174	158	176	181	183	211	185	231	130	154	137	174	215	247	308	207	256	223	238	215	210	217	236	164	159	257
AFAP1L2	24	18	26	78	72	78	70	71	96	25	27	23	75	84	114	119	88	123	41	45	38	75	72	107	62	47	93
AFF1	553	471	591	719	743	760	789	737	737	641	818	743	692	822	1057	882	428	939	1145	1142	1209	583	581	808	581	540	1077
AFF2	7	9	7	17	17	21	18	13	16	13	11	14	10	14	19	14	6	30	17	15	11	9	10	11	3	6	13
AFF3	89	101	125	210	215	233	200	187	173	108	128	128	168	211	249	211	122	204	182	175	191	175	147	250	122	106	219
AFF4	1943	1855	1962	2147	2179	2147	2276	2261	2163	1828	1988	1962	1657	2126	3022	2578	1110	2448	2731	2803	2901	1406	1323	2268	1279	1152	2492
AFG3L1P	411	442	461	397	404	441	369	356	504	621	611	595	388	443	553	521	384	455	1102	997	996	397	393	450	395	360	534
AFG3L2	1952	1910	1849	1407	1525	1574	1626	1546	1961	1606	1600	1503	1430	1686	1947	2127	1605	1864	2548	2405	2446	1596	1627	1843	1507	1298	1917
AFM	0	0	0	0	0	0	0	0	0	0	0	0	0	0	0	0	0	0	0	0	0	1	0	0	0	0	0
AFMID	573	659	606	648	629	698	618	581	775	561	521	581	516	680	746	796	767	740	969	927	837	650	692	713	728	664	822
AFP	0	0	0	0	0	0	0	0	0	0	0	0	0	0	0	1	0	0	0	0	2	0	0	0	0	0	1
AFTPH	404	389	398	420	441	459	469	452	518	312	371	356	363	428	497	578	447	563	537	510	540	463	439	491	376	338	574
AGA	334	334	322	441	482	521	374	359	449	271	278	278	355	413	515	422	332	387	446	420	393	431	387	417	306	270	382
AGAP1	774	787	827	1035	992	1021	1019	997	1096	803	913	897	805	987	1366	1286	771	1243	1363	1269	1333	852	812	1153	768	696	1207
AGAP11	8	9	8	26	27	18	21	14	14	10	4	14	19	21	31	12	9	15	10	13	10	12	13	15	8	3	25
AGAP1-IT1	4	2	2	1	3	5	1	1	2	1	3	2	3	2	2	2	5	4	5	2	3	0	1	3	3	1	1
AGAP2	31	27	39	152	163	168	114	138	140	31	48	37	152	183	219	203	143	150	60	70	73	134	129	160	100	97	134
AGAP2-AS1	40	51	43	44	69	61	45	51	58	38	49	44	53	59	68	83	53	60	91	71	79	62	61	62	50	43	54
AGAP3	3004	3116	2981	2856	2793	3157	2990	2877	3860	3185	3053	2886	2710	3635	3627	4070	3946	3712	5178	4794	4816	3359	3436	3597	3160	2720	3732
AGAP4	10	26	18	28	27	30	37	35	33	21	21	30	18	17	32	38	16	37	49	38	47	27	23	33	17	12	31
AGAP5	28	30	27	44	41	38	32	29	41	36	37	50	29	32	50	49	23	46	71	73	85	33	36	37	21	17	39
AGAP6	174	200	184	204	179	202	197	201	198	246	263	239	141	184	200	261	198	237	360	354	399	234	222	251	162	180	259
AGAP7P	4	7	8	5	8	2	3	9	7	4	8	10	5	9	4	5	3	4	5	3	8	5	8	7	2	6	6
AGAP9	205	204	196	210	231	230	224	200	250	267	263	260	207	250	275	300	237	279	457	416	433	224	262	282	163	176	273
AGBL1	1	0	0	0	0	0	0	0	0	0	0	0	0	1	0	0	0	0	0	0	0	0	0	0	0	0	0
AGBL1-AS1	0	0	0	0	0	0	0	0	0	0	0	0	0	0	0	0	0	0	0	0	0	0	0	0	0	0	0
AGBL2	0	1	0	1	1	0	2	0	1	2	0	0	3	0	0	2	1	1	0	0	0	0	0	0	1	0	0
AGBL3	38	37	49	23	37	41	33	31	46	49	27	35	27	45	44	36	36	36	54	43	50	30	40	35	27	31	52
AGBL4	0	0	0	0	0	0	0	0	0	0	1	0	0	2	0	0	0	0	0	0	0	0	1	0	1	0	0
AGBL4-IT1	0	0	0	0	0	0	0	0	0	0	0	0	0	0	0	0	0	0	0	0	0	0	0	0	0	0	0
AGBL5	1880	2074	2088	2368	2463	2505	2120	1978	2467	1717	1874	1871	2042	2429	2756	2887	2148	2391	2969	2702	2856	2325	2225	2674	1966	1684	2586
AGBL5-AS1	1	0	0	0	1	2	0	1	1	1	1	0	0	0	4	0	1	1	2	2	1	2	2	1	0	1	0
AGER	68	57	73	76	71	96	67	77	96	57	67	62	85	77	92	98	95	75	109	103	90	92	90	91	62	66	83
AGFG1	1349	1472	1477	1066	1056	1121	1204	1171	1189	1144	1365	1389	865	1054	1345	1354	980	1246	2037	2028	2137	1043	1000	1318	1083	1036	1598
AGFG2	149	188	147	174	145	203	169	177	177	148	150	149	130	168	213	240	180	190	296	270	278	192	189	196	160	163	199
AGGF1	1064	1090	1014	1088	1220	1250	1077	1034	1147	829	891	891	960	1166	1365	1351	919	1200	1498	1295	1398	1087	1048	1201	901	784	1351
AGK	1545	1579	1450	1404	1554	1508	1545	1526	1682	1355	1335	1387	1383	1570	2020	1960	1371	1743	2143	2030	2075	1520	1447	1750	1366	1130	1808
AGL	1550	1462	1490	1674	1644	1633	1690	1734	1861	1367	1483	1450	1341	1604	2154	1960	1155	1815	2111	2105	2145	1300	1108	1679	1205	1075	1944
AGMAT	72	88	72	64	60	51	60	41	58	84	65	78	60	62	91	93	81	63	138	100	116	84	65	84	67	53	85
AGMO	0	0	0	0	0	0	0	0	0	0	0	0	1	0	0	0	0	0	0	0	1	0	0	0	0	0	0
AGO1	1340	1242	1426	1163	1117	1182	1250	1235	1268	1195	1376	1418	900	1117	1570	1323	662	1389	2084	2139	2156	913	799	1341	801	735	1446
AGO2	493	435	554	539	485	528	620	622	538	532	568	556	388	525	808	674	271	724	808	861	920	358	330	677	308	284	683
AGO3	211	212	207	206	202	192	224	231	208	201	258	235	198	165	283	238	136	232	346	359	369	171	149	220	174	139	213
AGO4	305	290	293	614	577	589	521	440	489	287	271	319	417	495	599	580	320	509	401	431	460	413	458	549	332	314	509
AGPAT1	1501	1616	1482	1932	2063	2169	1935	1775	2239	1938	1866	1887	2086	2368	2724	2751	2377	2426	3405	3091	3165	2232	2287	2503	2091	1919	2780
AGPAT2	1027	1261	1097	975	1013	1125	1108	1014	1413	972	974	885	913	1177	1279	1440	1534	1360	1687	1515	1469	1326	1388	1348	1199	1088	1410
AGPAT3	1289	1328	1317	1521	1658	1713	1498	1447	1692	1245	1220	1238	1458	1725	1995	1834	1399	1755	2174	2078	2108	1527	1461	1835	1322	1166	1808
AGPAT4	655	530	627	733	763	812	795	724	896	608	602	623	569	745	896	957	728	887	962	872	967	726	704	842	644	527	784
AGPAT4-IT1	25	35	27	35	45	32	31	41	45	21	27	22	25	28	32	33	34	41	34	35	33	35	32	41	20	38	32
AGPAT5	528	500	496	423	476	471	494	472	528	425	412	414	358	418	499	565	429	506	707	649	665	439	429	520	433	420	574
AGPS	2316	2244	2194	2053	1953	2023	2152	2178	2327	1802	2003	1871	1602	1945	2483	2449	1531	2444	2868	2717	2955	1761	1660	2290	1661	1407	2574
AGR2	0	0	0	0	0	1	0	0	0	0	0	0	0	0	0	0	0	0	0	0	0	1	0	0	0	0	1
AGR3	0	0	0	0	0	0	0	0	0	0	0	0	0	0	0	0	0	0	0	0	0	0	0	0	0	0	0
AGRN	1252	1299	1268	1794	1848	1910	1727	1632	2059	1864	1656	1589	1755	2257	2545	2430	2090	2381	2959	2892	2885	2067	1947	2384	1882	1629	2476
AGRP	1	2	3	5	3	3	2	3	2	1	1	7	0	1	3	2	3	4	4	4	3	11	4	0	5	1	6
AGT	0	0	0	0	0	0	0	0	0	1	0	0	0	0	1	1	0	1	0	0	0	0	0	0	0	1	0
AGTPBP1	1293	1259	1254	1527	1496	1643	1532	1506	1687	990	1077	982	1153	1466	1795	1803	1195	1708	1564	1562	1639	1291	1231	1688	1056	927	1644
AGTR1	28	17	23	37	32	24	30	32	45	16	13	15	31	31	40	42	29	38	46	38	34	20	39	32	28	30	43
AGTR2	0	0	0	0	0	0	1	0	0	0	1	0	0	0	0	0	0	0	0	0	0	0	0	0	0	0	0
AGTRAP	755	831	753	715	841	907	770	756	841	588	656	592	720	911	964	1038	1032	1009	1080	993	985	951	920	906	825	734	960
AGXT	0	0	0	0	0	0	0	0	0	0	0	0	0	0	0	0	0	0	0	0	0	0	0	0	0	0	0
AGXT2	0	0	0	1	0	0	1	0	0	0	2	0	0	1	0	0	0	2	0	0	1	0	1	0	0	1	0
AHCTF1	1632	1567	1614	1388	1353	1410	1691	1490	1676	1531	1656	1607	1102	1516	1768	1864	991	1800	2504	2414	2474	1179	1180	1653	1283	1080	2010
AHCTF1P1	17	17	23	16	22	21	22	18	15	16	21	19	16	10	23	22	12	20	28	28	25	19	16	29	12	19	24
AHCY	8277	8738	8033	7857	8346	8748	8377	7772	9848	7243	7497	7299	7078	8847	9505	10656	9629	9426	11994	11247	11613	9293	9247	9834	8230	7352	10330
AHCYL1	2501	2685	2504	2976	3141	3306	3018	2886	3470	2269	2582	2502	2534	2995	3745	3761	2605	3459	3849	3646	3818	2875	2680	3292	2374	2225	3475
AHCYL2	283	319	267	302	326	370	339	314	397	255	301	282	278	323	407	440	302	392	455	433	449	305	288	402	271	207	373
AHDC1	264	266	294	367	393	411	430	427	462	438	470	443	408	492	598	631	446	531	795	755	746	426	363	542	437	398	675
AHI1	366	319	356	351	377	381	374	393	386	292	325	342	295	325	410	443	317	417	487	464	460	308	302	420	302	248	417
AHNAK	1773	1660	1835	3121	3163	3221	3466	3405	3495	1816	1878	1759	2150	2747	3768	3672	1854	3777	2920	2932	3052	2152	1953	3318	1926	1694	3496
AHNAK2	108	97	95	446	516	511	396	376	346	137	130	127	265	315	508	373	156	376	229	217	226	219	214	356	166	144	311
AHR	260	229	221	233	218	270	263	231	267	188	212	198	196	221	299	304	192	278	290	350	327	216	192	285	245	197	362
AHRR	465	478	458	534	509	549	465	434	527	538	611	526	459	576	695	642	419	630	979	898	923	473	489	661	370	350	608
AHSA1	5131	5642	4983	2987	3161	3414	3931	3652	4787	4349	4322	4108	3154	4089	4366	5037	4633	4457	7425	6840	7039	4328	4529	4442	4470	3961	5510
AHSA2	456	420	417	680	666	729	548	555	749	533	548	544	469	609	738	707	621	662	910	905	869	611	658	744	455	331	524
AHSG	0	0	0	0	3	2	1	0	3	0	0	0	0	0	2	2	4	2	1	1	2	0	3	0	0	0	1
AHSP	0	1	0	0	0	0	0	0	0	1	0	0	0	0	0	0	0	0	0	0	0	0	0	0	0	0	0
AICDA	0	0	0	0	0	0	0	0	0	1	0	1	0	0	0	0	0	0	0	0	0	0	1	0	0	0	1
AIDA	383	440	438	384	350	380	401	335	392	312	373	359	331	365	465	482	290	440	563	502	520	359	332	413	317	301	444
AIF1	0	0	1	0	3	1	0	0	0	0	0	0	1	2	0	0	3	0	0	1	0	0	2	0	1	1	0
AIF1L	632	753	680	923	975	1013	991	934	1124	604	622	555	824	1011	1242	1295	947	1225	1108	940	989	994	947	1155	1007	867	1305
AIFM1	3899	3926	3867	3410	3610	3738	3730	3537	4394	3140	3354	3304	3155	3735	4443	4600	4073	4192	5290	4992	5031	3894	3911	4310	3638	3318	4448
AIFM2	20	18	11	17	19	17	10	14	19	15	9	14	13	11	15	21	11	19	18	21	21	8	11	21	14	14	12
AIFM3	0	1	1	0	1	3	1	2	5	1	5	0	1	0	4	2	2	0	3	2	1	3	4	2	1	2	0
AIG1	721	739	724	795	919	902	739	705	843	533	572	569	673	859	869	945	725	874	929	944	890	822	815	935	666	615	849
AIM1	23	20	24	53	48	52	58	49	52	20	19	24	44	47	39	53	22	52	42	38	44	38	28	45	23	14	41
AIM1L	16	27	20	26	37	32	34	26	36	24	14	15	16	28	29	47	39	36	24	20	33	32	42	35	32	32	38
AIM2	0	0	0	0	0	0	0	0	0	0	0	0	0	0	0	0	0	0	0	0	0	0	0	0	0	0	0
AIMP1	1335	1444	1294	1149	1201	1331	1214	1183	1455	1001	1150	1127	1002	1276	1399	1506	1270	1365	1930	1697	1766	1289	1350	1343	1297	1183	1629
AIMP2	937	1123	974	450	487	530	534	561	582	889	896	904	517	647	641	843	669	686	1388	1395	1434	680	602	674	651	642	845
AIP	986	1152	1012	1019	997	1112	1034	1042	1292	849	849	770	896	1093	1140	1279	1449	1281	1425	1343	1343	1154	1302	1242	1084	951	1243
AIPL1	0	0	0	0	0	0	0	0	0	0	0	0	0	2	1	0	0	0	0	0	0	0	0	0	1	0	0
AIRE	0	0	0	0	0	0	0	0	0	0	0	0	0	1	1	0	0	0	1	1	0	0	0	0	1	0	0
AIRN	0	0	0	0	0	0	2	1	0	1	0	1	1	2	0	0	0	0	1	0	1	3	0	0	0	0	0
AJAP1	0	0	0	0	0	0	0	0	0	0	0	0	0	0	0	0	0	0	0	0	0	0	0	0	0	0	0
AJUBA	318	329	326	502	514	541	421	447	496	268	326	311	398	442	530	607	458	524	517	500	488	513	495	518	396	362	537
AK1	782	812	798	633	630	717	681	658	930	681	700	630	581	802	791	888	1024	858	1162	1048	1093	861	846	923	782	733	939
AK2	6504	7287	6870	5007	5330	5644	5967	5743	7110	5695	6021	5980	4815	5763	6596	7514	6193	6696	9776	8854	9208	5928	5913	6659	5828	5250	7593
AK3	694	731	710	1004	1007	1035	952	871	1005	648	647	630	824	1040	1136	1111	920	974	1120	1043	1022	937	1055	1149	831	763	1004
AK4	1045	981	961	903	915	1050	1081	1025	1216	774	866	786	894	1075	1261	1368	1057	1186	1316	1286	1235	1053	1086	1235	1041	975	1394
AK5	18	23	17	52	60	46	58	38	51	16	11	18	39	52	41	42	47	43	24	27	24	38	50	55	37	32	62
AK6	748	773	698	427	485	488	500	508	607	565	631	527	410	490	535	638	665	570	906	771	810	526	568	581	565	491	723
AK7	16	19	20	51	40	48	48	29	55	16	17	13	28	32	40	42	43	43	32	16	22	43	39	34	24	20	47
AK8	16	21	11	35	35	34	26	24	28	16	19	20	27	31	29	31	33	34	26	34	37	27	19	38	21	26	35
AK9	53	54	35	58	56	55	48	56	70	28	33	32	51	62	48	79	55	57	71	56	63	47	54	61	42	36	63
AKAP1	3037	3016	3010	2739	2730	2976	2974	2889	3392	2991	3055	2895	2472	3029	3666	3742	2676	3526	5008	4791	4938	2752	2690	3326	2704	2458	4134
AKAP10	454	451	439	434	498	509	527	499	557	449	475	441	424	465	612	659	480	557	673	653	643	508	503	611	428	376	596
AKAP11	1269	1145	1157	1264	1281	1277	1312	1325	1421	1217	1292	1224	957	1130	1598	1426	748	1448	1813	1952	1947	926	909	1445	825	760	1562
AKAP12	2325	2290	2430	2958	2988	3187	3319	3254	3757	2119	2164	2129	2425	3145	3903	3764	2155	3737	3396	3292	3354	2465	2415	3579	2245	2005	3757
AKAP13	1213	1106	1197	1238	1264	1220	1403	1374	1496	1089	1151	1160	974	1214	1599	1527	870	1504	1817	1919	1949	1040	946	1457	901	803	1519
AKAP14	2	2	0	2	1	3	3	2	1	1	0	3	2	2	2	2	3	0	3	4	3	0	5	2	3	1	3
AKAP17A	1164	1162	1239	1103	1078	1146	1138	1046	1311	1190	1141	1054	862	1100	1221	1467	1181	1400	1961	1807	1803	1125	1180	1316	1031	941	1497
AKAP2	5	2	1	2	0	2	1	3	0	0	1	2	1	1	1	0	0	3	1	0	2	2	1	1	1	0	1
AKAP3	28	29	32	56	45	42	46	40	29	28	22	29	37	39	56	41	33	54	32	51	29	43	39	28	17	25	32
AKAP4	0	0	0	0	0	0	0	0	0	0	0	0	1	0	0	0	0	0	0	0	0	0	0	0	0	0	0
AKAP5	163	147	146	153	135	175	167	139	191	192	177	180	162	166	205	229	132	193	288	316	293	139	152	197	161	171	249
AKAP6	30	22	40	83	74	71	56	61	53	28	22	29	46	52	83	58	25	37	36	42	33	30	33	61	22	23	47
AKAP7	130	135	115	198	186	184	136	152	215	113	122	118	130	170	198	191	149	156	165	201	173	160	163	198	146	123	156
AKAP8	1269	1336	1246	880	916	1012	961	947	1066	1179	1279	1224	806	1057	1119	1266	928	1117	2073	1942	1862	993	970	1146	960	933	1364
AKAP8L	1396	1485	1448	1048	1034	1189	1194	1073	1390	1390	1311	1357	1001	1185	1447	1690	1420	1516	2329	2146	2237	1304	1263	1431	1225	1127	1589
AKAP9	1548	1720	1681	2327	2309	2496	2396	2208	2489	1259	1308	1309	1544	2042	2444	2652	1821	2337	2309	2164	2194	1996	2076	2426	1775	1636	2678
AKIP1	378	440	363	320	336	304	330	315	346	335	328	308	308	367	412	377	361	350	531	488	486	364	352	392	310	270	405
AKIRIN1	2211	2387	2200	1694	1738	1901	1808	1681	2053	1965	2022	2048	1575	1860	2235	2418	1872	2132	3276	3026	3070	1869	1922	2094	1928	1728	2523
AKIRIN2	900	958	911	1011	1047	1128	1071	977	1306	965	1046	1015	1054	1284	1457	1485	1225	1252	1661	1568	1484	1064	1101	1269	1151	981	1388
AKNA	53	60	53	142	133	128	127	116	138	56	74	68	109	124	146	187	126	173	114	106	137	101	89	125	92	94	150
AKNAD1	0	0	0	0	0	0	0	0	0	0	0	0	2	0	0	1	0	1	3	0	1	2	0	1	0	0	0
AKR1A1	1242	1276	1138	1272	1399	1580	1337	1349	1789	981	997	946	1041	1395	1453	1710	1915	1496	1704	1559	1625	1491	1503	1450	1443	1235	1590
AKR1B1	3712	4126	3679	3808	3962	4213	3653	3449	4342	3412	3220	3202	3415	4118	4425	4756	4579	4375	5401	4960	4945	4367	4307	4468	3715	3322	4438
AKR1B10	0	0	0	0	0	0	0	0	0	0	0	0	0	0	1	0	0	0	0	0	1	1	0	0	0	0	0
AKR1B15	0	0	0	0	0	0	0	0	0	0	0	0	0	0	0	0	0	0	0	0	0	0	0	0	0	0	1
AKR1C1	0	2	2	2	4	1	2	3	2	3	4	0	1	2	5	9	4	2	2	2	0	5	0	2	1	2	1
AKR1C2	0	0	1	2	4	1	1	2	0	4	2	0	2	3	2	1	1	1	1	0	2	2	3	2	3	1	2
AKR1C3	0	4	2	4	1	1	2	3	6	0	0	0	4	1	6	6	3	1	1	1	1	2	4	4	4	3	4
AKR1C4	0	0	0	0	0	0	0	0	0	0	0	0	0	0	0	0	0	0	0	0	0	0	0	0	0	0	0
AKR1C6P	0	0	0	0	0	0	0	0	0	0	0	0	0	0	0	0	0	0	0	0	0	1	0	0	0	0	0
AKR1C8P	0	0	0	0	0	0	0	0	0	0	0	0	0	0	0	0	0	0	0	0	0	0	0	0	0	0	0
AKR1D1	0	0	0	0	0	0	0	0	0	0	0	0	0	0	0	0	0	0	0	0	0	0	0	0	0	0	0
AKR1E2	0	0	0	0	0	0	0	0	0	0	0	0	0	0	0	0	0	0	0	0	0	0	0	0	0	0	0
AKR7A2	1020	1092	1000	1137	1243	1381	1060	1076	1440	945	888	774	1045	1264	1351	1421	1542	1212	1489	1412	1372	1308	1317	1312	1071	1005	1224
AKR7A2P1	12	9	12	12	20	13	14	11	9	10	17	18	6	14	17	7	7	10	21	19	22	5	8	7	3	7	11
AKR7A3	20	16	14	20	16	20	14	13	13	18	19	18	11	23	12	18	26	19	36	35	32	25	16	25	19	21	14
AKR7L	25	27	31	19	26	37	29	19	27	27	37	36	18	29	18	34	28	25	38	54	47	32	27	24	22	28	26
AKT1	3104	3290	3306	2835	2865	3150	2993	2683	3209	2755	2986	2791	2679	3225	3544	3858	3164	3346	5119	4866	4771	3275	3184	3622	2761	2563	3710
AKT1S1	2062	2383	2312	1648	1744	1849	1730	1582	1926	2593	2724	2673	1837	2393	2481	2549	2186	2129	4398	4128	4198	2076	2033	2265	2070	1929	2662
AKT2	2570	2747	2709	2486	2733	2814	2547	2337	2574	2435	2616	2481	2220	2729	3140	3205	2405	2772	4349	4145	4102	2554	2541	2971	2255	2103	3104
AKT3	1315	1230	1243	1764	1815	1925	1931	1774	2049	1126	1218	1141	1408	1760	2220	2164	1222	2129	1823	1769	1814	1450	1368	1899	1314	1056	2084
AKTIP	247	223	191	212	194	203	169	149	213	192	193	186	161	188	193	216	230	218	287	275	304	170	208	232	206	165	217
ALAD	441	441	435	532	541	554	498	489	585	440	412	390	438	588	708	691	486	598	701	648	703	498	533	557	462	387	570
ALAS1	964	1111	1030	885	935	939	999	920	1045	1065	1091	1129	886	1090	1192	1336	1128	1177	1833	1673	1685	1086	992	1182	1062	954	1255
ALAS2	0	1	1	0	2	2	0	3	3	1	1	1	0	0	3	4	0	1	0	0	1	1	0	1	2	1	0
ALB	3	1	1	1	0	0	0	1	3	0	2	2	2	0	4	1	3	1	0	2	1	1	3	1	2	1	2
ALCAM	1484	1514	1557	1640	1755	1708	1868	1801	1921	1233	1334	1386	1382	1558	2155	2060	1273	2001	2127	2053	2005	1363	1368	1781	1280	1186	2056
ALDH16A1	1034	1113	1025	852	859	934	769	761	984	971	933	878	639	918	952	975	1063	826	1638	1509	1511	1016	978	959	783	712	943
ALDH18A1	5888	6011	5724	4812	4878	5352	5006	4880	5764	4845	5049	4782	4326	5015	5862	6293	4828	5682	7937	7471	7728	5042	4963	5639	4590	4185	6211
ALDH1A1	2	1	1	21	11	16	18	9	16	1	0	2	15	17	20	18	8	25	1	3	3	16	20	26	6	14	12
ALDH1A2	1402	1370	1445	1559	1601	1712	1812	1652	1766	1086	1199	1225	1412	1694	2069	2108	1281	1856	2150	2071	2147	1707	1669	2142	1467	1287	2106
ALDH1A3	96	114	88	238	225	241	197	228	235	99	88	72	209	228	268	250	177	245	163	146	129	235	266	284	198	158	252
ALDH1B1	2253	2379	2306	1841	1943	1892	2314	2188	2335	1903	2080	1929	1778	2088	2398	2708	2202	2461	3263	3020	3193	2158	2069	2388	2255	1974	2955
ALDH1L1	1	1	0	6	8	12	2	3	11	0	3	2	4	5	2	2	4	7	1	1	3	5	4	3	0	1	5
ALDH1L1-AS1	0	0	0	0	0	0	0	0	1	0	1	0	0	0	0	0	0	0	0	0	0	0	1	0	0	0	0
ALDH1L1-AS2	0	0	0	0	0	0	0	0	0	0	0	0	0	2	0	1	0	0	0	0	0	1	0	0	0	0	0
ALDH1L2	585	559	602	1899	1940	1931	1290	1171	1205	534	635	601	1047	1320	1832	1324	575	1236	998	924	938	784	827	1267	546	487	978
ALDH2	956	1107	936	1553	1687	1736	1267	1326	1623	882	896	905	1312	1524	1856	1717	1554	1515	1567	1409	1515	1417	1529	1680	1216	1082	1502
ALDH3A1	19	21	17	14	27	23	5	12	15	15	15	14	22	24	24	18	17	16	33	13	19	22	11	25	13	12	12
ALDH3A2	1335	1384	1330	1115	1242	1270	1228	1164	1490	1078	1120	1108	980	1186	1380	1499	1204	1399	1735	1640	1668	1214	1185	1395	1180	1035	1606
ALDH3B1	19	17	18	39	42	63	30	44	44	24	19	23	32	43	51	42	40	41	37	28	36	28	23	65	22	27	37
ALDH3B2	0	0	0	0	0	0	0	0	0	0	0	0	0	0	0	0	0	0	0	0	0	0	0	0	0	0	0
ALDH4A1	349	386	350	380	420	431	392	356	411	337	354	316	315	405	438	476	432	412	583	531	555	433	400	438	347	315	459
ALDH5A1	802	769	742	891	970	966	889	854	1037	740	814	738	806	1077	1302	1122	809	1003	1283	1218	1239	895	800	1121	755	605	1094
ALDH6A1	488	461	499	744	799	867	607	614	731	428	487	438	617	732	872	781	561	681	752	716	708	606	637	790	533	459	769
ALDH7A1	1523	1574	1444	2047	2212	2424	1796	1710	2207	1297	1241	1275	1537	1891	2264	2065	1878	1902	2128	2012	2078	1893	1949	2113	1514	1355	1920
ALDH8A1	18	12	14	17	14	16	28	31	30	22	13	19	14	38	21	30	33	32	31	29	23	30	19	31	21	18	29
ALDH9A1	2474	2576	2231	2763	2921	2997	2549	2376	3074	2028	2025	2015	2176	2715	3076	3110	2492	2769	3267	3000	3016	2631	2636	2906	2223	1941	2767
ALDOA	25607	28575	25937	22381	23486	26242	27941	26468	33072	28395	28514	27828	23990	29789	31738	38324	38365	34314	49450	44296	45681	32128	31599	33627	32530	28980	38938
ALDOB	3	4	1	2	2	1	0	2	3	3	5	1	1	2	3	1	1	2	1	3	4	1	0	1	1	1	5
ALDOC	372	422	342	333	338	369	462	468	505	328	311	320	355	407	490	646	567	551	559	503	496	530	527	533	521	421	573
ALG1	726	733	632	364	389	438	425	401	525	566	564	537	373	443	488	543	475	498	919	886	799	479	482	479	441	400	535
ALG10	187	201	192	211	259	247	234	216	223	167	199	203	155	210	275	233	118	212	282	289	294	155	149	237	161	112	220
ALG10B	422	404	352	554	571	547	474	497	517	353	379	347	388	498	615	533	388	541	608	572	568	435	413	558	390	320	582
ALG11	129	129	162	134	144	117	114	116	140	124	157	122	102	130	165	136	87	121	182	170	192	90	72	140	90	92	136
ALG12	897	927	862	764	839	875	786	740	884	883	853	930	729	905	1067	1044	806	963	1553	1398	1386	820	775	980	748	720	1059
ALG13	1291	1354	1260	1259	1289	1386	1301	1181	1377	1183	1315	1182	1069	1257	1558	1486	1007	1343	1936	1984	1954	1077	1100	1374	954	873	1324
ALG14	318	394	342	213	230	252	228	202	295	271	251	265	197	237	250	296	282	247	379	371	388	232	283	260	271	207	282
ALG1L	56	68	67	97	106	121	101	81	92	42	49	53	101	97	113	118	123	109	76	90	80	102	105	108	76	87	94
ALG1L2	1	0	1	0	1	0	0	0	2	0	1	0	0	1	0	0	0	1	1	1	1	3	0	0	0	1	0
ALG1L9P	12	6	7	8	11	17	14	11	11	11	8	6	13	5	9	16	13	27	19	16	21	13	3	15	14	12	8
ALG2	548	604	525	506	534	549	464	491	546	466	483	516	415	483	524	571	492	519	823	751	811	553	507	580	463	424	574
ALG3	734	909	820	785	867	948	885	801	1020	768	837	973	836	997	1132	1206	1099	1037	1474	1383	1372	989	944	1003	963	845	1098
ALG5	766	755	706	629	608	662	645	621	775	582	602	587	559	689	717	786	854	790	937	793	900	669	769	709	764	655	834
ALG6	1400	1380	1252	1212	1155	1252	1177	1102	1293	1020	1110	1079	1035	1192	1325	1439	1134	1260	1826	1752	1704	1222	1284	1469	1270	1132	1653
ALG8	1426	1550	1489	996	1099	1123	1209	1004	1150	1003	1247	1229	1000	1040	1380	1538	1235	1329	1883	1808	1878	1149	1160	1288	1201	1006	1487
ALG9	491	474	488	518	506	547	446	442	524	403	388	464	385	532	589	544	393	503	643	584	597	433	440	555	390	334	501
ALK	0	0	0	0	0	0	1	1	0	3	0	0	0	0	1	0	0	0	0	2	1	2	0	0	0	0	1
ALKBH1	489	479	497	297	330	334	401	363	420	445	465	461	313	379	438	547	410	451	722	669	692	385	431	456	353	319	492
ALKBH2	833	840	739	795	801	888	809	807	1051	696	717	669	668	884	892	1025	1064	957	1149	1097	1065	926	970	1005	879	791	1019
ALKBH3	597	650	572	469	518	539	496	435	613	475	473	418	444	561	604	617	587	557	766	757	765	527	524	609	480	404	535
ALKBH3-AS1	14	7	8	7	5	12	8	5	5	7	12	5	4	6	6	7	3	7	7	9	9	3	5	6	2	3	7
ALKBH4	503	492	457	402	420	476	360	343	483	438	413	362	387	468	466	536	535	506	658	644	660	447	442	498	440	395	519
ALKBH5	3328	3584	3227	2582	2667	2810	2895	2594	3131	3143	3325	3274	2480	2982	3327	3646	2615	3233	5046	5014	4904	2899	2885	3421	2863	2655	3870
ALKBH6	257	329	268	254	312	307	273	251	327	275	261	225	236	323	336	376	386	289	469	410	454	296	319	319	263	266	349
ALKBH7	565	618	542	638	658	714	565	551	845	445	428	352	508	674	682	745	863	707	695	591	627	701	694	706	599	589	653
ALKBH8	797	766	748	487	460	502	563	582	701	607	627	629	436	544	653	692	424	622	974	913	963	491	472	630	498	398	727
ALLC	1	0	0	1	0	0	0	0	0	1	1	0	0	0	0	3	1	0	0	0	1	1	2	1	1	1	1
ALMS1	973	875	1056	1026	1114	1027	1186	1251	1140	826	1104	983	753	946	1419	1381	546	1349	1322	1437	1513	750	685	1165	646	582	1367
ALMS1-IT1	28	27	19	27	31	33	32	22	25	8	19	10	19	26	38	30	23	28	25	24	23	25	25	33	23	22	34
ALMS1P	0	0	1	1	2	1	0	1	0	0	0	0	0	1	1	3	2	0	3	0	2	0	1	1	0	0	1
ALOX12	47	34	31	39	47	42	38	58	42	30	40	36	36	55	69	67	45	52	64	57	57	48	36	58	40	24	41
ALOX12-AS1	12	12	11	15	10	15	11	11	21	7	7	6	10	12	14	16	18	13	16	11	14	8	10	13	8	9	16
ALOX12B	0	0	1	0	1	1	2	3	1	1	1	0	2	2	4	2	0	5	1	0	1	2	1	4	5	2	3
ALOX12P2	1	2	1	0	4	0	0	0	0	0	0	1	0	0	4	1	1	1	2	2	1	0	2	3	0	1	1
ALOX15	2	3	4	4	2	1	4	4	5	1	1	3	7	3	4	5	3	3	3	7	8	3	5	2	3	4	6
ALOX15B	1	4	2	10	5	10	5	3	6	2	2	1	8	3	7	5	5	4	2	5	5	4	5	6	9	5	3
ALOX15P1	1	1	1	6	4	3	4	5	8	2	1	3	0	2	3	6	5	8	2	1	6	3	5	4	1	2	6
ALOX5	5	4	4	6	9	8	3	3	7	3	1	0	8	6	7	17	4	6	3	7	5	11	3	9	4	4	8
ALOX5AP	0	0	0	0	1	0	0	1	0	0	0	0	0	0	0	0	1	0	0	1	1	0	0	0	0	0	0
ALOXE3	14	14	11	24	21	28	27	24	35	13	12	8	20	19	34	22	17	24	21	20	18	26	16	26	17	14	24
ALPI	0	0	0	0	0	0	0	0	0	0	0	0	0	0	0	0	0	0	0	0	0	0	0	0	0	0	0
ALPK1	133	133	138	204	210	224	160	162	187	108	129	143	156	195	247	233	136	195	206	188	204	177	167	212	122	123	168
ALPK2	2	3	2	16	23	20	11	9	5	1	8	6	10	11	16	5	4	6	6	4	5	7	11	9	2	3	9
ALPK3	8	8	8	7	11	13	5	11	11	20	16	24	15	15	23	17	13	28	10	17	22	6	6	16	5	9	10
ALPL	103	125	114	258	227	255	213	192	228	138	111	122	230	293	329	323	268	321	205	205	206	268	253	284	222	200	280
ALPP	1	0	0	0	1	0	1	0	0	1	0	0	0	1	0	1	0	0	0	1	0	1	1	0	0	0	0
ALPPL2	0	2	0	2	1	2	0	3	4	0	0	1	2	2	1	4	3	4	0	0	2	2	2	1	3	0	4
ALS2	976	924	926	858	891	875	1003	937	969	799	823	834	687	928	1126	1073	691	1083	1336	1303	1281	814	829	1082	756	599	1154
ALS2CL	41	35	31	78	97	110	92	85	86	35	37	27	77	82	95	112	98	109	70	52	66	73	74	100	70	56	74
ALS2CR11	1	1	1	4	3	4	1	4	4	1	4	2	2	1	1	3	3	3	3	2	0	0	4	2	5	3	2
ALS2CR12	4	5	3	6	7	7	4	5	9	6	3	4	5	4	12	10	6	9	11	15	10	4	5	10	8	2	5
ALX1	177	230	182	164	176	181	201	170	166	153	173	183	166	190	190	232	161	206	293	237	253	205	178	225	182	161	232
ALX3	105	121	85	126	130	119	136	98	127	91	118	106	86	120	117	134	124	126	176	161	168	100	118	130	102	97	126
ALX4	304	315	298	492	541	537	477	442	560	355	359	353	460	594	693	621	414	624	567	544	529	421	420	576	400	342	576
ALYREF	5926	6043	5116	3545	3892	4192	3980	3965	5924	4744	4417	3978	3511	4439	4561	5154	6181	4732	7127	6445	6504	4911	4864	4828	4735	4252	5358
AMACR	40	35	40	47	45	45	62	41	57	46	29	35	30	28	53	56	24	44	52	48	48	37	34	47	21	27	34
AMBN	6	5	4	7	11	4	8	6	4	5	5	4	5	13	10	12	11	11	5	8	5	12	7	9	4	6	6
AMBP	0	0	0	0	0	1	1	1	0	0	1	1	0	0	0	2	0	0	0	2	2	0	0	1	0	1	0
AMBRA1	1137	1149	1256	990	1080	1073	1198	1061	1205	1230	1221	1157	988	1195	1468	1454	1033	1318	1952	1871	1908	1030	1062	1329	959	824	1435
AMD1	4529	4312	4015	3395	3364	3507	3618	3484	4100	3572	3770	3757	2678	3238	3924	4246	3311	3948	5742	5698	5697	3292	3286	3788	3450	3116	4809
AMDHD1	9	3	5	10	11	11	7	14	21	10	6	8	11	9	15	22	6	10	10	10	8	9	17	9	8	8	6
AMDHD2	227	240	224	225	245	258	229	216	282	248	226	237	243	258	323	305	286	281	429	426	424	297	254	284	204	218	281
AMELX	0	0	0	0	0	0	0	0	0	0	0	0	0	0	0	0	0	0	0	0	0	0	0	0	0	0	0
AMELY	0	0	0	0	0	0	0	0	0	0	0	0	0	0	0	0	0	0	0	0	0	0	0	0	0	0	0
AMER1	702	677	724	585	602	597	696	741	753	651	712	694	471	587	719	828	429	825	1112	1101	1196	502	443	699	513	459	874
AMER2	4	3	1	4	7	5	11	8	9	6	4	2	5	5	11	14	3	9	7	5	1	5	3	7	1	2	11
AMER3	0	0	0	0	1	0	0	0	0	1	0	0	0	0	0	0	0	0	0	1	0	0	0	1	0	0	0
AMFR	2152	2164	2014	2322	2474	2496	2229	2126	2380	1731	1761	1688	1784	2319	2631	2826	2544	2526	2927	2597	2704	2339	2328	2659	2031	1885	2620
AMH	235	246	243	305	320	309	296	240	371	373	352	295	282	327	372	381	399	352	633	561	615	408	361	415	289	287	326
AMHR2	32	37	35	37	43	44	37	35	31	18	18	30	30	33	49	53	51	33	34	24	48	27	43	31	34	24	40
AMICA1	1	1	0	0	2	0	0	0	0	0	0	0	0	0	0	0	0	0	0	0	0	1	0	0	0	0	2
AMIGO1	66	68	61	77	67	77	78	63	67	59	69	62	58	93	101	67	59	92	89	105	98	51	58	66	52	39	85
AMIGO2	17	32	18	47	65	58	41	60	82	19	25	20	52	64	68	57	71	75	26	25	29	55	46	71	41	43	61
AMIGO3	244	290	277	199	217	232	169	139	214	301	310	310	180	222	241	206	179	217	504	453	476	185	181	239	166	161	244
AMMECR1	1194	1253	1169	821	841	856	900	806	1109	972	1044	1018	663	818	955	1068	806	972	1659	1549	1630	826	809	973	886	739	1211
AMMECR1L	1017	988	932	934	1010	1006	996	884	1047	1046	1068	1018	843	976	1232	1241	773	1128	1690	1614	1622	908	883	1173	798	763	1202
AMN	3	2	1	2	0	0	1	1	4	3	3	3	0	1	3	2	1	3	9	7	2	2	2	2	0	0	2
AMN1	106	90	104	78	74	91	95	94	113	78	98	91	86	99	107	138	104	105	144	152	139	112	100	103	90	98	146
AMOT	11912	11840	12950	13434	13676	14195	14630	14069	14689	12897	14472	14364	12651	15774	21325	17600	8712	17257	20057	20088	20852	12211	11608	18132	10173	8849	17900
AMOTL1	1606	1603	1737	1766	1789	1801	1973	1906	1869	1565	1721	1751	1393	1852	2258	2240	1086	2079	2656	2687	2737	1388	1282	2018	1263	1181	2277
AMOTL2	243	233	217	288	321	308	261	261	317	253	233	203	246	328	378	336	255	340	408	344	399	300	274	346	254	234	330
AMPD1	4	2	2	0	1	1	1	0	2	3	1	0	1	3	2	3	2	3	1	4	3	0	1	0	2	1	1
AMPD2	1204	1291	1224	1105	1213	1364	1401	1285	1498	1315	1391	1348	1164	1379	1613	1746	1349	1593	2371	2177	2283	1343	1226	1499	1186	1074	1618
AMPD3	7	6	10	13	22	23	10	19	23	9	5	12	17	26	23	25	13	27	12	9	9	18	20	20	15	10	13
AMPH	210	216	239	239	260	259	264	240	291	171	214	196	219	266	311	324	228	293	346	309	324	227	238	298	201	149	265
AMT	32	28	30	74	72	77	45	53	67	30	30	31	46	58	76	77	76	70	61	56	63	59	63	78	43	41	47
AMTN	0	0	0	0	0	0	0	0	0	0	0	0	0	0	0	0	0	0	0	0	0	0	0	0	0	0	0
AMY1A	0	0	0	0	0	0	0	0	0	0	0	0	0	0	0	0	0	0	0	0	0	0	0	0	0	0	0
AMY1B	0	0	0	0	0	0	0	0	0	0	0	0	0	0	0	0	0	0	0	0	0	0	0	0	0	0	0
AMY1C	0	0	0	0	0	0	0	0	0	0	0	0	0	0	0	0	0	0	0	0	0	0	0	0	0	0	0
AMY2A	0	0	0	0	0	0	1	0	0	0	0	0	0	1	0	1	0	0	0	0	0	1	0	0	0	0	0
AMY2B	53	58	32	36	38	76	56	54	60	37	49	27	42	44	42	65	75	50	84	59	72	53	59	57	49	51	55
AMZ1	1	1	1	6	3	4	3	4	3	2	3	0	1	2	6	2	4	6	1	4	3	3	3	5	5	2	6
AMZ2	2485	2703	2419	2382	2637	2600	2313	2112	2650	2022	1967	1948	1899	2322	2643	2771	2459	2496	3410	3104	3012	2338	2364	2640	2140	1840	2587
AMZ2P1	176	207	178	244	271	278	186	198	249	140	141	137	213	226	260	244	226	227	221	230	208	248	229	243	190	165	231
ANAPC1	1898	1847	1945	1475	1488	1518	1794	1616	1709	1633	1873	1807	1363	1632	2087	2075	1104	1984	2607	2550	2727	1310	1291	1807	1189	1113	1948
ANAPC10	238	265	248	195	211	229	200	182	176	193	191	200	161	234	244	267	220	219	347	281	279	225	216	233	202	205	269
ANAPC11	2141	2324	2000	1912	1999	2156	1836	1840	2764	1750	1591	1411	1578	2015	2018	2385	2918	2123	2527	2291	2288	2286	2311	2158	2026	1902	2269
ANAPC13	1170	1204	935	879	860	901	765	705	1017	836	892	786	640	803	981	938	920	854	1436	1233	1301	873	919	944	842	733	1038
ANAPC15	195	233	181	160	156	182	156	166	188	168	181	180	148	169	185	226	179	193	264	247	258	179	172	180	142	152	215
ANAPC16	1221	1353	1137	1163	1245	1310	955	907	1102	956	980	983	895	1087	1263	1193	1169	979	1672	1453	1496	1071	1139	1056	1026	854	1152
ANAPC1P1	0	0	2	0	0	0	1	1	0	0	0	1	0	0	1	0	0	0	0	1	0	0	0	0	0	0	1
ANAPC2	1033	1101	999	806	859	942	875	858	1124	1114	1018	964	788	1047	1084	1137	1069	1169	1733	1710	1632	951	937	1072	902	834	1156
ANAPC4	512	473	479	459	493	517	502	462	566	403	459	414	439	454	537	588	511	532	706	659	684	488	522	571	414	397	567
ANAPC5	4335	4652	4358	3640	3792	3973	4148	3795	4593	3508	3686	3586	3325	4157	4659	5188	4652	4586	5982	5665	5695	4434	4335	4602	4077	3674	5099
ANAPC7	2386	2554	2320	1699	1791	1868	1841	1824	2203	2109	2221	2140	1576	1985	2203	2323	1999	2118	3511	3305	3313	1980	2046	2150	1949	1760	2451
ANG	11	28	25	38	58	51	42	48	35	22	12	10	38	42	42	54	62	59	22	25	24	42	45	54	38	39	35
ANGEL1	895	847	889	968	1039	1071	997	930	1050	880	996	953	923	1032	1271	1265	817	1183	1445	1480	1464	859	848	1125	817	689	1152
ANGEL2	901	894	814	884	892	950	820	794	833	716	774	800	724	896	1035	963	672	903	1248	1229	1239	771	785	975	701	634	1041
ANGPT1	2	1	1	3	4	2	5	9	3	2	3	2	2	0	3	8	2	5	2	4	2	3	3	4	4	2	5
ANGPT2	1	1	1	1	1	2	0	0	3	2	0	0	1	0	3	2	2	0	7	6	1	0	5	2	2	2	2
ANGPT4	0	0	0	1	0	1	0	0	0	0	0	0	1	0	0	0	0	0	0	1	0	0	0	0	0	0	0
ANGPTL1	3	1	7	6	7	3	1	6	0	4	1	5	3	7	8	3	4	5	4	9	2	2	5	4	0	0	1
ANGPTL2	9	3	7	9	4	5	8	4	12	4	8	3	5	7	8	5	4	10	5	5	3	6	6	4	5	4	7
ANGPTL3	8	1	0	2	2	1	2	0	3	0	3	2	1	2	2	0	1	3	1	2	4	0	3	2	1	0	2
ANGPTL4	2	5	1	3	4	2	6	3	5	5	4	2	5	8	4	6	4	1	11	11	7	4	4	8	4	2	2
ANGPTL5	0	0	0	0	0	1	1	1	1	0	1	0	0	1	2	3	1	0	1	0	0	0	2	1	1	0	1
ANGPTL6	7	7	7	8	1	12	6	5	6	6	7	5	8	9	10	14	13	12	11	7	11	11	6	8	7	4	5
ANGPTL7	0	1	4	1	2	0	0	3	0	1	1	1	2	0	0	0	1	3	0	2	1	0	1	4	0	1	2
ANHX	1	0	0	0	0	0	0	0	0	0	0	0	0	0	0	0	0	0	0	0	0	0	0	0	0	0	0
ANK1	185	207	181	278	297	295	231	218	234	243	273	240	255	293	420	318	139	267	379	349	421	245	223	331	154	163	279
ANK2	308	280	287	819	813	850	580	572	593	256	307	307	461	605	817	626	278	548	420	475	413	343	382	573	288	217	455
ANK3	445	407	480	796	855	889	736	815	803	393	455	411	633	726	883	865	464	834	655	661	635	553	569	884	442	373	738
ANKAR	25	36	25	24	27	21	32	27	35	37	40	31	24	22	29	38	34	34	54	55	58	37	20	39	28	35	44
ANKDD1A	35	50	38	60	42	51	50	44	52	40	40	48	30	49	42	41	33	49	64	65	68	40	38	53	51	44	64
ANKDD1B	3	0	4	1	4	1	4	3	7	1	1	2	2	4	3	5	7	1	5	3	1	3	5	4	0	1	3
ANKEF1	198	177	175	155	180	169	162	153	179	168	174	149	144	160	239	225	153	184	264	289	292	153	148	190	135	116	211
ANKFN1	0	1	1	1	1	0	2	1	1	4	1	2	0	0	1	1	1	2	5	0	1	0	1	2	1	2	4
ANKFY1	1937	1924	1929	1981	2025	2107	2029	2011	2130	1822	1950	1912	1745	2183	2755	2633	1599	2486	2934	3062	3035	1755	1644	2300	1526	1342	2404
ANKH	434	462	536	713	661	716	727	650	743	394	487	447	528	665	824	900	554	761	762	729	743	590	559	752	518	509	772
ANKHD1	115	133	118	124	121	136	99	117	144	88	94	96	114	126	138	124	160	101	157	143	156	147	139	126	143	130	173
ANKHD1-EIF4EBP3	11	14	8	10	11	12	10	11	7	8	10	3	7	8	12	12	11	14	9	16	11	10	9	9	16	10	10
ANKIB1	690	604	673	748	747	776	802	795	811	630	702	680	558	744	929	946	553	895	1023	932	996	617	586	832	571	526	930
ANKK1	3	2	0	3	2	4	7	1	2	1	4	1	2	3	6	2	0	2	7	8	2	4	2	7	1	1	4
ANKLE1	31	43	31	20	25	21	29	24	32	54	50	61	33	23	42	38	34	37	91	105	115	33	33	34	32	32	43
ANKLE2	2505	2659	2497	1986	2155	2264	2186	2108	2654	2304	2299	2208	1692	2046	2435	2614	2178	2506	3894	3564	3652	2227	2173	2587	2184	1916	2820
ANKMY1	125	118	122	135	158	178	158	134	152	151	147	137	129	141	153	170	114	154	262	244	252	119	138	151	102	79	147
ANKMY2	536	581	482	567	572	661	569	523	626	435	418	429	469	527	640	707	636	613	690	656	650	586	624	687	504	485	666
ANKRA2	140	128	126	209	243	221	221	190	219	118	120	111	200	197	222	256	239	234	222	192	212	227	213	231	148	164	213
ANKRD1	46	48	39	7	8	10	1	3	4	41	40	38	6	12	11	3	4	0	72	49	48	10	11	7	3	2	4
ANKRD10	520	547	501	569	574	590	581	533	667	560	534	530	452	574	550	656	651	653	880	851	873	559	565	662	551	493	671
ANKRD11	2682	2893	2942	3957	4009	4186	3657	3485	4096	3348	3286	3278	3930	5036	5601	4905	3530	4422	5862	5383	5646	3811	3764	4562	3112	2937	4466
ANKRD12	566	644	594	668	669	763	713	655	784	391	484	477	550	638	689	816	737	678	775	711	742	795	815	826	704	678	1007
ANKRD13A	842	872	893	951	962	1054	847	788	836	746	910	877	753	925	1164	1026	568	942	1349	1238	1364	718	765	1046	629	580	960
ANKRD13B	512	550	550	800	765	830	847	776	910	723	817	726	698	942	1059	1124	783	1021	1328	1237	1331	864	836	958	761	776	1100
ANKRD13C	1212	1155	1091	999	1007	1051	1113	1002	1285	959	1110	988	850	1089	1284	1325	956	1237	1491	1502	1505	941	990	1147	920	842	1314
ANKRD13D	322	331	312	270	308	335	332	252	428	315	310	284	255	302	337	446	389	375	573	526	515	397	378	399	341	319	423
ANKRD16	192	199	183	210	195	217	177	179	218	169	191	170	165	201	258	260	205	231	290	300	284	199	185	233	171	144	212
ANKRD17	3509	3536	3763	3655	3758	3963	4253	4016	4266	3271	3815	3732	2970	3641	5006	4883	2155	4528	5406	5469	5737	2884	2673	4218	2634	2458	4795
ANKRD18A	142	157	165	177	188	191	180	184	212	143	163	156	160	182	216	218	176	191	289	240	271	195	173	248	148	131	210
ANKRD18B	228	294	236	289	308	338	249	241	305	242	231	255	300	325	317	299	349	279	389	373	361	348	412	347	348	355	420
ANKRD18DP	25	27	27	28	19	23	20	21	32	9	21	31	19	21	28	31	21	27	34	38	31	32	27	17	23	18	22
ANKRD19P	389	435	460	571	655	698	535	525	583	528	520	538	446	584	689	697	512	612	985	949	946	570	574	698	425	351	606
ANKRD2	1	1	2	1	0	3	2	2	1	0	1	3	2	0	3	3	5	2	0	1	2	3	0	1	0	1	0
ANKRD20A1	0	0	0	0	0	0	0	0	0	0	0	0	0	0	0	0	0	0	0	0	0	0	0	0	0	0	0
ANKRD20A11P	0	0	0	0	0	0	0	0	0	0	0	0	0	0	0	0	0	1	0	0	0	0	0	0	0	1	0
ANKRD20A12P	7	6	12	12	12	13	6	12	14	6	13	12	16	11	20	9	13	23	27	23	23	9	9	18	13	10	15
ANKRD20A19P	0	0	0	0	1	5	1	1	0	0	0	0	0	0	1	1	0	0	0	1	0	1	0	1	1	0	0
ANKRD20A2	0	0	0	0	0	0	0	0	0	0	0	0	0	0	0	0	0	0	0	0	0	0	0	0	0	0	0
ANKRD20A3	0	0	0	0	0	0	0	0	0	0	0	0	0	0	0	0	0	0	0	0	0	0	0	0	0	1	0
ANKRD20A4	3	6	10	7	5	7	11	11	8	5	4	4	8	9	8	12	8	6	10	11	10	8	18	6	11	11	12
ANKRD20A5P	17	13	17	37	37	31	35	24	29	17	14	16	25	29	28	32	14	35	33	26	29	16	25	25	22	13	23
ANKRD20A8P	9	15	11	9	18	26	18	24	16	12	17	22	10	20	17	18	27	18	30	12	24	29	32	22	17	21	26
ANKRD20A9P	0	0	0	0	0	1	0	0	0	1	0	0	0	0	0	1	0	0	1	0	0	0	0	0	1	0	1
ANKRD22	0	0	0	0	1	0	0	0	0	0	0	0	0	0	0	0	0	0	0	0	0	0	0	0	0	0	0
ANKRD23	49	49	48	52	69	60	50	64	74	65	62	59	47	52	66	91	69	58	97	99	99	52	36	57	39	41	69
ANKRD24	20	18	18	45	35	61	30	27	41	16	34	25	24	41	41	33	38	38	53	36	37	32	23	40	21	20	34
ANKRD26	583	741	630	703	699	758	649	611	741	477	614	557	536	705	791	751	684	681	903	857	833	698	833	799	696	590	842
ANKRD26P1	1	1	1	0	1	3	0	0	0	1	1	2	0	2	2	3	2	3	5	0	0	1	1	1	1	1	5
ANKRD26P3	0	0	0	1	0	0	1	0	0	0	0	0	0	0	0	0	0	0	0	0	0	0	0	0	0	0	0
ANKRD27	1006	912	980	1138	1130	1173	1293	1306	1483	912	960	925	963	1206	1374	1535	1099	1431	1477	1464	1422	1110	1069	1409	1026	911	1455
ANKRD28	1217	1212	1176	1295	1296	1359	1336	1259	1469	1056	1193	1101	1054	1289	1629	1575	968	1484	1652	1568	1709	967	977	1312	914	773	1369
ANKRD29	24	13	23	70	57	60	44	46	56	12	29	17	29	44	48	55	42	45	28	23	23	44	26	53	27	30	54
ANKRD30A	0	0	0	0	0	0	0	0	0	0	0	0	0	0	0	0	0	1	0	0	0	0	0	0	0	0	0
ANKRD30B	0	0	0	0	0	0	0	0	0	0	0	0	0	0	0	0	0	0	0	0	0	0	0	0	0	0	0
ANKRD30BL	0	0	0	0	0	0	0	0	0	0	0	0	0	0	0	0	0	0	0	0	0	0	0	0	0	0	0
ANKRD30BP2	0	0	0	0	0	0	0	0	0	0	0	0	0	0	0	0	0	0	0	0	0	0	0	0	0	0	0
ANKRD30BP3	0	0	0	0	0	0	0	0	0	0	0	0	0	0	0	0	0	0	0	0	0	0	0	0	0	0	0
ANKRD31	9	8	12	19	25	22	18	18	18	13	13	12	12	25	27	13	11	12	13	15	18	11	13	21	9	11	20
ANKRD33	0	0	0	0	0	0	0	0	1	0	0	0	1	0	0	0	0	0	0	0	0	0	0	0	0	0	0
ANKRD33B	215	183	204	310	329	288	371	336	357	198	193	187	269	314	436	371	249	425	324	289	295	235	247	367	250	197	386
ANKRD34A	66	83	93	98	124	118	128	110	119	86	94	110	127	133	153	186	88	162	166	165	167	120	111	162	133	126	186
ANKRD34B	34	32	30	96	82	68	101	77	88	23	31	36	72	73	88	111	70	106	54	45	70	74	74	93	82	62	110
ANKRD34C	1	1	0	0	0	0	0	0	0	0	0	0	0	0	0	0	1	0	0	0	0	0	0	0	0	0	0
ANKRD34C-AS1	0	0	0	0	0	0	0	0	0	0	0	0	0	0	0	0	0	0	0	0	0	0	0	0	0	0	0
ANKRD35	2	0	2	0	0	1	3	0	2	1	1	2	0	2	1	1	0	0	2	1	1	2	0	0	1	0	2
ANKRD36	125	123	121	180	177	187	164	162	173	110	129	125	125	143	164	156	108	153	138	141	155	109	119	162	109	98	152
ANKRD36B	57	48	54	81	72	66	83	78	75	42	51	59	61	63	76	71	39	64	67	77	60	48	38	58	60	31	48
ANKRD36BP1	122	99	104	122	123	119	102	89	102	72	100	96	67	88	89	88	32	70	142	125	152	81	62	88	65	56	147
ANKRD36BP2	0	0	1	0	0	0	0	0	1	0	1	0	0	0	0	0	0	0	1	1	1	1	0	0	1	0	1
ANKRD36C	139	144	134	178	177	204	155	153	167	94	111	104	119	151	189	151	166	157	119	146	132	150	177	154	143	122	178
ANKRD37	5	9	5	11	15	11	18	17	27	6	4	11	13	10	9	29	26	14	12	12	9	11	10	16	11	11	20
ANKRD39	265	291	285	200	183	223	215	176	246	245	215	249	166	257	264	289	294	293	417	356	402	292	269	287	231	226	278
ANKRD40	1627	1726	1653	1445	1452	1522	1488	1381	1508	1496	1631	1577	1230	1514	1768	1756	1239	1624	2540	2400	2322	1441	1382	1667	1395	1193	1924
ANKRD42	269	276	275	194	220	226	221	213	264	251	265	261	195	230	300	269	186	253	427	371	411	222	215	243	184	178	285
ANKRD44	64	64	57	71	100	80	79	93	84	57	72	57	71	102	128	113	51	97	90	83	81	63	70	99	61	56	102
ANKRD44-IT1	0	0	0	0	0	0	0	1	0	0	1	0	0	0	0	0	0	0	0	0	0	0	0	1	1	0	0
ANKRD45	0	1	1	0	0	1	0	1	2	0	0	1	0	1	0	1	0	0	1	0	0	0	0	0	0	2	1
ANKRD46	551	533	514	554	620	615	568	473	693	351	385	374	457	508	665	697	522	552	626	559	596	538	609	626	473	445	636
ANKRD49	350	344	275	244	251	243	264	267	322	211	287	258	237	277	299	330	254	307	416	356	425	249	274	299	271	248	336
ANKRD50	711	723	745	722	715	720	776	739	850	671	789	732	523	674	928	861	441	852	1052	1055	1078	554	506	820	465	436	843
ANKRD52	2707	2773	2916	2393	2585	2620	2682	2514	2936	3571	3813	3840	2484	3005	3890	3512	2238	3380	6215	6142	6316	2347	2261	3339	2420	2126	3869
ANKRD53	2	3	4	6	10	4	3	3	6	6	1	2	4	5	5	9	1	7	7	1	6	4	4	2	3	0	5
ANKRD54	814	837	787	643	681	725	630	595	760	761	723	690	628	759	789	830	813	803	1304	1176	1175	756	749	783	697	628	836
ANKRD55	0	0	0	1	0	0	0	0	0	0	0	0	0	0	0	0	0	0	0	0	0	0	0	0	0	0	0
ANKRD6	160	211	208	294	298	301	294	292	290	178	227	179	252	318	368	368	219	358	345	337	332	256	236	368	236	185	374
ANKRD60	0	0	0	0	0	0	0	0	0	0	0	0	0	0	1	0	0	0	0	0	0	0	0	0	0	0	0
ANKRD61	12	12	18	11	24	18	22	11	21	17	13	20	12	16	20	25	15	24	30	25	25	11	11	12	9	10	24
ANKRD62	0	0	0	0	0	0	0	1	0	0	0	0	3	0	0	0	0	1	2	0	1	0	0	0	1	1	0
ANKRD62P1-PARP4P3	0	0	0	0	0	0	0	1	0	0	0	0	0	0	0	0	0	1	0	0	0	0	0	0	0	0	0
ANKRD63	15	18	14	23	25	25	28	38	27	15	14	12	25	35	42	46	20	38	21	19	38	29	26	42	18	22	28
ANKRD65	4	1	2	1	4	3	6	0	7	1	2	0	6	2	1	7	8	6	5	0	3	3	4	1	2	2	2
ANKRD66	0	0	0	0	0	0	0	0	0	0	0	0	0	0	0	0	0	1	0	0	0	0	0	0	0	0	0
ANKRD7	22	19	13	19	24	20	11	14	17	15	15	20	23	14	21	12	22	20	20	18	17	16	16	20	10	13	27
ANKRD9	311	356	340	339	314	334	345	321	477	315	301	277	293	354	416	442	555	417	488	458	493	419	396	446	395	389	470
ANKS1A	1075	1142	1145	1123	1127	1212	1261	1219	1489	1180	1228	1206	1088	1388	1607	1664	1117	1591	1886	1852	1949	1113	1084	1440	1139	961	1653
ANKS1B	5	6	2	6	4	10	7	5	5	2	2	3	5	5	8	5	4	8	6	1	4	2	11	7	5	2	6
ANKS3	274	306	293	269	233	253	266	258	302	341	291	274	248	291	295	312	395	299	523	466	460	319	335	304	276	268	356
ANKS4B	0	0	0	0	0	0	0	0	1	0	0	0	0	0	0	0	0	0	0	0	0	0	0	0	0	0	0
ANKS6	968	1006	1033	1473	1449	1654	1398	1271	1499	1113	1083	1057	1142	1467	1724	1679	1268	1649	1801	1702	1754	1286	1263	1557	1184	1065	1564
ANKUB1	0	0	0	0	0	1	0	1	0	0	0	0	0	0	0	0	0	0	0	0	1	0	0	0	0	0	0
ANKZF1	509	554	571	694	691	729	890	797	977	520	579	503	585	692	842	1022	891	951	957	901	890	805	765	912	717	683	910
ANLN	2812	2758	2896	1928	2063	1997	2173	2100	2257	2287	2572	2474	1646	1980	2605	2636	1414	2426	3835	3605	3755	1757	1691	2457	1743	1512	2858
ANO1	2	3	5	5	9	6	4	4	4	1	4	3	3	5	20	6	2	3	6	4	2	6	4	9	1	3	10
ANO10	638	635	612	621	614	678	594	639	757	558	542	515	576	618	810	802	584	720	895	823	809	626	590	736	539	477	751
ANO1-AS2	0	0	0	0	0	0	0	0	0	0	0	0	0	0	0	0	0	0	0	0	0	0	0	0	0	0	0
ANO2	1	2	3	9	2	6	1	1	3	1	4	2	3	1	3	3	1	5	4	3	5	3	2	4	1	4	4
ANO3	0	1	0	1	2	0	0	1	1	1	1	0	0	0	1	0	0	1	0	1	2	0	0	0	1	0	2
ANO4	11	17	13	39	36	38	36	39	29	17	9	12	28	45	42	38	30	42	21	25	30	31	37	38	30	16	37
ANO5	396	409	387	517	516	525	484	529	576	325	386	390	387	452	613	622	374	559	549	546	560	430	451	590	371	354	624
ANO6	613	591	662	967	969	985	1042	907	904	571	685	664	768	998	1290	1146	542	1089	1015	972	1018	739	679	1028	619	504	1019
ANO7	38	50	37	70	85	73	74	78	89	72	64	69	64	89	124	112	80	75	108	123	95	70	65	75	59	62	94
ANO8	190	209	203	358	374	427	382	373	500	264	273	236	349	430	484	499	332	469	458	394	439	354	385	439	297	237	442
ANO9	0	2	2	1	3	2	2	1	0	1	1	1	3	2	1	1	1	2	1	2	0	2	1	3	0	1	1
ANOS1	0	0	0	0	0	0	0	0	0	0	0	0	0	0	0	0	0	0	0	0	0	0	0	0	0	0	0
ANP32A	9482	9793	8708	7142	7559	7859	8278	8332	10764	7467	7150	7163	6558	7792	8669	9837	10067	8672	12374	11430	11563	8673	9039	9210	8938	7948	10661
ANP32A-IT1	13	12	11	17	11	18	16	11	24	9	16	16	7	11	15	6	9	18	21	22	34	6	5	8	5	7	18
ANP32AP1	2	5	2	2	3	3	5	6	4	3	6	7	3	3	3	6	2	5	5	8	4	7	2	6	9	3	2
ANP32B	8202	8605	7587	8348	8701	9458	8106	8027	11020	7518	7199	7048	7625	9484	10181	10651	11483	9210	12555	11425	11342	9174	9711	9876	8711	8003	10337
ANP32C	6	5	7	3	2	4	2	14	10	6	10	6	5	7	7	11	10	3	10	8	8	7	10	7	6	8	6
ANP32D	0	1	0	0	0	0	0	1	0	0	0	1	0	0	0	1	0	0	0	1	1	1	0	1	0	0	0
ANP32E	5714	5616	5039	5356	5559	5645	5356	5609	7393	4262	4185	3965	4202	5311	6161	6350	5544	5843	6533	6069	6339	5212	5754	6139	4977	4577	6742
ANPEP	2	0	2	4	3	0	3	3	2	2	0	3	2	3	6	4	1	2	1	2	0	5	5	0	2	0	0
ANTXR1	903	912	1023	902	914	1027	900	841	887	924	1040	1029	735	943	1208	1013	510	1002	1544	1557	1609	646	606	1015	565	523	971
ANTXR2	192	185	225	251	262	269	264	233	257	180	184	173	219	251	296	295	168	276	276	235	284	203	216	267	177	154	251
ANTXRL	0	0	0	0	1	0	0	0	0	0	0	0	0	0	0	0	0	0	0	0	0	0	0	0	0	0	0
ANTXRLP1	0	0	0	0	0	0	0	0	0	0	0	0	0	0	0	0	0	0	0	0	0	0	0	0	0	0	0
ANXA1	55	56	37	26	31	37	24	31	26	25	25	45	24	31	40	29	15	28	60	51	55	29	29	37	21	18	32
ANXA10	0	0	0	0	0	0	0	0	0	0	0	0	0	0	0	0	1	0	0	0	1	0	0	0	0	0	0
ANXA11	1833	1885	1840	2316	2448	2661	2229	2195	2539	1890	1954	1787	2314	2820	3157	3210	2502	2795	3327	3155	3106	2557	2565	2859	2334	2143	2990
ANXA13	0	0	0	0	0	0	0	0	0	0	0	0	0	0	1	0	0	0	0	0	0	0	0	0	0	0	0
ANXA2	1569	1625	1484	1261	1385	1489	1410	1344	1720	1204	1166	1187	1146	1355	1482	1707	1547	1436	2096	1941	2036	1674	1677	1741	1534	1364	1739
ANXA2P1	2	0	1	2	2	4	2	5	0	2	2	1	2	3	2	1	2	0	2	0	5	3	5	2	2	0	1
ANXA2P2	5	7	6	4	3	5	6	9	14	3	8	5	4	4	9	10	3	3	11	8	3	11	3	7	6	5	7
ANXA2P3	1	0	1	0	3	2	2	2	2	0	1	0	0	3	1	1	3	0	2	2	5	4	4	2	3	2	2
ANXA2R	14	3	21	19	21	17	19	17	39	10	16	5	14	21	29	24	32	25	24	17	21	21	24	22	22	19	25
ANXA3	13	10	11	38	50	40	29	28	24	11	8	8	24	44	33	36	30	28	15	9	8	35	54	40	20	20	30
ANXA4	275	267	241	374	403	416	333	333	418	257	206	218	328	332	398	423	372	365	376	351	320	356	374	424	331	294	429
ANXA5	4121	4407	3968	3892	4073	4230	4005	3707	5076	3411	3594	3431	3583	4250	4760	5055	4327	4401	5906	5302	5410	4335	4302	4693	3977	3492	4772
ANXA6	3000	3175	2819	3180	3387	3725	3533	3207	4255	2491	2608	2382	2932	3522	4012	4439	3594	3854	4093	3902	4101	3591	3631	3987	3154	2867	4092
ANXA7	1637	1777	1612	1441	1627	1665	1435	1352	1527	1297	1405	1309	1419	1520	1813	1856	1522	1636	2193	2075	2064	1525	1533	1726	1410	1292	1819
ANXA8	0	0	0	1	1	0	0	2	1	2	2	0	2	0	0	1	0	0	1	1	1	0	0	0	1	1	2
ANXA8L1	0	0	0	0	0	0	0	0	0	0	0	0	0	0	0	0	0	0	0	0	0	0	0	0	0	0	0
ANXA9	50	44	45	102	108	98	98	71	118	62	74	78	81	116	135	116	98	94	144	124	116	97	68	107	107	81	125
AOAH	1	0	1	0	0	2	0	1	0	0	0	1	2	0	1	1	1	1	0	2	0	1	0	1	1	0	2
AOAH-IT1	0	0	0	0	0	0	0	0	0	0	0	0	0	0	0	0	0	0	0	0	0	0	0	0	0	0	0
AOC1	1	1	0	1	0	1	0	0	1	1	1	2	0	1	0	1	1	0	1	0	2	0	2	1	0	0	0
AOC2	54	48	72	46	62	55	72	67	53	63	91	106	49	69	68	73	56	85	156	152	159	66	64	69	64	78	100
AOC3	30	34	33	30	21	32	36	34	44	45	30	47	23	31	28	49	37	61	65	56	71	39	33	34	28	34	45
AOC4P	0	3	2	1	0	2	1	1	0	2	2	1	2	2	0	1	1	2	0	1	1	1	2	1	2	1	1
AOX1	1	0	1	2	1	2	0	1	0	0	0	1	0	1	0	1	1	1	0	4	1	2	1	1	0	1	1
AOX2P	0	0	0	0	0	1	0	0	0	0	0	0	0	0	0	0	2	0	1	0	0	0	0	0	0	0	1
AP1AR	779	718	643	642	629	672	714	710	814	609	618	621	550	671	838	833	639	733	945	937	974	689	733	769	638	539	866
AP1B1	4008	4305	4050	3771	3863	4220	3882	3565	4288	3955	4092	3890	3684	4647	5171	5273	4313	4705	6977	6421	6783	4404	4262	4951	3941	3555	5035
AP1B1P1	0	0	0	0	0	0	0	1	0	0	0	0	0	0	0	0	0	0	0	0	0	0	0	0	0	0	0
AP1G1	2725	2638	2738	2242	2300	2339	2312	2260	2447	2320	2698	2592	1918	2177	2699	2800	1531	2476	3930	3719	3856	1860	1797	2561	1765	1554	2828
AP1G2	431	419	391	488	558	577	509	441	524	448	470	468	433	560	570	697	630	623	818	806	825	642	526	668	444	400	551
AP1M1	1760	1810	1826	1417	1523	1676	1509	1437	1695	1660	1669	1671	1451	1748	1937	2095	1719	1833	2783	2618	2564	1656	1608	1893	1492	1438	2008
AP1M2	7	5	7	6	7	10	12	14	13	0	5	5	12	14	5	12	20	17	9	8	10	13	17	18	17	13	16
AP1S1	888	915	822	904	1000	1080	900	853	1233	716	671	662	855	1059	1129	1145	1327	1045	1206	1085	1100	1112	1163	1137	986	920	1128
AP1S2	396	401	373	362	391	402	385	345	381	316	328	302	304	372	423	425	335	393	501	506	475	393	410	414	376	284	487
AP1S3	153	156	135	163	143	180	135	129	159	209	231	219	182	221	282	176	149	179	357	367	350	146	165	145	194	167	265
AP2A1	1991	2074	2041	2183	2333	2492	2331	2149	2433	2025	2138	2086	2173	2672	2992	3115	2261	2894	3729	3568	3564	2361	2238	2884	2048	1950	2916
AP2A2	1791	1846	1825	1849	1953	2059	2009	1918	2267	1861	1796	1829	1848	2232	2569	2605	2222	2392	3024	2918	3060	2041	2003	2405	1914	1716	2516
AP2B1	5150	5192	5311	6684	6998	7123	6583	6349	6961	4732	5294	5189	5977	7079	8754	8354	5336	7657	7853	7713	7904	6078	5794	7634	5461	4601	7854
AP2M1	7087	7452	7053	5673	5963	6431	5885	5430	6467	6068	6409	6167	5217	6303	7029	7525	6426	6672	10264	9590	9731	6424	6381	6790	5640	5108	7173
AP2S1	2912	3122	2742	2360	2540	2613	2453	2189	3575	2523	2265	2217	2426	2885	2989	3256	4047	2991	3801	3456	3615	3132	3150	3195	2930	2521	3282
AP3B1	1217	1222	1237	1166	1187	1201	1225	1196	1382	930	1009	1055	1010	1208	1528	1500	991	1356	1583	1589	1588	1143	1094	1370	962	910	1505
AP3B2	37	44	42	40	41	34	22	26	39	55	55	40	17	39	41	32	17	33	101	83	96	20	21	42	22	20	35
AP3D1	5373	5367	5433	5376	5569	5959	5878	5736	7023	6080	5939	5582	5396	6974	7901	7866	6295	7332	10053	9376	9704	5970	5936	7251	5554	4944	7775
AP3M1	1661	1769	1910	1407	1465	1513	1515	1447	1414	1336	1692	1645	1335	1540	1891	1900	1102	1773	2552	2474	2435	1316	1224	1755	1274	1255	2125
AP3M2	738	763	720	734	774	871	832	743	875	666	739	677	668	789	877	904	735	876	1061	1080	1106	791	713	876	736	602	948
AP3S1	1066	1034	1007	902	911	997	929	931	1061	774	810	751	766	1011	1039	1205	1085	1050	1315	1197	1202	960	966	1148	912	818	1218
AP3S2	16	14	15	14	16	20	12	11	20	10	10	10	8	20	18	6	11	15	18	17	25	10	16	11	6	7	9
AP4B1	393	467	420	334	309	369	343	297	391	347	362	373	326	329	349	406	358	376	592	544	543	342	382	390	337	285	477
AP4B1-AS1	6	3	11	8	8	8	7	12	3	6	10	11	2	6	8	10	6	13	25	18	21	6	4	10	9	9	9
AP4E1	443	418	450	340	334	379	346	341	331	359	407	381	265	327	373	379	250	340	637	656	608	298	285	388	309	244	448
AP4M1	198	174	184	204	209	228	230	207	266	182	186	171	188	236	236	261	270	260	295	286	290	278	240	257	239	188	279
AP4S1	199	171	174	176	172	187	141	144	192	156	136	160	138	144	179	170	170	183	253	227	204	141	151	188	126	115	199
AP5B1	1108	1155	1064	735	813	885	861	820	1000	1038	951	1015	707	937	1072	1101	914	1054	1656	1610	1659	868	841	1095	897	774	1139
AP5M1	791	697	707	540	577	575	624	631	677	561	675	628	521	586	742	754	536	682	909	992	978	538	508	729	573	488	773
AP5S1	373	348	321	272	270	294	237	277	272	325	337	326	243	330	371	345	257	298	554	525	543	341	302	329	229	208	277
AP5Z1	423	419	444	373	408	432	345	340	439	480	444	431	378	462	514	549	503	478	872	807	816	427	463	494	320	306	454
APAF1	579	539	541	845	836	797	780	845	852	561	592	558	587	761	948	981	557	898	887	888	927	666	650	880	586	468	890
APBA1	29	35	25	57	58	76	30	51	49	34	35	31	38	63	62	58	46	46	32	34	42	46	41	56	30	19	49
APBA2	596	630	569	655	674	695	663	568	683	543	481	464	494	614	752	805	534	709	952	824	864	627	646	748	525	494	790
APBA3	273	308	277	324	314	329	311	271	335	313	331	296	292	381	412	438	379	319	508	487	511	379	339	400	321	297	371
APBB1	718	732	696	872	841	963	911	823	1067	669	692	625	795	997	1116	1199	1029	1066	1128	1082	1075	982	964	1049	829	719	1017
APBB1IP	0	1	1	1	1	1	1	0	1	0	0	1	3	1	1	3	3	0	0	2	1	1	1	3	2	0	1
APBB2	317	271	289	422	384	425	425	429	425	246	271	289	309	365	504	523	279	435	427	449	476	329	342	472	307	249	446
APBB3	178	226	213	507	509	525	373	331	419	275	242	213	376	448	506	437	374	440	479	464	439	424	427	487	291	258	371
APC	1165	1122	1260	1234	1140	1238	1371	1235	1285	1095	1307	1198	919	1138	1651	1543	695	1422	1804	1779	1771	918	859	1327	797	743	1508
APC2	113	114	111	145	122	135	121	114	125	138	121	130	125	178	187	168	161	151	241	201	201	119	120	146	106	105	177
APCDD1	31	29	24	77	62	78	47	49	53	20	15	30	67	72	71	64	46	54	49	37	49	42	51	49	27	38	56
APCDD1L	1	0	0	0	1	0	0	0	0	1	0	0	0	0	1	2	0	2	0	1	1	1	2	0	1	1	2
APCDD1L-AS1	0	0	0	0	0	2	1	0	1	0	1	1	0	1	0	1	0	0	0	0	1	2	0	0	1	0	0
APCS	0	0	0	0	0	0	0	0	0	0	0	0	0	0	0	0	0	0	0	0	0	0	0	0	0	0	0
APEH	2305	2373	2073	3108	3239	3533	2922	2865	3459	1997	1997	1983	2638	3163	3538	3637	3452	3353	3397	3136	3245	3152	3079	3214	2605	2286	3248
APELA	0	0	0	0	1	0	2	2	1	0	0	1	2	1	2	2	1	1	1	0	0	0	0	0	0	1	1
APEX1	5178	5802	5352	3623	3986	4402	4273	4266	5078	4130	4552	4410	3668	4485	4780	5533	5306	4734	7528	7006	6988	4792	4927	4911	4749	4444	5750
APEX2	960	1005	929	825	899	940	939	848	1141	943	981	955	898	1039	1176	1310	1148	1194	1602	1469	1502	1153	1070	1176	1012	897	1290
APH1A	3216	3408	3171	3011	3317	3409	2962	2724	3387	2674	2891	2963	2940	3372	3806	3765	3605	3428	4686	4469	4510	3448	3452	3488	3071	2687	3752
APH1B	127	99	104	215	203	208	154	133	165	93	90	89	143	173	220	182	104	179	155	132	158	171	154	217	124	98	188
API5	3876	3961	3854	3259	3165	3298	3388	3176	3868	3225	3426	3360	2653	3304	4063	4110	2676	3755	5344	4894	5206	3024	3003	3753	2872	2491	4241
APIP	484	533	454	351	376	397	407	372	510	331	397	382	314	314	410	455	437	386	571	545	526	454	429	440	399	329	487
APITD1	134	153	109	110	95	127	111	82	103	84	100	90	89	115	106	111	136	98	159	132	153	116	117	106	123	113	139
APITD1-CORT	0	0	0	0	0	0	0	0	0	0	0	0	0	0	0	0	0	0	0	0	0	0	0	0	0	0	0
APLF	37	34	27	66	64	68	39	56	58	32	40	27	46	60	64	50	50	47	66	66	60	43	55	64	32	32	51
APLN	33	23	28	57	62	64	59	62	62	21	33	33	60	58	85	91	93	55	39	38	38	79	71	82	55	58	62
APLNR	0	0	0	0	0	0	0	0	0	0	0	0	0	0	0	0	0	1	0	0	0	0	0	0	0	1	0
APLP1	196	221	211	369	371	399	321	327	389	269	235	219	348	439	421	479	437	429	428	373	424	433	419	484	332	302	424
APLP2	12762	13108	12345	10949	11434	12025	11336	10756	14026	11067	10800	10364	9930	12074	14102	14095	11933	13083	17568	16530	16709	11507	11935	13896	10690	9471	14172
APMAP	2163	2186	1983	1567	1622	1724	1614	1608	1875	1687	1883	1779	1489	1752	2003	2150	1848	1819	2840	2644	2761	1756	1810	2005	1653	1477	2067
APOA1	6	5	1	10	16	7	3	6	9	3	6	4	4	15	4	16	7	6	6	6	7	7	7	9	13	7	6
APOA1-AS	0	4	0	2	0	0	2	2	0	1	3	0	1	3	2	1	1	2	1	2	0	0	1	4	1	1	4
APOA1BP	3235	3675	3204	2740	2857	3165	2976	2659	3557	2712	2818	2635	2640	3073	3329	3862	4301	3455	4602	4410	4383	3617	3762	3504	3429	3128	3971
APOA2	0	2	0	1	0	2	0	2	1	0	3	0	2	1	1	3	3	0	1	3	4	3	1	4	1	1	2
APOA4	0	0	0	0	0	0	0	0	0	0	0	0	0	0	0	0	0	0	0	0	0	1	0	0	0	0	0
APOA5	0	0	1	1	2	0	0	1	0	0	1	1	0	1	1	0	0	0	1	0	1	0	1	4	2	0	0
APOB	0	0	0	0	0	0	0	0	0	0	0	0	0	0	0	0	0	0	0	0	0	0	0	0	0	0	0
APOBEC1	0	0	0	0	0	0	0	0	0	0	0	0	0	0	0	0	0	0	0	0	0	0	0	0	0	0	0
APOBEC2	4	4	1	6	5	6	7	4	6	6	3	4	6	7	9	9	9	4	5	3	3	11	6	2	5	5	4
APOBEC3A	0	0	0	0	0	0	0	0	0	0	0	0	0	0	0	0	0	0	0	0	0	0	0	0	0	0	0
APOBEC3A_B	0	0	0	0	0	0	0	0	0	0	0	0	0	0	0	0	0	0	0	0	0	0	0	0	0	0	0
APOBEC3B	55	50	66	57	79	82	57	59	88	45	51	54	59	74	76	89	69	58	99	81	72	72	76	61	48	42	65
APOBEC3B-AS1	0	0	0	0	0	0	0	0	0	0	0	0	0	0	0	0	0	0	0	0	0	0	0	0	0	0	0
APOBEC3C	229	249	274	381	485	535	360	436	472	280	270	307	378	481	583	559	421	466	457	412	480	478	436	509	379	372	504
APOBEC3D	11	10	10	29	28	34	26	27	51	12	18	14	14	27	22	30	31	41	25	27	21	31	39	46	37	34	25
APOBEC3F	60	79	51	160	179	175	149	117	136	67	57	60	113	134	148	190	145	128	94	103	84	156	148	164	121	148	165
APOBEC3G	0	2	1	3	4	4	4	3	0	0	2	0	2	6	2	6	1	3	2	1	0	6	2	6	1	1	3
APOBEC3H	0	1	2	6	1	3	2	1	2	2	3	1	3	3	10	4	5	4	5	5	8	6	10	9	4	3	11
APOBEC4	0	0	0	1	0	0	0	0	1	0	0	1	1	0	3	0	0	1	1	0	0	1	0	1	0	0	0
APOBR	5	5	1	7	4	5	3	1	10	5	5	3	7	8	8	3	4	9	10	11	13	7	5	5	4	5	3
APOC1	317	407	334	332	362	400	349	301	395	267	276	254	278	334	398	435	452	391	487	429	421	429	437	397	384	327	486
APOC1P1	4	4	9	6	9	9	9	7	6	6	8	7	4	5	10	7	11	4	15	4	13	8	13	5	6	5	8
APOC2	0	0	0	0	0	0	0	0	0	0	0	0	0	0	0	0	0	0	0	0	0	0	0	0	0	0	0
APOC3	0	0	0	0	0	0	0	0	0	0	0	0	0	0	0	0	0	0	0	0	0	0	0	0	0	0	0
APOC4	0	0	0	0	0	0	0	0	0	0	0	0	0	0	0	0	0	0	0	0	0	0	0	0	0	0	0
APOC4-APOC2	0	0	0	0	0	0	0	0	0	0	0	0	0	0	1	1	0	0	0	0	0	0	0	0	0	1	0
APOD	0	1	0	0	0	3	1	0	1	0	0	1	1	4	1	0	0	1	1	0	0	1	1	1	0	2	0
APOE	80	77	68	163	155	157	137	100	205	78	57	65	164	187	195	202	214	191	103	103	87	187	192	196	149	152	153
APOF	0	0	0	2	1	2	0	0	0	0	0	0	0	1	0	0	2	1	1	2	1	1	0	2	2	2	1
APOH	0	0	0	0	0	0	0	0	0	0	0	0	0	0	0	0	0	0	0	0	0	0	0	0	0	0	0
APOL1	0	1	0	1	0	0	0	0	0	1	0	0	0	0	2	0	0	0	0	0	0	0	0	1	1	0	0
APOL2	316	378	368	289	300	335	302	289	338	309	298	293	275	334	391	355	308	339	550	471	450	354	387	378	307	276	396
APOL3	0	0	0	0	0	0	0	0	0	0	0	0	0	0	0	0	0	0	0	0	0	0	0	1	0	1	1
APOL4	0	0	0	0	0	1	0	0	0	0	0	1	0	0	0	0	0	0	0	0	0	0	0	0	0	0	0
APOL5	0	0	0	0	0	0	0	0	0	0	0	0	0	0	0	0	0	0	0	0	0	0	0	0	0	0	0
APOL6	1	2	0	0	0	0	0	1	1	1	0	0	2	2	1	1	2	1	0	0	0	2	1	1	0	0	0
APOLD1	70	66	47	97	65	87	80	63	103	69	71	70	77	92	109	96	70	93	116	92	109	72	72	103	68	61	77
APOM	24	21	19	16	23	28	18	18	18	13	28	22	18	21	29	19	20	27	23	27	27	19	30	25	23	18	25
APOO	462	541	516	421	458	469	486	469	552	374	396	382	359	481	506	615	519	554	640	618	621	521	529	587	544	500	639
APOOL	710	756	834	743	771	803	829	755	831	556	655	714	608	780	957	967	561	846	1046	949	1005	667	674	881	647	599	1011
APOOP5	0	0	1	0	0	1	0	0	0	1	1	0	0	0	0	0	0	0	1	1	1	0	1	0	0	0	0
APOPT1	489	550	513	403	416	426	416	370	448	392	407	395	324	449	437	469	468	418	694	643	684	443	463	447	433	402	556
APP	5742	5963	5967	7018	7221	7706	7061	6808	8470	5278	5513	5042	5965	7210	8874	8944	6189	8231	8481	7903	8095	6430	6367	8027	5685	5105	8396
APPBP2	1174	1173	1181	1181	1168	1132	1207	1124	1216	982	1077	1092	937	1136	1402	1458	903	1306	1789	1629	1643	1091	1061	1389	1066	887	1463
APPL1	1631	1556	1590	1620	1653	1688	1755	1695	1949	1246	1406	1327	1327	1539	2084	1973	1268	1883	2092	2038	1992	1391	1409	1851	1194	1167	1976
APPL2	445	466	453	570	572	585	506	495	543	402	393	381	466	543	655	635	422	551	689	669	613	524	481	641	449	389	585
APRT	3959	4297	3868	3118	3326	3742	3431	3281	4525	3457	3220	3058	2974	3617	3795	4345	4958	3968	5659	5052	5234	4199	4104	4011	3691	3344	4321
APTR	194	232	203	183	184	180	186	190	251	180	219	162	152	225	243	248	262	197	319	294	282	208	216	226	190	186	261
APTX	1157	1138	1124	865	861	862	879	859	1036	1001	932	881	750	852	967	1105	1019	942	1435	1334	1396	999	986	957	986	778	1130
AQP1	15	14	12	19	22	15	22	19	13	9	14	11	12	23	21	15	9	15	27	17	23	18	12	9	11	10	23
AQP10	1	0	0	0	0	1	0	1	2	0	0	0	1	0	2	2	1	0	0	0	0	2	0	1	0	0	1
AQP11	35	39	36	42	44	46	37	30	48	45	44	47	30	48	46	62	40	44	71	53	61	48	51	55	39	29	65
AQP12A	0	0	0	0	0	0	0	0	0	0	0	0	0	0	0	0	0	0	0	0	0	0	0	0	0	0	0
AQP12B	0	0	0	0	0	0	0	0	0	0	0	0	0	0	0	0	0	0	0	0	0	0	0	0	0	1	0
AQP2	0	1	0	0	0	0	0	0	0	0	0	0	0	0	0	0	0	0	0	0	0	0	0	1	0	1	0
AQP3	27	28	24	61	73	75	67	64	74	23	29	31	60	64	81	101	82	79	57	55	42	63	63	80	59	54	92
AQP4	8	6	10	12	13	23	14	10	10	14	8	3	15	19	22	16	9	21	14	8	16	21	14	18	16	13	16
AQP4-AS1	1	0	0	0	0	1	0	1	1	0	0	0	0	0	1	0	1	2	2	3	0	2	1	2	0	2	2
AQP5	0	0	0	0	0	0	0	0	1	0	0	1	0	0	0	0	0	0	1	0	0	0	0	0	0	0	0
AQP6	7	6	10	11	10	13	11	14	10	9	11	5	9	11	7	9	13	11	9	13	13	15	12	14	11	10	19
AQP7	1	0	1	1	2	3	2	1	2	1	1	0	0	2	0	1	0	1	1	2	0	1	0	0	0	1	0
AQP7P1	0	0	0	0	0	1	0	1	1	0	0	0	0	0	0	0	0	0	1	0	1	1	0	0	0	0	2
AQP7P3	0	0	0	0	0	0	0	0	0	0	0	0	1	0	0	0	1	0	0	0	0	0	0	0	1	1	0
AQP8	1	1	0	0	0	0	1	0	0	1	0	0	1	0	2	0	0	0	0	0	0	1	0	0	0	1	0
AQP9	0	0	0	0	0	0	0	0	0	0	0	0	0	0	0	0	0	0	0	0	0	0	0	0	0	0	0
AQR	949	902	1000	906	864	959	939	940	902	757	885	834	712	836	1133	1116	522	1019	1382	1355	1384	673	626	1029	698	578	1141
AR	190	193	185	291	258	288	265	288	321	219	208	246	217	279	378	344	200	349	337	355	356	216	196	340	215	203	327
ARAF	1125	1196	1191	1147	1226	1281	1175	1126	1268	1387	1397	1339	1179	1412	1624	1566	1331	1454	2428	2143	2240	1366	1236	1439	1191	1063	1571
ARAP1	1213	1311	1266	1589	1739	1740	1663	1490	1942	1213	1226	1210	1406	1861	2161	2075	1780	1896	2261	1919	2246	1613	1644	1959	1374	1304	1809
ARAP2	97	86	97	96	87	100	93	93	111	89	82	88	75	95	128	138	60	117	124	140	130	98	94	109	79	72	133
ARAP3	32	25	36	93	105	128	93	99	124	49	49	41	87	115	122	135	93	133	83	80	91	90	92	102	97	82	99
ARC	19	31	20	16	17	18	13	22	26	14	16	15	20	24	15	32	15	21	24	30	36	18	9	18	31	24	40
ARCN1	4454	4444	4808	3661	3947	4035	4075	3830	3892	3782	4408	4285	3401	3949	4995	5185	2840	4486	6392	6540	6429	3465	3311	4399	3308	2969	5106
AREG	4	3	2	3	1	5	7	2	4	3	0	3	2	2	6	7	5	3	4	7	9	4	3	4	2	3	5
AREL1	1054	1097	1050	966	926	1023	970	891	958	911	1077	972	802	949	1204	1250	775	1080	1607	1562	1650	875	805	1112	812	692	1215
ARF1	18323	19249	18949	15724	16790	17601	17034	15687	18771	16870	16825	16203	14885	18495	20283	22730	19204	20639	27963	26147	27041	18640	18349	20851	16832	15409	21953
ARF3	3923	4000	3848	3863	4208	4356	3817	3545	3832	3260	3564	3568	3542	4196	4942	4762	3204	4171	5533	5545	5508	3771	3714	4458	3329	3069	4634
ARF4	3029	3261	3019	2349	2400	2426	2343	2104	2526	2408	2679	2685	2072	2502	2853	3021	2740	2721	4344	3845	3923	2673	2688	2879	2582	2439	3276
ARF5	2550	2893	2469	2572	2615	2850	2354	2322	3231	2203	2119	1982	2421	3028	3134	3252	3729	2964	3569	3326	3313	3110	3266	3173	2782	2475	3034
ARF6	2532	2590	2353	2079	2182	2289	2099	2075	2607	2155	2073	1932	1780	2248	2470	2616	2188	2459	3298	3149	3067	2173	2207	2440	2127	1895	2800
ARFGAP1	1876	1991	1909	1634	1649	1870	1682	1629	2187	1925	1970	1720	1610	1993	2136	2281	2256	2149	3276	2999	3097	1902	1972	2105	1757	1606	2105
ARFGAP2	1973	2008	1827	1521	1652	1728	1633	1488	2040	1722	1685	1632	1496	1787	1801	1868	1954	1671	2819	2631	2712	1824	1810	1860	1420	1409	1840
ARFGAP3	828	832	812	863	934	925	827	837	946	680	726	702	759	824	935	1026	821	964	1156	1111	1053	849	832	947	794	663	1081
ARFGEF1	946	877	871	1090	1140	1045	1101	1046	1125	854	932	892	960	1101	1389	1210	663	1234	1350	1333	1335	829	872	1252	706	650	1254
ARFGEF2	1161	1095	1157	1117	1117	1229	1195	1204	1139	1124	1068	1141	876	1159	1528	1467	739	1422	1627	1704	1712	886	826	1300	815	737	1397
ARFGEF3	143	139	182	270	267	271	304	300	302	166	185	176	187	249	334	352	138	366	300	269	286	171	183	303	145	157	350
ARFIP1	704	678	626	619	609	635	615	609	737	543	532	527	511	682	709	729	542	652	839	844	785	609	650	716	579	481	747
ARFIP2	2208	2361	2189	1477	1539	1709	1567	1479	1808	1894	1971	1778	1417	1790	2035	2202	1830	1871	3288	3040	3099	1860	1837	1970	1733	1533	2126
ARFRP1	435	520	449	346	398	386	373	351	504	428	394	389	381	475	483	508	579	465	722	656	678	491	528	500	431	415	516
ARG1	4	3	2	0	4	3	3	2	3	4	4	2	1	1	3	3	2	2	7	3	1	2	3	1	2	1	3
ARG2	695	764	693	845	892	1001	902	838	996	524	616	608	774	911	1047	1114	924	991	959	888	905	904	882	930	817	721	1101
ARGFX	0	0	0	0	0	0	0	0	0	0	0	1	0	0	0	0	0	0	1	0	0	0	0	0	0	0	0
ARGFXP2	1	0	2	0	4	3	3	1	7	1	2	1	0	3	3	1	4	6	8	7	6	3	5	1	1	1	1
ARGLU1	1223	1211	1164	1367	1399	1462	1302	1342	1467	1101	1105	1034	1024	1286	1483	1596	1263	1444	1873	1733	1732	1263	1370	1498	1065	1064	1559
ARHGAP1	622	594	617	758	780	818	649	594	697	787	737	785	708	797	1007	863	632	740	1311	1276	1234	694	697	798	640	532	877
ARHGAP10	381	419	388	353	355	366	355	357	383	327	311	336	317	424	509	437	375	428	547	545	498	377	399	458	359	318	486
ARHGAP11A	1474	1473	1392	1247	1252	1297	1333	1294	1523	1186	1302	1188	994	1239	1559	1490	1081	1412	2003	1910	1848	1209	1353	1474	1169	1015	1676
ARHGAP11B	38	43	57	61	58	62	47	58	74	55	43	49	34	51	64	44	38	67	79	67	76	52	33	63	33	28	52
ARHGAP12	257	275	265	319	304	288	310	310	380	245	279	255	265	290	382	366	252	339	411	389	402	267	257	338	259	235	390
ARHGAP15	0	0	0	0	0	0	0	0	0	0	0	0	0	0	0	0	0	0	0	0	1	0	0	0	0	0	0
ARHGAP17	1104	1165	1174	1071	1049	1111	1072	993	1141	1511	1639	1534	1188	1385	1698	1505	1058	1357	2739	2511	2611	1149	1076	1329	1197	1102	1692
ARHGAP18	264	252	226	303	333	367	364	339	385	200	188	197	266	308	415	423	313	391	336	313	311	363	314	429	254	225	385
ARHGAP19	1574	1645	1565	1468	1556	1654	1465	1425	1713	1127	1263	1277	1227	1394	1623	1663	1408	1521	1966	1803	1920	1434	1427	1566	1324	1222	1641
ARHGAP19-SLIT1	0	0	3	1	3	3	3	1	1	1	1	1	1	3	1	1	1	0	0	3	0	0	0	3	4	0	2
ARHGAP20	72	90	110	106	100	130	157	157	101	92	79	90	88	113	150	169	78	148	132	123	127	108	89	125	94	95	190
ARHGAP21	819	910	1025	1076	1010	1085	1110	1023	1006	832	962	1017	774	1018	1406	1288	480	1168	1530	1494	1591	781	702	1125	671	582	1223
ARHGAP22	273	341	312	207	225	241	264	265	354	245	288	266	219	261	277	359	367	307	464	406	411	278	342	322	299	275	402
ARHGAP23	7	16	21	51	49	64	53	61	51	16	15	11	53	62	63	66	57	63	21	35	36	50	24	62	34	33	63
ARHGAP24	51	43	49	65	67	69	59	48	70	52	42	48	63	77	84	84	66	86	62	68	74	63	59	69	42	29	82
ARHGAP25	4	2	1	3	3	3	2	1	4	2	4	3	1	0	2	3	3	3	1	0	3	4	5	1	7	1	3
ARHGAP26	180	196	207	228	240	262	268	246	269	208	232	216	231	268	336	352	169	328	369	359	353	219	218	279	202	193	312
ARHGAP26-AS1	1	0	0	0	0	0	0	0	0	0	0	0	0	0	0	1	0	0	0	0	0	0	0	0	0	0	0
ARHGAP26-IT1	0	0	0	0	1	0	1	0	0	0	0	0	0	0	0	0	0	0	0	0	1	0	0	0	0	0	0
ARHGAP27	161	158	163	175	180	226	185	179	184	165	166	166	180	232	235	250	204	238	292	304	292	227	218	235	169	169	276
ARHGAP28	97	83	79	93	108	108	84	110	95	66	87	88	85	101	134	125	69	128	117	135	153	81	73	107	55	68	95
ARHGAP29	330	331	276	333	359	359	430	370	360	278	313	314	252	344	456	464	278	458	488	457	484	301	345	430	307	253	466
ARHGAP30	4	17	8	23	24	22	11	19	18	10	14	12	28	20	24	22	18	23	14	21	21	19	14	22	13	14	27
ARHGAP31	81	81	94	109	118	116	115	124	108	72	73	81	84	109	133	131	64	118	157	139	119	73	67	133	68	68	102
ARHGAP31-AS1	0	2	3	1	1	2	2	4	4	4	2	2	2	8	3	5	2	2	3	2	1	4	1	3	4	2	2
ARHGAP32	317	286	341	490	539	502	522	473	503	406	433	405	382	500	723	621	259	573	625	599	635	353	337	517	319	277	548
ARHGAP33	145	126	138	292	290	300	226	214	265	239	278	252	257	325	375	319	257	328	438	409	403	244	276	319	211	186	300
ARHGAP35	1995	1942	2090	2148	2205	2358	2305	2222	2400	1931	2098	2058	1855	2181	2981	2838	1654	2612	3255	3157	3274	1935	1783	2575	1521	1459	2602
ARHGAP36	2	5	6	9	8	18	1	7	7	5	2	2	7	9	9	10	8	9	3	4	1	10	3	10	2	6	4
ARHGAP39	347	341	338	378	325	352	403	335	463	412	385	352	361	461	533	517	383	495	675	654	639	375	382	432	365	301	502
ARHGAP4	22	25	15	33	35	47	29	21	27	25	18	19	18	33	44	28	27	30	41	29	28	26	23	29	16	15	13
ARHGAP40	3	4	2	9	7	10	4	7	6	2	3	2	8	8	14	6	11	9	6	13	8	8	12	9	5	0	7
ARHGAP42	90	108	102	104	102	102	98	103	112	81	104	73	90	97	141	110	49	102	135	129	138	79	63	134	54	64	116
ARHGAP44	284	309	285	366	357	432	344	328	420	323	336	291	316	427	528	537	316	476	542	516	511	375	336	444	317	284	455
ARHGAP5	1561	1477	1469	1311	1376	1424	1508	1480	1512	1262	1447	1295	1082	1249	1842	1722	779	1715	2080	1901	2068	1120	1063	1493	1015	868	1805
ARHGAP5-AS1	47	35	46	57	65	61	62	58	75	55	55	65	64	55	71	81	95	58	98	80	86	84	66	84	60	70	84
ARHGAP6	0	5	2	1	1	2	2	3	2	1	2	1	2	1	2	2	1	2	2	1	0	2	1	3	0	1	4
ARHGAP8	1	3	2	0	0	1	4	4	1	3	1	2	0	2	3	3	4	3	4	5	5	2	3	0	1	1	2
ARHGAP9	5	1	1	1	5	2	3	1	5	7	2	4	3	5	5	7	4	9	7	9	8	4	2	5	3	1	1
ARHGDIA	5985	6356	6233	6565	6428	7065	6464	6110	7820	7443	7447	7066	6970	8567	9387	9747	8402	8827	12880	11864	11523	7548	7449	8298	7923	6997	9921
ARHGDIB	0	0	0	1	0	1	0	0	0	1	0	0	1	1	0	0	0	0	2	1	0	0	0	0	0	0	0
ARHGDIG	239	276	202	305	361	435	278	278	441	226	204	161	280	364	357	407	463	353	376	298	332	378	389	409	358	341	373
ARHGEF1	358	381	390	405	397	439	416	422	505	437	417	400	408	529	565	579	535	577	739	710	671	501	506	532	406	367	539
ARHGEF10	214	240	230	292	261	300	289	314	345	221	236	211	194	264	326	371	223	356	389	351	353	233	251	311	201	213	356
ARHGEF10L	83	76	74	187	165	190	169	145	186	74	81	77	169	192	216	201	189	221	114	118	109	162	145	188	128	105	179
ARHGEF11	883	898	967	921	939	1017	938	944	967	940	1070	1000	866	1076	1310	1225	685	1119	1666	1626	1683	880	778	1123	720	661	1165
ARHGEF12	2422	2305	2589	2834	2915	2874	2939	2857	2851	2253	2471	2497	2238	2644	3662	3136	1454	3080	3644	3739	3956	1871	1871	2920	1730	1450	3117
ARHGEF15	0	1	0	1	0	0	2	1	2	0	1	0	0	0	0	1	2	2	0	1	2	2	0	2	0	2	2
ARHGEF16	99	109	101	146	124	166	138	137	151	90	89	79	142	156	165	209	178	160	173	158	157	177	156	169	142	132	201
ARHGEF17	129	132	143	350	322	378	262	285	311	169	164	181	275	365	396	367	205	351	278	286	282	235	214	319	179	183	315
ARHGEF18	1025	1056	1076	911	865	1011	933	949	1057	1050	1041	1030	872	1051	1256	1176	824	1217	1677	1682	1631	941	872	1215	821	746	1251
ARHGEF19	47	43	55	61	54	53	64	42	94	48	46	47	65	64	80	77	94	85	81	78	83	62	59	72	47	46	76
ARHGEF2	956	1043	1034	1377	1359	1540	1356	1284	1561	981	1041	985	1296	1552	1774	1831	1402	1659	1830	1771	1819	1527	1418	1706	1271	1168	1757
ARHGEF25	371	414	381	705	708	770	630	570	717	414	443	414	624	682	860	832	726	765	792	681	733	720	753	808	558	556	676
ARHGEF26	643	693	671	586	622	662	647	628	792	618	688	668	563	673	867	841	572	759	1113	1083	1104	618	617	774	583	552	935
ARHGEF26-AS1	4	5	9	12	8	9	9	8	12	0	11	2	6	2	8	16	9	12	3	4	4	10	10	7	6	5	7
ARHGEF28	61	46	44	69	77	79	69	94	86	50	56	49	86	89	100	122	53	110	66	75	84	72	73	112	58	46	110
ARHGEF3	248	254	269	264	267	277	311	256	318	308	269	234	255	289	376	367	255	390	413	422	387	286	247	350	264	227	374
ARHGEF33	5	8	2	6	0	2	1	4	5	3	3	3	2	4	3	2	1	5	7	10	7	0	4	2	3	4	4
ARHGEF34P	0	0	0	0	0	0	0	0	0	0	0	0	0	0	0	0	0	0	0	0	0	0	0	0	0	0	0
ARHGEF35	0	0	0	0	0	0	0	0	0	0	0	0	0	0	0	0	0	0	0	0	0	0	0	0	0	0	0
ARHGEF37	20	10	14	42	35	32	34	50	47	28	20	21	35	43	46	47	36	54	28	25	30	34	37	41	14	21	42
ARHGEF38	1	4	2	2	2	5	0	1	1	0	1	1	1	1	4	2	0	1	2	1	0	0	1	1	1	0	2
ARHGEF38-IT1	0	0	0	0	0	0	0	0	0	0	0	0	0	0	0	0	0	0	0	0	0	0	0	0	0	0	0
ARHGEF39	541	553	556	534	590	587	613	549	635	477	537	523	585	643	706	731	578	640	888	850	862	651	617	705	565	447	756
ARHGEF3-AS1	0	0	1	0	0	0	0	0	0	0	0	1	0	0	0	0	0	0	0	0	0	0	0	0	0	0	0
ARHGEF4	186	206	168	233	268	294	234	266	336	180	190	200	252	288	334	369	296	355	361	317	319	270	296	344	259	209	313
ARHGEF40	151	144	140	418	457	492	400	362	450	185	159	166	390	486	533	558	410	514	302	308	288	383	382	450	316	284	440
ARHGEF5	0	0	0	0	0	0	0	0	0	0	0	0	0	0	0	0	0	0	0	0	0	0	0	0	0	0	0
ARHGEF6	278	328	335	615	694	631	604	570	564	249	343	285	482	554	746	687	348	622	505	457	470	438	452	654	391	311	629
ARHGEF7	846	788	882	877	936	982	884	829	994	839	887	894	811	960	1120	1160	777	1185	1419	1438	1397	828	819	983	765	629	1112
ARHGEF7-AS1	0	0	0	1	0	0	0	0	0	0	0	0	0	0	0	0	0	0	0	1	0	0	0	0	0	0	0
ARHGEF7-AS2	0	0	1	0	2	0	0	2	0	0	1	1	3	2	1	1	1	1	1	2	2	2	0	2	0	1	0
ARHGEF9	315	301	352	644	660	668	556	549	507	270	304	297	442	583	680	627	364	578	499	464	515	423	455	573	337	292	464
ARHGEF9-IT1	1	0	0	0	0	0	0	0	0	0	0	0	0	0	1	0	0	0	0	0	0	0	0	0	0	0	0
ARID1A	1432	1410	1527	2545	2536	2685	2331	2247	2376	2408	2868	2765	2567	3130	4159	3074	1762	3021	4402	4421	4371	2099	1983	2882	1904	1685	3279
ARID1B	1298	1215	1419	1662	1681	1702	1591	1544	1570	1468	1527	1501	1341	1710	2290	1895	877	1803	2386	2390	2528	1197	1153	1728	1098	898	1857
ARID2	744	707	753	815	806	849	872	800	754	593	809	800	688	787	1032	936	459	838	1132	1129	1140	592	587	931	554	524	996
ARID3A	288	312	334	543	560	548	661	607	717	363	397	305	480	622	807	804	450	855	611	585	542	465	457	672	468	440	774
ARID3B	603	660	693	612	633	671	718	767	825	685	729	700	590	749	935	962	576	889	1267	1175	1166	643	656	865	637	570	1005
ARID3C	4	9	10	10	10	12	18	11	14	13	8	7	8	13	13	11	16	6	13	17	14	15	15	12	8	9	17
ARID4A	420	430	409	539	544	608	513	519	653	340	335	307	438	529	598	648	515	615	582	493	538	542	571	604	464	401	644
ARID4B	1891	2092	1959	1999	2119	2225	2034	1974	2231	1513	1643	1519	1665	2042	2342	2522	1948	2184	2621	2472	2372	2066	2209	2309	2040	1734	2532
ARID5A	271	264	291	247	247	250	228	235	339	273	248	245	218	295	322	364	287	318	436	378	393	291	297	350	264	225	306
ARID5B	293	313	319	356	333	364	413	374	377	228	319	297	341	415	517	447	261	430	418	398	454	367	372	489	280	263	463
ARIH1	2023	2131	2199	2218	2162	2333	2218	2171	2545	1799	1882	1912	1721	2035	2563	2538	1693	2425	3046	2987	3021	1928	1863	2524	1795	1585	2692
ARIH2	4256	4383	4112	3645	3903	4080	4129	3947	4860	3927	4037	3809	3557	4303	4910	5170	4215	4888	6178	6071	6007	4144	4086	4628	3714	3319	4968
ARIH2OS	15	12	22	45	31	35	31	38	30	13	11	17	31	38	61	46	33	35	19	25	28	48	40	46	27	21	31
ARL1	1309	1269	1146	1059	1063	1142	1023	1019	1254	1004	991	1003	804	1073	1229	1283	1083	1145	1669	1592	1574	1045	1043	1212	1031	903	1336
ARL10	252	203	248	295	281	297	305	273	304	240	291	300	180	224	373	260	82	323	410	441	461	157	117	258	104	114	264
ARL11	1	0	0	1	4	0	1	3	1	0	1	0	3	5	3	1	0	3	0	1	0	4	1	1	0	0	2
ARL13A	4	1	0	3	7	5	1	2	1	1	1	1	1	2	2	1	1	4	4	5	5	1	3	5	1	1	10
ARL13B	573	567	501	476	476	508	491	488	616	472	476	483	395	483	569	668	552	580	785	700	698	536	554	578	524	446	661
ARL14	0	2	0	3	1	1	2	0	1	1	1	1	0	6	0	1	0	1	0	1	0	2	0	1	0	0	0
ARL14EP	626	595	595	492	484	509	506	471	530	486	540	497	402	442	551	551	471	550	824	744	762	515	498	534	488	421	627
ARL14EPL	0	0	0	1	0	0	0	0	0	0	0	0	0	0	0	0	0	0	0	0	0	0	0	0	0	0	0
ARL15	229	253	219	253	241	249	287	247	242	193	232	219	234	252	304	288	191	286	338	307	327	239	227	295	217	196	314
ARL16	1013	1150	1024	712	767	841	779	699	983	902	935	879	693	849	900	945	1072	893	1476	1269	1346	899	931	858	892	782	1007
ARL17A	103	95	82	132	143	139	126	141	171	115	129	94	122	116	166	174	103	135	202	196	184	99	124	189	95	69	134
ARL17B	0	0	0	0	0	0	0	0	0	0	0	0	0	0	0	0	0	0	0	0	0	0	0	0	0	0	0
ARL2	944	1011	890	886	886	977	944	911	1208	682	739	722	732	999	1031	1242	1373	1100	1218	1179	1152	1113	1169	1151	1044	934	1166
ARL2BP	1751	1753	1619	1085	1145	1200	1104	957	1168	1345	1417	1505	1035	1167	1361	1283	1037	1197	2319	2276	2215	1190	1205	1300	1088	987	1439
ARL2-SNX15	0	0	0	0	0	0	0	0	0	0	0	0	0	0	0	0	0	0	0	0	0	0	0	0	0	0	0
ARL3	934	1076	889	871	966	1011	995	922	1165	655	736	770	799	898	1044	1210	1218	1051	1187	1078	1159	1020	1046	1052	1043	967	1215
ARL4A	157	179	164	115	115	139	136	126	126	122	133	145	94	123	116	142	128	132	210	205	192	104	136	148	134	103	161
ARL4C	385	378	382	316	314	340	280	277	319	378	360	316	245	271	350	370	298	353	578	492	503	280	259	344	243	236	344
ARL4D	208	208	194	240	239	298	226	218	303	177	170	155	221	269	250	300	338	287	281	241	283	290	285	260	271	246	273
ARL5A	973	973	902	691	684	730	752	727	873	793	768	710	554	675	857	867	688	766	1123	1151	1135	698	687	868	626	575	956
ARL5B	579	487	536	606	542	576	634	643	580	578	547	532	451	488	822	655	183	721	755	810	792	366	294	698	282	255	685
ARL5C	0	1	1	6	5	3	11	4	3	2	2	1	4	5	4	3	3	7	9	2	3	2	2	5	4	1	1
ARL6	163	141	155	167	141	160	180	133	165	142	151	162	140	177	206	172	126	180	240	229	260	143	121	182	140	104	210
ARL6IP1	6072	5944	5406	4353	4562	4797	3986	3744	5227	4698	4609	4611	3674	4423	5254	5247	4524	4704	7379	6980	6918	4374	4655	5099	4084	3575	5077
ARL6IP4	2531	3081	2741	2406	2488	2653	2306	2277	2821	2128	1986	1927	1977	2575	2603	2834	3231	2495	3630	3183	3320	2817	2919	2958	2353	2276	2906
ARL6IP5	2307	2266	2077	2260	2338	2564	2273	2244	2713	1721	1792	1666	1965	2432	2665	2883	2660	2564	2662	2584	2583	2454	2388	2607	2362	2077	2979
ARL6IP6	533	548	472	730	767	755	673	655	820	477	476	451	562	705	816	866	784	812	670	626	608	708	687	743	578	485	708
ARL8A	476	459	470	625	644	659	523	476	651	440	494	435	566	649	760	729	607	706	849	764	801	669	663	737	551	492	701
ARL8B	1146	1252	1114	973	1022	1070	1017	978	1147	914	1032	1065	899	1144	1275	1317	921	1205	1568	1473	1496	910	920	1015	807	705	1023
ARL9	1	2	3	1	2	0	2	2	1	1	4	1	0	2	2	2	0	2	3	6	2	1	3	1	2	2	0
ARMC1	1132	1113	1057	842	823	907	915	913	1083	861	967	940	717	905	1095	1174	892	1078	1403	1393	1344	890	838	1035	788	785	1311
ARMC10	505	529	449	429	465	476	440	429	580	404	446	413	369	413	485	545	498	474	658	604	603	437	420	564	434	377	548
ARMC12	4	1	3	6	6	10	3	10	5	5	5	6	10	4	6	8	12	8	7	2	10	7	4	0	8	5	6
ARMC2	36	47	49	41	31	60	41	26	52	35	41	35	39	52	64	45	39	47	58	62	48	37	37	43	26	36	55
ARMC2-AS1	0	0	0	0	0	1	0	1	0	0	2	1	0	0	0	0	0	0	1	0	2	1	1	2	0	0	0
ARMC3	8	2	2	5	8	8	10	3	9	6	6	3	6	5	6	11	8	11	5	8	4	9	11	11	7	10	10
ARMC4	118	98	116	159	146	171	172	154	188	100	119	107	133	156	199	173	129	170	142	156	137	131	156	195	130	96	178
ARMC5	514	513	464	364	364	412	350	335	433	520	474	479	371	435	459	497	480	410	781	764	777	424	433	423	387	339	430
ARMC6	2187	2345	2198	1062	1133	1192	1406	1268	1578	1919	1903	1792	1106	1358	1496	1703	1669	1606	3073	2844	2917	1420	1492	1626	1447	1338	1842
ARMC7	362	444	405	319	335	410	395	327	391	468	493	519	340	428	473	515	505	429	881	872	841	454	441	476	497	427	566
ARMC8	687	761	668	553	598	588	575	602	712	579	614	561	470	569	701	716	580	653	951	924	956	570	593	633	545	466	643
ARMC9	426	452	437	408	391	416	414	372	423	400	420	367	340	422	543	500	390	458	691	626	647	438	385	433	350	320	453
ARMCX1	0	0	1	1	1	0	1	1	0	1	1	1	0	0	0	0	1	0	1	0	1	0	1	0	0	0	1
ARMCX2	0	0	0	0	0	0	0	0	0	0	0	0	1	1	0	2	0	3	0	0	0	0	0	1	0	0	0
ARMCX3	728	673	636	772	766	753	763	761	1016	669	657	607	611	761	879	904	762	889	1044	984	997	674	776	860	721	614	985
ARMCX4	90	96	78	117	109	112	89	89	93	86	102	82	67	107	124	92	61	91	146	149	140	76	76	100	63	58	87
ARMCX5	536	545	501	545	426	532	563	542	597	442	463	452	489	543	601	700	588	577	692	659	706	542	496	599	451	437	602
ARMCX5-GPRASP2	12	14	5	17	7	15	11	10	12	12	16	12	11	3	9	13	8	8	16	14	13	11	12	10	8	8	11
ARMCX6	189	206	169	134	140	124	165	160	183	174	170	150	117	141	190	191	192	162	266	246	268	155	135	156	128	134	182
ARMS2	1	2	1	4	0	4	0	2	0	0	1	1	0	2	2	0	2	0	1	2	4	0	3	3	2	1	4
ARMT1	1005	1044	963	887	900	1024	927	803	1056	756	813	886	728	957	1071	1058	1027	1029	1228	1204	1274	927	938	1038	857	755	1160
ARNT	1062	1075	1101	1571	1594	1624	1567	1504	1499	1111	1264	1175	1326	1587	1971	1824	1053	1745	1868	1853	1872	1400	1326	1892	1173	1052	1727
ARNT2	356	336	367	457	477	489	394	365	401	322	356	328	344	413	543	473	306	436	513	499	558	335	362	515	290	264	444
ARNTL	86	98	79	106	107	118	110	120	118	68	92	84	102	119	163	147	97	154	132	136	143	110	116	161	119	109	159
ARNTL2	361	359	333	336	362	362	303	338	402	303	322	306	270	331	409	422	287	371	518	504	484	327	319	381	285	273	443
ARNTL2-AS1	1	0	1	0	0	0	0	0	1	0	0	0	0	1	0	0	0	0	1	1	3	3	0	1	0	1	0
ARPC1A	3099	3307	3120	2760	2965	3102	3009	2836	3654	2555	2525	2414	2572	3208	3572	3946	3534	3419	4336	3939	4008	3264	3297	3562	3075	2768	3678
ARPC1B	965	1097	1025	847	856	908	1004	939	1140	930	798	745	843	1128	1114	1324	1273	1254	1427	1428	1364	1213	1202	1258	1134	1085	1410
ARPC2	3920	3973	3726	2963	2941	3173	3182	2954	4053	3101	3161	3076	2791	3183	3545	3856	3637	3585	5164	4853	4755	3583	3698	3952	3260	2981	4066
ARPC3	2741	2932	2802	2326	2560	2746	2503	2268	2833	2217	2302	2348	2293	2547	2937	3131	2998	2851	3769	3448	3620	2691	2817	3026	2513	2324	3183
ARPC4	1440	1601	1301	925	984	1072	975	871	1237	1235	1181	1237	942	1176	1177	1324	1417	1094	2026	1765	1858	1031	1193	1117	1095	904	1190
ARPC4-TTLL3	0	0	0	0	0	0	0	0	0	0	0	0	0	0	0	0	0	0	0	0	0	0	0	0	0	0	0
ARPC5	2648	2733	2497	2269	2264	2415	2320	2121	2686	1985	1965	1868	1790	2200	2510	2704	2494	2451	3191	3003	3124	2444	2447	2554	2191	2043	2770
ARPC5L	950	1030	943	631	635	689	665	644	871	883	901	815	525	766	793	886	917	841	1368	1268	1293	822	847	846	797	754	872
ARPIN	559	592	557	1389	1390	1514	963	974	1259	473	483	473	845	1057	1274	1034	812	964	836	813	776	970	962	1164	629	625	891
ARPP19	2075	1955	1928	2044	2138	2131	2075	1835	2118	1654	1815	1676	1584	1901	2293	2299	1607	2102	2730	2625	2719	1826	1787	2254	1755	1520	2484
ARPP21	0	0	0	0	0	0	0	0	0	0	0	0	0	0	0	0	0	0	0	0	0	0	0	0	0	0	0
ARR3	10	10	9	6	10	9	4	11	11	9	7	13	6	7	6	11	6	10	14	17	15	9	7	11	6	2	12
ARRB1	460	517	481	697	763	714	753	709	792	497	497	472	647	765	902	936	734	830	769	727	738	706	753	914	657	576	896
ARRB2	1463	1580	1554	1620	1690	1920	2006	1768	2296	1409	1520	1386	1746	2105	2458	2664	2353	2331	2445	2341	2330	2123	2098	2224	1946	1691	2546
ARRDC1	342	386	436	394	369	422	379	341	424	340	399	360	429	511	563	570	449	490	731	712	665	568	508	536	409	415	617
ARRDC1-AS1	363	350	339	325	294	362	406	368	423	340	361	311	272	398	426	450	445	474	542	533	542	417	416	419	353	324	450
ARRDC2	156	206	185	173	189	202	209	161	213	150	184	180	169	234	238	322	213	298	358	263	351	195	193	246	223	190	272
ARRDC3	175	188	158	223	212	229	169	168	205	157	164	163	150	203	210	212	168	192	216	242	225	161	150	170	145	125	204
ARRDC3-AS1	25	26	15	44	34	41	29	25	26	14	22	13	15	27	41	42	20	27	34	31	29	30	20	26	18	15	25
ARRDC4	471	513	508	688	685	715	615	542	660	362	427	419	495	640	705	650	546	624	650	646	633	578	587	678	475	414	645
ARRDC5	0	0	0	0	0	0	0	0	0	0	0	0	0	0	0	0	0	0	0	0	0	0	0	0	0	0	0
ARSA	363	364	311	573	549	619	506	446	624	427	394	388	473	602	651	674	698	609	744	688	686	611	589	642	520	426	581
ARSB	327	284	274	218	223	240	226	215	256	233	258	269	192	235	297	270	175	263	414	376	385	220	175	244	186	175	297
ARSD	0	0	1	0	0	1	0	2	0	0	0	0	0	1	1	1	0	0	0	0	3	0	0	1	2	0	1
ARSE	3	6	1	1	3	9	3	2	3	1	2	2	0	4	1	4	0	1	4	7	5	2	2	8	2	3	3
ARSF	0	0	0	0	0	0	0	0	0	0	0	0	0	0	0	0	0	0	0	0	0	0	0	0	0	0	0
ARSG	78	58	72	163	141	141	103	90	98	69	57	78	88	111	105	121	80	111	121	130	118	116	98	113	73	56	106
ARSH	0	0	0	0	0	0	0	0	0	0	0	0	0	0	0	0	0	0	0	0	0	0	0	0	0	0	0
ARSI	1	2	0	6	2	3	3	5	6	3	2	1	3	4	8	5	2	6	3	2	3	7	6	4	4	3	9
ARSJ	53	42	57	53	50	63	54	57	52	28	56	43	47	64	77	80	43	85	55	63	63	51	57	65	56	31	59
ARSK	216	194	212	199	262	228	238	234	273	162	175	176	162	226	243	280	227	248	291	244	241	221	214	259	202	155	280
ART1	0	2	0	4	1	2	0	0	0	0	0	0	2	2	1	1	2	0	0	0	2	0	0	2	0	0	0
ART3	0	0	0	0	0	0	0	0	0	0	1	0	0	1	0	1	0	1	0	1	0	0	0	0	1	1	1
ART4	0	0	1	0	0	0	0	0	0	0	0	1	0	0	1	0	0	0	0	1	1	0	1	0	0	0	0
ART5	91	108	88	125	154	161	148	154	208	104	66	70	133	168	178	197	250	184	145	148	118	168	172	182	140	124	154
ARTN	13	12	10	9	17	21	15	4	25	11	14	9	11	20	21	10	22	12	15	19	20	24	17	17	10	14	8
ARV1	1149	1142	1143	929	983	939	923	965	1041	882	978	981	867	1077	1217	1262	966	1072	1541	1423	1446	1035	1070	1139	958	836	1202
ARVCF	221	207	190	291	285	300	288	277	329	200	168	146	254	308	342	380	358	356	354	366	325	321	306	377	262	228	339
ARX	1	4	0	0	3	1	0	2	2	0	1	0	0	2	1	4	4	2	1	0	1	2	2	2	6	4	5
AS3MT	0	0	1	3	3	6	1	2	3	5	3	1	3	5	5	2	3	2	3	8	3	1	1	8	1	5	1
ASAH1	1706	1673	1577	1845	1881	2030	1754	1703	1783	1386	1466	1418	1486	1817	2173	2233	1663	2090	2234	2210	2158	1685	1738	2047	1569	1419	2116
ASAH2	5	5	5	3	4	7	6	3	4	1	4	4	9	3	7	5	1	3	3	8	13	7	2	8	3	3	3
ASAH2B	5	7	5	11	12	5	7	8	3	8	1	6	2	3	6	7	1	4	6	3	9	3	5	8	3	3	10
ASAP1	513	522	627	829	863	871	826	723	770	795	953	941	781	995	1345	1019	434	934	1419	1408	1475	702	570	874	609	517	1056
ASAP1-IT1	0	0	0	0	0	0	0	0	1	0	0	0	0	0	0	0	0	1	0	1	2	0	0	0	0	1	0
ASAP1-IT2	6	5	5	4	3	4	4	3	3	2	5	1	3	1	4	3	1	1	4	4	4	4	5	2	5	5	7
ASAP2	336	298	322	496	494	511	503	471	478	327	386	300	368	521	584	606	319	552	570	576	604	391	355	514	379	284	540
ASAP3	204	212	225	312	356	393	341	290	375	216	187	208	272	383	435	409	299	444	328	336	372	303	339	413	261	255	386
ASB1	692	647	596	636	613	703	669	668	798	677	663	669	582	696	803	782	665	776	1115	1019	1124	622	606	689	602	487	856
ASB10	0	0	0	1	0	0	2	2	2	0	0	1	3	0	1	2	2	1	0	0	2	1	2	1	0	1	0
ASB11	1	1	0	1	0	3	1	0	1	0	0	1	0	2	2	0	0	1	0	0	1	1	1	2	1	1	1
ASB12	1	4	3	5	4	3	2	2	3	2	7	3	4	4	8	8	3	6	3	8	6	8	2	9	3	8	3
ASB13	776	854	846	830	857	923	805	727	985	682	673	671	704	885	1003	1019	842	929	1176	1154	1136	914	890	1003	700	650	1004
ASB14	27	29	24	36	36	31	30	24	32	17	31	27	25	29	43	44	26	42	28	26	32	27	19	29	22	25	38
ASB15	0	0	1	2	0	0	0	0	0	0	0	0	0	0	0	0	0	0	1	0	0	0	0	0	0	0	0
ASB16	32	41	42	68	67	71	56	67	56	49	80	63	52	59	77	71	31	78	120	125	126	55	69	61	41	41	63
ASB16-AS1	108	122	117	169	172	226	151	150	174	148	142	179	157	218	242	219	188	194	283	253	248	163	202	202	130	138	182
ASB17	0	0	0	0	0	0	0	0	0	0	0	0	0	0	0	0	0	0	0	0	1	0	0	0	0	1	1
ASB18	4	2	7	1	3	0	1	3	1	7	4	6	1	2	4	3	0	3	10	3	11	5	0	5	1	1	2
ASB2	0	0	0	1	1	0	0	0	0	0	0	0	0	0	0	0	0	1	0	0	0	0	1	0	0	0	0
ASB3	26	44	25	33	32	35	29	23	27	23	27	10	28	34	27	36	24	24	38	30	35	35	40	34	25	36	52
ASB4	0	0	0	0	0	0	1	0	0	0	0	0	1	0	0	0	3	0	0	0	0	0	1	1	0	1	1
ASB5	1	0	0	2	1	1	1	0	1	0	0	0	1	3	0	1	0	2	2	0	1	2	0	1	1	1	1
ASB6	1356	1490	1327	818	859	933	986	856	1179	1452	1396	1303	813	1076	1148	1309	1134	1246	2297	2192	2153	1073	1053	1163	1043	1003	1396
ASB7	464	442	484	465	475	522	533	533	600	447	477	445	397	515	604	575	368	546	698	693	674	491	462	580	456	386	615
ASB8	633	669	607	532	596	584	567	502	643	509	568	560	508	604	667	695	616	605	835	787	840	589	625	640	567	471	717
ASB9	0	3	2	0	4	1	0	0	0	0	1	0	0	0	3	1	0	0	0	0	0	0	0	2	0	1	2
ASB9P1	2	1	0	2	3	1	2	0	2	2	3	0	0	2	1	4	4	4	2	2	8	1	4	4	2	0	1
ASCC1	548	673	620	587	587	631	594	522	608	449	482	475	511	587	693	714	558	635	738	686	801	524	591	638	450	410	622
ASCC2	1690	1791	1829	1520	1439	1637	1553	1417	1722	1433	1498	1517	1344	1753	1928	1956	1531	1816	2677	2439	2490	1616	1624	1852	1328	1213	1947
ASCC3	2054	2038	2112	1977	1903	1970	2028	2023	2132	1834	2010	1953	1504	1868	2472	2425	1361	2277	2925	2835	3144	1669	1502	2271	1404	1288	2394
ASCL1	0	0	2	0	0	1	1	0	0	0	0	0	1	0	1	0	0	1	1	0	1	0	0	0	0	0	0
ASCL2	0	0	0	3	1	0	1	2	1	0	0	0	1	2	3	3	0	0	0	1	0	1	1	0	0	0	1
ASCL3	0	0	1	2	0	0	0	1	0	1	0	3	0	1	2	1	0	2	3	1	2	0	1	0	2	0	1
ASCL4	1	0	0	0	1	1	0	1	0	0	0	1	0	0	0	0	0	0	0	0	0	0	0	0	1	0	0
ASCL5	3	1	0	5	3	3	8	4	4	2	2	0	0	5	3	4	6	1	0	1	0	0	1	4	2	2	3
ASF1A	870	922	875	558	554	644	630	623	613	680	760	752	496	645	703	765	544	657	1245	1206	1171	689	654	744	628	559	867
ASF1B	1523	1705	1558	1461	1742	1756	1537	1380	1625	1599	1690	1614	1641	1925	2163	2009	1892	1839	2916	2658	2808	1790	1767	1858	1727	1580	2124
ASGR1	12	15	18	40	70	36	34	52	48	11	25	15	34	48	42	67	55	37	21	24	31	55	44	57	34	45	47
ASGR2	0	0	0	0	1	0	0	0	0	0	0	0	2	0	0	0	1	0	0	0	1	0	1	0	0	0	1
ASH1L	1401	1286	1518	1469	1466	1495	1619	1590	1597	1464	1648	1669	1184	1380	1943	1835	782	1778	2385	2373	2569	1044	962	1593	963	850	1803
ASH1L-AS1	60	49	49	59	64	79	56	56	70	41	50	52	50	77	87	87	76	79	82	73	79	70	67	81	69	63	52
ASH2L	1210	1234	1166	1323	1425	1389	1251	1148	1383	1056	1052	1026	1111	1441	1666	1546	1247	1368	1713	1549	1658	1269	1276	1421	1009	881	1367
ASIC1	528	591	648	1471	1397	1526	1392	1247	1468	646	672	651	1254	1508	1790	1750	1440	1529	1183	1151	1203	1315	1370	1521	1108	987	1440
ASIC2	0	0	0	0	0	0	0	0	0	0	0	0	0	0	0	0	0	0	0	0	0	0	0	0	0	0	0
ASIC3	46	71	59	89	103	99	82	68	110	76	69	63	79	89	82	113	107	102	134	126	130	93	114	122	73	69	75
ASIC4	5	5	5	10	10	13	7	6	12	4	9	4	4	7	8	11	3	5	10	10	9	9	2	5	4	2	11
ASIC5	1	0	1	0	0	1	0	0	0	0	0	0	0	0	0	0	0	0	0	0	0	0	0	0	0	0	0
ASIP	5	5	4	2	8	8	2	4	7	4	4	3	5	2	7	3	6	5	5	4	5	0	3	6	3	2	3
ASL	368	445	361	363	388	461	369	290	364	292	316	307	284	409	381	390	406	365	560	531	497	363	415	418	337	284	379
ASMT	0	0	0	0	0	0	0	0	0	0	0	0	1	1	0	0	1	0	0	0	0	0	0	1	0	0	0
ASMTL	498	514	481	608	665	697	673	654	857	454	422	397	596	686	741	919	877	860	690	608	642	609	693	712	611	555	776
ASMTL-AS1	46	51	54	112	116	147	94	106	119	80	98	96	94	120	140	145	115	117	161	153	160	111	115	123	64	65	89
ASNA1	1539	1682	1587	957	1080	1161	1132	1120	1325	1309	1355	1337	1013	1165	1330	1510	1422	1273	2256	2118	2088	1349	1285	1338	1251	1110	1527
ASNS	3742	4141	3667	7923	8130	8598	5525	5042	6305	2527	2689	2730	5117	5874	6547	6020	5398	5281	4996	4554	4587	4804	5038	5362	3634	2998	4281
ASNSD1	2068	2033	1924	1558	1623	1684	1650	1619	1950	1600	1754	1533	1337	1626	1934	2105	1745	1937	2463	2333	2318	1589	1640	1900	1590	1480	2206
ASPA	0	0	0	0	0	0	0	0	0	1	0	1	0	0	0	0	0	0	0	0	0	0	0	0	0	0	0
ASPDH	7	14	8	9	12	12	12	6	14	13	16	8	7	11	17	13	12	17	25	21	20	7	4	10	14	12	12
ASPG	0	0	0	0	2	2	0	0	0	0	1	0	1	1	2	0	1	1	0	0	0	0	1	3	0	0	1
ASPH	1935	1876	1871	2377	2400	2409	2323	2307	2687	1668	1756	1727	1816	2204	2809	2798	1810	2538	2788	2578	2708	1979	1988	2567	1721	1605	2736
ASPHD1	30	40	34	44	39	42	53	46	65	40	37	30	60	59	59	76	90	79	62	60	64	54	63	67	56	52	72
ASPHD2	145	190	151	171	169	186	181	178	230	146	153	172	126	178	179	235	213	195	264	204	235	172	192	228	214	184	261
ASPM	3761	3616	4236	3967	3891	4051	3929	3818	3765	3346	3922	3710	2599	3465	4851	4353	1918	4385	5391	5378	5653	2470	2380	3953	2123	1896	4406
ASPN	0	1	2	1	2	1	1	1	3	0	1	1	2	3	0	1	0	1	0	1	0	0	0	0	0	0	0
ASPRV1	30	27	29	11	12	27	17	20	20	14	23	19	14	20	19	26	20	19	33	26	24	14	19	21	13	8	14
ASPSCR1	633	707	617	658	725	760	595	520	784	627	582	589	572	655	737	781	888	663	1135	966	950	770	742	744	618	540	691
ASRGL1	568	571	543	503	508	538	548	514	737	464	512	418	479	608	648	734	743	652	796	709	675	669	630	681	603	522	668
ASS1	600	645	603	1506	1613	1720	1250	1103	1383	564	550	539	987	1120	1270	1458	1250	1313	1034	958	941	1034	1131	1236	996	847	1266
ASTE1	227	215	228	161	173	177	176	121	179	166	196	187	145	148	197	229	140	216	337	317	299	165	163	198	162	151	215
ASTL	0	0	1	0	0	1	0	0	0	0	0	0	0	1	0	0	0	0	0	0	0	0	0	0	1	0	0
ASTN1	0	0	0	0	0	1	0	0	0	0	0	0	0	1	1	2	0	2	0	0	0	1	0	1	0	0	1
ASTN2	83	85	78	102	93	92	93	83	99	66	64	65	84	121	90	116	110	85	111	115	100	111	101	97	88	84	102
ASTN2-AS1	0	1	0	0	0	0	0	0	0	0	1	0	0	0	0	0	0	0	1	1	0	0	0	0	0	0	0
ASUN	2249	2285	2088	1888	1938	2018	2289	2146	2669	1721	1773	1608	1645	2068	2349	2657	2176	2458	2961	2704	2792	2127	2187	2554	1958	1689	2673
ASXL1	2212	2226	2304	2349	2495	2573	2253	2248	2648	2584	2729	2591	2262	2731	3196	2992	2022	2945	4390	4055	4196	2214	2074	2795	1963	1827	2958
ASXL2	330	331	392	498	442	461	546	571	476	436	569	479	366	449	684	610	160	591	647	686	769	264	268	528	251	235	580
ASXL3	51	62	84	146	141	144	173	151	118	80	83	88	103	118	176	140	55	174	110	128	137	110	83	134	72	61	183
ASZ1	0	0	0	0	0	0	0	0	0	0	0	0	0	0	0	0	0	0	0	0	0	0	0	0	0	0	0
ATAD1	1079	1062	1051	1113	1154	1215	1088	1078	1230	832	914	910	861	1154	1406	1307	939	1255	1344	1321	1394	1074	1102	1275	843	773	1266
ATAD2	1804	1768	1749	1751	1819	1948	2006	1967	2246	1577	1599	1649	1523	1768	2230	2337	1481	2264	2534	2478	2563	1599	1634	2149	1561	1319	2435
ATAD2B	408	383	397	359	398	423	424	419	445	378	393	364	314	418	496	454	244	451	605	570	579	295	281	458	311	240	502
ATAD3A	2968	3186	2890	1695	1780	1897	2015	2118	2674	2853	2434	2322	1748	2387	2434	2870	2794	2394	4354	3814	3965	2574	2535	2625	2333	2012	2805
ATAD3B	2132	2266	2054	890	866	997	1348	1398	1796	1866	1727	1596	1022	1270	1382	1793	1995	1659	3004	2864	2854	1486	1478	1630	1638	1506	2013
ATAD3C	3	3	1	4	4	7	5	6	3	2	6	8	6	1	4	6	11	7	8	4	4	6	9	10	9	6	11
ATAD5	809	836	746	1065	963	978	984	959	1003	744	859	746	697	881	1090	1078	669	1039	1107	1083	1108	721	748	1006	658	579	1057
ATAT1	230	254	231	296	311	344	320	281	350	321	363	381	340	393	429	460	322	397	698	647	627	298	319	356	279	271	444
ATCAY	0	1	0	1	2	0	2	2	1	0	0	0	0	0	1	0	1	0	2	1	3	1	0	0	1	0	2
ATE1	730	753	721	761	813	781	801	761	887	623	646	633	625	783	988	948	703	896	942	928	955	696	682	864	648	551	911
ATE1-AS1	0	3	0	3	2	2	1	5	1	1	2	3	1	2	1	2	3	6	3	5	9	1	2	2	3	2	6
ATF1	532	627	523	412	470	479	426	434	532	395	488	452	384	439	526	565	458	467	750	691	758	433	511	460	449	441	564
ATF2	868	774	768	838	912	857	911	906	1018	700	799	738	669	807	990	1093	684	1016	1090	1130	1097	800	748	1010	743	672	1173
ATF3	372	386	367	716	699	734	923	834	932	336	365	350	775	925	1163	1152	824	1077	670	636	612	779	699	859	724	645	986
ATF4	13103	14275	12878	16298	17528	19010	16470	15717	20761	11180	11072	10699	15381	18309	19837	20801	21198	19142	19483	17796	17972	17483	18048	18294	15230	13094	17495
ATF5	674	725	647	264	305	304	243	242	366	654	692	689	266	303	362	339	319	276	1164	1063	1033	326	310	366	301	273	354
ATF6	1391	1361	1442	1407	1465	1565	1402	1279	1353	1063	1283	1256	1227	1379	1718	1664	1016	1450	1911	1789	1863	1218	1242	1472	1001	936	1599
ATF6B	891	955	971	1563	1595	1781	1392	1320	1544	1022	1081	1069	1526	1670	1984	1846	1436	1634	1788	1776	1707	1388	1475	1594	1184	998	1578
ATF7	453	489	460	533	571	589	578	535	564	473	600	564	505	594	759	674	415	662	903	890	907	555	489	682	435	434	726
ATF7IP	1330	1362	1301	1735	1801	1774	1726	1622	1705	1258	1471	1427	1396	1767	2237	1988	1122	2044	2091	2136	2118	1445	1405	2008	1198	1068	2060
ATF7IP2	82	77	90	68	68	78	76	63	92	57	85	65	68	60	87	81	74	92	136	130	131	75	81	96	65	55	111
ATG10	131	108	100	159	167	167	140	136	134	60	84	75	105	145	165	143	93	111	122	125	101	128	109	136	96	73	121
ATG101	782	752	700	455	505	521	510	451	656	640	532	506	418	461	541	610	638	587	878	890	881	551	577	518	596	520	668
ATG12	763	705	723	651	695	739	747	658	799	572	651	726	568	745	844	942	729	814	1073	902	938	711	671	772	661	614	821
ATG13	1537	1567	1526	1483	1666	1691	1455	1366	1736	1322	1417	1388	1327	1731	1946	1831	1698	1693	2245	2164	2153	1647	1577	1797	1309	1124	1744
ATG14	419	434	412	396	429	408	385	346	366	392	434	385	324	424	496	469	286	400	629	618	634	350	365	419	323	299	487
ATG16L1	632	685	625	441	476	509	507	496	565	621	609	612	409	478	616	674	567	557	1023	1010	1051	501	498	580	531	479	697
ATG16L2	107	108	97	162	172	223	155	158	203	90	110	125	129	164	170	223	210	201	192	163	192	180	189	198	120	108	184
ATG2A	731	681	765	909	984	993	834	783	998	1099	1085	1043	1099	1341	1515	1195	949	1151	1816	1757	1766	1027	973	1158	756	729	1187
ATG2B	823	760	787	946	992	964	1021	915	919	709	833	776	665	845	1101	1050	513	980	1179	1154	1166	690	611	962	545	466	1007
ATG3	1774	1925	1768	1463	1474	1558	1622	1478	1873	1501	1529	1519	1308	1589	1759	1986	1716	1733	2506	2278	2244	1644	1665	1835	1516	1354	1955
ATG4A	467	519	429	333	376	398	397	362	426	357	398	392	372	425	487	503	422	426	669	594	584	389	433	478	393	338	501
ATG4B	1220	1270	1154	1000	1068	1123	1015	940	1329	1276	1223	1159	957	1219	1279	1291	1345	1177	2004	1902	1949	1243	1245	1263	1127	961	1316
ATG4C	822	824	700	690	723	736	811	704	946	583	648	634	599	698	790	907	743	815	909	863	925	789	821	866	767	693	939
ATG4D	581	575	504	431	427	471	445	425	557	610	606	572	424	526	578	647	593	610	979	970	920	495	450	567	512	428	552
ATG5	781	722	743	519	559	597	571	553	658	514	640	574	478	589	633	693	682	646	917	882	882	564	607	639	633	519	775
ATG7	577	673	606	527	540	555	502	509	644	531	503	504	439	573	620	659	598	564	809	718	837	502	514	497	399	359	561
ATG9A	2038	2227	2151	1902	2090	2146	2130	1944	2394	2105	2249	2085	1950	2371	2744	2715	2424	2462	3680	3441	3509	2318	2354	2732	2087	1880	2798
ATG9B	7	4	2	21	17	20	13	18	20	14	9	9	16	25	24	26	22	17	22	12	9	15	5	23	11	17	20
ATHL1	227	239	233	602	607	631	556	516	716	359	309	293	478	579	624	701	601	620	682	604	608	630	632	798	423	389	598
ATIC	5429	5826	5360	3649	3923	4199	4242	4037	5181	4681	4799	4679	3665	4396	5122	5491	4638	4716	7701	7115	7446	4518	4776	4891	4479	3843	5497
ATL1	88	83	95	107	109	118	86	105	98	71	73	75	104	100	118	123	103	111	123	122	131	113	129	105	79	83	130
ATL2	1571	1565	1445	1287	1305	1397	1441	1373	1533	1289	1433	1404	1072	1307	1597	1655	1235	1515	2125	2134	2075	1264	1363	1515	1215	1131	1794
ATL3	447	484	385	530	525	539	456	399	528	362	393	364	411	520	551	557	494	520	569	576	566	478	470	515	453	391	596
ATM	1100	1052	1057	1253	1332	1331	1313	1272	1291	1030	1157	1138	851	1085	1407	1441	798	1451	1701	1656	1734	919	901	1327	825	697	1352
ATMIN	1195	1172	1149	909	937	952	925	842	947	965	1018	1014	827	936	1156	1081	793	1032	1684	1591	1651	905	874	1122	838	686	1127
ATN1	1213	1346	1495	1834	1988	2149	1827	1680	1877	2290	2638	2668	2303	2773	3152	2848	1981	2483	4743	4367	4633	1972	2031	2550	1949	1882	2876
ATOH1	0	1	4	13	12	7	6	9	11	1	1	3	8	16	15	13	13	8	9	3	3	10	4	14	7	8	13
ATOH7	2	5	3	6	5	4	8	11	6	4	2	5	2	5	4	4	8	4	4	7	6	8	4	8	2	5	7
ATOH8	11	22	17	31	20	38	30	35	25	16	18	15	33	24	28	37	43	31	28	24	31	29	30	24	18	26	33
ATOX1	673	664	552	613	630	681	610	551	851	574	524	501	614	728	769	885	976	739	914	865	905	784	827	745	741	662	833
ATP10A	0	0	0	0	0	0	0	0	0	0	0	0	0	0	0	0	1	0	0	0	0	0	0	0	0	0	0
ATP10B	0	0	0	0	0	0	0	0	0	0	0	0	0	0	0	0	0	0	0	0	0	0	0	0	0	0	0
ATP10D	320	252	276	258	258	261	249	292	304	244	307	275	237	259	373	333	226	323	396	390	416	267	225	296	228	191	323
ATP11A	568	462	606	828	819	844	842	762	747	641	723	667	593	796	1106	965	343	965	1043	1020	1190	589	428	852	490	369	867
ATP11A-AS1	1	1	2	2	1	2	0	0	1	0	1	0	1	2	1	0	0	1	2	3	3	0	0	0	2	1	0
ATP11AUN	0	0	0	0	1	0	0	0	0	0	0	0	0	0	0	0	0	0	0	0	1	0	0	0	1	1	0
ATP11B	790	675	675	945	901	938	963	909	917	581	615	652	687	864	1243	1026	600	981	908	920	979	743	684	975	591	566	1018
ATP11C	1369	1304	1281	1702	1632	1756	1792	1715	1961	1225	1255	1228	1334	1615	2156	1977	1192	1964	1896	1870	1939	1409	1305	1798	1297	1088	2029
ATP12A	8	10	9	16	28	30	18	23	18	13	15	3	14	16	25	30	8	23	14	18	16	19	18	28	13	21	18
ATP13A1	1703	1754	1712	1694	1693	1803	1885	1752	2023	2232	2300	2177	1760	2243	2485	2515	1893	2432	3946	3665	3815	1930	1729	2308	1828	1613	2388
ATP13A2	1233	1327	1295	1587	1591	1791	1505	1457	1674	1380	1330	1331	1390	1793	2067	2119	1620	1881	2397	2253	2413	1577	1516	1789	1388	1229	1910
ATP13A3	1555	1469	1476	1504	1531	1507	1548	1531	1565	1349	1519	1469	1163	1471	1954	1670	925	1727	2006	2031	2197	1121	1098	1566	1149	981	2011
ATP13A4	0	0	0	0	1	1	2	0	0	0	0	0	1	0	1	2	0	1	0	0	0	1	0	0	0	1	0
ATP13A4-AS1	0	0	0	0	0	0	0	0	0	0	0	0	0	0	0	0	0	0	0	0	0	0	0	0	0	0	0
ATP13A5	2	2	2	0	0	1	0	3	1	4	0	0	0	2	0	2	1	1	2	2	0	5	0	1	0	0	2
ATP13A5-AS1	0	0	0	0	0	0	0	0	0	0	0	0	0	0	0	1	0	0	2	0	0	0	1	0	0	0	1
ATP1A1	18061	17656	17375	14997	15939	16844	16980	16058	19500	15304	15165	14656	13761	16651	19423	20949	15630	19447	24278	22941	23382	15457	14851	18303	14709	12650	19888
ATP1A1-AS1	25	32	38	45	43	42	38	36	50	23	16	23	32	46	50	48	59	61	41	44	37	43	53	58	27	32	31
ATP1A2	1	0	0	0	0	3	0	1	0	0	0	1	1	0	3	3	0	1	1	2	0	1	1	0	0	1	0
ATP1A3	209	229	261	474	430	494	420	396	487	345	360	345	487	526	599	638	415	610	583	508	559	421	400	438	344	323	515
ATP1A4	0	2	0	2	0	0	0	1	1	0	0	0	1	1	0	1	0	0	0	0	1	0	1	1	1	0	0
ATP1B1	397	409	408	409	449	452	510	438	486	369	374	333	379	447	530	552	430	438	574	538	526	407	429	510	383	354	535
ATP1B2	31	33	42	191	197	229	166	168	196	76	112	86	240	293	352	324	224	266	183	140	146	191	203	210	217	187	266
ATP1B3	3374	3648	3422	2686	2680	2883	3029	2691	3652	2841	2828	2948	2515	2992	3386	3715	3494	3333	4632	4247	4438	3002	3229	3497	3158	2750	4010
ATP1B4	0	0	0	0	0	1	0	0	1	0	0	1	0	0	0	0	0	0	0	1	0	0	0	1	0	0	0
ATP2A1	32	49	43	74	78	88	48	47	62	53	57	59	65	67	63	65	52	61	112	88	105	68	74	76	39	50	59
ATP2A1-AS1	116	134	110	155	155	176	141	155	193	104	109	113	173	174	183	198	181	158	185	154	167	172	181	181	154	172	226
ATP2A2	7274	7119	7104	6622	6917	7109	7229	6974	7628	7281	7477	7168	6177	7585	9436	9054	5468	8340	11802	11268	11661	6382	6076	8306	6412	5446	9450
ATP2A3	109	148	120	227	223	242	213	244	252	152	133	139	246	299	301	380	320	322	239	205	229	295	240	300	233	217	264
ATP2B1	1871	1862	1817	1773	1853	1991	2073	1922	2504	1628	1686	1620	1549	1910	2352	2305	1667	2275	2518	2534	2540	1756	1714	2142	1642	1370	2433
ATP2B2	2	1	2	3	3	1	2	1	0	1	2	2	2	3	4	2	2	3	0	3	1	2	4	3	1	1	3
ATP2B2-IT2	0	0	0	0	0	0	0	0	0	0	0	0	0	0	0	0	0	0	0	0	0	0	0	0	0	0	0
ATP2B3	0	1	1	1	1	0	0	1	0	0	1	2	1	0	1	1	0	2	1	2	0	1	0	2	1	2	1
ATP2B4	840	787	790	1287	1303	1338	1234	1121	1230	728	811	772	1056	1201	1587	1439	701	1394	1271	1166	1165	975	864	1317	845	674	1395
ATP2C1	1798	1643	1611	1731	1744	1850	1765	1789	2055	1441	1426	1415	1401	1795	2039	2171	1443	1940	2322	2177	2211	1607	1613	1862	1418	1271	2115
ATP2C2	10	9	8	9	15	15	11	11	8	14	11	16	15	12	17	16	19	16	19	9	21	21	11	12	10	13	12
ATP4A	2	4	2	7	7	7	4	10	6	4	1	5	6	7	5	6	8	6	6	5	5	7	4	13	7	5	5
ATP4B	3	3	1	1	0	1	1	0	0	0	0	0	3	0	2	1	2	0	0	0	1	0	0	0	0	0	0
ATP5A1	11477	11421	10323	9214	10132	10550	10150	9539	12959	8833	9072	8903	8718	10391	11518	12400	11751	11240	13740	12809	12948	10573	10817	11466	10230	8803	11991
ATP5B	23738	25624	22477	20531	21549	23357	22145	20576	27004	19816	20297	20217	19329	22850	25668	27794	26118	25151	31627	29627	30292	23491	23194	24743	23091	19650	26710
ATP5C1	3829	4030	3715	3027	3119	3324	3254	3017	3674	2925	3235	3023	2742	3325	3608	4086	3747	3579	4845	4689	4655	3490	3543	3600	3411	2968	4015
ATP5D	2155	2477	2125	2230	2389	2600	2415	2173	3425	2329	2086	1916	2193	2923	2925	3246	3955	2994	3721	3332	3255	3001	3157	3064	2879	2584	3263
ATP5E	55	71	66	72	70	72	44	52	76	56	46	37	41	53	45	53	82	42	61	70	81	47	59	55	49	51	54
ATP5EP2	22	21	18	12	12	18	18	11	18	8	16	8	12	18	15	13	19	22	15	28	23	20	24	25	19	24	24
ATP5F1	5224	6091	5763	4492	4684	5065	4848	4372	5241	4185	4704	4512	4066	4978	5402	5977	5469	5189	7667	6673	7064	5166	5330	5539	4980	4582	6210
ATP5G1	2213	2683	2275	1550	1718	1860	1819	1641	2131	1828	2113	2086	1805	1968	2260	2457	2468	2030	3339	2972	3042	2086	2104	2144	2218	2012	2424
ATP5G2	4718	5072	4669	4859	5707	6067	4946	4554	6806	3731	3885	4006	4813	5572	5967	6450	7639	5572	6308	5968	5996	5987	5913	5705	5342	4756	5832
ATP5G3	8050	8390	7534	5313	5534	6036	5841	5526	7248	6153	6183	6011	5197	6410	6700	7795	8202	6727	10664	9306	9294	7082	7332	7018	7252	6176	7768
ATP5H	3437	3785	3201	2847	3079	3311	2851	2657	4118	2612	2429	2503	2520	3015	3251	3642	4277	3293	4115	3781	3877	3284	3527	3385	3207	2790	3512
ATP5I	2708	3079	2842	2190	2191	2556	2274	2228	2968	2250	2202	2122	2084	2618	2724	3145	3620	2683	3711	3390	3397	2888	3029	2883	2702	2569	3114
ATP5J	1491	1803	1643	1281	1327	1554	1374	1234	1348	1144	1465	1483	1293	1614	1663	1774	1547	1483	2299	2169	2148	1619	1704	1667	1667	1531	2079
ATP5J2	1975	2773	2522	1879	2218	2486	2046	1690	1964	1711	1957	2013	2052	2467	2481	3046	2434	2310	3514	3112	3140	2456	2674	2645	2278	2139	2621
ATP5J2-PTCD1	0	0	0	0	0	0	0	0	0	0	0	0	0	0	0	0	0	0	0	0	0	0	0	0	0	0	0
ATP5L	3748	3946	3302	2593	2976	3006	2825	2732	3938	3007	2874	2732	2521	3280	3336	3809	4265	3256	4407	4062	4345	3388	3618	3471	3459	3108	3809
ATP5L2	1	1	0	0	0	2	0	1	1	0	0	1	0	1	0	2	1	1	2	0	1	0	1	1	1	0	3
ATP5O	4924	5209	4704	3847	4068	4324	3943	3721	5395	3701	3656	3872	3457	4046	4439	4922	5698	4382	5811	5420	5353	4497	4616	4410	4553	3767	4633
ATP5S	211	260	261	238	299	310	222	208	231	184	207	230	208	219	264	255	218	279	294	309	293	269	228	262	183	185	262
ATP5SL	1088	1200	1071	881	852	975	899	866	1105	954	989	924	786	968	1049	1119	1147	1108	1544	1468	1498	1017	981	1056	853	820	1053
ATP6AP1	3425	3899	3670	3526	3960	4102	3415	3159	3626	3448	3744	3690	3583	4274	4836	4913	4039	4194	6153	5915	5913	4076	4087	4408	3640	3317	4695
ATP6AP1L	61	72	54	123	126	132	102	86	99	43	71	49	110	120	113	112	89	114	100	79	99	80	108	111	58	59	99
ATP6AP2	1834	1849	1667	1639	1724	1814	1654	1643	2065	1398	1529	1493	1457	1702	1990	2136	1809	1884	2512	2350	2349	1781	1867	1953	1646	1438	2225
ATP6V0A1	1477	1449	1479	1802	2000	2104	1734	1698	1830	1554	1659	1750	1918	2212	2675	2620	1884	2146	2762	2842	2671	1767	1737	2094	1657	1450	2186
ATP6V0A2	1107	1064	1088	906	960	1000	976	913	1033	887	902	870	772	936	1146	1088	742	1054	1561	1508	1550	839	820	1086	801	759	1195
ATP6V0A4	0	0	0	0	0	0	0	0	0	0	1	0	0	0	0	1	0	0	0	0	0	2	1	0	0	0	0
ATP6V0B	2229	2534	2306	1305	1439	1592	1546	1405	1842	1895	2018	1903	1397	1707	1753	2052	2151	1865	3177	2914	2982	1859	1798	1775	1875	1671	2099
ATP6V0C	2792	2975	2847	2619	2818	2900	2567	2221	3200	3648	3596	3568	2987	3754	4013	3962	4088	3530	6179	5730	5789	3295	3413	3511	3414	3085	4094
ATP6V0CP3	0	0	0	0	1	0	0	0	0	0	0	0	0	0	0	1	0	0	0	1	0	0	0	0	0	0	0
ATP6V0D1	1664	1851	1623	1400	1437	1607	1440	1286	1751	1646	1738	1668	1427	1873	1975	1931	1905	1704	2938	2660	2772	1804	1770	1770	1608	1549	1887
ATP6V0D2	4	4	4	0	0	1	1	1	5	2	1	3	0	2	2	1	2	1	10	6	3	0	0	0	0	1	1
ATP6V0E1	1163	1234	1102	767	886	927	854	745	957	855	983	993	794	880	969	1051	1088	912	1532	1433	1426	968	1048	987	1016	818	1120
ATP6V0E2	1159	1214	1082	1080	1130	1240	978	932	1302	1165	1240	1183	1084	1363	1440	1497	1529	1289	2115	1961	1923	1339	1302	1376	1199	1058	1439
ATP6V0E2-AS1	89	93	81	94	100	92	88	76	77	82	89	81	67	93	102	109	83	113	148	161	154	110	80	102	60	70	88
ATP6V1A	3031	3025	2841	2893	3044	3100	3054	2767	3482	2571	2709	2551	2509	3097	3630	3498	2581	3169	3913	3701	3891	2964	2934	3328	2632	2395	3599
ATP6V1B1	18	23	21	33	27	33	26	36	26	23	25	16	27	30	38	33	25	28	51	45	38	33	40	27	24	17	23
ATP6V1B1-AS1	98	69	75	40	46	58	62	47	63	59	56	65	52	53	64	67	56	69	100	90	117	59	60	67	65	48	80
ATP6V1B2	3584	3754	3394	2921	3025	3139	3007	2996	3501	2948	2982	3082	2681	3320	3807	3786	3205	3447	4706	4434	4394	3093	3025	3379	2996	2617	3619
ATP6V1C1	1465	1395	1306	1053	1133	1099	1196	1173	1385	1232	1223	1206	907	1159	1378	1516	1052	1388	1872	1769	1820	1063	1070	1332	1055	963	1506
ATP6V1C2	31	39	31	33	44	41	45	44	43	29	33	32	36	39	46	60	45	40	68	54	65	32	57	45	41	30	55
ATP6V1D	1095	1193	1030	839	876	929	840	846	1016	845	908	882	801	913	1031	1172	1030	977	1389	1239	1367	995	1015	1035	955	823	1151
ATP6V1E1	1820	2094	1911	1428	1576	1614	1462	1388	1895	1576	1661	1634	1444	1709	1891	2086	2056	1715	2633	2380	2487	1810	1946	1842	1713	1611	2065
ATP6V1E2	32	42	55	60	53	64	61	50	70	43	42	43	56	70	75	83	71	61	76	77	74	75	77	78	64	43	74
ATP6V1F	2399	2922	2758	2407	2578	2856	2461	2232	2631	2106	2375	2292	2316	2869	3138	3390	3028	2841	4030	3489	3776	2953	3193	3103	2615	2383	3140
ATP6V1G1	2038	2300	1969	1618	1741	1828	1670	1510	1868	1687	1768	1721	1510	1848	2054	2221	1994	1872	2917	2674	2816	1833	1889	2001	1724	1619	2159
ATP6V1G2	15	11	11	51	64	63	36	31	37	19	11	11	39	65	45	42	34	40	25	21	11	44	26	63	28	33	20
ATP6V1G2-DDX39B	0	0	0	0	0	0	0	0	0	0	0	0	0	0	0	0	0	0	0	0	0	0	0	0	0	0	0
ATP6V1G3	0	0	0	0	0	0	0	0	0	0	0	0	0	0	0	0	0	0	0	0	0	0	0	0	0	0	0
ATP6V1H	783	796	712	804	804	880	787	667	984	676	677	637	666	837	979	990	910	902	1186	1090	1120	833	934	918	779	688	942
ATP7A	368	320	335	505	463	470	453	481	479	327	354	320	332	445	562	557	301	490	490	509	514	335	301	519	308	277	486
ATP7B	905	894	950	790	841	841	805	812	904	890	930	876	733	925	1125	1077	567	970	1412	1428	1458	744	641	997	642	595	1002
ATP8A1	337	323	328	659	673	767	635	617	682	248	296	316	437	566	714	656	343	603	534	484	522	436	463	635	352	286	626
ATP8A2	6	7	5	14	19	13	6	9	13	7	6	9	11	14	20	17	13	12	6	7	8	8	7	19	9	7	6
ATP8B1	34	38	38	41	45	45	45	44	37	30	30	31	38	23	52	58	34	44	46	46	57	33	44	61	37	35	46
ATP8B2	2264	2181	2419	2539	2517	2743	2582	2371	2570	2098	2359	2209	2074	2538	3065	3038	1930	2710	3710	3621	3688	2183	2059	2830	1923	1803	2886
ATP8B3	28	11	23	44	43	53	67	58	51	18	32	20	46	58	75	87	58	78	32	43	38	45	43	63	53	33	65
ATP8B4	1	0	1	1	1	1	1	1	1	0	0	0	2	1	1	3	1	1	3	3	1	1	3	0	2	0	3
ATP8B5P	2	5	2	3	3	2	4	3	3	5	4	7	1	3	3	3	4	4	5	4	4	4	6	4	3	2	3
ATP9A	696	635	675	1014	1061	1112	926	794	879	615	683	614	729	919	1178	983	466	984	1019	994	968	736	675	1037	511	455	947
ATP9B	198	206	190	245	245	298	225	186	197	186	188	166	179	244	264	273	188	233	260	275	279	197	206	271	156	147	257
ATPAF1	1714	1751	1665	1589	1682	1763	1591	1531	1858	1390	1541	1423	1452	1669	1996	1927	1730	1731	2345	2201	2217	1613	1694	1848	1463	1368	1948
ATPAF2	297	331	316	359	348	397	326	287	376	283	301	262	308	386	437	361	341	338	511	468	469	366	361	359	273	236	341
ATPIF1	4077	4587	4159	3706	3745	4120	3632	3531	4323	3538	3699	3444	3203	4041	4431	4610	4824	4170	6047	5272	5412	4375	4513	4611	3940	3661	4669
ATR	1109	1048	1153	988	989	967	1153	1010	1065	970	1122	1036	720	909	1217	1204	560	1101	1607	1527	1693	754	710	1053	760	586	1234
ATRAID	1251	1323	1239	1299	1412	1586	1152	1069	1271	918	985	1052	1176	1376	1485	1558	1524	1297	1642	1517	1634	1399	1380	1426	1166	1070	1423
ATRIP	877	886	877	573	577	647	562	544	714	782	746	699	482	668	720	722	718	688	1231	1093	1185	631	620	707	638	514	759
ATRN	1064	1012	995	1277	1250	1313	1369	1260	1258	940	1019	928	920	1269	1659	1544	901	1420	1645	1487	1615	1003	918	1442	842	803	1464
ATRNL1	96	110	108	151	160	143	151	116	155	82	90	68	89	141	157	171	126	164	144	116	139	111	125	150	102	100	146
ATRX	2560	2822	2546	2821	2812	2999	3065	3082	3605	2041	2242	2133	1961	2628	3170	3465	2471	3108	3448	3462	3458	2564	2872	3239	2440	2219	3421
ATXN1	280	287	322	441	424	433	442	450	381	300	378	311	367	446	551	496	280	511	481	491	513	317	310	478	307	235	510
ATXN10	3393	3492	3159	2889	3053	3230	2731	2562	3619	2828	2753	2812	2517	2866	3357	3438	3272	2955	4553	4236	4396	2983	3093	3270	2854	2376	3470
ATXN1L	1090	1065	1112	944	979	926	1045	1005	996	1102	1142	1156	779	989	1252	1227	676	1185	1640	1653	1788	787	717	1046	763	645	1215
ATXN2	624	746	873	1060	1137	1155	1088	1011	906	962	1223	1228	1092	1361	1637	1478	687	1327	1970	1878	2014	944	911	1395	895	822	1658
ATXN2L	2480	2562	2792	4221	4378	4670	4147	3858	4076	4180	4676	4546	4703	5727	6824	5836	3554	5211	7970	7720	7821	4010	3809	5209	3367	3051	5325
ATXN3	287	265	270	404	388	429	379	327	376	245	287	275	327	382	477	446	321	392	481	410	495	369	352	415	332	266	462
ATXN3L	0	0	0	0	0	0	0	0	0	0	0	0	0	0	0	0	0	0	0	0	0	0	0	0	0	0	0
ATXN7	629	524	580	637	617	652	647	623	734	595	647	617	548	649	885	746	415	727	936	860	978	539	518	720	428	394	762
ATXN7L1	128	133	134	181	200	162	168	144	174	129	161	172	176	200	258	250	100	203	290	230	274	160	153	213	126	130	228
ATXN7L2	255	283	289	216	237	248	221	222	244	284	330	318	178	280	296	296	262	293	524	502	532	242	227	289	263	220	309
ATXN7L3	1550	1671	1503	1513	1595	1670	1507	1460	1712	1498	1527	1445	1417	1754	1912	1935	1666	1811	2500	2376	2408	1619	1479	1865	1513	1338	1875
ATXN7L3B	2476	2453	2327	2505	2615	2839	2624	2444	2928	1999	2071	2070	2021	2568	2932	2950	2308	2797	3551	3362	3288	2401	2399	2787	2159	1948	2850
ATXN8OS	0	1	0	0	0	0	0	0	1	0	0	0	1	0	0	0	0	1	0	1	0	0	0	0	0	0	0
AUH	174	172	133	240	248	253	242	218	293	158	150	160	209	248	301	259	250	266	242	208	254	211	229	294	202	172	245
AUNIP	354	410	392	382	397	450	447	384	428	325	354	332	381	370	494	512	421	438	615	553	634	404	454	462	406	372	528
AUP1	2580	2837	2739	1850	1860	2031	2130	1861	2190	2402	2561	2508	1909	2391	2509	2951	2470	2554	4325	3835	4154	2291	2138	2342	2208	2007	2702
AURKA	2400	2546	2371	1668	1730	1850	1844	1691	2150	1987	2120	1947	1616	1959	2259	2372	2098	2199	3163	2909	3004	1959	2076	2210	1997	1695	2391
AURKAIP1	3679	3776	3427	2369	2478	2678	2733	2634	3803	3165	2674	2535	2229	2967	2914	3414	4330	3199	4545	4160	4064	3420	3484	3254	3178	2934	3550
AURKAPS1	24	27	13	10	18	15	21	17	20	20	24	18	19	23	24	22	15	28	32	41	36	18	18	15	15	20	32
AURKB	1917	2146	1878	1862	2001	2151	1936	1804	2521	2042	2059	2048	1913	2380	2605	2741	2779	2437	3457	3181	3129	2319	2282	2403	2295	2058	2582
AURKC	2	8	4	4	3	3	4	7	2	5	7	4	3	8	9	4	7	9	7	9	8	7	8	4	2	4	7
AUTS2	578	593	658	967	979	1011	868	818	833	1041	1242	1129	1167	1397	1730	1360	719	1235	1940	1857	1846	886	856	1239	770	681	1292
AVEN	349	346	338	263	243	221	197	193	259	254	259	222	202	243	255	254	264	252	425	423	406	270	248	269	208	173	261
AVIL	33	33	41	36	32	29	31	23	46	37	38	19	28	41	34	51	29	29	42	37	46	31	21	32	22	26	39
AVL9	995	1034	966	1033	1077	1142	1124	1137	1193	763	847	840	804	1084	1298	1285	826	1231	1353	1359	1357	949	841	1190	795	777	1241
AVP	0	0	0	0	0	0	0	0	0	0	0	0	0	0	0	0	0	1	0	0	0	0	0	0	0	0	0
AVPI1	270	300	267	234	217	241	255	219	260	251	235	230	183	243	297	327	311	314	372	349	419	281	300	299	278	235	372
AVPR1A	4	5	3	6	7	8	6	13	8	4	1	1	7	9	10	9	5	6	3	6	6	9	6	10	7	3	6
AVPR1B	0	1	0	0	1	0	1	1	1	0	0	0	1	1	0	1	1	0	1	0	0	1	0	3	0	1	0
AVPR2	1	0	1	1	2	1	2	1	1	1	1	0	4	3	2	0	0	0	0	1	5	1	1	0	1	0	0
AWAT1	1	1	0	1	1	1	0	0	0	2	1	0	0	2	2	2	2	0	3	1	2	0	1	2	0	1	2
AWAT2	0	1	0	0	0	1	1	0	1	1	0	0	1	0	0	1	1	1	0	0	1	0	1	0	0	0	0
AXDND1	5	4	5	6	8	6	2	3	6	2	3	4	7	6	4	4	5	4	1	8	4	8	4	4	3	1	4
AXIN1	1189	1256	1226	1041	1111	1163	1191	1134	1366	1196	1211	1147	982	1291	1380	1520	1284	1430	2073	1923	1943	1221	1208	1484	1099	1049	1647
AXIN2	243	261	244	315	316	321	304	289	347	247	253	222	265	338	371	438	327	385	429	385	409	296	298	385	277	237	415
AXL	1	1	5	12	11	8	10	12	4	3	1	3	8	13	10	9	8	7	3	2	6	3	9	8	4	5	13
AZGP1	0	2	1	1	0	0	0	0	0	0	0	0	0	1	1	0	0	0	0	1	0	3	0	0	1	0	1
AZGP1P1	0	0	0	0	0	0	0	0	0	0	0	0	0	0	0	0	0	0	0	0	0	0	0	0	0	0	0
AZI2	840	841	840	1012	1093	1055	897	869	997	675	752	779	847	997	1154	1103	862	973	1169	1114	1122	831	823	962	662	589	945
AZIN1	2337	2440	2152	3016	3103	3105	2845	2803	3259	2386	2603	2481	2610	3116	3717	3549	2617	3223	3936	3718	3931	2793	2898	3291	2720	2362	3743
AZIN1-AS1	3	7	2	18	10	10	10	7	9	7	2	2	2	7	10	9	5	11	6	4	3	8	9	11	5	6	3
AZIN2	91	91	70	134	136	137	145	140	150	84	78	70	121	149	160	186	157	150	147	140	126	130	148	153	131	114	157
AZU1	0	0	0	0	4	1	1	1	1	0	0	0	2	0	1	2	0	2	0	0	0	2	2	3	0	0	1
B2M	2445	2583	2264	2233	2243	2429	2249	1937	2631	1790	1775	1868	1889	2281	2544	2685	2721	2488	3002	2759	2828	2482	2657	2685	2295	2098	2819
B3GALNT1	0	0	0	0	1	0	0	0	0	0	0	0	0	0	0	0	0	0	0	1	0	0	0	0	0	0	0
B3GALNT2	1250	1322	1304	1305	1354	1418	1256	1264	1303	1199	1268	1255	999	1352	1607	1580	993	1428	1964	1891	2018	1140	1111	1421	1122	958	1663
B3GALT1	24	21	14	23	14	20	17	25	24	17	16	20	20	29	39	32	11	22	25	28	27	12	7	20	13	10	25
B3GALT2	1	3	3	3	4	9	2	2	1	1	2	2	4	2	6	2	3	1	2	2	4	2	4	2	2	1	2
B3GALT4	12	13	7	12	12	20	6	11	11	6	4	9	13	20	13	11	16	10	16	11	11	25	14	10	6	4	6
B3GALT5	1	1	2	0	2	0	0	1	0	0	0	0	1	2	0	0	0	0	1	0	0	0	1	0	0	0	0
B3GALT5-AS1	1	0	1	0	0	1	1	0	0	0	2	1	0	1	0	2	0	0	0	0	1	0	0	0	0	1	1
B3GALT6	1167	1299	1108	1087	1023	1194	927	901	1346	1048	965	944	842	1028	1229	1234	1361	1130	1679	1541	1508	1183	1141	1220	1062	948	1283
B3GAT1	7	1	6	15	10	21	11	9	9	11	7	6	12	12	16	11	18	20	12	19	9	9	11	11	13	13	15
B3GAT2	1	6	11	9	5	5	11	11	13	4	7	5	4	7	7	11	4	14	14	8	9	17	6	11	6	4	7
B3GAT3	1165	1315	1064	855	941	923	857	829	1085	1077	961	979	823	1142	1128	1227	1390	1082	1705	1559	1607	1213	1228	1164	1046	1031	1261
B3GLCT	675	644	649	670	601	661	604	548	730	576	606	556	530	653	774	710	616	707	893	814	856	579	619	755	541	469	765
B3GNT2	295	286	242	243	236	236	235	225	318	219	197	211	177	210	261	304	269	279	354	328	358	222	261	257	234	234	342
B3GNT3	4	7	6	7	10	9	9	10	15	3	3	1	6	9	14	9	12	10	5	9	6	15	7	6	8	5	5
B3GNT4	22	19	28	40	44	46	63	44	58	39	30	29	37	61	66	63	72	82	46	56	48	60	64	57	45	38	56
B3GNT5	299	293	274	331	323	322	313	336	331	253	233	266	253	295	339	355	265	332	370	358	380	265	313	344	269	266	425
B3GNT6	0	0	0	0	0	0	0	0	0	0	0	1	0	0	0	0	0	0	0	0	0	0	1	0	0	0	0
B3GNT7	3	1	3	6	8	4	3	4	6	0	1	1	2	1	4	5	2	2	4	2	0	5	4	6	3	4	4
B3GNT8	5	16	11	17	14	19	12	10	15	11	11	9	10	16	26	17	18	10	19	7	18	14	16	20	11	13	17
B3GNT9	24	19	34	16	16	21	32	25	21	27	29	34	19	21	24	24	24	16	49	47	52	14	14	28	19	17	31
B3GNTL1	65	101	89	120	105	136	84	66	101	85	82	78	61	109	115	117	96	91	151	119	108	112	99	106	91	84	100
B4GALNT1	163	173	168	218	233	246	256	258	273	187	213	174	193	265	339	363	214	365	339	321	367	237	200	312	197	209	354
B4GALNT2	0	0	0	0	0	1	0	0	0	0	0	0	0	0	0	0	0	0	0	0	0	0	0	0	0	0	0
B4GALNT3	589	583	600	467	568	626	584	550	651	614	574	541	494	648	761	754	528	677	1065	987	1003	537	499	705	491	461	750
B4GALNT4	201	226	237	418	403	505	410	422	576	277	231	206	359	489	510	571	609	531	465	414	405	543	517	575	409	423	489
B4GALT1	807	853	849	1246	1420	1412	1346	1134	1359	864	913	864	1268	1552	1759	1603	1212	1516	1447	1366	1495	1280	1282	1511	1069	962	1513
B4GALT1-AS1	2	5	1	0	1	6	2	2	1	0	2	5	2	1	2	6	6	3	2	8	4	1	1	2	1	4	2
B4GALT2	1535	1755	1631	1587	1639	1859	1620	1449	1916	1376	1359	1386	1382	1769	1903	2040	1965	1768	2388	2160	2218	1730	1749	1917	1557	1471	1892
B4GALT3	1727	1852	1652	1389	1511	1598	1628	1481	2070	1550	1526	1477	1373	1624	1792	2071	2144	1873	2568	2350	2450	1728	1710	1871	1649	1401	1960
B4GALT4	395	401	370	360	390	397	402	394	454	339	352	370	334	368	417	508	367	450	571	522	498	390	376	438	354	386	508
B4GALT4-AS1	0	0	0	0	1	0	1	0	0	1	0	0	0	1	0	0	0	0	0	0	0	0	0	0	0	0	0
B4GALT5	848	792	840	590	611	656	628	565	642	772	803	806	548	625	811	791	511	716	1263	1237	1261	571	552	721	604	539	932
B4GALT6	339	378	309	460	421	469	418	361	459	330	384	312	325	448	525	444	328	428	543	546	569	348	389	492	305	291	476
B4GALT7	532	628	588	441	454	566	461	435	504	499	521	439	440	565	595	627	557	511	874	789	846	503	488	575	463	441	594
B4GAT1	1634	1769	1594	1530	1637	1652	1647	1536	1936	1369	1395	1305	1322	1726	1887	2070	2039	1971	2495	2188	2265	1776	1793	1854	1695	1494	1967
B9D1	334	351	269	426	496	510	365	369	498	272	290	280	338	454	502	481	510	484	480	434	467	469	447	457	357	318	387
B9D2	87	86	89	47	58	51	48	52	63	69	78	55	75	60	65	81	82	51	113	85	78	75	67	75	47	48	55
BAALC	3	1	2	8	5	6	8	2	4	0	1	3	8	8	9	3	8	9	1	5	6	2	5	14	2	1	4
BAALC-AS1	0	1	2	0	0	2	0	0	0	0	0	0	0	0	2	0	2	1	0	0	0	1	0	0	0	0	0
BAALC-AS2	0	2	0	1	0	2	1	0	0	0	1	0	0	0	0	0	0	0	0	0	2	1	0	0	0	0	0
BAAT	2	6	9	10	4	3	7	6	8	6	5	4	3	8	8	4	6	2	11	8	8	5	3	10	5	4	9
BABAM1	2025	2184	1944	1518	1688	1869	1578	1473	1953	1727	1676	1596	1394	1784	1897	2045	2136	1847	2902	2632	2580	1830	1909	1918	1730	1503	1929
BACE1	464	448	510	704	756	732	581	535	585	486	600	560	585	686	832	774	455	706	944	936	1023	507	536	679	508	412	712
BACE1-AS	24	19	28	38	31	36	40	27	41	28	20	22	28	26	25	40	31	35	37	41	46	35	36	33	33	25	42
BACE2	574	639	563	637	731	730	675	653	728	546	510	531	599	820	857	907	774	852	870	835	845	753	683	864	685	599	905
BACH1	533	608	601	652	698	651	718	647	723	497	536	506	501	589	767	716	424	674	774	778	731	534	478	710	451	359	766
BACH1-IT2	0	1	1	1	1	0	1	0	0	1	0	2	0	1	2	2	0	0	2	1	1	0	0	0	0	0	0
BACH2	121	123	126	205	222	204	210	226	235	121	163	167	184	224	266	267	170	223	246	218	223	173	186	279	175	142	292
BAD	616	623	599	481	472	517	451	449	695	513	429	436	403	521	515	600	749	556	777	674	690	586	644	618	596	481	624
BAG1	834	887	852	667	726	720	710	616	862	693	647	599	636	778	833	833	870	746	1263	1135	1140	736	826	852	706	628	868
BAG2	818	809	742	437	445	467	566	481	539	628	665	673	368	475	557	599	491	589	1064	1077	1051	574	567	612	559	531	772
BAG3	1296	1332	1377	921	932	1005	1010	865	1101	1384	1429	1349	855	1084	1254	1383	1025	1237	2712	2505	2641	1079	1078	1259	1218	1059	1612
BAG4	955	981	935	866	877	897	946	906	1107	740	894	834	766	928	1106	1094	861	994	1264	1233	1282	865	907	1054	820	761	1180
BAG5	1194	1099	1137	935	954	909	993	974	1078	995	1033	1065	769	931	1134	1139	732	1023	1618	1569	1632	861	870	1129	921	780	1344
BAG6	5748	6157	5798	6042	6365	6783	6146	5911	6637	6002	6298	6003	5932	7457	8302	8471	6306	7709	10274	9655	10063	6455	6112	7543	5833	5285	7936
BAGE	0	0	0	0	0	0	0	0	0	0	0	0	0	0	0	0	0	0	0	0	0	0	0	0	0	0	0
BAGE2	0	0	0	0	0	0	0	0	0	0	0	0	0	0	0	0	0	0	0	0	0	0	0	0	0	0	0
BAGE3	0	0	0	0	0	0	0	0	0	0	0	0	0	0	0	0	0	0	0	0	0	0	0	0	0	0	0
BAGE4	0	0	0	0	0	0	0	0	0	0	0	0	0	0	0	0	0	0	0	0	0	0	0	0	0	0	0
BAGE5	0	0	0	0	0	0	0	0	0	0	0	0	0	0	0	0	0	0	0	0	0	0	0	0	0	0	0
BAHCC1	989	1043	1173	1471	1446	1585	1626	1606	1778	1737	1721	1675	1580	1969	2544	2116	1195	2110	3037	2839	2932	1376	1345	2014	1138	1064	1943
BAHD1	795	842	803	766	827	826	797	764	955	939	940	838	661	875	988	1037	866	1019	1538	1389	1464	852	796	958	916	778	1174
BAIAP2	877	942	934	637	656	713	631	658	792	914	895	871	635	768	814	934	854	816	1591	1459	1466	839	832	885	719	659	941
BAIAP2-AS1	316	293	272	448	426	510	390	381	430	248	263	237	351	423	514	477	337	444	427	403	435	426	382	514	343	348	480
BAIAP2L1	983	1061	992	1291	1417	1487	1416	1405	1685	1088	1057	1020	1241	1523	1747	1881	1724	1711	1759	1732	1714	1542	1520	1678	1468	1245	1763
BAIAP2L2	10	14	14	36	32	44	27	31	30	16	14	18	23	47	33	46	33	37	33	25	38	29	20	36	18	14	23
BAIAP3	69	72	62	153	111	149	118	96	145	77	64	68	103	156	154	178	127	161	136	123	145	126	127	166	80	75	114
BAK1	825	947	855	458	545	567	545	527	557	704	731	685	498	631	646	690	603	606	1266	1193	1153	606	634	740	639	557	776
BAMBI	424	431	378	205	205	257	245	251	322	419	352	363	224	266	327	381	366	326	533	518	568	281	275	320	283	283	365
BANCR	0	0	0	0	0	0	0	0	0	0	0	1	0	0	0	0	1	0	0	0	0	0	0	0	0	0	0
BANF1	2558	2632	2354	1767	1780	2013	1811	1707	2358	2236	1989	1960	1622	1942	2150	2318	2491	2067	3224	3063	2983	2186	2105	2190	2091	1922	2390
BANF2	0	0	0	1	0	0	0	0	0	0	0	0	0	0	0	0	0	1	0	0	0	0	0	0	0	0	0
BANK1	0	0	0	0	2	0	0	0	0	0	0	0	0	0	0	0	0	0	0	0	0	0	0	0	0	0	0
BANP	316	332	308	231	251	279	315	283	321	297	291	281	216	336	349	403	340	400	541	514	486	311	278	365	302	269	415
BAP1	4363	4551	4643	4245	4334	4585	4263	4167	4777	4105	4205	4074	3994	4937	5618	5780	4572	5236	6878	6697	6685	4483	4411	5172	3885	3549	5187
BARD1	477	476	450	456	518	478	474	452	510	391	395	401	389	375	542	540	320	545	641	622	613	401	404	489	359	337	586
BARHL1	0	0	0	1	1	0	1	1	1	1	0	2	0	0	1	2	0	0	0	0	1	0	0	3	0	0	0
BARHL2	33	40	30	54	44	49	49	47	47	22	30	36	50	47	59	63	50	48	84	76	61	44	50	54	39	37	60
BARX1	87	122	98	126	142	162	158	122	159	89	100	68	121	175	198	195	216	148	143	144	144	179	185	179	156	148	200
BARX2	64	67	58	53	55	63	70	42	59	83	77	95	58	90	105	105	100	100	134	111	138	86	94	96	93	67	114
BASP1	70	82	82	155	164	159	138	120	155	68	70	74	168	183	199	202	164	199	109	94	99	162	172	175	115	107	194
BASP1P1	0	0	0	0	0	0	0	0	0	0	0	0	0	0	0	1	0	0	0	1	0	0	0	0	0	0	0
BATF	0	0	0	0	0	0	0	0	1	0	0	0	0	0	0	0	0	0	0	0	0	0	0	0	0	0	0
BATF2	8	16	20	29	33	41	35	34	41	22	11	16	43	48	48	46	44	37	24	31	26	40	37	44	30	25	42
BATF3	153	157	175	170	153	191	223	185	264	143	168	138	183	221	241	283	347	282	201	192	164	272	247	265	258	231	302
BAX	1797	1921	1810	1600	1660	1831	1667	1516	1966	1797	1882	1813	1628	1907	2023	2205	2266	1884	3204	2929	2981	2056	2077	2168	1947	1791	2187
BAZ1A	4936	5259	4841	2697	2796	3033	3232	3175	3837	3963	4319	4272	2525	3146	3758	4075	3302	3532	6640	6167	6154	3332	3538	3866	3656	3378	4764
BAZ1B	4200	4152	4269	3414	3600	3672	4021	3955	4855	3875	3853	3823	3025	3707	4570	4651	3005	4619	5974	5979	5999	3301	3249	4391	3292	2822	4913
BAZ2A	2687	2632	3018	3832	4029	4028	4121	3966	4298	3779	4000	4036	3737	4679	6217	5131	2497	5056	6397	6145	6596	3095	2984	4537	2936	2477	5077
BAZ2B	305	321	318	463	446	492	431	440	440	268	286	270	346	416	515	465	348	428	466	384	445	360	389	462	308	286	453
BBC3	289	331	285	474	492	519	503	395	548	275	239	251	411	562	548	593	580	527	547	454	430	526	507	551	374	366	507
BBIP1	246	262	230	252	252	295	241	229	284	214	247	210	242	256	290	284	250	248	342	307	345	254	270	293	216	223	325
BBOX1	1	2	2	0	1	1	0	0	0	0	0	0	0	0	3	1	1	0	1	2	2	1	1	1	1	0	0
BBOX1-AS1	24	32	19	30	27	32	36	27	37	14	22	26	23	24	48	36	30	29	45	32	26	23	36	26	23	18	30
BBS1	390	403	374	638	644	684	541	480	506	461	490	452	501	669	728	641	463	588	829	787	794	506	496	593	370	323	550
BBS10	283	301	266	428	421	435	437	402	420	249	284	260	335	429	516	492	318	473	469	393	423	319	327	472	311	298	540
BBS12	124	127	138	101	104	112	126	105	133	87	101	106	88	107	136	150	105	128	179	166	175	114	121	116	95	96	150
BBS2	729	769	681	962	969	983	866	830	920	678	637	703	793	896	1113	1117	845	973	1123	1059	1027	851	851	1035	734	674	944
BBS4	455	478	465	600	581	706	538	495	527	401	396	400	464	571	644	621	455	558	720	657	660	534	559	604	441	410	557
BBS5	128	160	139	143	169	204	162	154	189	175	149	144	183	186	214	215	201	209	239	256	237	194	203	214	154	143	195
BBS7	691	733	698	808	832	896	888	816	1023	607	610	584	705	794	1000	975	759	931	963	945	955	735	778	900	693	622	975
BBS9	288	280	260	254	290	304	289	267	315	237	251	241	190	261	313	315	212	281	388	322	357	215	226	313	214	202	326
BBX	2212	2281	2371	2571	2545	2696	2618	2482	2676	1846	2064	1934	2030	2538	3135	3080	1723	2928	3034	3002	2984	2135	2177	2870	1987	1760	3136
BCAM	170	195	194	402	476	463	354	361	393	332	376	314	468	512	580	581	502	490	599	591	535	416	442	447	368	329	490
BCAN	5	4	2	9	11	5	4	0	5	5	2	4	4	5	7	6	4	10	2	6	8	13	7	7	6	1	1
BCAP29	876	830	814	730	784	819	708	669	827	659	744	686	611	743	904	846	671	832	1093	1017	1055	710	805	851	588	600	906
BCAP31	8302	9254	8023	5560	6238	6442	6401	6018	8675	6778	6706	6622	5944	6929	7404	8613	9425	7315	11002	10345	10302	7108	7624	7702	7745	6506	8144
BCAR1	945	977	931	711	700	750	753	702	824	1101	1069	1008	754	908	1018	1091	968	1000	1934	1830	1856	901	889	1015	862	835	1201
BCAR3	90	66	82	119	148	163	144	129	136	85	87	72	127	178	184	199	148	184	120	114	130	146	157	155	143	106	166
BCAR4	0	0	1	0	0	1	0	0	1	0	0	0	2	1	0	3	1	2	0	0	1	0	1	0	1	0	0
BCAS1	2	2	3	7	5	7	4	12	11	4	3	3	4	7	9	12	7	7	1	3	2	5	9	6	8	5	1
BCAS2	2159	2156	2068	1351	1414	1500	1393	1359	1690	1729	1721	1709	1353	1560	1695	1865	1557	1687	2569	2423	2505	1604	1632	1791	1399	1221	1787
BCAS3	523	548	590	933	947	1035	691	635	758	486	450	477	653	727	813	746	574	723	755	773	734	676	657	806	504	428	681
BCAS4	105	131	85	141	182	157	154	144	181	91	82	90	140	172	152	176	181	166	141	151	149	191	188	179	151	145	173
BCAT1	1484	1440	1371	2146	2145	2223	1939	1789	2080	1151	1202	1173	1364	1670	2198	1888	1199	1822	1698	1639	1736	1419	1279	1867	1161	1034	1859
BCAT2	1250	1355	1183	1272	1351	1449	1392	1315	1671	1097	1072	992	1214	1441	1543	1876	1867	1541	1893	1692	1755	1604	1586	1682	1319	1185	1614
BCCIP	5086	5235	4896	3167	3224	3631	4201	3947	5068	4112	4340	4019	3200	3878	4371	5131	4561	4613	6623	6161	6102	3994	4253	4511	4277	3861	5429
BCDIN3D	129	109	97	93	119	108	113	100	120	83	81	74	79	105	94	130	116	99	130	121	120	93	110	111	78	93	115
BCDIN3D-AS1	17	27	19	30	25	42	25	26	24	23	25	17	27	26	40	27	21	27	30	36	25	22	19	24	18	10	22
BCHE	85	93	86	166	156	196	153	158	195	73	73	70	135	162	171	185	112	161	99	101	95	152	141	164	108	113	177
BCKDHA	610	734	752	834	850	935	695	666	734	597	590	603	602	834	872	910	716	787	1030	949	1038	743	750	859	601	542	815
BCKDHB	387	407	374	511	507	547	453	404	497	304	366	320	425	479	565	544	391	444	526	560	534	442	477	547	412	378	538
BCKDK	1584	1749	1624	1898	1942	2228	1960	1974	2284	1752	1809	1756	1956	2363	2541	2730	2421	2512	3030	2762	3019	2536	2386	2642	2110	1961	2715
BCL10	322	294	252	262	296	277	315	259	310	215	256	223	240	289	334	382	338	323	412	382	392	322	266	328	291	265	357
BCL11A	234	287	265	279	322	314	312	279	370	257	273	255	265	324	383	378	282	332	445	404	398	274	331	357	328	290	445
BCL11B	20	23	17	68	39	49	44	32	56	27	26	26	54	44	56	68	26	46	40	33	26	44	52	67	34	39	75
BCL2	98	94	76	91	111	87	100	98	97	90	88	83	80	95	127	113	70	102	146	121	98	83	86	112	61	66	126
BCL2A1	0	0	0	0	0	0	1	0	0	0	0	0	0	0	0	0	0	0	0	0	0	0	0	0	0	1	0
BCL2L1	332	418	379	289	360	359	306	300	386	346	348	320	276	354	419	346	370	345	526	465	499	415	409	395	329	294	387
BCL2L10	1	0	0	0	0	0	1	1	1	0	1	0	0	1	0	0	0	0	0	0	0	0	0	0	1	0	0
BCL2L11	586	571	555	546	517	587	506	483	552	637	680	668	485	592	760	696	489	611	1104	1011	1047	437	431	558	519	446	715
BCL2L12	1392	1502	1321	1119	1148	1264	1235	1111	1655	1293	1237	1175	1084	1446	1578	1619	1754	1548	2054	1870	1898	1480	1481	1533	1365	1206	1569
BCL2L13	1347	1400	1365	1472	1612	1659	1576	1462	1672	1313	1213	1198	1400	1674	1883	1851	1563	1721	1971	1877	1832	1489	1540	1739	1272	1121	1581
BCL2L14	2	0	0	0	2	0	1	1	5	1	0	0	2	1	1	0	3	1	5	1	0	0	3	0	2	3	1
BCL2L15	9	11	11	12	5	14	10	7	10	12	11	2	9	4	5	8	12	6	15	10	9	10	8	8	5	8	9
BCL2L2	496	505	453	574	618	618	640	551	677	423	468	448	525	593	690	760	630	655	753	727	760	558	605	682	522	461	667
BCL2L2-PABPN1	0	0	0	0	0	0	0	0	0	0	0	0	0	0	0	0	0	0	0	0	0	0	0	0	0	0	0
BCL3	23	22	23	49	54	57	43	42	52	40	32	36	50	60	74	78	74	69	58	61	66	63	62	50	55	61	81
BCL6	67	47	51	91	94	106	111	114	129	67	71	87	80	113	176	135	80	128	115	94	110	110	117	131	76	84	153
BCL6B	409	426	407	210	227	256	273	221	288	392	462	415	242	263	307	359	256	327	742	683	724	297	300	324	336	312	437
BCL7A	1084	1156	1238	1060	1078	1169	1108	1115	1166	1088	1087	1078	943	1204	1374	1366	1043	1281	1917	1754	1871	1047	1029	1270	1035	870	1421
BCL7B	1025	1104	1046	703	764	820	775	667	937	1079	1049	1117	802	982	1061	1051	984	966	1724	1667	1675	907	921	986	827	735	995
BCL7C	947	968	908	690	736	774	676	673	923	794	737	675	607	852	834	897	976	773	1280	1197	1175	895	852	938	688	690	936
BCL9	752	870	967	1032	1044	1128	1019	991	1047	951	1088	1126	918	1159	1495	1365	723	1300	1834	1754	1934	854	865	1258	864	802	1529
BCL9L	201	252	261	481	469	533	398	397	466	484	532	576	531	653	791	661	423	683	918	873	975	433	399	517	378	364	694
BCLAF1	8011	8167	7752	5977	5813	6215	5941	5989	7043	6179	6769	6410	5067	6324	7715	6934	4796	6440	10406	9871	10058	5526	5639	6787	4519	4227	6995
BCO1	1	1	1	3	3	2	2	6	1	2	2	0	2	6	1	4	5	1	3	3	6	2	3	0	2	1	2
BCO2	13	6	7	18	12	13	15	15	14	11	10	12	11	12	23	23	13	11	25	15	21	11	18	18	11	15	18
BCOR	4660	4783	4912	5616	5922	6186	6139	5796	6111	6035	6512	6378	5925	7273	9131	7805	4832	7478	10176	9906	10265	5380	5362	7436	4963	4329	7871
BCORL1	630	656	725	1201	1293	1365	1076	1099	1168	1350	1438	1470	1320	1580	2026	1780	1029	1630	2562	2467	2512	1098	1091	1454	1290	1133	1991
BCORP1	0	0	1	0	0	0	0	0	0	0	0	0	0	0	0	0	0	0	0	0	0	0	0	0	0	0	0
BCR	3173	3199	3211	2721	2832	2961	3301	3068	3525	3243	3255	3105	2745	3436	3938	4129	3088	3886	5278	5050	5025	3087	3031	3875	3018	2655	4277
BCRP2	47	58	44	46	49	60	48	62	89	40	40	36	45	37	44	65	71	59	65	47	62	52	62	46	52	39	55
BCRP3	1	1	0	0	1	1	0	1	0	0	0	1	1	0	0	2	2	1	1	1	1	0	1	0	0	0	1
BCS1L	1537	1592	1354	1079	1129	1291	1248	1131	1467	1449	1433	1398	1050	1242	1367	1584	1508	1285	2356	2078	2186	1392	1342	1425	1195	1132	1548
BCYRN1	18	19	12	4	11	7	14	6	8	8	13	9	4	6	16	14	19	6	19	22	16	12	9	7	7	12	16
BDH1	163	170	143	155	172	204	165	181	168	164	171	174	165	234	237	216	211	190	300	264	273	198	208	200	164	155	201
BDH2	431	477	402	458	434	539	422	383	456	334	367	371	394	496	501	529	472	459	580	526	573	484	478	526	449	344	519
BDKRB1	0	0	0	0	1	1	1	1	2	0	0	1	0	0	2	1	0	1	0	0	0	1	0	2	0	0	0
BDKRB2	10	3	4	20	19	31	21	20	26	10	5	5	17	37	38	25	26	24	11	6	11	26	15	22	14	9	24
BDNF	3	3	5	14	7	11	5	8	6	2	2	5	2	4	13	8	5	7	1	3	7	7	12	12	6	4	10
BDNF-AS	4	6	4	8	13	13	9	6	11	2	4	4	13	7	10	12	4	12	8	4	7	8	7	6	6	3	9
BDP1	1593	1517	1578	1682	1729	1729	2018	1959	2045	1497	1577	1620	1208	1542	2224	2053	1055	2125	2336	2350	2426	1199	1226	1695	1185	1033	2044
BEAN1	2	6	3	14	15	10	11	13	16	3	6	5	13	23	17	17	11	16	6	2	7	10	11	18	12	8	9
BEAN1-AS1	0	0	0	3	0	2	0	0	0	0	0	0	0	0	0	0	1	1	0	0	1	0	0	0	0	1	0
BECN1	1013	1088	1023	891	985	962	925	867	1058	912	897	906	750	1005	1081	1127	905	1091	1410	1366	1489	895	839	1053	726	668	1080
BECN2	0	0	0	0	0	0	0	0	0	0	1	0	0	0	0	0	0	0	1	0	0	0	0	0	1	0	2
BEGAIN	21	33	27	38	42	41	34	33	42	22	26	25	24	50	43	56	46	43	39	39	48	53	36	43	36	32	55
BEND2	0	0	1	0	0	0	0	0	0	0	0	0	0	0	0	1	0	0	1	1	2	1	0	0	0	0	0
BEND3	462	478	495	392	395	395	408	376	370	471	486	485	302	389	503	463	290	406	805	776	819	322	344	424	357	338	530
BEND3P3	91	79	110	109	118	88	133	112	126	126	96	110	66	101	139	130	53	137	184	184	192	64	71	103	82	69	148
BEND4	551	520	550	550	561	552	727	738	712	500	510	515	460	620	803	902	421	819	813	766	854	498	455	681	515	481	988
BEND5	16	21	13	29	26	38	24	26	27	14	20	13	24	34	40	29	27	20	20	22	16	23	38	33	21	17	34
BEND6	34	30	30	27	30	24	26	27	29	23	30	31	33	26	52	28	33	33	48	48	46	25	23	32	24	17	28
BEND7	110	114	112	140	147	173	142	147	156	158	169	138	142	162	233	185	135	158	246	232	257	153	139	166	163	120	162
BEST1	5	6	3	39	41	45	20	17	25	7	4	4	21	21	46	20	13	24	5	6	9	28	17	19	4	5	13
BEST2	2	2	0	3	1	1	2	2	2	2	2	2	2	5	2	4	2	0	2	1	3	4	3	2	1	4	2
BEST3	0	0	0	0	2	0	0	0	0	0	0	0	0	2	2	0	1	0	0	3	0	0	0	3	0	0	0
BEST4	2	2	2	2	3	3	5	2	8	2	6	2	1	7	2	3	3	2	4	3	5	5	2	3	2	0	4
BET1	385	412	345	392	359	416	341	376	463	308	309	298	308	385	441	470	399	400	499	429	444	376	376	410	346	321	449
BET1L	868	914	808	811	895	980	835	784	960	821	830	844	768	984	1054	1117	1001	970	1428	1226	1303	918	882	968	806	734	1009
BEX1	150	192	147	102	115	133	102	96	134	118	101	105	91	114	121	125	156	106	211	182	179	160	148	124	119	105	128
BEX2	638	677	589	732	770	873	541	607	682	480	508	450	599	707	703	725	855	687	765	710	686	682	810	683	578	541	645
BEX4	1043	1146	1065	1148	1206	1243	969	923	1143	794	837	805	977	1126	1344	1269	998	1126	1417	1345	1324	1107	1138	1215	825	752	1076
BEX5	58	72	61	86	96	84	76	78	107	36	59	43	74	103	80	113	111	84	87	77	79	93	121	104	96	89	121
BFAR	1199	1217	1245	1075	1150	1199	1202	1101	1267	926	1082	1014	929	1245	1416	1413	1017	1299	1632	1583	1555	1103	1083	1363	1012	949	1445
BFSP1	146	134	141	107	117	130	85	61	108	104	122	98	96	120	137	99	98	100	216	181	166	113	129	114	87	65	78
BFSP2	0	0	0	0	0	0	0	0	0	0	0	0	0	0	0	0	0	0	0	0	0	0	0	0	0	0	0
BGLAP	0	2	0	2	3	4	4	4	6	6	3	1	2	6	4	1	3	1	4	6	3	4	3	4	5	1	8
BGLT3	0	0	0	0	0	0	0	0	0	0	0	0	0	0	0	0	0	0	0	0	0	0	0	0	0	0	0
BGN	1	0	1	1	2	2	3	1	3	0	1	2	3	3	1	4	2	2	1	2	1	2	2	2	4	3	2
BHLHA15	0	0	0	0	0	0	0	0	0	1	0	0	0	0	1	1	0	0	1	1	1	0	0	0	0	0	0
BHLHA9	0	0	0	0	0	0	1	0	0	0	0	0	0	0	0	0	0	0	0	0	0	0	0	0	0	0	0
BHLHB9	458	441	432	370	381	402	431	377	459	379	412	371	318	363	505	436	297	461	606	620	587	354	337	427	270	279	475
BHLHE22	8	9	11	10	23	9	15	19	25	18	10	18	15	17	18	13	28	23	27	19	15	24	17	19	13	12	26
BHLHE23	2	4	1	2	1	3	2	3	3	0	0	2	3	1	2	8	4	5	1	1	2	2	3	4	5	2	2
BHLHE40	320	342	368	546	548	560	821	727	895	439	424	411	528	623	713	1152	813	990	721	641	637	558	589	676	675	601	909
BHLHE40-AS1	1	2	3	3	1	6	7	9	7	0	3	8	2	4	4	5	5	4	3	5	2	4	7	5	9	2	8
BHLHE41	70	66	75	102	103	122	129	115	125	105	98	112	130	138	171	166	123	173	178	150	194	124	123	166	137	132	208
BHMG1	10	16	16	16	32	29	23	12	20	12	13	19	23	29	34	40	24	32	21	27	23	31	29	28	30	16	33
BHMT	0	2	1	1	1	1	1	1	0	0	0	0	1	1	2	1	0	1	1	1	3	2	0	1	0	0	1
BHMT2	0	0	0	0	2	1	0	0	0	0	0	0	0	1	0	0	0	0	0	0	0	0	0	0	0	1	0
BICC1	236	222	198	293	252	288	355	303	319	183	210	199	220	311	373	389	221	328	334	333	332	293	265	338	225	216	403
BICD1	73	78	97	124	113	123	113	134	148	87	88	99	87	121	135	145	77	178	146	154	153	98	83	126	81	72	150
BICD2	1363	1327	1419	1123	1202	1181	1310	1209	1487	1414	1356	1266	1044	1255	1479	1691	927	1491	2153	2116	2097	1063	1033	1429	1042	934	1715
BID	638	669	601	433	477	515	504	465	535	558	488	467	430	487	572	580	627	574	923	773	789	578	592	602	525	504	637
BIK	11	7	12	10	4	12	10	5	10	6	11	4	10	6	11	8	19	8	8	8	12	16	16	10	3	12	13
BIN1	449	444	409	601	576	611	602	583	812	345	396	301	531	725	676	839	841	757	722	597	643	693	694	695	559	554	745
BIN2	1	0	0	1	2	0	0	0	1	0	0	0	0	1	0	0	0	2	0	0	0	1	0	2	5	1	1
BIN3	674	705	723	530	496	567	497	473	677	556	630	615	479	596	644	652	682	625	1082	906	910	581	611	679	554	495	672
BIN3-IT1	4	7	8	4	8	2	6	2	4	5	8	6	6	7	1	4	8	4	7	4	4	6	4	5	8	5	6
BIRC2	762	767	731	698	719	768	708	752	812	557	632	649	608	724	800	868	660	782	1031	959	958	693	711	774	687	586	899
BIRC3	4	3	1	9	13	9	5	9	12	3	2	6	5	10	11	16	7	12	8	4	3	13	11	14	9	4	2
BIRC5	6440	6698	6128	4289	4587	4880	4367	4128	5613	5219	4942	4840	4048	4953	5379	5803	5797	5097	8002	7460	7584	5082	5365	5242	4820	4344	5540
BIRC6	2265	2164	2548	2338	2363	2333	2454	2346	2210	2109	2491	2417	1636	2190	2840	2586	1205	2623	3292	3350	3522	1452	1344	2322	1438	1202	2567
BIRC6-AS2	1	0	2	2	0	3	2	0	0	1	0	3	1	0	3	2	2	0	0	0	4	2	1	4	3	0	2
BIRC7	0	0	0	0	0	0	0	0	0	0	0	0	0	0	0	0	0	0	0	0	0	0	0	0	0	0	0
BIRC8	0	0	0	0	0	0	0	0	0	0	0	0	0	0	0	0	0	0	0	0	0	0	0	0	0	0	0
BISPR	2	2	4	11	22	18	7	8	14	4	7	2	9	10	9	14	14	13	10	7	8	6	12	12	10	7	12
BIVM	225	223	216	264	289	283	255	278	360	188	189	233	209	279	312	339	312	290	361	358	331	301	314	330	246	255	353
BIVM-ERCC5	0	0	0	0	0	0	0	0	0	0	0	0	0	0	0	0	0	0	0	0	0	0	0	0	0	0	0
BLACAT1	0	0	0	0	0	0	0	0	0	0	0	0	0	0	0	0	2	0	0	0	0	0	0	0	1	0	0
BLACE	0	0	0	0	0	0	0	0	0	0	0	0	0	0	0	0	0	0	0	0	1	1	0	0	0	0	0
BLCAP	1023	1002	932	774	771	843	739	669	908	930	845	897	717	904	1025	1025	891	923	1531	1419	1432	869	829	922	816	730	976
BLID	0	0	0	0	0	0	0	0	0	0	0	0	0	0	0	0	0	0	0	0	0	0	0	0	0	0	0
BLK	0	1	0	1	1	3	2	5	1	0	1	0	0	2	6	2	2	2	3	0	2	1	3	4	0	1	0
BLM	1613	1577	1686	1467	1526	1590	1606	1423	1713	1233	1329	1366	1147	1358	1674	1726	1183	1593	2073	2132	2108	1354	1249	1607	1287	1072	1872
BLMH	2329	2334	2210	1597	1778	1860	1866	1730	2305	1963	1998	1940	1558	1930	2175	2263	2077	2090	3170	3072	3150	1868	1975	2056	1771	1657	2267
BLNK	0	3	2	2	3	2	3	4	4	1	2	0	4	4	4	2	1	4	7	3	2	7	4	5	8	1	0
BLOC1S1	213	265	232	225	257	263	197	202	292	162	186	168	203	264	253	252	300	239	314	258	290	242	288	246	273	246	288
BLOC1S1-RDH5	0	0	0	0	0	0	0	0	0	0	0	0	0	0	0	0	0	0	0	0	0	0	0	0	0	0	0
BLOC1S2	1198	1174	1071	986	1035	1025	914	885	1151	985	853	905	833	1066	1191	1143	1133	998	1453	1325	1319	1073	1120	1109	910	897	1181
BLOC1S3	309	357	337	269	278	345	318	288	387	355	344	340	324	382	403	424	376	353	597	600	511	354	338	349	330	315	377
BLOC1S4	460	500	501	460	460	495	493	483	592	470	444	414	436	490	548	634	595	540	647	708	629	543	523	569	496	445	609
BLOC1S5	0	2	0	0	1	1	1	0	0	0	1	0	0	0	0	1	0	0	1	0	0	0	0	0	1	0	0
BLOC1S5-TXNDC5	0	0	0	0	0	0	0	0	0	0	0	0	0	0	0	0	0	0	0	0	0	0	0	0	0	0	0
BLOC1S6	1017	953	905	919	1054	1024	966	881	1196	704	732	719	707	849	1115	1039	851	998	1092	1150	1141	995	916	1030	844	778	1190
BLVRA	760	782	716	678	706	707	714	684	995	578	550	531	581	710	791	889	1024	816	921	822	832	846	831	899	870	697	921
BLVRB	450	524	482	577	663	659	538	552	662	370	365	350	507	596	593	755	825	686	653	637	610	631	633	665	557	501	719
BLZF1	455	378	408	341	362	371	375	353	404	353	383	342	275	356	403	391	254	373	590	550	517	276	264	374	281	242	391
BMF	103	120	126	297	285	277	237	219	282	129	143	126	242	289	309	333	225	284	239	235	237	279	222	295	211	172	271
BMI1	146	127	132	97	101	102	101	119	123	140	130	97	75	110	113	126	67	133	135	143	174	85	69	121	71	59	111
BMP1	490	502	533	694	706	756	648	594	687	531	477	538	571	724	879	809	624	722	903	847	842	682	588	816	553	524	775
BMP10	0	0	0	0	0	0	0	0	0	0	0	0	0	0	0	0	0	0	0	0	0	0	0	0	0	0	0
BMP15	0	0	0	0	0	0	0	0	0	0	0	0	0	0	0	0	0	0	0	0	0	0	0	0	0	0	0
BMP2	112	92	96	105	133	148	163	146	156	110	103	111	148	180	186	192	165	201	119	138	171	142	144	174	155	153	211
BMP2K	238	260	282	236	236	227	271	266	236	239	292	271	201	246	323	314	102	299	383	433	422	168	146	284	150	126	305
BMP3	10	14	11	21	21	22	17	20	25	12	9	8	14	22	33	27	10	29	13	17	19	32	25	33	19	19	23
BMP4	197	207	189	201	209	232	231	239	265	150	197	167	198	264	296	282	241	275	323	272	263	270	239	288	241	211	306
BMP5	8	2	5	5	2	3	0	4	1	4	6	3	0	3	1	6	0	3	5	9	7	2	4	2	0	1	4
BMP6	185	195	206	215	220	247	263	250	283	169	203	195	168	243	283	332	206	309	332	313	323	247	235	321	242	216	356
BMP7	832	876	908	1026	1045	1090	1017	942	1223	748	839	779	929	1152	1335	1349	1084	1221	1404	1288	1310	1099	1038	1260	961	845	1350
BMP7-AS1	0	0	0	0	0	0	0	0	0	0	0	0	1	0	0	1	0	0	0	2	0	0	0	0	0	0	0
BMP8A	56	63	62	112	89	105	96	92	88	88	103	72	65	91	135	112	80	118	170	156	162	81	91	93	64	64	86
BMP8B	74	83	83	157	156	219	180	143	173	93	94	91	124	134	199	203	136	163	153	156	143	155	103	180	132	96	169
BMPER	65	52	55	54	65	57	35	27	39	68	60	51	71	74	82	63	52	68	81	77	81	57	54	64	49	23	52
BMPR1A	316	348	283	316	314	309	331	317	340	244	256	284	278	325	377	327	209	305	366	384	412	288	267	331	226	193	333
BMPR1B	128	133	91	173	153	163	136	152	158	100	140	122	142	153	187	180	105	157	176	174	154	134	114	178	121	91	186
BMPR1B-AS1	1	4	0	0	1	1	1	0	1	1	2	3	2	0	3	0	2	3	3	2	2	2	1	1	2	2	4
BMPR2	873	929	873	1008	1006	1009	1100	1038	1069	776	899	812	775	921	1246	1158	630	1190	1421	1315	1405	884	758	1047	703	667	1263
BMS1	4662	4625	4469	2849	2900	3088	3457	3364	4338	4071	4068	3803	2728	3328	3855	4387	3293	3850	6042	5803	5660	3226	3301	3842	3286	2756	4308
BMS1P17	0	0	0	0	0	0	0	0	0	0	0	0	0	0	0	0	0	0	0	0	0	0	0	0	0	0	0
BMS1P18	0	0	0	0	0	0	0	0	0	0	0	0	0	0	0	0	0	0	0	0	0	0	0	0	0	0	0
BMS1P20	442	424	420	415	465	448	498	418	491	465	473	452	397	467	526	563	409	488	758	651	702	403	406	506	374	317	514
BMS1P21	3	1	9	6	5	4	10	5	18	5	4	5	9	10	8	15	5	7	5	4	6	4	3	11	2	1	8
BMS1P4	52	41	61	69	65	70	60	76	74	59	75	68	51	69	92	74	38	67	98	99	104	37	59	57	24	39	52
BMS1P5	58	37	50	50	65	62	65	60	68	51	64	48	49	50	79	65	22	81	95	77	119	38	32	61	29	21	47
BMS1P6	39	43	42	47	45	47	38	37	48	46	40	46	34	46	59	50	29	65	82	77	83	32	31	49	28	21	54
BMX	0	1	0	0	0	0	0	0	0	0	0	0	0	0	1	0	0	0	0	0	0	0	0	0	0	0	0
BNC1	15	13	18	26	30	17	25	12	25	16	10	10	19	25	25	29	25	35	26	24	26	22	18	33	20	15	29
BNC2	118	114	122	176	203	163	184	177	192	99	131	111	148	175	231	222	113	209	169	171	190	164	128	194	147	119	207
BNIP1	367	425	407	282	264	290	293	296	374	315	294	348	250	322	343	421	417	356	476	449	474	325	354	328	318	293	367
BNIP2	660	592	596	565	519	571	583	555	660	527	501	462	439	586	631	622	423	601	817	693	820	556	490	648	474	410	707
BNIP3	1155	1302	1068	981	1074	1028	1527	1448	1877	1030	1016	931	993	1178	1328	1974	1827	1705	1690	1491	1555	1361	1467	1516	1417	1301	1816
BNIP3L	1310	1260	1151	1678	1713	1773	1969	1839	2234	977	1063	1054	1348	1585	1982	2299	1835	2123	1600	1513	1528	1714	1771	1968	1604	1479	2065
BNIPL	9	13	11	11	15	16	15	17	19	21	20	21	14	21	19	22	23	10	50	38	31	22	20	17	12	17	13
BOC	256	272	284	344	355	359	376	340	381	256	264	253	342	395	475	441	325	437	402	405	398	342	342	475	256	234	416
BOD1	2046	2266	2143	1803	1826	1912	1908	1767	2126	1693	1752	1747	1603	1944	2056	2332	2065	2109	3022	2780	2809	1880	1971	2112	1811	1624	2286
BOD1L1	1651	1811	1837	2058	2164	2214	2051	1977	2134	1412	1687	1597	1698	2054	2516	2556	1494	2247	2414	2435	2489	1714	1810	2270	1586	1455	2455
BOD1L2	0	0	0	0	0	0	0	0	0	0	0	0	0	0	0	0	0	0	0	0	0	0	0	0	0	0	0
BOK	19	22	21	29	33	29	36	22	33	18	14	22	31	43	36	30	42	23	26	24	19	33	37	44	19	31	39
BOK-AS1	1	0	2	1	0	0	0	1	2	0	1	0	0	0	0	0	0	0	0	0	0	0	0	0	0	0	0
BOLA1	377	405	352	449	418	453	410	379	558	317	276	282	385	449	490	557	638	492	524	450	469	518	552	497	471	398	478
BOLA2	0	0	0	0	0	0	0	0	0	0	0	0	0	0	0	0	0	0	0	0	0	0	0	0	0	0	0
BOLA2B	0	0	0	0	0	0	0	0	0	0	0	0	0	0	0	0	0	0	0	0	0	0	0	0	0	0	0
BOLA3	1107	1254	1105	760	858	925	852	734	982	918	896	906	688	915	923	1065	1144	975	1517	1325	1420	1008	1096	1115	1003	935	1189
BOLA3-AS1	139	147	140	181	202	217	194	175	212	145	174	155	174	202	232	259	194	189	237	235	226	206	184	220	181	152	207
BOLL	1	4	1	2	6	4	3	4	4	5	1	3	6	6	5	5	4	4	6	5	1	3	4	1	5	7	5
BOP1	4284	4815	4287	2808	3080	3216	3478	3443	4757	3774	3656	3412	2937	3842	3894	4650	4975	4274	6145	5483	5717	4131	4138	4406	3753	3310	4400
BORA	711	690	711	598	626	720	649	597	657	564	617	626	604	655	818	824	512	730	926	903	935	606	609	776	537	461	779
BPESC1	0	0	1	0	0	0	0	0	0	0	0	0	0	0	1	0	0	0	0	0	0	0	0	0	0	0	0
BPGM	571	585	543	469	525	529	485	503	658	464	490	458	427	492	599	629	561	558	740	756	720	549	517	572	516	465	663
BPHL	429	473	419	603	629	655	511	516	526	309	335	339	454	550	597	620	553	501	576	571	542	556	581	566	456	412	519
BPI	0	0	0	0	0	0	0	0	0	0	0	0	0	0	0	0	0	0	0	0	0	0	0	0	0	1	0
BPIFA1	0	0	0	0	0	0	0	0	0	0	0	0	0	0	0	0	0	0	0	0	0	0	0	0	0	0	0
BPIFA2	0	0	0	0	0	0	0	0	0	0	0	0	0	0	0	0	0	0	0	0	0	0	0	0	0	0	0
BPIFA3	0	0	0	0	0	0	0	0	0	0	0	0	0	0	0	0	0	0	0	0	0	0	0	0	0	0	0
BPIFA4P	0	0	0	0	0	0	0	0	0	0	0	0	0	0	0	0	0	0	0	0	0	0	0	0	0	0	0
BPIFB1	0	0	0	0	0	0	0	0	0	0	0	0	0	1	0	1	0	0	1	0	0	0	0	0	0	0	0
BPIFB2	0	0	0	0	0	0	0	0	0	0	0	0	0	0	0	0	0	0	0	0	0	0	0	0	0	0	0
BPIFB3	0	0	0	0	0	0	0	0	0	0	0	0	0	0	0	0	0	0	0	0	0	0	0	0	0	0	0
BPIFB4	0	0	0	0	0	0	0	0	0	0	0	0	0	0	0	0	1	0	0	0	0	0	0	0	0	0	0
BPIFB6	0	0	0	0	0	0	0	0	0	0	0	0	0	0	0	0	0	0	0	0	0	0	0	0	0	0	0
BPIFC	0	0	0	0	0	1	0	0	0	0	0	1	1	2	2	0	0	0	0	0	0	2	1	2	2	0	0
BPNT1	1676	1762	1526	1342	1426	1437	1388	1294	1615	1308	1356	1247	1235	1481	1571	1781	1743	1634	2166	1919	2050	1496	1589	1475	1547	1365	1852
BPTF	2707	2877	3091	3524	3492	3673	3566	3597	3497	3284	3704	3749	3052	3709	4984	4338	2198	4035	5557	5582	5815	2823	2631	3784	2543	2375	4495
BPY2	0	0	0	0	0	0	0	0	0	0	0	0	0	0	0	0	0	0	0	0	0	0	0	0	0	0	0
BPY2B	0	0	0	0	0	0	0	0	0	0	0	0	0	0	0	0	0	0	0	0	0	0	0	0	0	0	0
BPY2C	0	0	0	0	0	0	0	0	0	0	0	0	0	0	0	0	0	0	0	0	0	0	0	0	0	0	0
BRAF	154	151	170	188	196	195	202	182	189	124	164	169	174	201	268	242	105	213	227	254	265	141	126	204	115	94	207
BRAP	700	635	720	530	553	556	565	554	695	569	662	593	508	574	741	686	508	653	1016	1007	1005	542	567	641	513	404	694
BRAT1	1719	1837	1667	1465	1391	1587	1655	1450	2089	1682	1554	1407	1393	1890	1959	2203	2296	2107	2721	2506	2614	1882	1900	2011	1660	1562	2057
BRCA1	2045	1920	2101	2136	2199	2343	2260	2192	2486	1685	1924	1775	1728	2181	2644	2490	1601	2430	2944	2755	2828	1757	1716	2386	1424	1349	2315
BRCA2	867	774	920	1033	1070	1002	965	995	822	776	955	910	757	940	1356	985	407	1047	1287	1313	1388	640	572	954	457	440	1045
BRCAT107	0	0	0	0	0	0	0	0	0	0	0	0	0	0	0	0	0	0	0	0	0	0	0	0	0	0	0
BRCAT54	6	7	5	11	14	15	7	7	10	4	6	9	16	12	28	15	10	15	11	14	15	14	13	14	5	13	17
BRCC3	1688	1678	1591	1187	1199	1312	1315	1298	1460	1408	1597	1410	970	1286	1532	1665	1062	1498	2345	2182	2145	1164	1188	1392	1104	990	1710
BRD1	1044	1064	1086	1249	1149	1261	1093	1142	1388	1196	1076	1087	1151	1321	1556	1492	1235	1429	2009	1852	1922	1220	1178	1408	1031	1031	1415
BRD2	12151	12863	12862	8828	9101	9633	10181	9762	11129	13237	14226	14160	8597	10368	12291	13503	9247	12085	24013	22707	23594	9680	9930	12139	10652	9510	15195
BRD3	1099	1084	1126	1383	1390	1472	1398	1389	1669	1315	1329	1214	1265	1506	1938	1815	1187	1738	2052	2029	1992	1270	1259	1685	1188	1091	1909
BRD4	1647	1879	1817	2418	2561	2681	2250	2015	2303	3054	3509	3474	2849	3542	4417	3321	2125	2873	5630	5237	5578	2247	2300	2840	2399	2250	3658
BRD7	1959	2052	1870	1872	1883	2031	1920	1825	2232	1633	1712	1654	1634	2022	2210	2318	2043	2024	2812	2571	2634	1907	1991	2149	1832	1555	2191
BRD7P3	4	1	3	5	3	3	3	2	1	1	2	2	0	1	3	3	0	1	4	7	2	1	4	1	2	1	5
BRD8	2281	2351	2229	2423	2557	2686	2348	2118	2594	2240	2434	2185	2311	2691	3062	3012	2320	2785	3974	3796	3849	2475	2529	2842	1890	1699	2517
BRD9	972	1100	980	848	891	1059	950	881	1068	980	911	925	792	1013	1174	1125	1047	1037	1539	1445	1488	982	1026	1115	865	737	1008
BRDT	0	0	1	0	0	1	1	0	0	0	0	0	0	0	0	0	1	0	0	0	0	0	0	0	1	0	1
BRDTP1	0	0	0	0	0	0	0	0	0	0	0	0	0	0	0	0	0	0	0	0	0	0	0	0	0	0	0
BRE	970	1018	1030	1121	1247	1284	1110	980	1284	826	868	893	1016	1191	1382	1470	1166	1309	1477	1350	1356	1186	1102	1286	1065	905	1224
BREA2	11	4	12	7	9	15	10	17	12	9	8	6	12	10	6	13	18	16	19	22	13	12	14	16	16	13	11
BRE-AS1	4	7	5	4	4	3	9	6	6	4	5	2	6	13	7	0	11	6	7	7	7	12	9	10	6	9	9
BRF1	941	1054	931	865	866	1029	872	795	1053	915	852	816	854	964	1110	1124	958	1030	1575	1521	1524	1013	909	1076	774	752	1151
BRF2	306	352	313	264	268	286	246	226	328	282	278	272	268	309	346	357	341	303	470	434	417	296	314	341	282	236	336
BRI3	792	943	796	946	1093	1199	914	834	968	784	959	843	888	1112	1240	1297	1180	1083	1487	1390	1414	1126	1099	1153	1012	949	1220
BRI3BP	243	225	253	204	247	210	266	228	269	234	221	201	184	221	240	281	200	303	343	369	383	215	186	262	178	187	276
BRICD5	22	29	25	17	28	21	22	19	27	31	26	22	19	21	17	32	32	26	55	44	36	25	28	21	10	20	34
BRINP1	0	0	0	0	0	0	0	0	0	0	0	0	0	0	0	0	0	0	0	0	0	0	1	0	0	0	0
BRINP2	1	3	3	0	1	0	1	0	1	3	0	0	1	0	0	0	0	0	0	0	1	1	1	0	1	1	1
BRINP3	46	39	49	79	85	102	86	86	109	48	30	29	82	87	114	123	74	108	65	69	63	97	89	88	63	77	91
BRIP1	908	936	832	1070	1022	1009	1019	948	957	725	909	878	693	864	1128	1120	562	1009	1299	1337	1303	723	702	1045	652	554	1135
BRIX1	1933	1986	1785	1242	1280	1360	1359	1259	1644	1464	1493	1570	1089	1357	1463	1699	1507	1573	2482	2268	2354	1479	1539	1492	1471	1435	1903
BRK1	2476	2752	2546	2512	2659	2730	2276	2193	2426	1850	2160	2305	2263	2638	3025	3152	2605	2622	3278	3119	3189	2551	2603	2652	2210	2123	2806
BRMS1	1622	1923	1672	639	656	720	789	715	1015	1323	1346	1295	682	855	887	1131	1092	991	2158	2146	2100	890	1010	1050	980	890	1138
BRMS1L	674	665	614	495	532	531	560	516	599	558	575	534	440	543	700	706	546	620	937	864	872	563	589	620	560	461	730
BROX	1245	1156	1122	1010	993	1046	1038	948	1122	1029	1037	1023	898	1027	1256	1219	896	1083	1637	1519	1633	1016	995	1163	815	791	1237
BRPF1	1164	1160	1195	936	966	1054	1045	991	996	1175	1195	1136	875	1116	1289	1292	957	1195	1985	1905	1901	903	834	1000	807	732	1071
BRPF3	1127	1143	1195	721	822	832	843	790	889	1360	1483	1401	811	986	1237	1017	560	968	2298	2219	2329	766	753	1037	686	665	1071
BRS3	0	0	2	0	1	0	1	0	2	1	1	1	0	0	0	0	1	0	0	1	0	0	2	0	0	0	1
BRSK1	126	116	158	243	255	272	202	204	247	161	136	152	207	289	307	326	272	287	252	233	256	251	259	312	228	189	271
BRSK2	211	254	278	357	362	369	394	367	455	290	279	258	324	424	419	482	397	492	468	459	472	359	307	438	284	299	393
BRWD1	1036	994	1001	1268	1323	1281	1370	1318	1487	940	996	898	951	1155	1477	1543	851	1397	1334	1384	1382	981	991	1329	908	819	1514
BRWD1-AS1	0	0	1	1	0	2	2	1	0	0	1	0	0	0	3	0	0	0	2	1	0	1	1	0	2	0	0
BRWD1-IT2	3	5	4	7	10	3	4	5	5	5	2	4	7	12	4	12	11	9	9	2	5	5	8	8	7	5	9
BRWD3	710	686	737	1044	975	1005	1036	1100	1077	716	780	799	708	906	1287	1249	554	1278	1146	1147	1168	738	698	1040	646	592	1317
BSCL2	9	10	11	14	13	11	6	9	12	10	11	8	6	5	11	15	8	15	16	16	20	11	7	16	6	4	10
BSDC1	1828	1971	1784	2152	2185	2370	2088	2029	2436	1763	1982	1920	1841	2268	2670	2733	1945	2575	3179	3099	3149	2145	2019	2486	1736	1617	2416
BSG	10705	11744	11138	11526	11932	12824	11232	10606	12525	10504	10497	10243	10622	13476	14585	15523	13851	13826	18169	16631	16610	13363	13194	13925	11873	11217	14923
BSN	192	184	217	351	297	318	260	327	286	385	400	404	261	316	511	346	156	368	585	600	591	197	153	283	121	131	261
BSN-AS2	6	0	5	7	9	9	4	5	6	3	1	3	2	8	7	12	6	4	4	6	12	7	6	5	4	2	5
BSND	0	0	1	0	0	1	1	1	0	0	0	0	0	1	0	0	0	0	0	0	0	1	0	1	1	3	1
BSPH1	0	0	0	0	0	0	0	0	0	0	0	0	0	0	0	0	0	0	0	0	0	0	0	0	0	0	0
BSPRY	22	24	23	46	69	74	68	65	88	20	21	20	56	59	77	86	71	80	54	46	26	94	66	77	53	52	73
BST1	9	4	2	7	4	3	5	2	7	5	9	6	2	3	2	3	4	12	7	11	5	5	7	4	4	4	11
BST2	19	19	21	58	56	47	52	47	58	22	23	26	37	55	62	86	92	70	44	43	32	62	70	85	54	58	56
BSX	0	0	0	0	0	0	0	0	0	0	0	0	0	0	0	0	0	0	0	0	1	1	0	0	0	0	0
BTAF1	1448	1354	1379	1627	1629	1657	1728	1657	1580	1348	1569	1593	1161	1507	2022	1962	824	1913	2240	2218	2309	1139	1085	1710	1030	914	1783
BTBD1	3078	3280	2815	2598	2701	2781	2842	2682	3194	2376	2475	2365	2181	2723	3132	3236	2754	2917	4177	3798	3961	2798	2865	3217	2626	2484	3658
BTBD10	444	448	448	349	387	364	406	352	455	366	390	352	336	375	458	471	340	422	637	564	634	410	368	472	343	358	519
BTBD11	135	151	161	191	234	248	208	220	208	150	146	139	182	222	263	307	153	276	212	202	186	197	184	280	176	134	225
BTBD16	0	1	1	1	1	2	0	2	2	0	1	3	2	3	2	4	2	1	2	0	1	3	3	1	2	2	1
BTBD17	1	3	3	3	3	2	1	0	3	0	2	0	3	0	0	1	2	0	2	2	0	1	0	1	0	3	0
BTBD18	5	3	3	2	2	4	2	1	3	3	3	3	3	3	3	5	0	3	7	9	3	3	4	3	1	2	2
BTBD19	4	2	1	9	3	10	4	5	7	4	6	4	9	8	7	13	8	6	10	5	6	7	4	13	1	3	5
BTBD2	2059	2305	2198	3250	3450	3664	2870	2542	2923	2238	2273	2157	2801	3541	3730	3776	3230	3553	4084	3760	3746	3247	2950	3522	2500	2315	3338
BTBD3	1543	1430	1401	1211	1273	1340	1371	1205	1500	1249	1218	1264	1103	1296	1586	1626	1156	1554	1925	1880	2042	1241	1220	1465	1098	994	1713
BTBD6	1324	1398	1299	1027	1089	1155	1056	981	1234	1213	1207	1099	1013	1223	1261	1316	1367	1212	2124	1909	1895	1282	1259	1327	1207	1091	1391
BTBD7	848	860	839	772	768	782	777	746	838	732	798	812	605	738	953	910	517	931	1270	1220	1289	643	555	853	594	529	991
BTBD8	11	3	9	16	16	22	25	19	13	5	5	11	11	17	13	14	9	19	11	14	14	15	8	16	8	6	17
BTBD9	286	294	285	274	291	302	269	277	291	303	263	278	250	310	380	308	190	337	451	441	434	247	211	312	177	178	299
BTC	0	0	0	0	0	0	0	0	0	0	0	0	0	0	0	0	0	0	0	0	0	0	0	1	0	0	0
BTD	342	304	365	353	394	428	322	309	388	285	296	270	298	380	413	477	311	397	460	399	381	302	299	377	282	261	326
BTF3	10017	11710	10578	10000	10575	11048	10391	9843	11373	8132	9075	8550	8917	10767	11609	12959	12904	11348	14957	13866	14065	11814	11995	11888	11007	10587	13562
BTF3L4	914	924	867	939	996	1038	960	919	1090	627	705	674	801	924	1140	1110	940	1017	1056	1013	1029	948	1002	1012	848	853	1215
BTF3P11	0	0	0	0	1	0	0	0	0	0	0	0	0	0	1	0	1	0	0	0	0	0	0	0	0	0	0
BTG1	743	778	735	739	766	777	781	701	986	704	717	753	707	846	937	1035	943	860	1131	1071	1059	906	973	908	846	792	1029
BTG2	375	389	362	546	569	600	512	461	556	417	416	391	414	521	605	658	560	586	757	737	745	620	618	719	530	508	778
BTG3	495	501	467	533	550	553	541	508	615	372	403	403	457	548	609	713	673	584	688	654	636	658	599	611	567	545	679
BTG4	0	0	0	0	0	0	0	0	0	0	0	0	0	0	0	1	0	0	2	0	0	0	0	0	0	0	0
BTK	3	4	5	2	4	6	5	6	3	6	6	0	4	6	7	14	8	7	8	6	7	10	3	4	3	1	8
BTLA	1	1	1	0	5	4	1	3	3	0	0	2	1	1	4	6	1	5	0	0	2	1	1	3	1	2	1
BTN1A1	1	1	0	1	2	7	2	0	0	1	0	3	1	2	2	1	5	4	1	4	5	1	2	1	2	3	1
BTN2A1	862	909	783	663	703	725	757	705	947	802	828	750	622	772	877	1053	848	880	1336	1224	1170	747	760	851	735	540	898
BTN2A2	383	409	367	679	659	746	750	672	784	365	338	360	563	731	793	915	727	863	601	552	562	698	680	830	587	536	792
BTN2A3P	60	75	83	85	81	80	90	71	88	59	85	77	63	93	102	105	28	103	93	123	116	58	58	87	46	40	73
BTN3A1	129	127	134	230	229	269	267	250	264	117	106	157	209	218	326	308	213	300	225	211	205	239	212	252	192	191	313
BTN3A2	386	433	399	567	617	634	670	626	835	347	359	362	494	612	691	861	736	720	586	517	544	677	707	680	659	566	814
BTN3A3	28	42	24	49	57	58	77	65	85	43	44	37	48	58	64	79	57	76	61	46	52	62	60	73	63	36	66
BTNL10	0	0	0	1	1	1	0	1	0	0	0	0	2	0	0	0	2	1	1	1	0	0	0	1	2	1	0
BTNL2	0	0	0	1	0	0	0	0	0	0	0	0	0	0	0	0	0	0	0	0	0	0	0	0	0	0	1
BTNL3	1	0	0	0	0	1	0	0	0	0	0	0	0	0	0	0	0	2	0	0	0	0	0	0	0	0	0
BTNL8	0	0	0	0	0	0	0	0	1	0	0	0	0	0	0	0	0	0	0	1	0	2	0	0	0	0	0
BTNL9	188	191	205	299	295	321	324	276	361	241	232	207	225	255	382	387	324	345	427	369	357	291	277	337	240	222	336
BTRC	1185	1183	1235	1158	1241	1245	1261	1223	1306	977	1124	1136	993	1242	1447	1576	895	1373	1705	1683	1754	1061	1042	1352	991	868	1383
BUB1	2794	2786	2942	2128	2189	2252	2400	2175	2461	2240	2563	2391	1869	2330	2754	2912	1944	2730	3806	3751	3667	2167	1966	2647	2001	1746	2960
BUB1B	1855	1791	1865	1618	1638	1755	1861	1713	1906	1488	1667	1567	1306	1595	1990	2235	1333	1941	2617	2588	2541	1542	1480	1969	1516	1275	2228
BUB3	5339	5677	5402	4540	4871	4953	4579	4378	5577	4631	4954	4596	4210	4811	5470	5695	5199	5237	7566	7123	7076	4773	4932	5336	4585	4017	5685
BUD13	536	506	526	468	492	533	488	489	583	470	479	458	433	530	579	622	480	540	832	737	741	535	550	636	447	431	599
BUD31	540	555	530	452	471	512	423	390	590	424	424	372	391	446	485	593	589	482	663	642	622	507	488	521	424	403	564
BVES	219	232	218	300	269	333	346	310	361	216	222	219	282	338	380	390	279	360	323	355	337	291	316	377	278	267	387
BVES-AS1	11	11	19	14	10	18	18	20	13	8	9	9	18	17	20	19	15	20	24	21	18	21	15	15	17	7	31
BYSL	1794	1916	1787	1026	1090	1146	1120	1158	1457	1540	1596	1513	1084	1255	1325	1482	1627	1476	2755	2421	2613	1269	1382	1463	1377	1298	1758
BZRAP1	1	0	0	0	0	0	0	0	1	0	2	0	0	0	0	1	0	0	1	0	0	1	0	1	0	0	1
BZRAP1-AS1	4	1	1	4	6	2	2	3	0	4	3	1	4	2	1	6	3	3	6	3	2	1	3	5	5	0	5
BZW1	2215	2228	2161	1354	1365	1398	1685	1557	1793	1820	1823	1814	1301	1514	1777	2004	1334	1787	2900	2663	2741	1385	1433	1877	1430	1292	2151
BZW2	2442	2511	2471	1916	2084	2190	2082	1973	2582	1957	1982	1841	1746	2047	2233	2641	2250	2343	3254	2964	2985	2143	2242	2348	2078	1884	2583
C10orf10	87	81	83	103	103	118	93	73	108	119	113	108	104	136	128	151	136	101	172	155	143	111	130	110	103	91	127
C10orf105	0	3	0	5	3	5	5	8	6	2	1	4	8	5	7	6	1	4	2	0	1	3	6	4	3	3	6
C10orf107	4	4	3	11	11	6	6	9	3	1	2	3	7	6	10	7	3	6	4	3	3	7	11	8	6	5	10
C10orf11	5	3	1	10	5	8	2	3	2	4	7	3	5	5	7	7	4	1	2	3	2	4	3	5	1	5	2
C10orf111	3	8	4	5	7	2	7	4	7	7	4	7	8	3	3	6	6	5	14	8	8	4	3	11	4	5	0
C10orf113	0	0	0	1	0	0	0	0	0	1	0	0	0	0	0	0	0	0	1	0	2	0	0	0	1	0	1
C10orf12	368	313	411	367	352	370	423	460	402	350	425	363	229	353	504	447	167	475	483	512	563	209	202	399	212	193	421
C10orf120	0	0	0	0	0	0	0	0	0	0	0	0	0	0	0	0	0	0	0	0	0	0	0	0	0	0	0
C10orf126	0	0	0	0	0	0	0	0	0	0	0	0	0	0	0	0	0	0	0	0	0	0	0	0	0	0	0
C10orf128	0	0	0	0	0	0	0	0	0	0	0	0	0	0	0	0	0	0	1	0	0	0	0	1	0	0	0
C10orf131	24	27	20	32	21	22	19	17	18	23	19	22	17	17	20	18	17	22	37	34	33	25	17	18	14	16	28
C10orf142	0	0	0	0	0	0	0	0	0	0	0	0	0	0	0	0	0	0	0	0	0	0	0	0	0	0	0
C10orf2	2182	2356	2296	1269	1264	1358	1473	1446	1768	2139	2141	2086	1196	1472	1712	1917	1548	1659	3495	3224	3290	1425	1450	1567	1688	1440	2191
C10orf25	15	12	11	12	14	9	14	13	7	13	9	10	14	9	19	15	9	13	17	19	25	10	14	23	7	12	12
C10orf32	297	303	247	195	187	233	163	159	239	208	205	205	168	202	213	200	254	193	343	329	322	237	234	200	204	192	247
C10orf32-ASMT	0	0	0	0	0	0	0	0	0	0	0	0	0	0	0	0	0	0	0	0	0	0	0	0	0	0	0
C10orf35	237	239	209	136	160	178	155	156	191	202	210	180	148	183	177	184	188	172	335	296	321	182	159	175	159	166	192
C10orf53	0	1	0	0	0	0	1	0	0	0	0	0	1	1	0	0	0	0	0	0	1	0	0	0	0	0	0
C10orf54	13	6	4	28	24	35	22	32	29	6	5	8	13	17	25	28	25	21	14	14	19	28	30	24	12	19	40
C10orf55	0	0	0	0	1	0	2	0	1	0	0	0	0	1	1	1	1	2	0	0	0	0	0	4	0	0	0
C10orf62	0	2	3	5	1	4	5	6	3	2	3	1	3	2	3	2	6	3	4	2	5	4	5	3	5	2	4
C10orf67	2	4	5	1	4	4	1	2	5	2	2	2	9	6	0	7	3	9	4	4	2	5	6	4	4	2	1
C10orf71	1	0	0	1	3	0	0	0	3	0	1	0	2	1	4	1	2	1	0	0	1	0	2	3	0	0	2
C10orf71-AS1	0	0	0	0	0	0	0	1	0	0	0	0	0	0	0	0	1	0	0	0	0	0	0	0	0	0	1
C10orf76	823	821	800	723	702	705	747	723	842	678	779	737	650	783	1006	984	767	861	1206	1120	1164	677	726	875	743	616	956
C10orf82	4	5	4	2	5	3	7	1	2	4	4	1	3	7	8	6	4	13	5	6	6	6	5	10	2	2	9
C10orf88	316	323	272	295	278	311	294	311	340	263	284	284	250	278	333	357	245	363	451	413	377	260	251	378	260	234	404
C10orf90	0	0	0	1	0	0	0	0	1	0	0	1	0	0	1	0	0	0	0	0	0	0	0	0	0	0	0
C10orf91	0	1	1	12	4	8	2	7	6	2	2	5	9	3	7	7	6	6	4	2	4	5	12	7	6	8	12
C10orf95	24	32	33	46	46	41	48	36	52	35	30	26	36	49	40	37	27	48	50	44	48	27	26	40	17	13	33
C10orf99	0	0	0	0	0	0	0	0	0	0	0	0	0	0	0	0	0	0	0	0	0	0	0	0	0	0	0
C11orf1	204	245	219	182	199	252	164	135	177	171	176	159	181	206	200	223	213	179	307	266	261	203	201	221	155	177	212
C11orf16	5	4	4	7	4	5	6	4	8	7	2	7	2	1	5	4	3	0	7	7	6	4	2	5	1	6	7
C11orf21	0	0	0	0	0	0	0	0	0	0	0	0	0	0	0	0	0	0	0	0	0	0	0	1	0	0	0
C11orf24	996	1052	959	649	749	777	790	724	815	924	920	911	702	821	922	1036	790	902	1780	1660	1582	831	858	968	850	740	1149
C11orf30	404	443	423	582	617	595	627	615	550	418	498	504	455	562	778	733	368	729	750	738	771	485	470	648	355	362	673
C11orf31	1317	1429	1200	1310	1414	1570	1218	1200	1772	1128	1007	838	1197	1482	1481	1478	1944	1292	1595	1500	1502	1571	1600	1558	1314	1256	1467
C11orf39	0	0	0	0	0	0	0	0	0	0	0	0	0	0	0	0	0	0	0	0	0	0	0	0	0	0	0
C11orf40	0	0	0	0	0	0	0	0	0	0	0	0	0	0	0	0	0	0	0	0	0	0	0	0	0	0	0
C11orf42	1	0	4	2	0	4	4	5	4	4	3	6	3	4	4	5	3	3	4	5	5	3	0	9	1	0	3
C11orf44	0	0	0	0	0	0	0	0	0	0	0	0	0	0	1	0	0	0	0	0	0	0	0	0	0	0	0
C11orf45	40	38	41	68	78	73	65	57	65	32	42	38	56	81	80	95	65	109	69	64	65	73	70	77	60	55	93
C11orf49	320	282	291	389	364	410	365	323	402	262	284	299	304	393	434	443	458	406	531	474	466	395	402	408	312	288	408
C11orf52	0	0	0	0	0	0	0	0	0	0	0	0	0	0	0	0	0	0	0	0	0	0	0	0	0	0	0
C11orf53	0	0	0	0	0	0	0	0	0	0	0	0	0	0	0	0	0	0	0	0	0	0	0	0	0	0	0
C11orf54	198	199	145	256	231	274	214	224	302	170	145	137	168	223	246	281	242	231	267	236	237	240	234	242	191	178	299
[truncated: 24,486 more rows]

## Sheet: TPM
gene_symbol	sgCtrl_Day3_rep1	sgCtrl_Day3_rep2	sgCtrl_Day3_rep3	sgCtrl_Day5_rep1	sgCtrl_Day5_rep2	sgCtrl_Day5_rep3	sgCtrl_Day7_rep1	sgCtrl_Day7_rep2	sgCtrl_Day7_rep3	sgRAB27A_Day3_rep1	sgRAB27A_Day3_rep2	sgRAB27A_Day3_rep3	sgRAB27A_Day5_rep1	sgRAB27A_Day5_rep2	sgRAB27A_Day5_rep3	sgRAB27A_Day7_rep1	sgRAB27A_Day7_rep2	sgRAB27A_Day7_rep3	sgPDCD6IP_Day3_rep1	sgPDCD6IP_Day3_rep2	sgPDCD6IP_Day3_rep3	sgPDCD6IP_Day5_rep1	sgPDCD6IP_Day5_rep2	sgPDCD6IP_Day5_rep3	sgPDCD6IP_Day7_rep1	sgPDCD6IP_Day7_rep2	sgPDCD6IP_Day7_rep3
MARC1	130.953	129.098	120.814	102.55	100.349	94.1447	97.4786	95.5265	103.658	134.559	130.498	124.881	110.844	108.409	106.826	104.922	116.907	103.011	122.761	119.346	122.499	107.983	112.955	103.799	105.494	103.903	100.955
MARCH1	6.26372	4.1231	6.52255	6.47286	5.4259	7.2419	8.13325	7.68531	4.71651	5.79031	5.71804	5.84354	5.09302	4.95123	4.66861	6.57263	3.40618	6.59988	6.08308	6.31658	6.93775	4.94351	4.93695	5.85667	4.62017	5.34113	5.91002
MARC2	12.6445	14.7651	12.8101	19.1013	18.3505	20.1164	17.0497	18.2923	16.3506	12.3044	15.3752	13.7881	17.2597	17.0414	15.9134	17.607	16.1649	17.3709	14.4817	13.7626	14.8197	19.238	17.1901	17.1517	15.8498	16.0234	15.4048
MARCH2	9.77609	9.02624	9.69568	11.8034	10.7299	10.4031	11.0853	9.65428	11.5817	9.14606	9.40301	8.92945	10.7519	12.7235	11.7468	11.3702	13.9711	10.2958	10.6356	10.0396	9.1956	12.2694	13.7402	11.6088	12.7055	12.6051	11.7716
MARCH3	7.72721	8.85909	8.69673	8.18626	7.43774	6.3223	7.95252	7.36774	7.07477	7.10629	8.89473	9.12642	7.56879	7.25413	7.93162	7.34024	7.44741	8.39505	8.86953	7.32054	7.51248	7.38548	8.6248	7.47772	8.59865	7.97609	6.97576
MARCH4	0	0	0	0	0	0	0	0	0	0	0	0	0.0707364	0.0575724	0	0	0	0.052799	0	0	0.0410518	0	0	0.0522917	0	0.14243	0
MARCH5	58.1882	47.7499	51.9454	54.8924	50.9059	51.2106	50.3659	51.066	48.4752	51.3232	51.9071	55.5464	50.1521	53.0818	50.1499	46.6321	44.4536	49.2087	47.8013	47.3535	49.3032	50.3285	48.0609	52.0826	46.6509	47.7141	51.1071
MARCH6	144.3	139.405	150.841	206.941	197.771	192.428	193.451	191.053	173.725	161.931	167.221	176.751	193.818	187.513	209.234	182.019	140.924	190.446	160.75	165.444	164.207	160.992	159.945	182.655	157.342	154.679	170.809
MARCH7	71.5352	73.8257	72.2181	80.9742	80.1082	77.7068	80.9108	79.0126	72.5294	64.2856	69.6966	76.2286	76.3246	73.4048	77.4086	75.2734	61.3113	79.5682	65.2656	67.851	65.9292	75.5225	73.5784	78.5422	72.896	76.5562	78.3319
MARCH8	34.5383	30.8675	34.5519	37.2507	39.2615	33.4507	36.3285	35.3778	31.7054	32.9653	34.6259	33.7481	37.0659	35.004	34.7887	35.07	27.0763	35.0058	32.2992	35.5151	35.8382	30.1375	31.4656	33.885	28.1702	30.1952	31.0034
MARCH9	20.2547	23.9028	20.6254	32.6816	32.7992	33.853	28.617	29.4709	31.5482	24.214	23.7616	23.3085	29.6385	34.3132	28.3129	31.8557	35.5628	30.3595	25.8237	26.5213	25.8626	34.8428	33.488	32.4732	35.293	34.112	32.5535
MARCH10	0.117079	0.0557175	0.117523	0	0	0.0574754	0.120493	0.063515	0.262028	0	0	0	0.0707364	0.0575724	0.0502001	0.0479754	0.173196	0	0	0	0	0	0.118963	0.104583	0.064169	0.0712151	0
MARCH11	0	0	0	0	0	0.0574754	0	0	0	0	0	0	0	0	0	0	0	0	0	0	0	0	0	0.0522917	0	0	0.0484428
SEPT1	2.2245	2.06155	1.93914	3.99794	3.53598	3.9658	3.2533	3.8109	3.30156	3.15835	2.54135	3.21723	3.18314	3.62706	4.11641	3.79006	4.50309	2.95675	3.10041	2.84455	2.33995	4.16922	3.80681	3.765	3.08011	4.05926	2.42214
SEPT2	495.185	469.253	470.152	476.39	487.782	472.448	485.043	488.748	501.941	477.437	473.962	477.66	483.059	469.733	473.588	486.95	437.03	484.273	455.996	464.917	461.422	472.373	465.442	490.392	480.819	478.779	497.846
SEPT3	23.2402	23.3456	28.5582	45.31	45.7848	48.2794	55.7881	57.354	47.7416	29.0173	30.4962	33.1571	48.5959	48.9941	51.3045	53.4926	33.4268	52.5878	32.1422	31.2901	31.4867	42.2878	43.2429	48.8405	41.004	43.7261	53.6746
SEPT4	1.81472	1.67153	1.64533	4.88637	5.18204	5.46017	4.33774	4.44605	3.77321	1.44758	2.09662	2.36368	4.17345	4.60579	3.41361	4.17386	5.59999	4.69911	2.47248	2.04975	2.75047	5.18175	4.63955	4.49709	4.556	5.26992	3.53632
SEPT5	0.0585395	0.111435	0.117523	0.444216	0.12193	0.344853	0.361478	0.50812	0.314434	0.065799	0.127068	0	0.282946	0.460579	0.1004	0.239877	0.404123	0.369593	0.0392457	0.0418317	0.0821036	0.119121	0.297407	0.261459	0.192507	0.213645	0.290657
SEPT6	58.4809	61.5122	64.9905	128.505	133.331	129.837	115.07	112.04	108.637	70.9313	74.5252	78.067	115.583	117.563	117.82	110.727	96.2391	108.872	72.6831	74.5859	77.2595	111.497	109.089	118.075	95.9969	97.4222	102.214
SEPT7	127.089	118.4	116.172	148.749	145.95	139.55	141.278	145.386	137.408	115.411	120.46	119.891	128.74	129.538	133.281	133.18	115.752	134.69	114.284	113.406	115.15	125.196	136.926	139.41	127.825	129.469	136.899
SEPT8	165.257	149.212	167.647	190.569	183.566	178.404	182.908	182.86	185.202	170.288	163.854	166.902	173.163	178.014	183.331	173.815	140.577	176.296	171.739	175.693	175.25	165.459	151.618	184.851	142.391	144.139	162.622
SEPT9	166.077	170.217	186.451	238.163	247.762	241.799	238.997	234.878	229.851	216.61	204.325	205.903	266.747	261.494	262.747	251.199	243.629	251.693	221.424	219.742	220.653	241.1	237.45	242.424	226.068	229.17	237.709
SEPT10	45.4266	41.8996	46.598	57.5577	58.0998	58.395	53.9205	55.004	53.873	42.3745	42.3771	43.6624	48.9496	51.5273	54.2663	51.1418	48.4948	48.7863	41.5612	39.4054	42.4476	46.5166	46.098	53.0761	49.0893	46.8595	52.0275
SEPT11	204.303	192.894	204.902	207.195	196.856	196.394	210.983	208.202	193.691	192.33	206.993	204.327	191.979	191.659	216.111	190.702	140.519	195.356	185.711	195.019	204.766	167.067	164.406	191.545	168.444	167.64	205.736
SEPT12	0.117079	0	0	0	0.0609651	0.0574754	0.0602463	0.12703	0	0	0	0.0656577	0.0707364	0	0	0	0.0577319	0.105598	0.117737	0.125495	0.0410518	0	0.0594814	0	0.192507	0.0712151	0.0484428
SEPT14	0	0	0	0	0	0	0	0	0	0	0	0	0	0	0	0	0	0	0	0	0	0	0	0.0522917	0	0	0
SEP15	190.312	188.994	176.344	172.8	174.665	171.507	158.026	164.567	161.934	152.522	157.373	159.023	160.855	158.842	153.01	159.998	173.946	152.536	149.016	147.164	143.435	172.606	178.979	160.797	181.149	183.877	166.837
DEC1	0	0	0	0	0	0	0	0	0	0	0	0	0	0	0	0	0	0	0	0	0	0	0	0	0	0	0
A1BG	7.2589	8.13476	5.93493	8.37664	10.6689	10.4031	11.2058	10.0354	12.8394	7.76428	7.11579	7.48498	11.3178	11.0539	10.2408	10.8424	17.2041	11.7214	7.8099	6.77673	6.73249	11.3165	12.61	11.2427	11.2938	13.3172	10.3183
A1BG-AS1	2.10742	1.2815	2.11542	1.64994	1.52413	1.26446	2.4701	2.28654	1.78179	2.17137	1.90601	1.37881	2.12209	1.38174	2.35941	1.67914	1.32783	1.68957	1.84455	2.59356	2.50416	1.54857	1.42755	1.56875	1.41172	1.13944	1.06574
A1CF	0.234158	0.111435	0.0587617	0.190378	0.182895	0.0574754	0.120493	0	0.209623	0.263196	0.190601	0.196973	0	0.287862	0.0502001	0.0959508	0	0.052799	0	0.0836633	0.0410518	0.178681	0	0	0.064169	0	0.0968855
A2M	0.0585395	0.111435	0	0.126919	0.12193	0.114951	0.120493	0.12703	0.157217	0.065799	0	0.0656577	0.0707364	0.115145	0.1506	0.0959508	0.173196	0.105598	0.0784914	0.0418317	0.164207	0.0595603	0	0.104583	0.064169	0.213645	0.290657
A2M-AS1	0.292697	0	0.35257	0.507675	0.426756	0.459803	0.361478	0.38109	0.262028	0	0.317669	0.196973	0.282946	0.518152	0.1506	0.239877	0.173196	0.475191	0.117737	0.167327	0.123155	0.119121	0.178444	0.209167	0.128338	0.14243	0.193771
A2ML1	0.175618	0.0557175	0	0.126919	0.0609651	0	0.0602463	0.12703	0	0.065799	0.127068	0.0656577	0.282946	0.115145	0.0502001	0.0959508	0	0.052799	0.0392457	0.0418317	0.0821036	0	0.0594814	0	0.128338	0	0.0484428
A2MP1	0.0585395	0.0557175	0	0	0	0.114951	0.0602463	0.063515	0	0	0	0	0	0	0	0	0.0577319	0.052799	0	0.125495	0	0	0	0	0.064169	0.0712151	0
A3GALT2	0	0	0	0.126919	0	0.172426	0.0602463	0	0.157217	0.065799	0.0635338	0.0656577	0.0707364	0.0575724	0	0.0959508	0.0577319	0	0.0392457	0.0418317	0	0.0595603	0.0594814	0	0.128338	0.0712151	0.0484428
A4GALT	2.10742	2.45157	2.35047	4.75945	4.57238	4.88541	5.00045	5.71635	4.55929	2.43456	1.58835	1.96973	4.38566	5.75724	5.07021	5.37325	6.81236	5.86069	2.43323	2.34257	2.13469	5.65823	5.17488	4.49709	6.09606	6.97908	6.44289
A4GNT	0	0	0	0.0634594	0	0	0	0.063515	0.0524057	0	0	0	0	0.0575724	0	0	0	0	0	0	0	0	0.118963	0	0	0.0712151	0
AA06	0	0	0	0	0	0	0	0	0	0	0	0	0	0	0	0	0	0	0	0	0	0	0	0	0	0	0
AAAS	99.0488	102.075	98.7784	93.6026	90.7161	92.3055	94.4662	92.9224	93.9634	95.5401	97.9056	95.4007	97.1211	96.2035	93.4726	93.7919	102.936	96.1471	97.7218	98.4299	98.6475	102.265	96.8951	95.5893	104.211	101.624	91.7506
AACS	34.4212	34.6563	31.7313	35.7911	37.3716	37.9338	34.8224	34.3616	35.5834	32.5705	31.3857	32.2379	33.1046	36.3858	32.7305	35.4058	34.2927	36.2201	34.1438	37.774	35.5098	40.7393	39.6146	36.3427	35.4213	35.1802	34.0068
AACSP1	0	0.0557175	0.0587617	0.126919	0.0609651	0	0.120493	0.063515	0	0	0.0635338	0	0	0	0.0502001	0.0479754	0	0.105598	0.0784914	0	0.0410518	0	0.0594814	0.156875	0	0.14243	0
AADAC	0	0	0	0	0	0	0	0	0	0	0	0	0	0	0	0	0	0	0	0	0	0	0	0	0	0	0
AADACL2	0	0	0	0	0	0	0	0	0	0	0	0	0	0	0	0	0	0	0	0	0	0	0	0	0	0	0
AADACL2-AS1	0	0	0	0	0	0	0	0	0	0	0	0	0	0	0	0	0	0	0	0	0	0	0	0	0	0	0
AADACL3	0	0	0	0	0	0	0	0	0	0	0	0	0	0	0	0	0	0	0	0	0	0	0	0	0	0	0
AADACL4	0	0.0557175	0	0	0	0	0	0.063515	0	0	0	0	0	0.0575724	0	0.0479754	0	0	0	0	0	0.0595603	0	0.0522917	0	0	0
AADACP1	0	0	0	0	0	0	0	0	0	0	0	0	0	0	0	0	0	0	0	0	0	0	0	0	0	0	0
AADAT	23.0646	23.68	21.448	26.8433	27.3733	26.7261	21.9297	22.4843	22.9537	23.2928	22.9992	23.5055	25.8188	25.044	24.3471	22.3086	20.3794	23.6012	24.0184	24.346	24.6311	25.7301	24.6848	24.0542	18.6732	21.0084	22.1383
AAED1	14.1666	11.7564	13.574	15.1033	13.6562	14.9436	15.0616	13.5922	13.5731	11.12	12.0079	9.97997	15.0669	13.3568	12.4496	12.4256	13.0474	13.7806	12.6371	11.7547	11.864	13.3415	15.0488	15.3738	13.0905	13.7445	14.5328
AAGAB	121.938	120.907	113.351	84.4644	89.07	86.3856	93.5023	92.2237	96.5836	102.712	102.289	103.083	87.9253	90.619	85.0892	89.9539	96.4123	90.1808	108.24	104.621	106.324	98.8106	104.509	94.9095	109.152	107.535	102.553
AAK1	24.7037	23.2342	21.448	39.5352	39.2615	39.8879	32.4125	30.6777	27.9322	48.099	47.841	46.0261	45.5542	45.3095	50.3005	35.5977	26.6144	37.0121	46.4669	43.0866	45.937	28.4698	28.67	32.7346	35.9988	36.6758	41.9999
AAMDC	21.1328	22.3427	20.214	19.482	20.2404	21.5533	19.5801	18.2288	20.8051	17.1077	18.6789	16.4144	17.1182	18.7686	15.1604	17.0313	24.1897	18.8493	18.4455	16.1889	14.8197	22.6329	22.1271	18.0406	24.0634	22.2903	17.7785
AAMP	278.297	287.502	266.014	213.541	217.585	218.407	227.068	222.429	258.884	269.315	240.857	240.504	237.533	243.301	225.75	226.828	306.152	226.244	248.857	240.532	246.762	263.554	266.655	238.346	250.067	260.006	222.788
AANAT	0.351237	0.334305	0.411332	0.444216	0.487721	0.574754	0.542217	0.571635	0.36684	0.723789	0.82594	0.393946	0.565891	0.633297	0.401601	0.62368	0.404123	0.52799	0.941897	0.50198	0.492622	0.833844	0.594814	0.366042	0.192507	0.356075	0.53287
AAR2	72.7646	66.8053	75.5676	51.7829	52.0032	52.9349	53.077	49.8593	49.2089	63.825	66.7105	63.1627	54.75	56.018	53.4631	54.596	49.4185	54.5942	67.4241	68.4366	70.1165	54.1999	52.2246	52.9715	52.1694	52.4143	55.7092
AARD	1.34641	1.05863	1.234	1.84032	1.34123	2.18407	2.28936	1.07975	1.31014	0.723789	1.08007	1.18184	2.82946	1.89989	1.9076	1.63116	2.48247	1.79517	1.25586	0.627475	0.862088	2.02505	1.78444	1.83021	1.28338	2.63496	1.88927
AARS	296.151	292.573	290.342	526.713	537.59	541.074	488.718	494.019	522.065	296.161	280.883	279.636	505.341	496.85	484.582	486.567	493.492	488.972	290.614	284.121	296.558	480.83	483.048	475.541	427.237	411.267	404.981
AARS2	100.629	101.127	104.126	107.373	105.835	103.168	110.974	107.848	109.895	114.819	107.499	104.199	111.198	112.669	112.398	111.351	109.229	114.521	108.985	110.226	109.896	105.66	106.115	108.139	106.392	95.4994	103.425
AARSD1	0.0585395	0	0.0587617	0.0634594	0.0609651	0.229902	0	0.12703	0	0	0.0635338	0.0656577	0	0.0575724	0.1004	0.0959508	0	0.158397	0.0392457	0.209158	0.123155	0.0595603	0.0594814	0.0522917	0.064169	0.14243	0.0484428
AASDH	22.8304	23.5128	23.5047	32.3008	26.0931	32.1288	30.2437	30.7412	28.2991	21.4505	21.8556	22.4549	30.2044	27.6348	28.7647	29.4089	23.2082	27.1387	20.3293	22.9656	20.4438	28.2911	28.4916	28.4467	25.0901	24.7828	26.7888
AASDHPPT	131.363	115.948	114.115	110.61	116.017	107.479	110.913	111.977	113.196	110.937	108.706	107.941	106.246	102.882	101.705	102.044	95.1999	103.645	103.726	101.065	96.7591	108.102	106.174	101.917	106.906	107.891	111.709
AASS	60.2957	53.8789	56.8226	70.6303	62.7941	65.5795	69.7653	72.9152	63.8301	55.3369	61.8184	63.0314	60.5504	61.8904	69.7781	61.7923	48.8412	64.5204	53.5704	58.146	60.3872	57.3566	59.3624	67.8224	51.6561	50.2066	64.0413
AATBC	0.292697	0.44574	0.411332	0.444216	0.792547	0.402328	0.66271	0.50812	0.471651	0.394794	0.82594	0.722235	0.707364	0.633297	0.753002	0.863557	0.173196	0.633589	0.431703	0.711138	0.738932	0.416922	0.713776	0.679792	0.192507	0.14243	0.435985
AATF	172.223	170.774	173.935	108.071	114.553	116.675	118.806	121.123	134.63	154.628	151.465	147.796	120.252	121.42	115.46	125.168	142.655	125.239	150.664	145.449	146.268	131.747	135.082	125.186	138.862	133.172	128.712
AATK	2.28304	3.28733	3.11437	8.37664	8.77898	7.64423	7.10907	7.17719	8.75175	4.40853	3.81203	4.20209	8.27616	8.75101	8.23282	7.67606	10.1031	9.13423	4.63099	4.55965	5.09042	8.69581	7.9705	9.88314	6.86609	7.83366	7.0242
AATK-AS1	0.0585395	0.0557175	0.0587617	0.253838	0.182895	0.287377	0.120493	0.190545	0.36684	0.131598	0.317669	0.0656577	0.212209	0.172717	0.401601	0.335828	0.173196	0.422392	0.313966	0.125495	0.246311	0.178681	0.118963	0.366042	0.128338	0.213645	0.145328
ABALON	0.702474	1.2815	0.822664	1.14227	1.09737	0.977082	0.783202	0.88921	0.786085	1.51338	1.46128	1.18184	1.34399	0.748442	0.953802	0.719631	0.461855	0.633589	1.33435	1.25495	1.39576	0.952965	0.773258	1.35958	0.834197	0.712151	0.968855
ABAT	10.7713	9.63913	10.9297	21.132	20.4233	19.0244	17.1702	17.2126	14.8832	10.6594	12.8338	12.8689	18.3915	15.89	20.1302	15.4961	8.65978	17.3709	13.4613	12.9678	14.0808	16.3791	15.3462	18.459	10.0745	11.7505	14.3391
ABCA1	1.28787	1.33722	1.35152	4.88637	5.0601	4.31066	5.06069	4.00144	3.30156	1.31598	1.33421	1.31315	3.53682	3.74221	5.07021	3.79006	1.96288	4.27672	1.17737	1.08762	1.31366	2.91846	2.79562	4.02646	2.43842	2.13645	3.58476
ABCA10	0.234158	0.167153	0.235047	0.634594	0.426756	0.344853	0.602463	0.190545	0.157217	0.526392	0.571804	0.393946	0.141473	0.403007	0.451801	0.479754	0.288659	0.580789	0.470949	0.418317	0.492622	0.297802	0.297407	0.104583	0.064169	0.28486	0.629756
ABCA11P	9.54194	9.08196	9.87197	8.69393	8.16933	8.39141	8.01276	8.57452	6.34109	10.7252	10.6737	9.38905	9.83236	9.67217	9.28702	8.10784	6.81236	8.65904	9.81143	9.28663	8.41562	7.56416	7.85154	8.15751	6.99442	7.33515	8.18683
ABCA12	0.292697	0.167153	0	0.126919	0.487721	0.287377	0.240985	0.190545	0.262028	0	0.127068	0.0656577	0.141473	0.172717	0.2008	0.287852	0.0577319	0.105598	0.156983	0.125495	0.205259	0.178681	0.118963	0.0522917	0	0.14243	0.193771
ABCA13	0	0.0557175	0	0	0.0609651	0.0574754	0	0.063515	0	0	0	0	0	0.0575724	0	0.0959508	0	0	0	0	0	0.119121	0	0	0.064169	0	0
ABCA17P	0.761013	0.612893	0.35257	0.824972	0.487721	0.689705	0.602463	0.50812	0.471651	0.921185	0.508271	0.787893	0.424418	0.575724	0.552201	0.527729	0.519587	0.475191	0.784914	0.711138	0.944191	0.655163	0.535332	0.679792	0.705859	0.640936	0.726641
ABCA2	24.9378	25.7415	25.9727	56.0981	58.0998	59.0847	55.9086	55.0675	52.7201	39.8742	35.9601	36.0461	55.3159	53.7151	59.7883	56.9468	45.8969	61.0885	41.9537	44.7599	43.2686	48.0056	45.3843	53.2853	43.1858	43.5836	50.7196
ABCA3	28.0404	28.8617	30.2623	62.2537	61.209	64.315	45.1847	44.651	43.1823	35.663	35.4519	34.2733	50.2936	50.3183	56.3747	43.8495	35.3896	49.1031	39.9521	39.8656	40.8055	44.5511	40.5663	49.6771	34.9721	37.3879	42.5327
ABCA4	0.0585395	0	0.117523	0.0634594	0.0609651	0.114951	0	0.063515	0.0524057	0	0	0.0656577	0.212209	0.23029	0.1506	0.0959508	0	0.158397	0.0392457	0	0	0.0595603	0	0.104583	0.064169	0.14243	0.0484428
ABCA5	17.9131	18.0525	18.5687	29.9528	33.1041	28.9676	24.8817	25.5965	25.9932	18.5553	19.6319	16.6114	21.9283	22.9714	23.4937	25.9547	20.3794	25.3963	18.6025	18.6569	19.2122	20.9652	25.577	25.8844	22.395	20.4387	22.1383
ABCA6	0	0	0.117523	0	0.12193	0	0.0602463	0.063515	0	0	0.0635338	0.0656577	0	0	0.0502001	0	0.0577319	0.052799	0	0	0.123155	0.0595603	0	0	0	0.0712151	0
ABCA7	26.4013	23.3456	25.3263	32.2374	30.6655	31.7264	32.7138	32.5832	35.9503	39.0188	35.4519	35.9804	36.6415	37.3069	37.7003	39.004	37.5835	39.1769	39.8736	41.8317	42.3244	39.4289	37.7112	38.7482	34.7154	32.9726	30.4705
ABCA8	0.292697	0.0557175	0.176285	0.190378	0.548686	0.172426	0.120493	0.317575	0.262028	0.263196	0.190601	0.0656577	0.707364	0.115145	0.1004	0.287852	0.230928	0.158397	0.0392457	0.125495	0.0821036	0.416922	0.118963	0.470625	0	0.28486	0.145328
ABCA9	0	0	0	0.126919	0	0.0574754	0	0	0	0.065799	0	0.131315	0	0.115145	0.0502001	0	0	0.052799	0.0784914	0.125495	0.123155	0	0.118963	0	0.064169	0	0.0484428
ABCA9-AS1	0	0	0	0	0	0	0	0	0	0	0	0	0	0	0	0	0	0	0	0	0	0	0	0	0	0	0
ABCB1	11.4737	13.1493	10.9297	15.8014	12.254	13.9665	12.8927	16.0058	14.3067	11.3832	11.8808	10.6366	15.0669	15.89	15.5118	14.2007	12.8165	15.7341	9.88992	10.5834	10.5914	14.0562	13.7402	15.1123	12.1921	13.1036	14.9204
ABCB10	111.869	111.101	110.355	113.212	116.809	113.399	108.504	107.467	109.056	105.871	107.054	108.729	115.442	107.257	110.842	101.276	94.5071	97.5726	105.139	111.858	105.093	103.754	102.724	102.544	97.3444	95.0721	101.633
ABCB11	0	0	0	0	0	0.0574754	0	0	0	0	0	0	0	0	0.0502001	0	0	0	0	0	0	0.0595603	0	0	0	0	0
ABCB4	0.292697	0.167153	0.411332	1.64994	2.31667	2.18407	0.722956	1.2703	0.786085	0.460593	0.698872	0.393946	1.20252	1.49688	2.0582	1.39129	1.15464	1.47837	0.431703	0.376485	0.246311	1.13165	1.72496	1.56875	1.09087	0.925796	1.16263
ABCB5	0	0.111435	0.0587617	0.126919	0.0609651	0.0574754	0	0.063515	0.157217	0.131598	0.0635338	0.131315	0	0.115145	0.1506	0.0479754	0.230928	0.052799	0	0.0418317	0	0	0.118963	0.0522917	0	0	0.0484428
ABCB6	20.3717	20.7826	21.213	23.1627	25.0567	25.5766	24.6407	24.2627	25.6264	24.4114	23.9522	20.2882	24.1211	23.3744	23.4937	24.1316	25.9216	23.8124	25.8629	24.848	25.9037	24.241	26.4097	22.7992	24.1276	22.2903	22.9134
ABCB7	33.8944	33.7091	31.6138	40.9948	38.8957	42.072	39.5818	36.3306	36.684	31.6493	34.3083	31.647	35.6511	37.1342	39.0055	36.1255	32.6185	38.5433	32.4562	31.2483	30.3373	33.4133	33.1311	37.5977	32.0203	33.8984	32.166
ABCB8	44.8412	44.8526	43.7775	50.6406	49.3208	51.0382	45.4257	43.1267	50.5191	49.6124	48.2222	49.2433	52.6986	51.4122	50.4511	44.5212	51.035	52.5878	53.3742	56.3891	51.52	48.6608	48.4178	50.2001	45.0467	46.7883	46.505
ABCB9	15.5715	15.4338	14.3379	15.8648	14.5707	14.6562	15.6038	17.022	16.7174	14.081	15.5023	13.9851	14.7132	16.1779	14.307	15.3042	16.9732	13.675	17.1504	15.2686	15.3534	16.0217	15.1677	15.06	13.9247	15.1688	14.3391
ABCC1	60.4127	57.7234	60.2895	96.7756	100.897	95.984	96.3339	95.8441	80.4951	89.8814	95.1101	91.2642	109.076	111.691	121.183	101.804	77.7649	103.803	101.175	96.2547	98.0317	84.4565	83.2739	97.2626	89.0025	94.1463	101.488
ABCC10	32.6065	29.586	30.5561	34.3315	33.4089	38.7384	34.3404	33.9805	32.0199	35.9262	38.5015	34.6016	37.6318	38.5735	40.0597	32.3834	29.0391	38.7017	38.3038	38.1505	39.2866	31.3287	33.1906	34.8263	27.5285	29.1982	30.5674
ABCC11	0.643934	0.612893	0.940187	1.14227	1.15834	1.26446	0.843449	0.825695	0.576462	0.592191	0.762406	0.919208	0.848837	0.575724	0.903602	0.62368	0.519587	0.580789	0.745668	0.962128	0.944191	0.714724	0.832739	0.627501	0.577521	0.640936	0.53287
ABCC12	0	0	0	0.0634594	0	0	0	0.063515	0	0	0	0	0	0	0.0502001	0	0	0	0	0	0	0	0	0	0	0.0712151	0
ABCC13	0	0	0	0	0	0	0	0	0	0	0	0	0	0	0	0	0	0	0	0	0	0	0	0	0	0	0
ABCC2	1.28787	1.56009	1.76285	1.33265	1.64606	1.66679	2.28936	1.52436	1.46736	1.51338	1.58835	2.56065	2.12209	1.26659	1.757	1.48724	1.50103	1.63677	2.11927	2.25891	1.97049	0.952965	0.951702	1.255	1.60423	1.35309	1.59861
ABCC3	0	0	0	0	0	0	0.120493	0	0	0	0	0	0	0	0	0	0	0	0	0	0.0410518	0.0595603	0	0	0	0	0
ABCC4	72.0036	61.0107	73.0408	82.8779	78.3402	79.4885	88.9236	83.4587	76.6695	68.6941	73.191	68.0214	78.5881	77.3198	86.6454	80.4068	51.901	88.9136	64.3237	66.5542	68.5565	69.8047	61.7416	77.3917	63.9124	61.5298	81.7714
ABCC5	57.3101	55.9404	58.6442	59.0807	56.6366	53.682	61.3308	61.2284	57.6462	68.8257	72.5556	68.8093	60.6918	58.6663	57.3285	59.3935	48.0907	64.89	69.0332	72.8708	71.9227	55.0337	51.5109	59.7171	50.8219	52.3431	57.2593
ABCC5-AS1	0	0	0.0587617	0.126919	0	0	0	0	0	0.065799	0	0.0656577	0	0.115145	0	0	0.0577319	0	0	0	0	0	0	0.0522917	0.128338	0.0712151	0
ABCC6	1.17079	1.22579	1.46904	4.31524	4.45045	4.65551	3.19306	3.8109	3.51118	2.17137	1.58835	1.37881	3.67829	3.91492	4.66861	3.59816	3.75257	3.59033	2.23701	1.92426	2.01154	4.16922	3.56888	4.07875	2.11758	4.48655	2.47058
ABCC6P1	0.175618	0.0557175	0.176285	0.888431	0.670616	0.344853	0.542217	0.25406	0.36684	0.065799	0	0.131315	0.565891	0.460579	0.301201	0.527729	0.577319	0.369593	0.0392457	0.334653	0.205259	0.297802	1.24911	0.366042	0.192507	0.213645	0.290657
ABCC6P2	0.0585395	0.167153	0.117523	0.571134	0.731581	0.862131	0.542217	0.50812	0.262028	0.197397	0.127068	0.196973	0.495155	0.806014	0.702802	0.287852	0.692783	0.52799	0.117737	0.125495	0.0821036	0.893405	1.07066	0.784376	0.513352	0.712151	0.387542
ABCC8	1.63911	1.22579	1.5278	4.44216	4.57238	5.46017	3.55453	3.17575	2.51547	1.84237	1.84248	2.56065	4.17345	3.9725	3.71481	3.79006	2.30928	3.37914	2.23701	2.46807	2.381	3.33538	3.09303	3.765	2.18175	2.42131	3.24566
ABCC9	0.0585395	0.22287	0.0587617	1.14227	1.03641	0.402328	0.542217	0.38109	0.36684	0.065799	0.0635338	0.262631	0.848837	0.518152	0.953802	0.527729	0.404123	0.422392	0.353211	0.167327	0.0821036	0.297802	0.356888	0.522917	0.256676	0.213645	0.435985
ABCD1	11.2396	10.9206	12.6925	17.8321	17.436	19.7715	16.3268	15.1166	17.8703	16.3839	14.2316	15.4952	17.5426	17.905	17.1182	15.8799	16.9154	17.2653	15.6198	15.896	15.6818	17.5107	18.2013	17.7269	17.3898	16.1658	15.2595
ABCD2	0.468316	0.22287	0.940187	0.888431	1.09737	0.63223	0.783202	0.825695	1.15292	0.328995	0.762406	0.393946	0.636628	0.690869	1.0542	0.62368	0.461855	0.844785	0.353211	0.627475	0.287363	0.833844	0.773258	0.836668	0.513352	0.712151	0.53287
ABCD3	117.079	108.371	106.829	97.9813	91.7525	91.9607	105.07	104.165	105.073	108.437	101.591	102.82	89.4815	90.7917	94.2758	98.1097	89.1958	101.163	97.4863	93.6611	95.4865	95.0583	97.9658	98.7268	93.4943	97.9207	102.36
ABCD4	37.5238	37.5536	39.0178	49.7522	45.9067	50.9232	44.1606	42.9996	45.8026	43.6247	39.6451	38.8694	50.718	48.1305	45.2805	48.4552	54.037	49.0503	45.7605	43.8396	44.6233	48.7799	54.5444	47.4286	47.3567	45.8625	37.7854
ABCE1	268.345	242.483	234.929	180.288	183.2	175.587	198.873	205.344	202.129	212.07	215.38	216.736	180.731	179.223	185.088	188.016	168.404	190.393	207.139	204.431	203.658	180.349	181.121	186.681	193.855	193.776	207.044
ABCF1	266.94	281.652	276.063	205.735	210.513	207.429	242.371	230.94	240.804	285.633	265.698	271.429	233.996	243.186	232.477	245.346	267.991	248.525	279.783	281.318	273.118	256.705	261.064	247.183	262.259	273.181	258.006
ABCF2	246.1	245.491	255.026	170.198	161.07	169.035	188.39	188.766	167.279	250.694	258.329	254.555	194.171	196.552	192.216	194.972	177.295	189.126	265.929	269.438	267.535	192.082	185.046	189.61	198.154	200.969	209.515
ABCF3	52.8611	51.5387	48.831	47.0869	45.2361	48.1644	49.3417	52.1458	48.318	54.8763	53.8131	51.0817	52.9108	54.0605	47.8909	50.2782	60.5607	48.4167	51.5689	51.4948	51.1916	53.8425	53.8901	49.3634	48.0626	48.2838	43.5985
ABCG1	0.936632	0.557175	0.470094	2.09416	2.07281	2.24154	2.28936	2.09599	2.14863	0.526392	0.889473	0.328289	2.19283	1.84232	2.61041	2.39877	1.55876	2.79835	0.588686	0.836633	0.944191	2.32285	1.78444	2.19625	2.31009	1.92281	1.6955
ABCG2	3.74653	3.84451	3.46694	4.18832	4.51142	5.11531	4.87995	5.77986	4.34967	4.34273	3.81203	3.67683	6.43701	5.18152	5.17061	5.03742	3.40618	6.12469	2.86494	3.51386	3.73571	3.7523	4.58006	4.54938	3.97848	3.48954	4.50518
ABCG4	2.10742	1.72724	2.23295	4.18832	3.8408	3.67843	3.85577	5.0812	4.03524	3.55314	2.73195	3.21723	4.24418	3.85735	4.51801	4.31779	3.86804	4.32952	3.61061	3.3047	3.4073	4.28834	4.87747	5.0723	3.65764	5.62599	4.69895
ABCG5	0.468316	0.44574	0.35257	0.634594	0.609651	0.862131	0.783202	0.50812	0.314434	0.460593	0.444737	0.328289	0.636628	0.690869	0.552201	0.527729	0.404123	0.52799	0.196229	0.125495	0.246311	0.833844	0.773258	0.575209	0.898367	0.356075	0.387542
ABCG8	0	0	0	0.380756	0.487721	0.344853	0.240985	0.190545	0.104811	0.065799	0.0635338	0.0656577	0.282946	0.172717	0.351401	0.287852	0.288659	0.369593	0.196229	0.0836633	0.0821036	0.357362	0.178444	0.0522917	0.128338	0.0712151	0.0968855
ABHD1	0.526855	0.612893	0.646379	2.0307	2.25571	2.18407	1.98813	1.58787	1.41495	0.921185	0.762406	0.787893	2.68798	1.20902	2.1084	2.30282	1.2701	1.68957	0.863406	1.04579	0.985243	1.31033	1.78444	1.51646	1.66839	1.35309	1.30795
ABHD10	76.2769	75.4415	67.6935	82.2434	81.5713	86.1557	78.1997	83.0141	80.9668	67.5755	66.4564	69.5972	83.8226	82.2134	79.3162	79.879	87.1174	74.7634	61.5765	64.2535	64.8618	82.1932	84.9394	80.6861	80.0188	80.7579	71.0655
ABHD11	23.0646	24.1257	26.149	25.5107	25.7882	26.5536	22.4719	23.5641	24.7355	23.556	24.2064	24.6873	27.2335	25.1016	25.4515	25.7148	29.0969	22.4924	24.1754	22.7564	23.7279	26.4448	25.9339	24.1065	23.4217	25.3526	23.2041
ABHD11-AS1	0.0585395	0.278588	0.0587617	0	0	0.172426	0.180739	0.063515	0.157217	0	0.190601	0.131315	0.0707364	0	0.1506	0.0959508	0.115464	0.105598	0.196229	0.0418317	0.0410518	0.119121	0.118963	0.104583	0.064169	0.0712151	0.0484428
ABHD12	64.8032	61.5122	61.9348	55.0827	58.4655	60.4641	51.8721	48.843	55.4452	64.6804	57.6887	57.8445	60.0552	60.2208	54.5173	53.9244	63.9092	54.383	61.6943	60.0703	59.0735	61.5258	58.8865	53.7559	54.2228	52.8416	50.7196
ABHD12B	1.69764	1.83868	1.5278	2.348	2.37764	1.66679	2.10862	1.77842	1.46736	1.44758	2.60489	2.23236	1.90988	1.89989	2.1586	1.87104	1.03917	1.79517	1.60907	2.25891	1.72418	1.48901	1.66548	1.62104	1.15504	1.78038	1.98615
ABHD13	13.6397	11.7007	10.5183	11.5496	13.6562	10.2306	13.7362	12.9571	11.8437	11.6464	10.356	11.2931	12.7326	12.0902	12.3492	10.7945	9.87215	10.771	10.1646	10.4161	10.7145	11.3165	10.8851	11.0336	12.1279	12.4626	12.6436
ABHD14A	8.07845	9.13767	7.11017	8.50356	8.41319	8.90869	8.1935	7.17719	6.4459	8.61966	8.6406	9.25774	11.1056	9.72974	8.83522	8.25177	8.48659	7.76146	10.0077	9.03564	10.6735	9.58921	7.19724	8.05293	8.59865	6.48057	7.60551
ABHD14A-ACY1	0	0	0	0	0	0	0	0	0	0	0	0	0	0	0	0	0	0	0	0	0	0	0	0	0	0	0
ABHD14B	41.9728	41.1753	44.7177	96.3948	99.0074	106.387	86.0318	80.2829	81.7528	43.0325	46.3797	47.8645	93.9379	92.6916	87.9004	80.5507	91.2741	79.621	45.682	44.8017	47.2917	88.6257	88.6272	86.9088	72.2543	72.2833	68.4012
ABHD15	13.8739	15.3223	12.4575	15.3572	15.79	14.9436	15.664	13.9733	15.25	15.2654	15.8835	13.8538	16.2694	18.4232	16.3652	15.7359	17.9546	17.0541	16.0122	16.9418	15.6407	15.7239	16.2384	14.7463	16.8765	18.3735	19.1833
ABHD16A	28.0404	30.8675	28.9695	32.5547	34.3843	34.3128	27.8338	30.8048	29.1376	29.5437	32.4022	29.349	30.3459	34.601	30.1201	29.8887	33.4845	28.8283	30.5332	29.7842	31.2404	31.4478	32.6553	30.2246	27.6569	28.5572	25.4324
ABHD16B	4.62462	4.23453	4.40713	7.17091	6.15748	7.47181	7.71153	7.24071	6.60311	6.1851	5.40037	5.44959	9.69089	9.49945	8.83522	7.29226	11.2577	6.33589	5.53364	6.86039	6.19882	9.47009	8.98168	8.10522	6.4169	6.76543	6.24912
ABHD17A	27.7477	29.196	29.7922	25.3203	28.6536	28.163	23.7371	21.2775	29.6092	28.2278	27.4466	29.7429	28.0823	28.2105	28.3631	27.394	32.6762	27.5611	29.3558	27.6089	28.2436	32.2817	31.763	30.12	27.336	30.7649	24.512
ABHD17B	33.7187	31.2018	30.3798	29.0644	28.5926	25.9789	28.135	30.9953	28.5087	24.872	26.303	28.7581	28.0823	25.2743	29.1663	26.9142	29.2123	26.1355	24.8033	25.852	26.7247	32.4008	29.5028	28.9173	31.122	29.4118	29.4532
ABHD17C	18.0887	18.7211	18.745	24.8126	28.3488	25.9789	24.0383	24.2627	25.7312	21.3189	22.7451	23.7024	26.3139	23.6047	27.1583	25.7148	23.6123	25.6603	22.8018	23.3839	21.5111	26.4448	25.1011	23.5836	31.507	30.3376	27.7093
ABHD2	78.1502	72.3771	83.1478	83.5125	82.3639	80.2357	80.5493	75.9639	67.9177	73.1684	78.7184	79.2489	77.0319	70.8141	84.8884	69.3724	45.2618	73.8659	77.0786	79.1874	82.3499	62.717	58.3512	74.8817	58.843	58.3964	75.9582
ABHD3	30.0893	29.976	25.4438	30.6509	30.8484	31.4391	32.3523	29.852	29.1376	28.2278	32.9741	30.7278	35.0145	35.407	33.1321	31.136	34.0618	31.3626	31.9068	32.0431	29.8447	35.2597	32.4768	29.4402	33.3037	32.6165	31.6816
ABHD4	10.5371	10.3077	11.106	15.4841	16.1558	15.9207	14.2784	14.8625	13.311	11.778	12.4526	13.1315	17.7548	18.3656	17.821	15.592	13.9134	16.3149	12.6764	12.8842	13.2597	16.26	17.2496	15.8967	13.7963	12.3914	14.0968
ABHD5	32.0211	34.322	33.4942	23.0358	26.7637	28.163	26.2072	23.2465	22.3772	29.3463	29.4797	31.1874	24.2626	22.2805	25.1503	24.8033	23.3814	22.0172	30.1407	29.0312	28.9005	22.9903	22.9003	23.1129	26.3093	27.8451	26.0622
ABHD6	14.8105	12.0907	13.2214	12.7553	14.3878	13.6217	17.3509	16.0693	15.3025	14.1468	12.8338	13.1315	16.3401	15.084	14.6082	16.6954	16.3959	16.6317	13.3435	14.4319	14.6144	14.0562	16.6548	14.5371	17.3898	18.0886	18.166
ABHD8	9.71755	9.19339	10.1658	12.7553	13.7172	14.3689	11.2661	9.78131	11.5292	15.1996	12.1985	11.2931	14.5717	13.1265	11.5962	12.5216	11.7773	11.6158	12.2839	11.8802	11.9871	13.3415	13.0859	13.6481	10.3954	11.5368	10.7543
ABI1	52.4514	51.2044	49.6536	55.7808	56.7585	57.0731	57.716	51.3201	51.2527	45.9277	52.7966	50.2938	52.2035	58.1482	56.0735	54.4041	47.8597	52.3239	49.1356	50.5327	48.8106	52.294	54.0686	56.6319	49.4743	49.5657	55.4185
ABI2	94.6583	87.1422	90.7281	133.392	136.684	130.757	133.566	132.302	126.455	90.0788	95.9361	93.6279	115.654	121.305	124.797	127.471	93.2947	127.562	90.1081	91.5695	92.8592	108.757	108.018	125.396	110.05	107.606	119.896
ABI3	0.117079	0.111435	0	0	0	0.0574754	0.0602463	0.063515	0	0	0	0	0.0707364	0	0.1004	0	0.115464	0.052799	0	0.0836633	0.0410518	0	0.0594814	0.0522917	0.128338	0.0712151	0
ABI3BP	0.643934	0.390023	0.528855	1.77686	1.58509	1.14951	1.26517	1.96896	0.838491	0.789588	1.20714	0.722235	0.919573	1.78475	1.6064	1.05546	0.750515	1.37278	0.431703	0.75297	0.944191	1.07209	0.832739	1.77792	0.898367	1.21066	1.30795
ABL1	82.5992	81.1804	87.6725	106.485	103.885	106.157	94.1048	98.5752	87.7271	104.291	100.574	103.871	108.439	112.151	118.322	100.125	81.0556	104.964	104.747	107.298	107.268	96.0708	87.735	102.596	82.6497	89.3749	101.148
ABL2	79.7308	71.3742	83.6767	100.964	96.142	97.4783	105.431	111.85	93.9634	84.0911	91.7428	93.1026	88.7742	90.2736	105.972	94.3196	64.2556	103.645	82.7692	88.6831	90.3139	75.8203	71.0802	89.628	83.0347	78.1942	98.8232
ABLIM1	124.279	114.11	127.924	149.828	146.56	138.056	152.363	149.26	130.071	118.965	127.576	137.093	125.911	126.199	147.588	127.806	83.8844	143.877	118.051	124.533	123.73	112.807	108.553	137.057	103.12	107.464	136.027
ABLIM2	0.702474	0.89148	1.11647	1.90378	1.95088	2.47144	1.80739	1.07975	1.10052	0.986984	0.698872	0.919208	2.05136	1.32417	1.6566	2.15889	1.2701	1.16158	0.863406	0.75297	0.738932	1.60813	1.42755	1.35958	1.60423	1.49552	1.74394
ABLIM3	1.05371	1.00292	0.881426	3.80756	3.59694	3.39105	2.65084	2.35005	2.20104	0.855387	1.01654	0.590919	3.81977	3.68464	3.01201	3.02245	2.5402	2.69275	0.981143	1.12946	1.02629	2.26329	1.78444	2.61459	1.21921	1.99402	2.66435
ABO	0	0	0	0	0	0	0	0	0	0	0	0	0	0	0.0502001	0	0	0	0	0	0	0	0	0	0	0	0
ABR	55.3783	49.8672	56.9989	92.968	91.2648	90.7537	77.296	84.1573	72.7391	68.0361	65.0586	62.3748	94.0794	94.1885	97.589	88.2747	72.7999	91.6591	69.3079	71.2393	70.527	78.977	78.9318	88.1638	72.4468	74.4198	79.0586
ABRA	0.0585395	0	0	0	0.0609651	0	0.0602463	0	0.0524057	0	0	0	0	0	0	0	0	0.052799	0	0.0418317	0	0	0	0	0	0	0
ABRACL	39.1044	43.0139	38.959	37.1237	35.3598	36.8992	38.6179	41.0307	45.4357	34.7419	35.0071	33.6168	39.2587	38.516	37.8007	41.9305	54.7298	38.2793	34.497	34.302	34.853	47.41	49.548	42.1994	47.7418	53.0552	43.7923
ABT1	135.343	137.344	132.155	84.5279	89.8626	85.6959	92.6589	99.909	98.2082	125.873	119.507	116.542	90.7548	89.7554	89.7578	94.4636	106.631	89.5472	116.167	110.687	113.467	99.1084	99.8097	99.668	99.5262	103.903	96.1589
ABTB1	2.69282	2.61872	2.99685	5.7748	6.15748	7.64423	5.00045	6.60556	6.65552	2.89515	3.81203	3.21723	5.4467	6.0451	5.67261	5.80502	7.38968	5.86069	3.41438	3.26287	3.77677	6.01559	5.88865	5.64751	4.94102	4.77141	4.31141
ABTB2	17.035	16.6595	17.5698	15.7379	15.79	17.0702	16.0255	16.3233	13.8875	21.4505	21.0297	22.7176	16.9767	17.7899	18.8752	16.9833	14.6062	15.7341	22.3308	21.3342	21.5111	15.9622	16.3574	16.3673	17.454	17.1628	19.0864
ACAA1	71.7109	70.817	68.5162	53.179	59.8677	60.5791	51.0286	53.4796	60.7906	70.0101	67.7906	61.6526	55.5988	61.1995	51.3045	55.0758	63.4473	54.911	70.3283	69.5661	68.7618	60.2155	58.2917	57.5732	59.1639	57.1857	51.3493
ACAA2	52.3928	52.1516	53.6494	69.2976	71.2682	67.3612	62.4152	64.5947	71.2193	51.9812	47.0786	46.0261	63.592	60.2783	63.8545	61.6964	73.8968	63.834	46.0352	41.2042	45.8138	62.8957	68.701	63.7436	65.0032	67.2982	58.7126
ACACA	200.146	180.469	203.551	202.626	187.712	186.738	222.791	219.444	195.63	201.674	209.28	217.984	200.184	190.737	221.985	202.456	133.88	209.031	192.736	205.352	206.614	166.769	151.44	203.31	162.476	156.602	198.034
ACACB	15.9227	14.8766	16.5708	30.9682	29.8729	27.1859	25.5444	26.6128	24.8927	18.6869	21.3474	20.7478	25.3944	24.3531	28.0117	25.8108	19.4556	24.71	23.0372	22.5473	23.3174	21.9182	21.1159	23.5836	16.8765	17.4477	22.2837
ACAD10	15.513	13.4836	14.6317	27.6048	25.7273	24.4845	21.3874	21.087	20.281	17.9631	17.2177	17.5963	25.6773	24.641	24.6483	19.8618	21.0144	22.3868	20.5648	19.9955	20.7722	23.2285	21.4728	20.1846	18.224	19.869	18.8442
ACAD11	2.5172	2.73016	2.87932	4.75945	5.12107	3.85085	4.87995	4.57308	4.08764	3.35575	3.68496	2.69197	4.17345	4.43308	4.36741	4.31779	1.90515	5.5967	2.94343	2.88639	4.02308	2.62065	2.26029	3.60813	2.24592	1.85159	3.14878
ACAD8	29.8551	29.4746	26.7953	32.5547	33.6527	34.4278	28.6773	32.7102	30.2905	29.1489	31.2586	34.339	32.9632	33.2769	30.7225	31.0881	32.2144	28.7227	32.6917	31.8339	32.8825	33.592	34.0233	32.8392	32.9187	30.0528	30.4221
ACAD9	65.5057	68.0311	67.9285	70.2495	73.6459	68.5682	69.7653	69.93	68.4418	70.2075	65.694	64.8042	67.4825	72.1958	67.9207	69.7083	76.9566	69.8003	68.68	67.2235	64.6976	68.9708	66.6191	65.4169	69.7517	68.1528	64.5742
ACADL	3.80507	2.84159	2.93809	5.7748	4.99914	5.46017	4.21724	5.46229	4.71651	3.42155	2.66842	3.08591	4.88081	5.41181	4.46781	4.12588	3.86804	3.69593	3.53211	2.67723	2.70942	4.82439	5.4128	4.60167	3.85014	3.7744	4.26296
ACADM	108.708	105.529	97.1331	124.761	130.221	127.251	116.034	119.853	124.673	99.0932	99.2398	99.7997	120.535	115.202	115.862	113.654	111.48	115.841	97.9965	96.4638	98.2369	110.127	123.84	117.29	121.215	119.428	120.235
ACADS	14.869	16.1581	14.9842	25.9549	24.9347	27.7606	21.7489	22.3573	21.8008	15.6602	15.6929	14.6417	22.6356	22.5108	21.2848	19.6219	26.2103	20.5388	17.6213	16.2725	15.9281	24.9558	24.5658	21.7534	18.0957	19.2281	17.6332
ACADSB	54.0905	54.046	53.9433	67.2035	63.8914	69.5453	65.307	64.2771	56.1789	49.8756	59.15	56.597	62.3188	56.9391	66.9669	60.6409	39.9505	62.0917	53.7274	55.176	55.9125	52.294	51.2134	59.7694	50.501	46.8595	61.9098
ACADVL	70.423	73.1014	71.8656	108.452	109.981	112.364	101.395	104.038	117.127	91.1316	81.3868	81.3499	102.426	96.6641	96.9364	106.985	130.82	106.232	92.6591	93.6193	93.4339	104.945	109.803	104.27	106.264	99.9148	94.8025
ACAN	0.468316	0.390023	0.470094	0.888431	0.426756	0.862131	0.843449	0.698665	0.733679	0.394794	0.571804	0.590919	1.27326	1.38174	1.1044	0.863557	0.692783	0.791986	0.431703	0.460148	0.656829	0.476482	0.594814	0.836668	0.385014	0.783366	0.87197
ACAP1	0.585395	0.44574	0.646379	1.26919	1.09737	1.26446	0.783202	1.46084	0.786085	0.592191	0.444737	0.656577	1.20252	0.921159	0.903602	1.24736	1.90515	1.31998	0.745668	0.418317	0.574725	1.90593	1.42755	0.784376	1.21921	1.4243	1.16263
ACAP2	32.2553	29.586	29.5571	40.2967	41.8221	36.7843	38.1359	39.3793	38.3609	31.1887	31.6398	32.2379	31.9021	32.2981	36.3951	33.9186	26.4412	35.6394	27.629	29.073	29.3931	31.0309	27.1235	36.4996	31.122	28.486	36.7681
ACAP3	37.8165	37.0522	36.6085	46.0715	42.005	43.4514	46.8716	47.9538	51.5672	50.5336	46.6338	44.5159	47.3226	50.5486	45.6319	52.629	58.0205	51.7959	54.2768	50.8673	48.5232	55.7485	53.8901	56.8934	44.8542	49.352	44.3251
ACAT1	160.866	148.822	149.372	185.746	183.2	189.726	160.677	167.489	178.127	136.467	138.313	141.755	168.848	169.551	169.476	162.397	176.255	162.251	130.57	131.602	133.131	181.719	193.731	172.354	174.604	173.836	161.217
ACAT2	141.431	141.857	135.211	66.1881	67.3055	63.0505	86.0318	81.7438	84.1111	130.019	120.714	120.613	83.4689	84.3436	79.8182	80.8386	87.7525	79.5154	118.836	125.035	117.408	93.0928	92.3745	85.7584	98.3711	90.7992	89.0862
ACBD3	150.095	132.719	138.971	144.624	142.597	137.539	140.675	143.163	137.984	135.085	135.581	136.371	138.573	131.783	139.155	133.659	108.247	131.1	130.1	127.921	132.392	121.741	125.744	138.102	123.846	125.837	136.124
ACBD4	3.33675	3.67736	4.05456	11.1689	10.9737	11.61	10.0009	9.01913	9.38061	4.80332	5.33684	3.80815	10.5397	11.6296	9.38742	9.25925	9.69896	10.6126	4.23854	4.85247	4.47465	8.75537	8.68428	9.30793	6.99442	8.18973	8.13838
ACBD5	20.5474	20.7826	21.213	27.7317	26.7027	24.3696	27.3518	28.6453	25.4167	19.9371	22.4274	19.1721	29.0019	23.9501	28.0619	26.2905	21.8804	25.9771	21.1142	19.3681	20.6901	24.8366	24.0899	24.3157	22.7158	22.7888	26.256
ACBD6	61.2323	66.081	68.4574	64.5382	61.9406	58.7974	62.2345	60.4027	69.1231	59.8771	59.2771	56.0717	58.7112	62.5237	60.4911	64.8627	69.6247	63.4645	57.3772	57.0584	52.7105	68.4348	69.7121	66.0967	61.4098	66.5149	62.1521
ACBD7	7.61013	8.07904	7.28645	11.2323	11.0957	9.77082	8.1935	8.51101	7.49401	6.6457	8.57707	7.22235	11.4593	10.4206	9.48782	9.3552	7.967	8.87024	8.71255	8.40817	8.49772	10.2444	10.7661	9.04647	8.27781	9.61404	9.93077
ACCS	3.16113	3.39877	3.5257	10.2804	12.5588	11.7825	8.1935	7.68531	7.3892	4.86912	3.49436	3.93946	9.26647	8.57829	8.88542	7.72404	7.73607	6.38868	4.90571	4.76881	6.19882	7.98108	8.08946	7.26855	5.83938	5.48356	5.91002
ACCSL	0	0	0	0	0	0	0	0	0	0	0	0.0656577	0	0.0575724	0	0	0	0	0	0.0418317	0	0	0.0594814	0	0	0	0
ACD	27.8063	30.4218	30.2623	32.8085	31.8238	33.2208	30.4244	29.1534	31.4958	37.7686	37.612	34.536	34.1657	35.3495	31.3751	36.8931	40.0082	31.257	40.7763	39.029	40.0666	34.9023	35.094	34.408	35.2288	34.0408	31.8753
ACE	0.878092	0.947198	1.46904	3.42681	3.17019	3.21862	2.53035	2.92169	2.20104	1.44758	1.01654	1.83842	3.04167	3.22406	3.21281	2.39877	2.65567	3.16794	1.60907	1.50594	1.31366	2.50153	2.02237	3.55584	1.8609	3.34711	2.42214
ACE2	0.117079	0.111435	0.235047	0.190378	0	0.0574754	0.180739	0.12703	0.104811	0.131598	0.190601	0.0656577	0.0707364	0.115145	0.1004	0	0.173196	0.158397	0.0784914	0.167327	0.0821036	0.119121	0.0594814	0.156875	0	0.14243	0
ACER1	0	0	0	0	0	0	0	0	0	0	0	0	0	0	0	0	0	0	0	0	0	0	0	0	0.064169	0	0.0484428
ACER2	2.75136	2.56301	2.99685	3.17297	3.59694	3.39105	3.37379	2.73114	3.30156	3.15835	2.54135	2.1667	2.68798	2.07261	3.81521	3.79006	1.2701	3.00955	2.62946	2.97005	3.11994	2.79933	2.85511	3.60813	2.18175	1.78038	2.80968
ACER3	27.1623	26.8001	28.3819	22.7185	21.7036	23.1626	23.9178	25.2154	23.5826	23.1612	24.8417	24.359	19.3818	23.6623	22.5398	23.412	20.7835	24.0236	24.6856	25.8101	24.1385	24.4197	20.5805	22.0671	25.9243	25.7086	27.1764
ACHE	1.99034	1.56009	1.82161	4.75945	4.0237	4.19571	2.83158	3.23926	3.87802	2.89515	3.24022	2.29802	4.59787	4.26036	3.81521	3.59816	5.02267	4.48792	2.86494	2.30074	3.36625	3.57362	3.27147	4.02646	3.33679	3.56075	3.53632
ACIN1	419.26	445.406	465.863	372.824	364.389	372.038	394.734	408.782	406.249	446.512	450.709	435.114	391.738	416.594	406.872	420.936	421.096	426.933	482.487	488.301	482.276	413.527	416.31	421.628	390.019	402.152	404.255
ACKR1	0	0	0	0	0	0	0	0	0	0	0	0	0	0	0	0	0	0	0	0	0	0	0	0	0	0	0
ACKR2	0.468316	0.22287	0.117523	0.951891	0.731581	0.574754	0.361478	0.317575	0.314434	0.394794	0.254135	0.262631	0.919573	0.575724	0.401601	0.479754	0.230928	0.369593	0.27472	0.376485	0.697881	0.416922	0.594814	0.156875	0.256676	0.569721	0.339099
ACKR3	0	0.111435	0	0.190378	0	0.0574754	0	0.063515	0	0.065799	0	0	0.0707364	0.0575724	0	0	0.0577319	0	0	0	0	0	0.0594814	0	0	0	0
ACKR4	0.234158	0	0.293809	0.571134	0.609651	0.517279	0.602463	0.444605	0.524057	0.394794	0.508271	0.393946	0.282946	0.460579	0.451801	0.383803	0.288659	0.580789	0.156983	0.292822	0.369466	0.714724	0.475851	0.261459	0.064169	0.213645	0.290657
ACLY	745.09	727.504	789.464	677.238	685.004	666.887	790.854	783.965	695.056	770.703	825.304	837.005	766.995	767.037	819.416	766.359	562.713	776.938	807.991	829.773	842.342	715.438	694.385	811.568	713.881	709.16	800.856
ACMSD	0.117079	0.167153	0.117523	0.126919	0.182895	0.172426	0.240985	0.063515	0.104811	0	0.127068	0.0656577	0	0.0575724	0.1506	0.239877	0.0577319	0.105598	0.0392457	0.0836633	0.287363	0.297802	0.0594814	0.104583	0.192507	0.14243	0.0484428
ACO1	75.9842	74.2715	80.3273	69.8688	74.3774	69.8326	74.6452	75.3923	74.2064	73.8264	69.1248	70.3194	73.1414	73.6351	76.4046	72.155	66.2185	76.8226	69.7789	70.1099	69.4596	72.9614	68.9984	73.7836	67.0566	60.7465	73.1486
ACO2	177.023	165.704	179.987	178.702	171.434	169.38	165.557	159.804	152.658	178.907	173.638	171.695	165.028	161.491	167.066	156.304	129.666	165.208	173.113	177.575	179.109	151.879	140.257	158.862	141.878	135.237	150.173
ACOT1	2.04888	2.73016	2.87932	2.85567	3.77984	3.85085	2.65084	2.09599	1.62458	1.05278	2.73195	2.1667	3.1124	3.79978	3.41361	2.30282	2.88659	3.16794	1.72681	2.13342	2.25785	3.39494	3.5094	2.66688	3.01594	3.48954	1.84082
ACOT11	1.69764	1.05863	1.05771	3.23643	2.86536	3.16115	1.92788	2.35005	2.67269	0.789588	1.14361	0.919208	2.90019	3.05134	2.96181	2.78257	2.36701	3.27354	1.33435	1.46411	1.06735	2.20373	2.20081	3.24209	1.54006	1.21066	1.79238
ACOT12	0	0	0	0	0	0	0.0602463	0	0	0.065799	0	0	0	0	0	0	0	0	0	0	0	0	0	0	0	0	0
ACOT13	49.7586	56.2747	54.5896	58.6365	59.0142	60.1768	58.0775	55.8297	53.9254	47.1779	45.9985	46.2887	54.5378	52.103	50.6017	54.0203	62.5814	55.175	49.4496	45.5129	50.1242	58.9647	64.5968	58.2007	58.7788	58.0403	58.9064
ACOT2	19.1424	18.7211	21.0955	23.9242	24.0203	23.7373	19.0981	17.5936	22.0104	19.4107	16.7094	18.9751	25.4651	23.432	23.8451	22.2126	22.169	21.4364	19.1519	17.6111	18.5144	27.0404	24.6848	23.5836	21.6891	22.7176	19.1833
ACOT4	0	0	0.0587617	0.126919	0.0609651	0.172426	0	0.063515	0.104811	0.131598	0.0635338	0.0656577	0	0	0.0502001	0	0.0577319	0	0.0392457	0.0836633	0.0410518	0	0.0594814	0.0522917	0.064169	0.14243	0.145328
ACOT6	0.0585395	0.0557175	0	0.253838	0.365791	0	0.0602463	0.190545	0	0.065799	0	0.0656577	0.282946	0.460579	0.1004	0.0959508	0.346391	0.158397	0.0784914	0.0418317	0.123155	0.119121	0.0594814	0.0522917	0.192507	0.213645	0.193771
ACOT7	94.2486	97.8957	98.4846	80.403	80.352	86.1557	89.767	94.8914	96.3216	90.342	83.9917	87.5874	87.0058	87.3374	85.9426	88.8984	108.19	92.3455	92.1489	91.4022	87.0709	102.444	95.8839	93.7591	95.4835	97.8495	89.8129
ACOT8	17.2106	16.8267	15.9832	19.1013	20.911	21.036	17.3509	15.7517	16.665	15.1996	15.0575	17.0053	19.0988	18.6535	17.1684	16.5995	21.5917	16.9485	15.5805	16.4398	16.3386	20.1909	18.7366	17.57	17.1973	19.9402	14.5328
ACOT9	30.3234	30.6446	28.7345	29.5721	29.629	32.646	33.1957	33.5994	31.9151	28.8199	28.7808	29.2177	34.4486	32.7587	30.8229	33.6308	38.334	31.0458	27.1188	28.6965	28.1615	35.5575	37.5327	33.1007	34.3946	31.8331	31.3909
ACOX1	58.8907	60.565	56.235	62.3171	60.1726	62.1884	57.7762	54.0512	53.5586	58.7585	58.4511	52.9201	55.2451	57.9179	56.8265	53.0608	47.3979	52.5878	54.9047	54.172	57.2262	58.6669	59.5408	58.5144	57.8163	59.3934	54.5465
ACOX2	0.117079	0.111435	0.0587617	0.253838	0.487721	0.114951	0.180739	0.12703	0.314434	0.065799	0.0635338	0.0656577	0.282946	0.115145	0.2008	0.287852	0.346391	0.263995	0.0784914	0.292822	0.287363	0.238241	0.118963	0.156875	0.385014	0.28486	0.193771
ACOX3	16.4496	15.6566	16.7471	17.7686	16.3387	17.0127	17.4714	16.0058	16.4554	17.1735	18.2977	15.6265	17.0475	17.099	15.813	15.3521	18.1278	16.4733	16.7579	16.7327	15.7228	14.7114	15.941	14.6417	14.7589	13.1036	13.1764
ACOXL	0.643934	0.947198	0.763902	1.26919	1.46316	1.49436	1.20493	1.58787	1.04811	0.723789	0.82594	0.787893	1.76841	1.6696	1.004	1.24736	1.78969	1.21438	0.667177	0.627475	0.656829	2.14417	1.66548	1.15042	0.962536	1.28187	1.21107
ACP1	127.206	130.546	132.625	112.069	113.029	115.411	111.757	102.704	113.773	120.083	116.902	122.78	112.259	109.503	110.189	110.104	119.851	109.083	113.381	113.113	111.497	116.857	120.033	103.904	115.825	111.523	108.318
ACP2	29.5039	32.0933	30.321	32.9989	34.3234	33.853	25.6649	29.5345	28.6659	32.7679	37.7391	39.0663	40.532	39.322	38.7545	33.5828	35.9092	32.1546	40.737	35.1386	40.1076	36.7487	38.0681	35.0877	31.9562	30.4801	31.2456
ACP5	0.234158	0.44574	0.235047	0.507675	0.548686	0.63223	0.240985	0.25406	0.36684	0.197397	0.254135	0.328289	0.353682	0.287862	0.1004	0.191902	0.115464	0.316794	0.470949	0.0836633	0.287363	0.297802	0.297407	0.470625	0.385014	0.498506	0.339099
ACP6	26.4013	26.1315	24.2686	36.8064	39.2615	39.4856	33.6175	29.9156	33.2776	25.9906	23.2534	25.4095	36.1463	31.6073	32.9815	32.0955	30.7711	27.5611	25.4705	22.9656	24.7953	33.7707	33.8449	32.6823	27.2077	27.7739	25.9169
ACPP	0.526855	0.390023	0.587617	1.39611	1.4022	1.55184	0.963941	1.20678	1.20533	0.592191	0.444737	0.590919	2.12209	1.09388	1.3554	1.24736	1.32783	1.16158	0.510194	0.920297	0.574725	1.48901	0.89222	1.41188	0.770028	1.28187	1.30795
ACPT	0.409776	0.390023	0.587617	0.507675	0.365791	0.344853	0.843449	0.38109	0.209623	0.592191	0.635338	0.459604	0.282946	0.23029	0.2008	0.287852	0.346391	0.158397	0.353211	0.50198	0.574725	0.0595603	0.416369	0.261459	0.256676	0.356075	0.484428
ACR	0.234158	0.0557175	0.117523	0.126919	0.182895	0.229902	0.180739	0.25406	0.0524057	0.065799	0.190601	0.0656577	0.0707364	0.403007	0.251001	0.0479754	0.230928	0.052799	0.156983	0.125495	0.205259	0.238241	0.237925	0.156875	0	0.0712151	0.0484428
ACRBP	0.117079	0	0.117523	0.126919	0.182895	0.114951	0.0602463	0.063515	0.104811	0.197397	0.0635338	0.0656577	0.141473	0.115145	0.1506	0.0959508	0.115464	0.105598	0.156983	0.167327	0	0.178681	0.178444	0.104583	0.064169	0	0.242214
ACRC	2.57574	2.78588	3.05561	3.10951	2.92633	2.58639	2.40985	2.41357	2.46307	3.42155	4.00263	3.74249	2.90019	2.93619	3.61441	2.83055	2.19381	2.42876	3.6891	3.68119	3.44835	3.09714	3.68784	3.8173	2.56676	3.13346	2.71279
ACRV1	0.819553	0.557175	0.763902	0.951891	0.487721	0.574754	0.542217	0.63515	0.524057	0.65799	0.698872	0.722235	0.7781	0.345435	0.652601	0.575705	0.115464	0.844785	0.941897	0.711138	0.656829	0.476482	0.416369	0.261459	0.577521	0.640936	0.387542
ACSBG1	0.468316	0.612893	0.587617	0.507675	0.487721	0.804656	0.903695	0.698665	0.786085	0.526392	0.762406	0.656577	1.06105	1.0363	0.753002	0.527729	0.808246	0.422392	0.510194	0.836633	0.903139	1.01253	1.24911	1.04583	1.21921	0.925796	1.0173
ACSBG2	0.292697	0.44574	0.470094	0.698053	0.24386	1.20698	0.542217	0.76218	0.314434	0.65799	0.635338	0.525262	0.707364	0.460579	0.853402	0.527729	0.461855	0.52799	0.627931	0.75297	0.410518	0.655163	0.535332	0.470625	0.898367	0.42729	0.387542
ACSF2	19.318	17.941	17.9811	31.0316	35.4817	34.6002	27.2916	27.6925	26.4649	20.5951	16.3917	19.2377	28.436	29.3044	28.6141	27.4899	31.9835	28.0363	20.3685	19.9955	20.7312	28.0529	28.0752	27.7146	26.181	24.8541	23.3494
ACSF3	30.8503	32.149	30.2623	31.4124	31.5799	33.2208	28.858	28.3912	29.8712	31.7151	31.1951	29.9399	31.0533	32.0103	31.4755	32.6233	32.9072	31.6794	33.6336	33.4235	32.3078	32.1626	32.4173	29.3879	29.3894	32.6877	30.6158
ACSL1	36.353	30.8675	36.6673	38.4564	35.7865	37.1291	42.3532	40.8401	35.8979	35.8604	36.1507	39.2633	40.532	36.2706	42.6199	40.3953	28.2309	38.0681	34.8109	35.6406	35.8382	34.8428	33.8449	37.9115	38.0522	37.3167	40.2559
ACSL3	109.001	104.415	104.596	101.472	103.946	98.2255	102.961	114.581	100.147	100.014	100.765	104.264	100.304	103.458	104.968	102.811	84.2308	102.43	99.5664	96.3383	94.8707	97.8576	100.405	105.368	101.002	103.832	109.917
ACSL4	70.7157	63.8523	63.9327	72.9148	68.0371	70.0625	85.4293	83.2681	88.618	64.3514	66.0116	64.3446	72.6463	74.1533	83.3322	79.1114	65.0638	83.5281	56.9063	62.6638	62.6861	70.6385	69.1173	81.3136	78.6712	77.9805	83.0793
ACSL5	0.0585395	0.111435	0.293809	0.253838	0.365791	0.172426	0.542217	0.444605	0.262028	0.197397	0.508271	0.393946	0.353682	0.115145	0.301201	0.239877	0.288659	0.158397	0.27472	0.292822	0.369466	0.178681	0.297407	0.261459	0.128338	0.14243	0.484428
ACSL6	3.80507	3.73307	4.7597	7.93242	7.25485	6.09239	6.68734	7.68531	6.28868	2.96095	4.19323	4.13644	6.01259	5.46938	6.07421	5.18134	5.59999	6.44148	3.96382	3.89035	3.81782	6.43251	4.99643	6.01355	4.10682	5.34113	4.94116
ACSM1	0	0	0.0587617	0	0	0	0	0	0	0	0.127068	0	0	0	0	0	0	0	0	0	0.0410518	0	0	0	0	0.0712151	0.0968855
ACSM2A	0	0	0	0	0	0	0	0	0	0	0	0	0	0	0	0	0	0	0	0	0	0	0	0	0	0	0
ACSM2B	0	0	0	0	0	0	0	0	0	0	0	0	0	0	0	0	0	0	0	0	0	0	0	0	0	0	0
ACSM3	2.40012	1.67153	2.17418	2.91913	2.31667	3.2761	2.71108	2.22302	3.35396	1.64497	2.41429	1.83842	2.12209	3.10891	2.86141	3.3103	2.19381	2.69275	1.64832	2.09158	1.84733	2.14417	3.03355	2.51	2.63093	2.20767	2.27681
ACSM4	0.0585395	0	0	0	0	0	0	0	0	0	0	0	0	0	0	0.0479754	0	0	0	0	0	0	0	0	0	0	0
ACSM5	0	0	0	0	0	0	0	0	0	0	0	0	0	0	0	0	0	0	0	0	0	0	0	0	0	0	0
ACSM6	0	0	0	0.0634594	0	0.0574754	0	0	0.0524057	0	0	0.0656577	0	0	0	0	0	0	0.0392457	0.0836633	0	0	0	0	0	0	0.0484428
ACSS1	27.6306	26.6887	25.2088	41.0582	43.0414	40.865	38.3167	36.8387	39.9855	28.8199	26.4301	27.1823	38.4806	37.7099	38.0015	39.4358	38.4494	37.5401	25.9807	25.7683	26.6837	39.0716	38.9603	38.6436	33.2396	38.5274	36.2836
ACSS2	25.8159	24.0143	23.916	27.8587	24.508	27.7032	25.9662	26.6763	26.3076	22.7006	25.1594	25.1469	28.719	27.1166	24.6483	27.394	29.4433	25.8187	25.5882	23.9277	26.2321	26.8021	24.9227	25.8321	25.2826	21.7918	24.512
ACSS3	0	0	0	0	0	0	0	0	0	0	0	0	0	0	0	0	0	0	0	0	0	0	0	0	0	0.0712151	0
ACTA1	1.22933	0.724328	0.940187	0.698053	0.548686	0.63223	0.542217	0.444605	0.733679	1.25018	1.65188	1.2475	0.707364	0.575724	0.953802	0.959508	0.92371	0.739187	1.33435	1.17129	0.697881	1.01253	1.07066	0.836668	0.770028	0.640936	0.629756
ACTA2	1.52203	1.22579	2.29171	5.52097	4.63335	4.71298	2.34961	2.60411	2.7775	2.30296	1.96955	2.23236	3.8905	3.45435	4.11641	2.7346	2.7134	3.22074	2.11927	2.76089	2.05259	3.93098	2.91459	3.66042	2.6951	2.3501	2.90657
ACTA2-AS1	0.0585395	0.0557175	0.117523	0.0634594	0.0609651	0	0	0	0	0.065799	0.0635338	0	0	0	0	0	0	0	0	0.0418317	0.0821036	0.0595603	0.0594814	0.104583	0	0	0
ACTB	2238.78	2146.68	2082.05	2056.34	2066.41	2063.31	2040.18	2027.46	2119.6	3069.32	2858.07	2866.35	2495.23	2551.15	2395.65	2267.41	2499.96	2287.04	2855.6	2832.26	2831.26	2424.52	2343.98	2305.59	2598.91	2597.71	2509.92
ACTBL2	0	0	0.117523	0.0634594	0	0.0574754	0	0	0	0	0	0.0656577	0.0707364	0	0	0.0479754	0	0	0	0.0418317	0	0	0	0	0	0	0.0484428
ACTC1	0	0.111435	0.0587617	0	0	0.114951	0.240985	0	0.0524057	0.065799	0	0	0.0707364	0	0	0.0479754	0	0.052799	0	0.125495	0.0821036	0.0595603	0.0594814	0.104583	0	0	0.0484428
ACTG1	2572.34	2582.56	2568.59	3227.8	3252.43	3268.97	2929.3	2838.17	2755.39	3050.83	3065.82	3003.84	3315.77	3365.17	3165.52	3085.54	3205.79	2990.33	3041.42	2992.85	2994.15	3129.66	3038.31	2942.98	3241.43	3300.11	3058.48
ACTG1P17	0.292697	0.724328	0.470094	1.52303	1.4022	1.26446	1.14468	0.698665	1.15292	0.394794	0.381203	0.262631	1.20252	1.38174	1.004	1.00748	1.09691	1.21438	0.745668	0.836633	0.697881	1.42945	1.48703	1.15042	1.0267	1.06823	1.06574
ACTG1P20	2.2245	2.2287	2.05666	2.0307	1.76799	2.18407	2.22911	1.65139	1.25774	2.89515	2.28722	2.36368	1.13178	1.89989	2.0582	1.67914	0.808246	2.53435	2.43323	2.55173	3.03783	1.19121	1.66548	1.20271	1.66839	1.13944	1.74394
ACTG1P4	0.468316	0.22287	0.117523	0.253838	0.12193	0.287377	0.301232	0.25406	0.209623	0.197397	0.444737	0.196973	0.282946	0.287862	0.401601	0.287852	0.173196	0.105598	0.431703	0.167327	0.205259	0.119121	0.475851	0.0522917	0.192507	0.213645	0.0968855
ACTG2	0	0	0.0587617	0.0634594	0	0.0574754	0	0	0	0.131598	0.0635338	0.0656577	0	0.0575724	0	0	0.0577319	0	0	0.125495	0	0	0	0	0	0.0712151	0.0484428
ACTL10	0.234158	0.111435	0.176285	0.253838	0.12193	0.114951	0.180739	0.190545	0.104811	0.394794	0.127068	0.0656577	0.353682	0.172717	0.1004	0.143926	0	0.158397	0.431703	0.209158	0.246311	0.238241	0.0594814	0.261459	0.192507	0.14243	0.0968855
ACTL6A	60.4127	60.8993	60.172	50.1964	46.1506	48.6242	55.9086	53.8607	49.471	52.9682	53.6861	52.1322	47.2519	47.9003	52.2583	50.9019	49.7649	51.3735	50.4307	54.8413	54.3115	53.0682	53.8901	53.3376	57.6238	51.0612	53.9652
ACTL6B	0.175618	0	0.0587617	0.0634594	0.24386	0.114951	0	0	0.104811	0.263196	0	0.0656577	0.0707364	0.0575724	0.1506	0.0959508	0	0	0.235474	0.0418317	0	0.119121	0.0594814	0.104583	0	0	0
ACTL7A	0	0	0.0587617	0	0	0	0	0	0	0	0	0	0	0	0	0	0	0	0	0	0	0	0	0	0	0	0
ACTL7B	0	0	0	0	0	0.0574754	0	0.063515	0	0.065799	0	0	0	0	0.0502001	0	0	0.052799	0.0392457	0	0.0410518	0.0595603	0	0	0	0	0
ACTL8	1.52203	0.780045	1.35152	0.190378	0.365791	0.114951	0.301232	0.50812	0.628868	1.25018	0.889473	0.919208	0.495155	0.690869	0.351401	0.479754	0.692783	0.739187	1.3736	1.04579	1.02629	0.297802	0.535332	0.522917	0.449183	0.997011	0.678199
ACTL9	0	0	0	0	0	0	0	0	0	0	0	0	0	0	0	0	0	0	0	0	0	0	0	0	0	0	0
ACTN1	122.465	115.725	132.743	142.911	145.158	145.24	146.82	150.403	132.691	148.245	151.973	154.952	153.074	156.252	166.514	154.625	110.383	158.133	163.262	161.47	166.793	135.619	134.725	163.778	140.274	134.81	156.034
ACTN1-AS1	0	0	0	0	0	0	0	0	0	0	0	0	0	0	0.0502001	0.0479754	0	0	0	0.0418317	0.0410518	0.0595603	0.118963	0	0	0	0
ACTN2	13.347	12.035	12.2224	16.0552	16.6435	14.5413	17.1702	13.3381	14.6212	16.9761	16.3282	15.6922	14.6424	15.6021	16.1142	17.607	14.4907	15.9453	18.524	16.5235	16.7902	14.2945	15.3462	16.0013	16.3631	13.5309	15.211
ACTN3	0	0.0557175	0	0.0634594	0	0.172426	0.0602463	0.190545	0.157217	0.131598	0.127068	0.0656577	0.0707364	0.172717	0.1506	0.143926	0.0577319	0	0.0392457	0.0836633	0	0	0.0594814	0.0522917	0.128338	0	0.0484428
ACTN4	277.126	289.508	320.369	282.14	283.366	285.193	277.796	268.351	225.921	312.413	316.78	306.228	273.325	286.423	291.914	285.358	218.746	284.956	338.808	336.285	344.384	257.837	258.565	289.592	240.185	246.903	271.715
ACTR10	43.9631	40.5624	38.1951	47.3407	44.1997	47.4172	38.1962	37.1563	42.9202	39.6768	36.3413	40.3138	39.8246	43.9853	42.0175	37.8526	40.5278	38.6489	36.9695	38.0668	36.6182	45.1467	41.9938	41.1536	35.1646	42.5154	36.7681
ACTR1A	268.813	272.18	251.676	196.788	203.867	198.52	207.91	201.597	237.765	265.499	250.006	255.934	222.183	210.773	211.242	217.329	258.985	227.247	245.05	244.171	244.587	229.545	223.709	211.729	243.393	222.191	213.972
ACTR1B	52.9197	57.3333	53.767	89.9854	91.2038	93.9148	69.6448	75.3923	66.8172	53.9551	56.6722	55.8091	80.9224	83.3649	74.2962	69.4204	74.0123	70.0115	59.4572	58.4388	59.0735	79.3939	74.7681	78.2807	59.9339	70.2181	60.0206
ACTR2	403.864	387.738	386.593	407.092	394.444	383.993	392.806	409.29	403.209	367.75	389.399	385.805	392.021	370.421	405.265	365.812	301.13	365.105	349.797	357.954	358.752	368.678	361.766	383.246	365.058	363.767	394.324
ACTR3	207.815	194.733	192.621	189.172	185.334	182.657	192.969	200.517	207.422	175.091	179.737	173.862	183.632	186.707	180.871	184.705	181.509	184.374	166.755	173.601	165.439	177.609	179.574	191.649	187.181	185.088	184.712
ACTR3B	23.9426	22.5099	21.448	17.8955	17.0093	18.5646	19.3391	18.8004	23.4777	22.7664	22.618	22.7832	18.7451	18.6535	20.2306	21.8768	24.8247	20.6444	22.1738	23.4257	22.3322	19.774	20.1047	20.1323	22.9083	24.7828	22.3321
ACTR3BP2	0	0	0	0	0	0	0	0	0	0	0	0	0	0	0	0	0	0	0	0	0	0	0	0	0	0	0
ACTR3BP5	0	0	0	0	0	0	0	0	0	0	0	0	0	0	0	0	0	0	0	0	0	0	0	0	0	0	0
ACTR3C	0.643934	0.947198	0.646379	0.444216	0.304826	0.287377	0.240985	0.38109	0.314434	0.592191	0.762406	0.919208	0.212209	0.633297	0.451801	0.431779	0.577319	0.475191	0.667177	0.585643	0.779984	0.893405	0.356888	0.470625	0.577521	0.783366	0.53287
ACTR5	22.245	23.4571	23.916	18.5301	17.8628	19.1968	19.0378	20.1342	20.4382	21.1215	24.7147	22.3236	21.0794	20.0352	18.1222	20.8693	21.4763	21.7004	24.9995	21.1668	21.0596	19.238	19.3314	18.6159	21.3041	21.0084	23.2041
ACTR6	39.9239	38.2222	35.5508	40.1698	40.4199	38.5085	40.5458	39.1887	42.0293	32.8995	31.3857	32.6319	34.7316	35.81	37.1983	37.9485	42.7793	35.6394	30.4939	31.6247	28.2026	41.5135	41.8749	38.1207	43.5066	44.2246	44.422
ACTR8	78.6185	75.8316	77.6242	63.3325	61.2699	60.6366	60.9693	62.9433	56.1789	74.0896	78.1466	76.7539	59.9137	60.2208	61.5453	57.3786	49.0144	56.9702	74.4491	71.1557	74.2627	52.1153	52.76	57.2594	53.132	51.2749	58.9548
ACTRT1	0	0	0	0	0	0.0574754	0	0	0	0	0	0	0	0	0	0	0	0	0	0	0	0	0	0	0	0	0
ACTRT2	0	0	0	0	0	0	0	0	0	0	0	0	0	0	0	0	0	0	0	0	0	0	0	0	0	0	0
ACTRT3	5.85395	5.73891	4.93598	4.0614	3.47501	3.62095	3.01232	3.74738	3.03953	5.59291	4.95564	5.90919	3.8905	3.91492	2.96181	2.87852	3.8103	3.00955	4.63099	5.10346	5.00832	3.63318	4.4611	3.18979	2.88761	3.63197	3.00345
ACVR1	11.181	10.4192	9.57816	13.8341	12.5588	12.2423	13.1337	12.3219	13.4159	11.7122	12.5797	12.5406	14.501	13.875	15.1604	12.3777	13.1051	13.3582	11.1458	12.0894	11.3303	11.8525	12.6695	13.2821	13.1547	11.8929	13.564
ACVR1B	47.9438	44.4069	44.4826	70.9476	73.7068	65.6369	71.6329	69.1043	65.6643	50.9284	50.2553	52.3292	70.5242	71.7352	72.991	70.8597	59.6948	70.1699	52.6677	55.0505	54.9273	58.5478	62.8123	66.0967	57.0463	55.3341	61.0379
ACVR1C	2.63428	2.84159	2.93809	5.26713	4.69431	5.00036	4.39798	5.90689	5.60741	2.56616	3.68496	2.23236	4.03197	4.83608	4.96981	4.89349	3.86804	4.64632	2.98267	2.59356	2.79152	4.58614	4.34214	4.86313	5.00518	3.91683	5.76469
ACVR2A	15.7471	15.9909	15.5131	17.3244	19.0211	17.2426	16.628	16.5774	16.6126	15.397	16.5823	19.0407	15.845	16.5233	15.813	15.8319	15.8763	13.4638	15.6198	15.1012	15.887	16.4982	16.8332	16.4719	16.8123	18.5159	17.2941
ACVR2B	94.4242	81.459	88.2013	150.462	140.403	137.079	138.928	140.241	131.486	91.3948	90.9169	86.7339	112.188	116.814	132.478	117.396	78.9195	127.246	81.7096	88.3485	86.4961	91.5442	87.2591	112.113	92.4034	92.6508	119.169
ACVR2B-AS1	1.63911	1.39294	1.234	3.04605	2.8044	2.8163	2.53035	1.90545	1.78179	1.25018	1.20714	1.51013	2.19283	2.18775	2.259	2.30282	1.2701	2.48156	1.49134	1.5896	1.43681	2.20373	1.78444	2.14396	1.8609	1.78038	1.3564
ACVRL1	0.761013	0.111435	0.587617	1.64994	1.46316	1.26446	1.74714	1.58787	1.51976	0.394794	0.444737	0.722235	1.98062	2.13018	1.757	1.43926	2.02062	1.21438	0.392457	0.585643	0.492622	1.90593	2.08185	2.61459	1.41172	1.13944	0.968855
ACY1	0.936632	1.50437	1.5278	0.634594	1.28027	1.03456	0.903695	0.952725	0.890896	1.38178	0.635338	1.57579	1.27326	1.26659	1.4558	1.00748	1.2701	1.26718	1.25586	1.08762	0.985243	0.952965	1.07066	0.888959	0.513352	1.06823	1.21107
ACY3	0	0	0	0.0634594	0	0	0	0	0.0524057	0	0	0	0	0	0	0	0	0	0	0	0	0.0595603	0	0	0	0	0
ACYP1	11.0054	11.7564	10.8122	14.7226	14.2049	16.4954	13.2542	14.6084	11.2148	10.9226	11.4996	10.3083	12.9448	12.9538	12.55	13.2892	15.934	12.883	12.7941	12.7587	10.6735	14.7114	15.5246	13.2821	14.1172	16.6643	14.6297
ACYP2	3.92215	3.78879	3.93703	2.28454	2.19474	2.58639	2.40985	2.41357	2.7775	3.28995	3.9391	3.34854	3.1124	2.01503	3.11241	2.87852	3.34845	2.53435	4.16005	3.68119	3.4073	3.4545	3.15251	2.71917	3.33679	2.63496	2.42214
ADA	19.3766	19.8912	18.2161	25.0665	25.3615	28.7952	22.7129	22.0397	27.775	16.0549	16.0741	16.874	25.2529	21.9351	21.1342	24.9952	29.0391	23.3372	18.21	18.5733	16.0102	24.241	25.5175	24.2111	24.3842	24.2131	21.121
ADAD1	0	0	0	0	0	0	0	0	0	0	0	0	0	0	0	0	0	0	0	0	0	0	0	0	0	0	0
ADAD2	0	0	0	0.0634594	0	0	0	0	0	0	0	0	0	0	0	0	0	0	0.0392457	0	0	0.0595603	0.0594814	0	0	0	0
ADAL	20.4303	19.4454	19.1563	23.6703	23.1667	23.2201	21.9899	20.3883	20.543	18.9501	18.4883	17.2023	23.4137	20.8412	21.7868	19.526	18.4742	20.486	18.6025	18.6151	17.5291	20.3101	21.8891	19.4525	19.7641	19.5841	18.9411
ADAM10	54.149	49.6443	53.5319	66.7593	64.4401	61.901	62.8972	68.1516	65.0878	44.0853	48.9846	49.1776	51.2839	53.6575	56.6759	55.8434	39.7773	57.551	46.2707	48.7757	46.799	54.5572	52.641	59.4557	46.7792	55.8326	56.2905
ADAM11	15.3959	16.771	15.8069	36.743	34.6892	36.3819	35.5453	35.6319	31.2862	19.8713	19.4413	17.3993	34.3779	35.0616	34.6381	36.3174	32.3876	36.6953	23.7437	24.2205	24.3027	31.7456	31.4656	32.264	30.4161	31.9044	34.7335
ADAM12	0	0	0	0	0	0	0	0	0	0.065799	0	0	0.141473	0	0	0.0479754	0	0.052799	0.0392457	0	0	0	0	0	0	0	0.0484428
ADAM15	100.454	104.359	99.3073	112.513	116.443	123.055	106.275	102.704	107.641	102.646	98.7951	100.982	107.59	110.481	105.822	114.133	127.299	117.214	109.064	108.721	107.638	122.396	117.297	115.722	114.542	110.811	104.394
ADAM17	38.9288	35.2135	41.6033	43.787	43.5291	40.4627	48.3176	47.4457	43.7063	39.0188	35.1977	37.031	40.3197	42.4309	44.9793	42.1224	31.1752	44.4568	34.8502	38.9035	40.7644	35.081	33.488	40.3692	35.3571	36.106	39.384
ADAM18	0	0	0.0587617	0	0.0609651	0	0	0	0	0	0	0	0	0	0	0	0	0	0	0	0	0	0	0	0	0	0
ADAM19	12.3518	10.8092	11.6348	23.1627	24.3251	19.7715	20.785	23.7546	21.5387	12.6334	12.1985	12.081	21.0794	21.7048	22.9916	20.7254	15.6453	23.4428	12.6764	13.3861	13.3418	18.7019	19.153	20.3415	16.3631	19.7978	19.4255
ADAM1A	7.49305	7.74474	7.75655	8.94777	8.83994	9.88577	7.47055	8.57452	7.33679	8.55387	9.14887	8.20722	6.57848	7.82985	6.72681	6.76453	6.63917	7.49746	9.53671	9.45396	8.94929	8.15976	6.72139	7.00709	6.73775	6.623	7.26641
ADAM2	0	0	0	0	0	0	0	0	0	0	0	0	0	0	0	0	0	0	0	0	0	0	0	0	0	0	0
ADAM20	0.0585395	0.0557175	0.0587617	0.0634594	0	0	0.0602463	0	0.0524057	0.065799	0.0635338	0.0656577	0	0	0.1506	0.0479754	0.0577319	0.105598	0.0392457	0	0	0.0595603	0.0594814	0.0522917	0.064169	0.0712151	0
ADAM20P1	0.292697	0.167153	0.0587617	0.190378	0.182895	0.114951	0.421724	0.190545	0.157217	0.263196	0.254135	0.393946	0.141473	0.23029	0.251001	0.335828	0.230928	0.105598	0.470949	0.334653	0.164207	0.178681	0.297407	0.418334	0.256676	0.0712151	0.145328
ADAM21	0.819553	0.334305	0.528855	1.20573	1.09737	0.977082	0.542217	0.571635	0.838491	0.263196	0.254135	0.722235	0.707364	0.806014	0.702802	0.431779	0.230928	0.633589	0.470949	0.418317	0.492622	0.357362	0.475851	0.366042	0.770028	0.356075	0.435985
ADAM21P1	0	0.111435	0	0.0634594	0.0609651	0	0	0.063515	0	0.065799	0	0	0.141473	0	0.0502001	0.0959508	0.115464	0	0.0784914	0.0418317	0.0410518	0	0.118963	0.0522917	0	0.14243	0.0968855
ADAM22	25.1134	21.507	22.1532	36.9334	34.3234	31.9563	36.7503	38.9982	35.6359	23.4902	23.8252	26.5914	31.9729	31.78	38.0015	33.3429	20.7835	34.0026	22.4093	24.2205	25.9037	27.6955	24.5063	34.4602	25.2184	23.7858	29.4532
ADAM23	18.8497	16.3252	17.6285	26.9702	33.226	30.6344	27.0506	28.5817	24.8927	18.6211	23.2534	25.2782	27.9409	29.8801	31.2747	26.1946	19.3402	26.2411	23.3904	25.4337	23.4406	26.0874	26.3502	27.1917	25.0901	25.0677	26.9342
ADAM28	0	0.0557175	0	0.126919	0.12193	0.114951	0.120493	0.063515	0.0524057	0	0	0	0.0707364	0.0575724	0.0502001	0.0479754	0	0.105598	0.0392457	0.0836633	0	0	0	0.0522917	0.064169	0	0.0968855
ADAM29	0	0	0	0	0	0	0	0	0	0	0	0	0	0.0575724	0	0	0	0.052799	0	0	0	0	0	0	0.064169	0	0
ADAM30	0	0	0	0	0	0	0	0	0	0	0	0	0	0	0	0	0	0	0	0	0	0	0	0	0	0.0712151	0
ADAM32	0.175618	0.0557175	0.0587617	0.317297	0.182895	0.114951	0.180739	0.190545	0.419245	0.197397	0.127068	0	0.0707364	0.575724	0.1506	0.0479754	0.115464	0.263995	0.117737	0.125495	0.0410518	0.297802	0.416369	0.0522917	0.064169	0.213645	0.290657
ADAM33	0	0	0	0	0	0	0	0	0	0	0	0.0656577	0	0	0	0	0	0	0	0.0418317	0	0	0	0	0	0	0
ADAM3A	0	0	0	0	0	0	0	0	0	0	0	0	0	0	0	0	0	0	0	0	0	0	0	0	0	0	0
ADAM5	0.0585395	0	0	0	0	0	0	0	0	0	0	0	0	0	0	0	0	0	0	0	0	0	0	0.0522917	0	0	0
ADAM6	0	0	0	0	0	0	0	0	0	0	0	0	0	0	0	0	0	0	0	0	0	0	0	0	0	0	0
ADAM7	0	0	0	0	0	0	0	0	0	0	0	0	0	0	0	0	0	0	0	0.0418317	0	0	0	0	0.064169	0	0
ADAM8	3.86361	3.78879	3.76075	5.14021	4.93817	4.48308	4.63897	3.8109	4.24486	5.26392	4.00263	4.85867	5.80038	5.0088	3.76501	4.02993	4.90721	4.32952	6.04384	5.85643	5.13147	3.93098	3.80681	4.28792	4.42766	4.55777	4.21452
ADAM9	110.054	101.016	105.83	138.849	139.854	134.033	134.952	137.637	128.289	96.1323	100.892	100.653	126.618	122.341	132.528	125.168	93.4679	123.655	91.364	90.4401	93.7623	109.412	101.832	120.742	104.403	103.547	118.2
ADAMDEC1	0	0	0	0	0.0609651	0	0	0	0	0	0	0	0	0	0	0	0	0	0	0	0	0	0	0	0	0	0
ADAMTS1	78.6185	76.5002	80.8561	115.496	118.882	111.387	151.399	146.338	147.522	93.2371	96.1902	89.2945	116.857	123.55	133.08	157.887	117.196	156.232	85.4772	86.5916	83.4583	120.55	120.152	136.011	145.92	145.92	172.456
ADAMTS10	1.46349	1.67153	1.41028	6.0921	5.48686	6.83958	5.60291	4.00144	5.5026	2.03977	1.46128	1.83842	4.03197	5.0088	5.12041	5.37325	5.31133	5.3855	1.96229	2.00792	2.13469	4.76482	5.35332	5.17688	2.6951	4.77141	3.97231
ADAMTS12	0.643934	0.89148	1.05771	2.09416	2.01185	1.26446	1.20493	1.20678	1.41495	0.789588	0.889473	0.393946	1.06105	1.20902	1.506	1.29534	0.692783	1.16158	0.706423	0.543812	0.697881	1.07209	0.89222	1.51646	1.15504	1.28187	1.06574
ADAMTS13	7.66867	7.07613	6.69884	23.6703	22.3132	22.8177	14.9411	16.1328	16.1934	12.5676	10.9278	10.4396	17.1889	16.1203	17.8712	16.4556	14.6639	15.1005	11.9307	12.7587	11.1661	16.6173	16.5358	16.8379	11.5504	11.8217	12.4013
ADAMTS14	0.234158	0	0.0587617	0.698053	0.426756	0.287377	0.542217	0.825695	0.943302	0	0.254135	0.131315	0.353682	0.345435	0.401601	0.527729	0.692783	0.739187	0.156983	0.0418317	0.0410518	0.476482	0.356888	1.04583	0.128338	0.28486	0.242214
ADAMTS15	5.85395	4.68027	5.64112	5.96518	6.70616	7.18443	6.5066	6.47853	6.39349	6.2509	6.28985	7.02538	7.85174	8.348	8.28302	7.00441	6.11958	7.07507	7.84914	6.69307	7.84089	6.73032	6.78087	7.79147	6.28857	6.33814	7.94461
ADAMTS16	0	0	0	0.0634594	0.0609651	0.114951	0	0.063515	0.0524057	0.065799	0	0	0.212209	0	0.1004	0.0959508	0	0	0.0784914	0	0	0.0595603	0.0594814	0.0522917	0	0	0
ADAMTS17	8.66384	7.80045	9.34311	14.4053	12.8636	13.6792	10.0611	11.1786	9.06618	11.12	9.14887	9.06077	10.1153	10.8236	11.0942	9.69103	6.87009	9.02864	9.65444	9.78861	10.2219	10.1848	9.69546	10.6152	7.70028	7.40637	9.83388
ADAMTS18	0.175618	0.167153	0.0587617	0.190378	0.182895	0.114951	0.0602463	0	0.157217	0.263196	0.190601	0.0656577	0.0707364	0.172717	0.1004	0.0959508	0	0.052799	0.117737	0.209158	0.246311	0.119121	0	0.0522917	0.064169	0	0.0968855
ADAMTS19	3.86361	4.1231	4.64218	7.29783	6.6452	6.83958	7.10907	7.30422	5.71222	4.47433	5.01917	3.02026	6.43701	6.56326	7.63042	6.52465	4.21443	6.70548	4.00306	4.0995	4.5157	5.12219	5.59125	6.43188	5.64688	5.41235	6.24912
ADAMTS19-AS1	0.468316	0.278588	0.470094	0.571134	1.09737	0.804656	1.14468	0.63515	1.04811	0.394794	0.254135	0.459604	0.707364	0.690869	0.903602	0.575705	0.577319	0.633589	0.431703	0.334653	0.45157	0.476482	0.654295	0.784376	0.192507	0.356075	0.87197
ADAMTS2	5.09293	5.01458	5.46484	15.1668	14.2049	13.6217	13.7362	12.703	12.2105	8.09327	6.92519	6.50011	14.3595	13.0114	13.3532	14.0568	13.1051	14.9949	6.75026	7.32054	7.55353	13.2224	11.8368	12.1317	11.1012	10.3262	12.5951
ADAMTS20	3.92215	2.89731	3.11437	4.25178	4.32852	4.65551	6.08488	4.89065	4.6641	3.09255	5.01917	4.26775	3.32461	4.49065	4.56821	4.98944	2.02062	5.17431	2.47248	4.05767	3.28414	3.99054	2.73614	3.60813	3.27262	2.77739	4.50518
ADAMTS3	14.5178	14.4866	14.8667	20.2435	21.3378	19.0818	19.6403	21.5316	19.5997	15.9891	14.6763	17.1367	19.2403	18.9413	22.3892	18.9983	15.8185	19.5356	13.8145	13.9299	15.5997	16.3195	16.0005	22.0671	19.1224	17.0204	18.9411
ADAMTS4	0.351237	0.167153	0.176285	0.507675	0.548686	0.574754	0.783202	0.190545	1.04811	0.394794	0.381203	0.131315	0.565891	0.806014	0.853402	0.671656	0.692783	0.950383	0.510194	0.376485	0.205259	0.833844	1.07066	0.575209	0.513352	0.640936	0.726641
ADAMTS5	0.351237	0.278588	0.117523	0.444216	0.182895	0.459803	0.421724	0.12703	0.314434	0.065799	0.381203	0.328289	0.141473	0.287862	0.401601	0.287852	0.115464	0.316794	0.196229	0.0418317	0.164207	0.178681	0.178444	0.156875	0.256676	0.213645	0.435985
ADAMTS6	0.819553	1.17007	0.881426	2.41146	2.49957	3.2761	2.28936	3.36629	2.25344	0.723789	1.46128	1.44447	3.32461	3.10891	2.91161	3.07043	2.07835	2.85115	1.13813	1.33861	1.35471	2.20373	2.14133	2.40542	1.92507	1.92281	1.93771
ADAMTS7	3.21967	4.06738	3.58446	10.8516	8.96187	11.1502	8.79596	8.32046	7.23198	4.07954	4.63797	4.59604	8.70058	10.4206	9.23682	9.93091	8.60205	10.9822	5.29817	4.89431	4.43359	8.81493	8.26791	9.72626	6.67358	8.0473	7.50863
ADAMTS7P1	0	0.0557175	0	0	0	0.0574754	0	0	0.0524057	0	0	0.0656577	0	0.0575724	0.1004	0.0479754	0.0577319	0	0.0392457	0.167327	0.0821036	0.0595603	0	0.104583	0.128338	0	0
ADAMTS8	0.117079	0.501458	0.235047	0.507675	0.609651	0.804656	0.542217	0.50812	0.733679	0.526392	0.127068	0.525262	0.919573	0.633297	0.502001	0.527729	0.461855	0.580789	0.392457	0.292822	0.246311	0.714724	0.713776	0.627501	0.513352	0.640936	0.581313
ADAMTS9	7.90283	7.13184	10.107	15.9283	15.2413	15.5758	17.6522	18.6099	16.8746	9.47505	9.84774	10.3739	16.6231	14.7385	17.6704	18.9023	12.4701	16.0509	9.85067	10.5834	10.6735	12.2694	11.123	14.3802	13.0263	11.6793	15.9861
ADAMTS9-AS1	0.175618	0.0557175	0.0587617	0.0634594	0.0609651	0.0574754	0.120493	0.063515	0	0.065799	0.0635338	0.0656577	0	0	0.0502001	0.0479754	0.0577319	0.052799	0.0392457	0.125495	0	0	0.118963	0	0.128338	0	0.145328
ADAMTS9-AS2	0	0	0.0587617	0	0.0609651	0.0574754	0	0.12703	0.157217	0	0.0635338	0	0	0.0575724	0.0502001	0.0479754	0	0	0.0784914	0.0418317	0.0410518	0	0.118963	0.209167	0	0	0
ADAMTSL1	0.117079	0.167153	0	0.507675	0.670616	0.517279	0.361478	0.063515	0.262028	0.460593	0.317669	0.196973	0.565891	0.115145	0.652601	0.431779	0.519587	0.263995	0.196229	0.209158	0.0821036	0.476482	0.297407	0.470625	0.128338	0.213645	0.290657
ADAMTSL2	0	0	0	0	0	0	0	0	0	0.065799	0	0	0	0	0.0502001	0	0	0	0	0	0	0	0	0	0	0	0
ADAMTSL3	0.351237	0.334305	0.470094	1.20573	0.914477	1.20698	1.44591	1.07975	1.15292	0.526392	0.889473	0.787893	1.06105	0.748442	1.4056	0.719631	0.519587	1.00318	0.54944	0.75297	0.45157	1.07209	0.654295	1.255	1.28338	0.783366	1.21107
ADAMTSL4	1.22933	1.44866	1.29276	5.20367	4.32852	5.74754	4.27749	2.66763	3.24915	2.36876	2.28722	1.7071	4.03197	4.3755	5.02001	3.88601	2.65567	3.90713	2.04078	2.17525	2.33995	3.7523	3.80681	4.18334	3.01594	3.27589	2.95501
ADAMTSL4-AS1	0.234158	0	0.176285	0.253838	0.0609651	0.0574754	0	0.063515	0	0.131598	0.0635338	0.196973	0.141473	0.0575724	0.1004	0.143926	0.115464	0.158397	0.27472	0.125495	0.123155	0	0.237925	0.156875	0	0.0712151	0
ADAMTSL5	0.936632	1.61581	1.41028	2.15762	2.37764	2.41397	2.89182	2.73114	2.46307	2.10557	3.11316	2.69197	3.04167	3.39677	3.16261	2.83055	3.00206	3.69593	2.47248	2.76089	2.46311	3.09714	2.73614	2.71917	2.50259	2.42131	3.29411
ADAP1	12.7031	10.7535	11.7523	18.2128	17.6799	17.3001	16.9895	16.5139	16.403	10.9226	12.5162	10.8335	17.3304	16.6384	17.9716	18.9023	19.5711	16.2621	13.3435	12.2148	10.1398	18.2255	18.3797	18.5636	17.9032	18.6584	17.1003
ADAP2	5.73687	7.18756	5.46484	9.13815	9.57152	11.4376	11.5673	10.5435	11.0052	5.46131	7.11579	6.30314	11.3886	11.3993	11.5962	11.8499	9.2371	11.035	6.20082	6.65124	6.11672	11.1378	10.2308	10.4583	12.0638	10.5398	11.0449
ADAR	440.51	430.306	455.345	451.767	445.045	438.71	448.654	453.941	412.328	434.405	456.808	456.059	436.514	420.682	465.154	428.42	327.628	437.704	452.307	466.8	466.718	397.327	365.929	445.63	375.774	378.437	430.656
ADARB1	27.1038	25.0729	26.7366	29.3182	27.0075	27.1859	29.5809	28.3912	27.9322	36.1236	35.6425	36.5057	30.2752	27.8651	27.2587	33.5828	24.767	31.0986	36.891	38.8616	39.4508	31.8648	30.7519	32.0025	24.4484	25.9223	30.083
ADARB2	0	0	0	0	0	0	0.0602463	0	0	0	0	0	0	0	0	0	0	0	0	0	0	0	0	0	0	0	0
ADARB2-AS1	0	0	0	0	0	0	0	0	0	0	0	0	0	0	0	0	0	0.052799	0	0	0	0	0	0	0	0	0
ADAT1	21.6011	21.7856	23.8573	22.7819	23.1058	22.3579	19.3993	20.7694	16.403	23.6876	25.1594	23.3741	22.282	20.2655	21.586	16.4076	10.2763	17.7933	22.9587	20.623	23.3585	16.26	15.0488	19.8709	14.3739	13.246	18.8442
ADAT2	49.2902	46.5241	45.6579	56.2885	59.6849	56.6708	54.4627	60.1487	52.7725	50.1388	55.6556	52.6575	49.3033	48.5911	51.4551	52.1493	46.5896	54.119	50.3915	52.2896	55.2557	49.7329	49.7859	55.4292	48.3193	49.4945	56.1452
ADAT3	12.1177	11.3664	11.5761	7.55167	7.13292	9.02364	10.0611	8.57452	11.1624	14.2126	12.3891	15.1013	11.6008	14.1628	10.8934	11.658	16.7422	12.883	13.6968	14.0554	14.4502	13.0437	14.216	10.8244	12.0638	14.1006	11.9654
ADCK1	11.4737	10.9206	10.3421	11.4227	11.5224	11.8974	11.0251	10.5435	9.01378	13.2256	11.3726	13.1972	11.813	14.1628	10.9938	11.9939	12.2392	12.8302	13.2258	14.5993	13.0545	12.0312	13.2643	11.5565	11.1012	12.1778	11.4325
ADCK2	54.0319	55.4947	54.8834	63.3959	63.2208	60.7515	55.9086	56.0837	58.5371	48.757	47.5233	45.6321	57.438	61.3722	55.9229	59.4895	70.8948	58.7125	48.1152	48.5666	49.0979	68.7922	67.1544	58.4621	59.5489	62.0995	57.8407
ADCK3	173.979	170.217	159.538	200.214	201.977	205.13	206.042	203.565	210.042	181.21	178.53	169.66	224.942	218.545	215.911	209.461	236.008	214.364	183.827	183.014	183.953	218.169	219.07	217.795	205.726	205.74	193.335
ADCK4	29.1527	27.803	31.9076	39.4717	43.1633	39.4856	38.1359	35.5684	39.3043	31.7151	30.2421	29.349	37.7732	41.6824	37.6501	34.8301	41.5092	38.1209	32.417	31.1646	30.3783	45.0872	41.6369	39.794	34.0738	36.5333	32.166
ADCK5	5.21001	5.51604	4.87722	7.99588	6.03555	7.29938	6.98857	6.28798	6.02665	5.26392	6.41692	4.6617	7.0029	6.62083	6.32521	6.62061	10.0453	6.70548	6.20082	5.98193	6.11672	7.5046	7.79206	7.47772	7.2511	5.62599	6.0069
ADCY1	34.4212	36.3278	34.3168	55.4	54.5638	52.4176	54.1615	55.9567	50.0474	41.7823	45.2361	43.6624	48.9496	45.3095	56.0735	54.8359	33.9463	57.1814	41.7967	43.7559	46.9633	40.7393	40.8637	49.1019	37.0897	38.5274	49.0725
ADCY10	0.292697	0.390023	0.35257	1.33265	1.28027	1.03456	1.38567	1.2703	1.10052	0.526392	0.381203	0.393946	1.06105	0.978731	1.3554	1.34331	0.750515	1.21438	0.392457	0.334653	0.246311	1.13165	0.773258	0.836668	0.577521	0.498506	0.678199
ADCY10P1	2.04888	1.78296	2.46799	2.66529	2.86536	2.93125	3.01232	2.79466	3.51118	3.48735	3.36729	2.23236	1.62694	1.84232	2.81121	3.16638	3.05979	2.95675	3.76759	2.6354	3.57151	3.03758	2.26029	2.71917	2.75927	2.42131	2.76124
ADCY2	0	0	0	0	0	0.114951	0	0	0	0	0.0635338	0	0	0	0	0	0	0	0	0	0	0	0	0	0	0	0
ADCY3	25.5232	24.9057	25.5613	33.1258	35.5427	32.4736	37.413	36.5846	32.9108	35.3998	31.0045	34.0107	35.6511	40.3583	41.6661	37.4208	28.5773	39.1241	34.4577	34.1346	35.0993	33.1751	30.4545	37.9115	26.7585	29.0558	35.4117
ADCY4	0	0	0	0.0634594	0	0	0	0	0	0	0.0635338	0	0	0.0575724	0	0	0	0.105598	0	0.0836633	0	0	0.0594814	0	0	0	0.0484428
ADCY5	1.99034	1.39294	2.05666	2.91913	3.77984	3.62095	3.91601	3.17575	3.61599	1.84237	2.79549	2.29802	4.10271	2.87862	2.86141	3.21435	2.88659	2.95675	2.82569	2.59356	2.2168	3.1567	3.62836	3.66042	2.43842	2.06524	2.95501
ADCY6	40.5093	42.9025	41.7796	57.3673	58.4655	59.5445	57.8365	59.9581	57.6986	52.047	47.015	50.6221	65.219	60.6238	58.0313	58.434	56.4041	61.7221	57.5735	54.5067	54.8452	56.5227	55.3771	56.998	55.1854	53.1264	53.8683
ADCY7	12.6445	13.2608	13.2214	23.9876	26.0321	23.9673	22.9539	22.1667	20.4906	11.7122	15.4387	13.8538	22.6356	21.8199	23.2928	21.0612	19.6288	24.8683	14.5602	15.0176	14.4502	22.4542	19.8668	21.5965	19.0582	16.1658	21.8961
ADCY8	0	0	0	0	0	0	0	0	0	0	0	0	0	0	0	0	0.0577319	0	0	0	0	0	0	0	0	0	0
ADCY9	55.1442	51.3158	56.0587	79.2608	77.1818	73.4536	75.4887	78.568	69.9616	70.6681	73.8263	71.3043	75.6879	76.6289	81.9768	75.3694	49.0144	81.8385	71.3095	76.1755	77.0542	59.0243	53.1763	72.5809	56.7254	61.9571	78.3319
ADCYAP1	0	0	0	0	0	0	0	0	0.0524057	0	0	0	0	0	0	0	0	0	0	0	0	0	0	0	0	0	0
ADCYAP1R1	14.0495	13.3722	13.1626	25.7645	29.8729	26.0938	30.3642	27.4385	27.3558	17.3051	12.7703	13.6568	25.1114	24.5259	26.4053	29.7927	21.7072	28.2475	14.3247	14.3483	16.1744	22.5734	23.0193	22.9038	24.4484	24.1419	24.9965
ADD1	109.118	108.705	111.53	137.834	131.929	134.033	125.794	124.807	122.891	129.821	126.305	127.967	147.91	146.119	145.58	138.361	119.851	133.423	130.178	133.861	134.691	126.744	122.651	125.814	128.916	117.932	123.238
ADD2	40.3922	38.1108	40.5456	57.875	59.1362	56.7857	60.2463	61.546	55.55	43.8221	45.6808	40.0512	56.5891	58.9542	63.2521	60.545	45.7237	64.626	44.0729	45.9312	42.5297	50.7454	49.2506	63.3776	46.2017	44.5806	57.2109
ADD3	110.932	103.133	104.478	150.716	147.658	143.574	143.085	146.656	136.412	101.199	106.356	114.573	129.094	134.029	145.631	132.844	110.845	138.175	107.847	108.051	109.239	118.763	125.327	137.475	110.948	115.084	132.103
ADD3-AS1	0.351237	0.334305	0.293809	0.507675	0.304826	0.344853	0.421724	0.50812	0.524057	0.328995	0.381203	0.722235	0.353682	0.575724	0.602401	0.287852	0.692783	0.369593	0.196229	0.460148	0.287363	0.297802	0.475851	0.627501	0.128338	0.712151	0.387542
ADGB	0	0.0557175	0	0	0.0609651	0	0	0.063515	0	0	0	0	0	0	0	0.0479754	0	0.052799	0	0	0	0	0	0	0	0	0
ADGRA1	0	0.0557175	0.0587617	0.0634594	0	0	0.0602463	0.12703	0.104811	0	0	0.131315	0.282946	0.0575724	0	0.191902	0.0577319	0.052799	0.117737	0.0418317	0.0821036	0	0	0.104583	0.128338	0.0712151	0.0484428
ADGRA1-AS1	0	0	0	0	0	0	0	0	0	0	0	0	0	0	0	0	0	0	0	0	0	0	0	0	0	0	0
ADGRA2	20.4888	21.0055	22.2119	57.3038	57.3072	58.5675	46.7512	46.5565	38.0989	25.53	28.5267	26.9197	48.6666	52.0455	53.4129	50.71	31.7525	47.5191	29.6698	30.4535	30.0499	41.99	40.1499	47.2717	36.448	33.115	40.4013
ADGRA3	39.3971	38.8351	42.0146	39.4717	39.1396	39.8879	39.7626	40.9036	37.7321	37.4396	40.5346	42.3492	38.4099	37.0766	37.7003	40.923	30.8288	40.3913	40.5016	38.4851	39.6971	36.2127	36.0457	39.0619	37.0897	33.2574	39.4808
ADGRB1	2.16596	2.39585	2.58552	10.09	10.2421	9.19607	7.95252	7.74883	7.86085	2.96095	2.22368	4.26775	8.84205	8.23286	8.73482	9.21128	8.94844	7.97266	3.72834	3.55569	3.94097	8.33844	8.32739	8.26209	6.73775	6.05328	6.24912
ADGRB2	15.513	13.2608	13.0451	40.0429	38.2251	35.8072	32.3523	34.9967	35.4786	20.7925	17.4083	18.7781	34.873	38.6887	39.5075	37.8526	33.1958	38.4905	21.0749	21.2505	22.0859	36.1531	34.5587	37.1794	29.8386	30.124	31.3425
ADGRB3	4.56608	3.56592	3.58446	10.3439	9.14477	9.5984	8.67547	8.32046	7.86085	3.28995	4.00263	3.93946	9.40794	8.69344	8.63442	7.62809	3.69484	7.91986	3.45362	3.72302	3.89992	5.77735	5.82917	7.32084	5.3902	4.98506	6.05534
ADGRD1	0.0585395	0	0	0.507675	0.731581	0.977082	0.361478	0.190545	0.157217	0.065799	0.254135	0.196973	0.353682	0.345435	0.351401	0.143926	0.288659	0.52799	0.156983	0.125495	0.0821036	0.297802	0.297407	0.156875	0.192507	0.0712151	0.0968855
ADGRE1	0	0.0557175	0.176285	0.571134	0.304826	0.114951	0.0602463	0.25406	0.262028	0.263196	0.127068	0.0656577	0.424418	0.23029	0.251001	0.287852	0.346391	0.316794	0.117737	0.0418317	0.205259	0.476482	0.475851	0.470625	0.385014	0.356075	0.0968855
ADGRE2	0	0.0557175	0.0587617	0.444216	0.12193	0.0574754	0.120493	0.190545	0.209623	0.065799	0.0635338	0	0.0707364	0.172717	0.1004	0.287852	0.173196	0.211196	0.0784914	0	0.123155	0.238241	0.0594814	0.261459	0	0.28486	0.242214
ADGRE3	0	0	0	0	0	0	0	0	0	0	0	0	0	0	0	0	0	0	0	0	0	0	0	0	0	0	0
ADGRE4P	0	0	0	0	0	0	0.0602463	0	0	0	0.0635338	0	0	0	0	0	0	0	0	0	0.0410518	0	0	0	0	0	0
ADGRE5	8.6053	8.41335	9.34311	23.5434	23.1667	25.4041	22.7129	22.4843	22.22	10.5278	9.2124	8.92945	24.7577	26.253	25.1001	25.2351	28.8082	24.4988	11.2243	10.3743	10.7556	23.8241	25.0417	21.8579	21.8816	21.2221	21.6539
ADGRF1	0	0	0	0	0	0	0	0	0	0.065799	0	0	0	0	0	0	0	0	0	0	0	0	0	0	0	0	0
ADGRF2	0	0	0	0	0	0	0	0	0	0	0	0	0	0	0	0	0	0.052799	0.0392457	0	0	0	0	0	0	0	0
ADGRF3	0.409776	0.390023	0.35257	0.380756	0.24386	0.229902	0.361478	0.444605	0.36684	0.394794	0.254135	0.393946	0.212209	0.115145	0.451801	0.335828	0.404123	0.316794	0.353211	0.334653	0.492622	0.416922	0.178444	0.261459	0.192507	0.356075	0.0968855
ADGRF4	0	0	0	0	0	0	0.0602463	0	0	0	0	0	0	0	0	0	0	0	0	0	0.0410518	0	0	0	0.064169	0	0
ADGRF5	0	0	0	0	0	0	0	0.063515	0.0524057	0	0	0	0	0	0	0	0	0	0	0	0	0	0	0	0.064169	0	0.0484428
ADGRG1	0.234158	0.0557175	0.0587617	0.190378	0.0609651	0.287377	0.0602463	0.12703	0.104811	0.131598	0.0635338	0.131315	0.141473	0.115145	0.251001	0.0479754	0	0.316794	0.117737	0.0418317	0.0821036	0.416922	0.0594814	0.366042	0.192507	0.0712151	0.290657
ADGRG2	0.702474	0.612893	0.646379	2.28454	2.68247	2.29902	2.16887	2.15951	1.8866	1.05278	1.71541	1.11618	1.83915	2.41804	2.1586	2.59067	0.92371	2.05916	1.13813	0.75297	1.39576	1.96549	1.30859	2.19625	1.34755	1.06823	1.3564
ADGRG3	0.0585395	0.0557175	0.0587617	0.253838	0.0609651	0.229902	0.180739	0	0.104811	0.065799	0	0.0656577	0	0.115145	0.251001	0.239877	0.288659	0.105598	0.0784914	0.0836633	0.0410518	0.238241	0.0594814	0.104583	0	0.213645	0
ADGRG4	0	0.0557175	0	0	0	0	0	0	0	0	0	0	0	0	0.0502001	0	0	0	0	0.0418317	0	0	0	0	0	0	0
ADGRG5	0	0.0557175	0	0	0.0609651	0	0	0	0	0.065799	0	0	0.0707364	0	0.0502001	0	0.0577319	0	0.0392457	0.0418317	0	0	0	0.0522917	0	0.0712151	0
ADGRG6	4.39046	4.62455	5.58236	13.5803	12.9856	11.1502	13.1939	12.703	10.2715	5.13232	4.95564	5.77788	12.1667	11.9751	12.3994	10.4107	5.77319	12.2494	5.41591	5.89827	6.07567	9.76789	7.0188	12.184	8.40614	7.5488	9.20412
ADGRG7	0	0	0	0	0	0	0	0	0	0	0	0	0	0.115145	0	0	0	0	0	0	0	0	0	0.0522917	0	0	0
ADGRL1	64.2763	68.3654	69.9264	133.074	125.039	131.791	132.361	122.901	126.14	99.159	97.2703	100.128	147.839	153.028	152.357	149.779	133.88	145.514	106.748	105.081	107.966	128.293	127.944	135.54	136.038	143.712	144.989
ADGRL2	89.6239	82.7962	94.5476	97.4736	93.2766	90.5238	99.8282	99.5915	79.3946	86.9204	99.0492	92.5774	90.3304	93.9582	103.161	93.4561	61.0803	98.6286	86.1051	89.6453	89.0003	76.9519	73.1621	95.1186	78.0295	73.6364	96.6433
ADGRL3	10.2444	10.1406	9.46064	22.7819	21.1549	20.8061	17.5919	18.1018	14.3592	12.436	12.9609	12.278	16.4108	18.6535	20.833	16.5035	9.98762	16.4205	10.5178	10.7926	10.7556	11.8525	13.0859	17.9361	10.3312	8.9731	14.3391
ADGRL3-AS1	0.117079	0.167153	0.117523	0.190378	0.12193	0.172426	0.180739	0.12703	0.209623	0.065799	0	0.196973	0	0.0575724	0.0502001	0	0	0.105598	0.0784914	0.0418317	0	0.0595603	0.356888	0.0522917	0.128338	0	0
ADGRL4	0.0585395	0	0	0	0.0609651	0	0	0	0	0	0.0635338	0	0	0	0.0502001	0	0	0	0	0	0.0410518	0	0	0	0	0.0712151	0
ADGRV1	13.5226	12.5922	14.8667	18.9744	19.3869	19.0244	19.2186	21.341	17.3987	14.9364	15.121	14.6417	14.8546	17.905	20.08	17.2232	10.1608	19.5884	13.8145	15.0594	16.0102	12.0312	10.2308	15.949	10.4596	9.40039	15.1626
ADH1A	0	0	0	0.0634594	0	0	0	0	0	0	0	0	0	0	0	0	0	0	0	0	0.0821036	0	0	0	0	0	0
ADH1B	0	0	0	0	0	0	0	0	0	0	0	0	0	0	0	0	0	0	0	0	0	0	0	0	0	0	0.0484428
ADH1C	0	0	0	0	0	0	0.0602463	0.063515	0	0	0	0	0	0	0	0	0	0	0	0	0	0	0	0	0	0	0
ADH4	0	0	0.0587617	0	0	0	0.0602463	0	0.0524057	0	0	0	0.0707364	0	0	0	0	0.052799	0	0	0	0	0	0.0522917	0.064169	0	0
ADH5	177.258	175.622	166.061	136.882	131.807	134.32	137.121	138.907	145.95	152.325	154.705	151.604	138.856	137.483	129.315	130.781	148.602	130.942	143.482	146.997	146.965	139.073	148.228	135.54	150.284	149.053	135.833
ADH6	0.175618	0.22287	0.176285	0.126919	0.12193	0.459803	0.120493	0.317575	0.209623	0.328995	0.444737	0.196973	0.282946	0.287862	0.301201	0.143926	0.173196	0.422392	0.156983	0.334653	0.123155	0.119121	0	0.156875	0.320845	0.213645	0.193771
ADH7	0	0	0	0	0	0	0	0	0	0	0	0	0	0	0	0	0	0	0	0	0	0	0	0	0	0	0
ADHFE1	0.292697	0.0557175	0.293809	0.888431	0.365791	0.229902	0.421724	0.190545	0.157217	0.460593	0.444737	0.393946	0.353682	0.23029	0.301201	0.575705	0.461855	0.263995	0.54944	0.669307	0.164207	0.297802	0.297407	0.366042	0.256676	0.213645	0.339099
ADI1	245.222	232.175	219.24	111.689	107.482	113.514	109.769	110.198	123.939	212.399	204.134	200.978	125.274	123.896	119.426	116.58	140.346	111.248	212.751	212.212	206.901	135.142	146.919	129.788	137.578	139.866	124.11
ADIG	0	0	0	0	0	0	0	0	0	0	0	0	0	0	0	0	0	0	0	0	0	0	0	0	0	0	0
ADIPOQ	0	0	0.0587617	0	0	0	0	0	0	0	0	0	0	0	0	0	0	0	0	0	0	0	0	0	0	0	0
ADIPOQ-AS1	0	0	0	0	0	0	0	0	0	0	0	0	0	0	0	0	0	0	0	0	0	0	0	0	0	0	0
ADIPOR1	181.765	196.516	195.03	174.704	172.165	181.68	171.401	161.074	144.22	162.984	179.674	178.195	187.381	179.338	172.739	171.896	161.361	166.951	178.215	181.466	187.689	186.96	168.63	180.04	173.128	183.45	180.643
ADIPOR2	130.719	124.139	129.628	123.428	125.161	117.882	118.866	120.043	110.157	127.979	125.606	127.245	123.435	118.714	129.165	126.223	100.627	123.233	130.335	131.561	133.747	109.829	113.193	116.663	116.723	127.689	124.159
ADIRF	0	0	0	0	0	0	0	0	0.0524057	0	0	0	0	0	0	0.0479754	0.0577319	0	0	0	0	0	0	0	0	0	0
ADK	38.2263	37.6093	37.9601	40.2967	36.0304	37.6464	38.7384	39.5063	42.6058	32.9653	30.5598	30.3995	38.4099	35.1192	38.3027	38.3323	44.9731	37.8569	31.7105	31.5829	30.2962	39.7863	41.2801	36.029	40.7473	40.3077	39.3355
ADM	18.0302	18.4982	17.3935	11.4227	11.0957	13.1044	17.1702	17.6572	21.2767	22.8322	18.9966	19.0407	15.562	15.3718	16.4154	18.6145	24.0165	20.0108	19.0342	19.4099	19.6228	15.5452	17.0117	15.2169	18.2882	22.9313	17.8754
ADM2	0.234158	0.0557175	0.293809	0.634594	0.304826	0.402328	0.542217	0.63515	0.209623	0.131598	0.0635338	0.131315	0.565891	0.345435	0.502001	0.62368	0.230928	0.52799	0.0392457	0.25099	0.164207	0.357362	0.416369	0.31375	0.064169	0.0712151	0.242214
ADM5	4.80024	5.68319	5.05351	3.68064	3.41405	3.56348	5.12094	4.50956	5.13576	5.65871	6.22631	6.10617	5.23449	4.66337	4.56821	4.84552	6.06185	5.2799	5.65138	5.68911	6.93775	6.19427	6.00762	5.90896	6.2244	6.05328	6.10379
ADNP	117.547	109.764	118.757	150.335	158.448	147.252	149.531	151.991	130.647	158.049	163.155	162.7	154.064	160.857	171.182	145.078	111.076	154.332	152.862	161.512	157.557	131.092	128.48	148.77	139.311	131.463	157.536
ADNP2	65.213	63.2951	69.045	66.1247	63.0379	58.1651	65.789	71.2638	59.7949	65.4042	69.3154	72.6174	66.3507	61.4298	67.0171	69.1326	51.1505	65.2068	62.4399	65.7176	63.9587	56.1058	54.0091	65.8353	59.8697	59.2509	68.4012
ADNP-AS1	1.63911	1.44866	1.88037	1.52303	1.4022	1.78174	1.02419	1.84193	1.8342	2.03977	1.96955	2.23236	1.06105	1.49688	2.3092	1.96699	1.15464	1.37278	1.96229	2.46807	1.97049	1.72725	1.07066	2.35313	1.41172	1.21066	2.3737
ADO	53.6807	55.7175	50.8289	51.0848	49.9304	49.3714	51.2094	49.4782	50.0474	49.0202	52.1613	49.1776	45.9787	48.073	48.5435	50.5661	51.8432	53.063	50.9017	50.2817	49.919	50.2093	47.4661	50.0955	50.6935	52.3431	50.8165
ADORA1	1.34641	1.83868	1.93914	2.79221	2.37764	3.67843	2.34961	3.55684	3.93043	2.30296	1.84248	2.49499	3.39535	3.22406	2.96181	2.83055	5.02267	3.16794	2.19776	2.25891	1.88838	2.26329	4.34214	2.56229	3.40096	3.34711	2.90657
ADORA2A	0	0.0557175	0	0.0634594	0.12193	0.114951	0	0	0	0	0.0635338	0.131315	0.141473	0	0	0	0	0	0.117737	0.125495	0.0410518	0	0.0594814	0.0522917	0.064169	0.0712151	0.145328
ADORA2A-AS1	0.234158	0	0.117523	0.126919	0.24386	0.229902	0.301232	0.63515	0.36684	0.394794	0.190601	0.590919	0.141473	0.345435	0.351401	0.191902	0.461855	0.316794	0.431703	0.50198	0.287363	0.238241	0	0.418334	0.128338	0.28486	0.484428
ADORA2B	16.7423	18.7768	20.2728	17.3879	20.4233	21.8981	19.8813	21.7221	20.9623	16.1865	15.4387	19.369	20.3013	20.7836	17.319	21.9727	23.7278	20.5388	16.5224	17.4438	17.0365	20.3101	23.3167	20.4461	24.4484	21.7206	20.7335
ADORA3	0	0	0	0	0	0	0	0	0	0	0	0	0	0	0	0	0	0	0	0	0	0	0	0	0	0.0712151	0
ADPGK	71.945	72.6557	72.512	62.6344	68.3419	67.0163	61.6922	68.7232	62.52	67.8387	70.9037	72.8144	65.1482	60.3359	64.5573	58.1942	55.7113	59.1349	77.2748	75.1297	81.8573	65.159	63.1097	66.6719	62.244	65.8739	63.9444
ADPGK-AS1	0.0585395	0.111435	0.117523	0.190378	0.12193	0.114951	0.120493	0.25406	0.0524057	0.065799	0.127068	0.131315	0	0.115145	0.351401	0.191902	0	0.211196	0.0392457	0.125495	0.164207	0.119121	0.0594814	0.104583	0.192507	0	0.0484428
ADPRH	0	0.0557175	0	0	0.0609651	0	0	0	0	0	0.0635338	0	0	0	0	0	0.0577319	0.052799	0	0	0	0	0	0	0	0	0.0484428
ADPRHL1	6.08811	7.24328	6.58131	8.75739	7.55967	8.73626	6.80784	5.65283	5.81703	6.2509	6.09925	6.50011	6.86143	7.59956	6.97781	5.32527	6.5237	6.38868	6.12233	6.27475	7.71774	6.96856	6.30502	7.32084	5.77521	5.12749	5.57092
ADPRHL2	43.4363	45.5212	44.7764	33.6335	33.9576	34.5427	35.7863	34.2346	38.2561	42.8351	41.1699	38.6724	36.6415	36.2131	35.1903	35.118	46.2432	35.5866	42.5816	41.1624	41.0928	41.0371	41.0421	36.1859	39.7206	38.0289	32.9895
ADPRM	4.91732	4.84743	4.46589	5.39405	6.4623	6.72462	5.60291	5.77986	5.34538	3.22415	4.3203	3.61117	5.37597	6.0451	4.16661	5.03742	5.71546	5.22711	3.96382	4.26683	3.44835	6.07515	5.88865	6.01355	4.68434	6.19571	4.26296
ADRA1A	0.292697	0.66861	0.646379	3.61718	3.53598	3.39105	3.97626	2.47708	2.41066	0.65799	0.254135	0.525262	3.1124	3.39677	3.26301	3.35828	1.84742	2.79835	0.627931	0.543812	0.574725	1.42945	1.36807	2.98063	1.21921	1.21066	1.64705
ADRA1B	0.117079	0.44574	0.35257	0.698053	0.731581	0.919607	0.301232	0.698665	0.524057	0.526392	0.254135	0.525262	0.707364	0.575724	0.702802	0.479754	0.692783	0.791986	0.27472	0.292822	0.246311	0.536043	0.773258	0.784376	0.256676	0.569721	0.581313
ADRA1D	0.117079	0	0.0587617	0.0634594	0	0.0574754	0	0.12703	0.0524057	0	0	0	0	0.115145	0.0502001	0.0959508	0.0577319	0.105598	0	0.0418317	0	0.0595603	0	0	0	0	0.0484428
ADRA2A	0.0585395	0.0557175	0.0587617	0.126919	0	0.172426	0.120493	0.063515	0.157217	0	0.0635338	0.131315	0.212209	0	0.1004	0.143926	0	0.105598	0.117737	0.0836633	0.123155	0.178681	0	0.104583	0	0.14243	0.0968855
ADRA2B	0.117079	0	0	0.317297	0.182895	0.114951	0.240985	0.063515	0.209623	0.065799	0.127068	0	0.0707364	0.287862	0.1004	0.335828	0.346391	0.263995	0.156983	0.0418317	0.0821036	0.297802	0.475851	0.366042	0.192507	0.356075	0.0484428
ADRA2C	15.8057	16.381	16.2182	25.7645	27.0075	27.0709	23.5563	27.2479	26.4125	15.5944	15.2481	14.6417	27.7994	27.5772	23.1422	26.8182	30.6556	26.7691	16.7579	15.9797	17.2828	27.3977	27.4209	27.244	24.9618	24.8541	23.7854
ADRB1	0.702474	0.612893	0.528855	1.20573	1.46316	1.09203	1.20493	1.2703	0.681274	1.25018	0.698872	0.919208	0.7781	1.15145	0.602401	0.671656	0.92371	1.42557	0.82416	0.627475	0.862088	1.42945	1.48703	1.09813	1.54006	1.78038	0.87197
ADRB2	0.936632	1.39294	0.881426	1.45957	1.15834	1.55184	1.38567	1.65139	1.20533	1.25018	1.20714	1.18184	1.13178	1.26659	1.4056	1.77509	2.59793	1.10878	1.33435	0.962128	0.779984	1.19121	1.54652	1.35958	1.66839	1.35309	1.79238
ADRB3	0	0	0	0	0	0	0	0	0	0	0	0	0	0	0	0	0	0	0	0	0	0	0	0	0	0	0
ADRBK1	109.762	109.652	110.883	115.56	109.249	112.939	110.07	105.625	107.379	123.899	120.206	118.709	122.94	127.984	121.735	114.949	121.237	116.211	129.354	130.849	130.586	123.29	120.39	122.886	118.199	113.161	110.74
ADRBK2	38.1092	35.4921	35.7271	48.8637	48.8331	46.6126	46.0282	47.3187	45.0165	35.8604	38.2474	37.0966	41.3101	41.1643	42.4693	41.7386	34.5237	45.4072	36.3415	38.0668	33.293	39.7863	37.7112	43.0361	34.5229	36.5333	43.5016
ADRM1	194.527	207.994	201.435	110.737	105.774	110.353	121.095	126.331	133.425	192.462	180.182	176.225	127.467	134.777	119.225	132.892	160.61	133.476	199.407	191.715	190.07	144.076	146.859	132.193	153.364	156.958	140.29
ADSL	244.636	248.834	228.877	205.862	214.353	205.59	201.885	200.072	220.785	216.873	207.946	209.579	198.84	188.665	184.686	197.755	227.81	189.179	205.491	199.663	196.679	207.568	207.709	192.277	215.993	201.752	187.473
ADSS	159.344	149.713	143.026	142.593	134.245	137.481	148.688	150.467	153.863	144.692	147.462	142.674	136.026	131.783	140.661	136.106	131.109	139.284	139.479	136.999	133.788	140.384	136.748	148.09	139.696	143	150.027
ADSSL1	2.40012	2.56301	2.93809	7.67858	6.58423	6.14987	4.27749	3.55684	3.87802	2.23716	2.47782	2.23236	4.17345	4.14521	4.91961	3.93398	3.92577	3.80153	2.59022	2.80272	2.91468	5.47955	4.81799	5.64751	3.14428	3.34711	3.82698
ADTRP	0.117079	0	0	0.0634594	0	0	0	0	0.104811	0	0	0	0	0	0	0	0	0.052799	0	0	0	0	0	0.0522917	0	0	0.0484428
AEBP1	0.0585395	0.111435	0.0587617	0.190378	0.304826	0.229902	0.120493	0.063515	0.104811	0.460593	0.0635338	0.262631	0.141473	0.172717	0.251001	0.0479754	0.173196	0.316794	0.196229	0.292822	0.0821036	0.297802	0.118963	0.104583	0.577521	0.213645	0.242214
AEBP2	37.8165	36.5507	37.4312	52.1636	48.8331	49.6013	48.5585	53.4796	50.8859	43.0983	40.6616	37.8845	45.9787	49.3971	48.7443	48.2153	41.5092	47.9415	39.6774	41.2042	41.2981	45.5041	47.3472	49.6248	51.0144	50.7764	54.159
AEN	133.587	136.062	131.92	105.914	101.263	107.134	105.793	105.879	96.5836	133.309	136.915	128.689	93.655	99.9457	92.5188	99.6929	96.1813	102.219	145.916	148.461	148.484	108.459	108.494	112.113	117.622	117.22	116.36
AES	72.7646	76.4445	72.1006	124.127	128.21	132.998	120.794	116.105	119.642	75.0108	71.9838	73.5366	144.585	147.904	133.984	136.97	168.519	133.582	83.8681	79.271	80.5847	151.462	152.57	145.319	139.696	146.774	133.944
AFAP1	22.3621	22.5656	22.8583	31.6662	34.4453	30.9218	33.9789	34.1711	27.9846	26.2538	27.0654	28.0358	30.1337	35.1192	38.3027	33.103	21.3608	36.5897	28.5316	28.1527	27.4226	25.4323	25.458	33.8327	31.1862	29.6255	37.5431
AFAP1-AS1	0.175618	0.111435	0.117523	0.507675	0.0609651	0.172426	0.0602463	0.25406	0.0524057	0.263196	0.127068	0.0656577	0.212209	0.115145	0.2008	0.0479754	0	0.369593	0.0392457	0.25099	0.123155	0.119121	0.297407	0.156875	0	0.356075	0
AFAP1L1	8.37115	9.69485	9.28435	11.1689	11.0347	10.518	12.712	11.7503	12.1057	8.55387	9.78421	8.99511	12.3081	12.3781	12.3994	14.7764	11.9505	13.5166	8.75179	9.95594	8.82614	12.5077	12.9075	12.3408	10.5237	11.3232	12.4498
AFAP1L2	1.40495	1.00292	1.5278	4.94983	4.38949	4.48308	4.21724	4.50956	5.03094	1.64497	1.71541	1.51013	5.30523	4.83608	5.72281	5.70907	5.08041	6.49428	1.60907	1.88243	1.55997	4.46702	4.28266	5.59521	3.97848	3.34711	4.50518
AFF1	32.3723	26.243	34.7282	45.6273	45.2971	43.6813	47.5344	46.8105	38.623	42.1771	51.9707	48.7837	48.9496	47.3245	53.0615	42.3143	24.7092	49.5783	44.9363	47.7718	49.6316	34.7237	34.5587	42.2517	37.2822	38.4561	52.1728
AFF2	0.409776	0.501458	0.411332	1.07881	1.03641	1.20698	1.08443	0.825695	0.838491	0.855387	0.698872	0.919208	0.707364	0.806014	0.953802	0.671656	0.346391	1.58397	0.667177	0.627475	0.45157	0.536043	0.594814	0.575209	0.192507	0.42729	0.629756
AFF3	5.21001	5.62747	7.34521	13.3265	13.1075	13.3918	12.0493	11.8773	9.06618	7.10629	8.13233	8.40419	11.8837	12.1478	12.4998	10.1228	7.04329	10.771	7.14272	7.32054	7.84089	10.4231	8.74376	13.0729	7.82862	7.5488	10.609
AFF4	113.742	103.356	115.29	136.247	132.843	123.4	137.121	143.607	113.353	120.281	126.305	128.82	117.21	122.399	151.705	123.681	64.0824	129.252	107.18	117.254	119.091	83.7418	78.6938	118.598	82.0722	82.0398	120.719
AFG3L1P	24.0597	24.6271	27.0892	25.1934	24.6299	25.3467	22.2309	22.6113	26.4125	40.8612	38.8192	39.0663	27.4457	25.5046	27.7607	24.9952	22.169	24.0236	43.2488	41.7062	40.8876	23.6454	23.3762	23.5313	25.3468	25.6374	25.8684
AFG3L2	114.269	106.42	108.65	89.2873	92.9718	90.4663	97.9605	98.1941	102.768	105.673	101.654	98.6836	101.153	97.0671	97.7396	102.044	92.6597	98.4174	99.9981	100.605	100.413	95.0583	96.7762	96.3736	96.7027	92.4372	92.8648
AFM	0	0	0	0	0	0	0	0	0	0	0	0	0	0	0	0	0	0	0	0	0	0.0595603	0	0	0	0	0
AFMID	33.5431	36.7179	35.6096	41.1217	38.3471	40.1178	37.2322	36.9022	40.6144	36.9132	33.1011	38.1471	36.5	39.1492	37.4493	38.1884	44.2804	39.0713	38.0291	38.778	34.3604	38.7142	41.1611	37.284	46.7151	47.2868	39.8199
AFP	0	0	0	0	0	0	0	0	0	0	0	0	0	0	0	0.0479754	0	0	0	0	0.0821036	0	0	0	0	0	0.0484428
AFTPH	23.6499	21.6741	23.3872	26.6529	26.8856	26.3812	28.2555	28.7088	27.1461	20.5293	23.571	23.3741	25.6773	24.641	24.9495	27.7298	25.8062	29.7259	21.0749	21.3342	22.168	27.5764	26.1123	25.6752	24.1276	24.0707	27.8061
AGA	19.5522	18.6097	18.9213	27.9856	29.3852	29.9447	22.5321	22.8019	23.5301	17.8315	17.6624	18.2528	25.1114	23.7774	25.8531	20.2456	19.167	20.4332	17.5036	17.5693	16.1334	25.6705	23.0193	21.8056	19.6357	19.2281	18.5051
AGAP1	45.3096	43.8497	48.5959	65.6805	60.4774	58.6824	61.391	63.3244	57.4366	52.8366	58.0064	58.895	56.9428	56.824	68.5733	61.6964	44.5113	65.6292	53.4919	53.0844	54.722	50.7454	48.2989	60.2924	49.2818	49.5657	58.4704
AGAP11	0.468316	0.501458	0.470094	1.64994	1.64606	1.03456	1.26517	0.88921	0.733679	0.65799	0.254135	0.919208	1.34399	1.20902	1.5562	0.575705	0.519587	0.791986	0.392457	0.543812	0.410518	0.714724	0.773258	0.784376	0.513352	0.213645	1.21107
AGAP1-IT1	0.234158	0.111435	0.117523	0.0634594	0.182895	0.287377	0.0602463	0.063515	0.104811	0.065799	0.190601	0.131315	0.212209	0.115145	0.1004	0.0959508	0.288659	0.211196	0.196229	0.0836633	0.123155	0	0.0594814	0.156875	0.192507	0.0712151	0.0484428
AGAP2	1.81472	1.50437	2.29171	9.64583	9.93731	9.65587	6.86808	8.76507	7.33679	2.03977	3.04962	2.42934	10.7519	10.5358	10.9938	9.73901	8.25566	7.91986	2.35474	2.92822	2.99678	7.98108	7.67309	8.36668	6.4169	6.90786	6.49133
AGAP2-AS1	2.34158	2.84159	2.52675	2.79221	4.20659	3.506	2.71108	3.23926	3.03953	2.50036	3.11316	2.88894	3.74903	3.39677	3.41361	3.98196	3.05979	3.16794	3.57136	2.97005	3.24309	3.69274	3.62836	3.24209	3.20845	3.06225	2.61591
AGAP3	175.853	173.616	175.169	181.24	170.276	181.45	180.137	182.733	202.286	209.57	193.969	189.488	191.696	209.276	182.076	195.26	227.81	195.99	203.214	200.541	197.705	200.063	204.378	188.093	202.774	193.705	180.788
AGAP4	0.585395	1.44866	1.05771	1.77686	1.64606	1.72426	2.22911	2.22302	1.72939	1.38178	1.33421	1.96973	1.27326	0.978731	1.6064	1.82307	0.92371	1.95356	1.92304	1.5896	1.92943	1.60813	1.36807	1.72563	1.09087	0.854581	1.50173
AGAP5	1.63911	1.67153	1.58657	2.79221	2.49957	2.18407	1.92788	1.84193	2.14863	2.36876	2.35075	3.28289	2.05136	1.84232	2.51001	2.35079	1.32783	2.42876	2.78645	3.05371	3.4894	1.96549	2.14133	1.93479	1.34755	1.21066	1.88927
AGAP6	10.1859	11.1435	10.8122	12.9457	10.9128	11.61	11.8685	12.7665	10.3763	16.1865	16.7094	15.6922	9.97383	10.5933	10.04	12.5216	11.4309	12.5134	14.1285	14.8084	16.3797	13.9371	13.2049	13.1252	10.3954	12.8187	12.5467
AGAP7P	0.234158	0.390023	0.470094	0.317297	0.487721	0.114951	0.180739	0.571635	0.36684	0.263196	0.508271	0.656577	0.353682	0.518152	0.2008	0.239877	0.173196	0.211196	0.196229	0.125495	0.328414	0.297802	0.475851	0.366042	0.128338	0.42729	0.290657
AGAP9	12.0006	11.3664	11.5173	13.3265	14.0829	13.2193	13.4952	12.703	13.1014	17.5683	16.7094	17.071	14.6424	14.3931	13.805	14.3926	13.6825	14.7309	17.9353	17.402	17.7754	13.3415	15.5841	14.7463	10.4596	12.5339	13.2249
AGBL1	0.0585395	0	0	0	0	0	0	0	0	0	0	0	0	0.0575724	0	0	0	0	0	0	0	0	0	0	0	0	0
AGBL1-AS1	0	0	0	0	0	0	0	0	0	0	0	0	0	0	0	0	0	0	0	0	0	0	0	0	0	0	0
AGBL2	0	0.0557175	0	0.0634594	0.0609651	0	0.120493	0	0.0524057	0.131598	0	0	0.212209	0	0	0.0959508	0.0577319	0.052799	0	0	0	0	0	0	0.064169	0	0
AGBL3	2.2245	2.06155	2.87932	1.45957	2.25571	2.35649	1.98813	1.96896	2.41066	3.22415	1.71541	2.29802	1.90988	2.59076	2.2088	1.72711	2.07835	1.90077	2.11927	1.79876	2.05259	1.78681	2.37925	1.83021	1.73256	2.20767	2.51902
AGBL4	0	0	0	0	0	0	0	0	0	0	0.0635338	0	0	0.115145	0	0	0	0	0	0	0	0	0.0594814	0	0.064169	0	0
AGBL4-IT1	0	0	0	0	0	0	0	0	0	0	0	0	0	0	0	0	0	0	0	0	0	0	0	0	0	0	0
AGBL5	110.054	115.558	122.694	150.272	150.157	143.976	127.722	125.633	129.285	112.977	119.062	122.846	144.444	139.843	138.351	138.505	124.008	126.243	116.521	113.029	117.244	138.478	132.346	139.828	126.156	119.926	125.273
AGBL5-AS1	0.0585395	0	0	0	0.0609651	0.114951	0	0.063515	0.0524057	0.065799	0.0635338	0	0	0	0.2008	0	0.0577319	0.052799	0.0784914	0.0836633	0.0410518	0.119121	0.118963	0.0522917	0	0.0712151	0
AGER	3.98068	3.1759	4.28961	4.82291	4.32852	5.51764	4.0365	4.89065	5.03094	3.75054	4.25677	4.07078	6.01259	4.43308	4.61841	4.70159	5.48453	3.95993	4.27778	4.30866	3.69466	5.47955	5.35332	4.75855	3.97848	4.7002	4.02075
AGFG1	78.9698	82.0162	86.7911	67.6477	64.3792	64.4299	72.5366	74.376	62.3103	75.274	86.7237	91.1986	61.187	60.6813	67.5191	64.9587	56.5772	65.7876	79.9435	84.8346	87.7277	62.1214	59.4814	68.9205	69.4951	73.7788	77.4115
AGFG2	8.72238	10.4749	8.63797	11.0419	8.83994	11.6675	10.1816	11.2421	9.2758	9.73825	9.53007	9.783	9.19573	9.67217	10.6926	11.5141	10.3917	10.0318	11.6167	11.2946	11.4124	11.4356	11.242	10.2492	10.267	11.6081	9.64011
AGGF1	62.286	60.7321	59.5844	69.0438	74.3774	71.8443	64.8853	65.6745	60.1093	54.5473	56.6086	58.501	67.9069	67.1294	68.5231	64.8148	53.0556	63.3589	58.7901	54.172	57.3904	64.7421	62.3365	62.8024	57.8163	55.8326	65.4462
AGK	90.4435	87.978	85.2045	89.097	94.7398	86.6729	93.0806	96.9238	88.1463	89.1576	84.8176	91.0673	97.8284	90.3887	101.404	94.0318	79.1504	92.0287	84.1036	84.9183	85.1825	90.5317	86.0695	91.5105	87.6549	80.473	87.5845
AGL	90.7362	81.459	87.555	106.231	100.227	93.8574	101.816	110.135	97.527	89.9472	94.2207	95.2037	94.8575	92.3462	108.131	94.0318	66.6803	95.8303	82.8477	88.0557	88.0561	77.4284	65.9053	87.7978	77.3237	76.5562	94.1727
AGMAT	4.21484	4.90314	4.23084	4.0614	3.65791	2.93125	3.61478	2.60411	3.03953	5.52711	4.1297	5.1213	4.24418	3.56949	4.56821	4.46171	4.67628	3.32634	5.41591	4.18317	4.76201	5.00307	3.86629	4.3925	4.29933	3.7744	4.11763
AGMO	0	0	0	0	0	0	0	0	0	0	0	0	0.0707364	0	0	0	0	0	0	0	0.0410518	0	0	0	0	0	0
AGO1	78.4429	69.2012	83.7942	73.8033	68.098	67.936	75.3079	78.441	66.4504	78.6298	87.4225	93.1026	63.6628	64.3084	78.8142	63.4715	38.2185	73.3379	81.7881	89.4779	88.5077	54.3786	47.5256	70.1232	51.3994	52.3431	70.0482
AGO2	28.86	24.2371	32.554	34.2046	29.5681	30.347	37.3527	39.5063	28.1942	35.005	36.0872	36.5057	27.4457	30.2255	40.5617	32.3354	15.6453	38.2265	31.7105	36.0171	37.7677	21.3226	19.6288	35.4015	19.7641	20.2251	33.0864
AGO3	12.3518	11.8121	12.1637	13.0726	12.315	11.0353	13.4952	14.672	10.9004	13.2256	16.3917	15.4296	14.0058	9.49945	14.2066	11.4181	7.85154	12.2494	13.579	15.0176	15.1481	10.1848	8.86272	11.5042	11.1654	9.8989	10.3183
AGO4	17.8545	16.1581	17.2172	38.9641	35.1769	33.853	31.3883	27.9466	25.6264	18.8843	17.2177	20.9448	29.4971	28.4984	30.0699	27.8257	18.4742	26.8747	15.7375	18.0295	18.8838	24.5984	27.2425	28.7082	21.3041	22.3615	24.6574
AGPAT1	87.8678	90.0395	87.0849	122.604	125.771	124.664	116.577	112.739	117.336	127.518	118.554	123.896	147.556	136.332	136.745	131.98	137.229	128.09	133.632	129.302	129.929	132.939	136.034	130.886	134.177	136.662	134.671
AGPAT2	60.12	70.2598	64.4616	61.8729	61.7577	64.6599	66.7529	64.4042	74.0492	63.9566	61.8819	58.1071	64.5823	67.7627	64.2059	69.0846	88.5607	71.8067	66.2075	63.375	60.3051	78.977	82.5601	70.4892	76.9387	77.482	68.3043
AGPAT3	75.4574	73.9929	77.3892	96.5217	101.08	98.4554	90.249	91.9062	88.6704	81.9197	77.5113	81.2843	103.134	99.3124	100.149	87.9869	80.7669	92.6623	85.3202	86.9262	86.5372	90.9486	86.9023	95.9553	84.8315	83.0368	87.5845
AGPAT4	38.3434	29.5303	36.8436	46.5157	46.5164	46.67	47.8958	45.9848	46.9555	40.0058	38.2474	40.9048	40.249	42.8915	44.9793	45.9125	42.0288	46.8328	37.7544	36.4772	39.6971	43.2408	41.8749	44.0296	41.3249	37.5303	37.9791
AGPAT4-IT1	1.46349	1.95011	1.58657	2.22108	2.74343	1.83921	1.86764	2.60411	2.35826	1.38178	1.71541	1.44447	1.76841	1.61203	1.6064	1.58319	1.96288	2.16476	1.33435	1.46411	1.35471	2.08461	1.9034	2.14396	1.28338	2.70617	1.55017
AGPAT5	30.9088	27.8588	29.1458	26.8433	29.0194	27.0709	29.7617	29.9791	27.6702	27.9646	26.1759	27.1823	25.3236	24.0653	25.0499	27.1061	24.767	26.7163	27.7467	27.1488	27.2994	26.147	25.5175	27.1917	27.7852	29.9103	27.8061
AGPS	135.577	125.03	128.923	130.282	119.065	116.273	129.65	138.336	121.948	118.57	127.258	122.846	113.32	111.978	124.647	117.492	88.3875	129.041	112.557	113.657	121.308	104.886	98.739	119.748	106.585	100.2	124.692
AGR2	0	0	0	0	0	0.0574754	0	0	0	0	0	0	0	0	0	0	0	0	0	0	0	0.0595603	0	0	0	0	0.0484428
AGR3	0	0	0	0	0	0	0	0	0	0	0	0	0	0	0	0	0	0	0	0	0	0	0	0	0	0	0
AGRN	73.2914	72.3771	74.5099	113.846	112.664	109.778	104.045	103.656	107.903	122.649	105.212	104.33	124.142	129.941	127.759	116.58	120.66	125.715	116.128	120.977	118.434	123.111	115.81	124.663	120.766	116.009	119.944
AGRP	0.0585395	0.111435	0.176285	0.317297	0.182895	0.172426	0.120493	0.190545	0.104811	0.065799	0.0635338	0.459604	0	0.0575724	0.1506	0.0959508	0.173196	0.211196	0.156983	0.167327	0.123155	0.655163	0.237925	0	0.320845	0.0712151	0.290657
AGT	0	0	0	0	0	0	0	0	0	0.065799	0	0	0	0	0.0502001	0.0479754	0	0.052799	0	0	0	0	0	0	0	0.0712151	0
AGTPBP1	75.6915	70.1484	73.6872	96.9025	91.2038	94.4321	92.2974	95.6535	88.4084	65.141	68.4259	64.4759	81.5591	84.4012	90.1092	86.4996	68.9896	90.1808	61.3803	65.3411	67.2839	76.8924	73.2215	88.2684	67.7625	66.0164	79.6399
AGTR1	1.63911	0.947198	1.35152	2.348	1.95088	1.37941	1.80739	2.03248	2.35826	1.05278	0.82594	0.984866	2.19283	1.78475	2.008	2.01497	1.67422	2.00636	1.8053	1.5896	1.39576	1.19121	2.31977	1.67334	1.79673	2.13645	2.08304
AGTR2	0	0	0	0	0	0	0.0602463	0	0	0	0.0635338	0	0	0	0	0	0	0	0	0	0	0	0	0	0	0	0
AGTRAP	44.1973	46.3013	44.2476	45.3735	51.2717	52.1302	46.3897	48.0173	44.0732	38.6898	41.6782	38.8694	50.9302	52.4485	48.3929	49.7985	59.5793	53.2742	42.3854	41.5389	40.436	56.6419	54.7228	47.3763	52.9395	52.2719	46.505
AGXT	0	0	0	0	0	0	0	0	0	0	0	0	0	0	0	0	0	0	0	0	0	0	0	0	0	0	0
AGXT2	0	0	0	0.0634594	0	0	0.0602463	0	0	0	0.127068	0	0	0.0575724	0	0	0	0.105598	0	0	0.0410518	0	0.0594814	0	0	0.0712151	0
AHCTF1	95.5364	87.3094	94.8414	88.0816	82.4858	81.0403	101.877	94.6373	87.8319	100.738	105.212	105.512	77.9515	87.2798	88.7538	89.4261	57.2123	95.0383	98.2713	100.982	101.562	70.2216	70.188	86.4382	82.3289	76.9123	97.3699
AHCTF1P1	0.995171	0.947198	1.35152	1.01535	1.34123	1.20698	1.32542	1.14327	0.786085	1.05278	1.33421	1.2475	1.13178	0.575724	1.1546	1.05546	0.692783	1.05598	1.09888	1.17129	1.02629	1.13165	0.951702	1.51646	0.770028	1.35309	1.16263
AHCY	484.531	486.86	472.033	498.6	508.815	502.795	504.684	493.638	516.091	476.582	476.313	479.236	500.672	509.343	477.152	511.226	555.9	497.684	470.713	470.481	476.734	553.494	550.024	514.237	528.111	523.573	500.414
AHCYL1	146.407	149.602	147.139	188.855	191.491	190.014	181.823	183.304	181.848	149.298	164.044	164.276	179.246	172.429	187.999	180.435	150.392	182.632	151.057	152.518	156.736	171.236	159.41	172.144	152.337	158.454	168.339
AHCYL2	16.5667	17.7739	15.6894	19.1647	19.8746	21.2659	20.4235	19.9437	20.8051	16.7787	19.1237	18.5155	19.6647	18.5959	20.4314	21.1092	17.435	20.6972	17.8568	18.1131	18.4323	18.1659	17.1306	21.0213	17.3898	14.7415	18.0691
AHDC1	15.4544	14.8209	17.2759	23.2896	23.9593	23.6224	25.9059	27.1209	24.2114	28.8199	29.8609	29.0864	28.8604	28.3256	30.0197	30.2725	25.7484	28.0363	31.2003	31.5829	30.6246	25.3727	21.5917	28.3421	28.0419	28.3436	32.6989
AHI1	21.4254	17.7739	20.9192	22.2742	22.9838	21.8981	22.5321	24.9614	20.2286	19.2133	20.6485	22.4549	20.8672	18.711	20.582	21.2531	18.301	22.0172	19.1127	19.4099	18.8838	18.3446	17.9634	21.9625	19.379	17.6613	20.2006
AHNAK	103.79	92.4911	107.828	198.057	192.833	185.128	208.814	216.268	183.158	119.491	119.317	115.492	152.083	158.151	189.154	176.166	107.035	199.422	114.597	122.65	125.29	128.174	116.167	173.504	123.59	120.638	169.356
AHNAK2	6.32226	5.4046	5.58236	28.3029	31.458	29.3699	23.8575	23.8816	18.1324	9.01446	8.2594	8.33853	18.7451	18.1353	25.5017	17.8948	9.00617	19.8524	8.98727	9.07747	9.27771	13.0437	12.729	18.6159	10.6521	10.255	15.0657
AHR	15.2203	12.7593	12.9863	14.786	13.2904	15.5184	15.8448	14.672	13.9923	12.3702	13.4692	13.0002	13.8643	12.7235	15.0098	14.5845	11.0845	14.6781	11.3813	14.6411	13.4239	12.865	11.4204	14.9031	15.7214	14.0294	17.5363
AHRR	27.2209	26.633	26.9129	33.8873	31.0312	31.554	28.0145	27.5655	27.6178	35.3998	38.8192	34.536	32.468	33.1617	34.8891	30.8002	24.1897	33.2634	38.4215	37.5648	37.8908	28.172	29.0864	34.5648	23.7425	24.9253	29.4532
AHSA1	300.366	314.358	292.81	189.553	192.711	196.221	236.828	231.957	250.866	286.16	274.593	269.722	223.103	235.414	219.174	241.652	267.472	235.325	291.399	286.129	288.964	257.777	269.391	232.28	286.836	282.083	266.92
AHSA2	26.694	23.4014	24.5036	43.1524	40.6028	41.8996	33.015	35.2508	39.2518	35.0708	34.8165	35.7178	33.1754	35.0616	37.0477	33.9186	35.8515	34.953	35.7136	37.8577	35.674	36.3914	39.1387	38.905	29.1969	23.5722	25.384
AHSG	0	0	0	0	0.182895	0.114951	0.0602463	0	0.157217	0	0	0	0	0	0.1004	0.0959508	0.230928	0.105598	0.0392457	0.0418317	0.0821036	0	0.178444	0	0	0	0.0484428
AHSP	0	0.0557175	0	0	0	0	0	0	0	0.065799	0	0	0	0	0	0	0	0	0	0	0	0	0	0	0	0	0
AICDA	0	0	0	0	0	0	0	0	0	0.065799	0	0.0656577	0	0	0	0	0	0	0	0	0	0	0.0594814	0	0	0	0.0484428
AIDA	22.4206	24.5157	25.7376	24.3684	21.3378	21.8407	24.1588	21.2775	20.543	20.5293	23.6981	23.5711	23.4137	21.0139	23.3431	23.1241	16.7422	23.2316	22.0953	20.9995	21.3469	21.3822	19.7478	21.5965	20.3416	21.4357	21.5086
AIF1	0	0	0.0587617	0	0.182895	0.0574754	0	0	0	0	0	0	0.0707364	0.115145	0	0	0.173196	0	0	0.0418317	0	0	0.118963	0	0.064169	0.0712151	0
AIF1L	36.997	41.9553	39.958	58.573	59.441	58.2226	59.7041	59.323	58.904	39.7426	39.518	36.44	58.2868	58.2057	62.3485	62.1281	54.6721	64.6788	43.4842	39.3218	40.6002	59.2029	56.3288	60.3969	64.6182	61.7435	63.2178
AIFM1	228.245	218.747	227.232	216.396	220.084	214.843	224.719	224.652	230.271	206.609	213.092	216.933	223.173	215.033	223.039	220.687	235.142	221.334	207.61	208.824	206.532	231.928	232.632	225.377	233.447	236.292	215.473
AIFM2	1.17079	1.00292	0.646379	1.07881	1.15834	0.977082	0.602463	0.88921	0.995708	0.986984	0.571804	0.919208	0.919573	0.633297	0.753002	1.00748	0.635051	1.00318	0.706423	0.878465	0.862088	0.476482	0.654295	1.09813	0.898367	0.997011	0.581313
AIFM3	0	0.0557175	0.0587617	0	0.0609651	0.172426	0.0602463	0.12703	0.262028	0.065799	0.317669	0	0.0707364	0	0.2008	0.0959508	0.115464	0	0.117737	0.0836633	0.0410518	0.178681	0.237925	0.104583	0.064169	0.14243	0
AIG1	42.207	41.1753	42.5435	50.4502	56.0269	51.8428	44.522	44.7781	44.178	35.0708	36.3413	37.3592	47.6056	49.4547	43.6239	45.3368	41.8556	46.1464	36.4593	39.4891	36.5361	48.9586	48.4773	48.8928	42.7366	43.7973	41.1279
AIM1	1.34641	1.11435	1.41028	3.36335	2.92633	2.98872	3.49429	3.11223	2.72509	1.31598	1.20714	1.57579	3.1124	2.7059	1.9578	2.5427	1.2701	2.74555	1.64832	1.5896	1.80628	2.26329	1.66548	2.35313	1.47589	0.997011	1.98615
AIM1L	0.936632	1.50437	1.17523	1.64994	2.25571	1.83921	2.04838	1.65139	1.8866	1.57918	0.889473	0.984866	1.13178	1.61203	1.4558	2.25484	2.25154	1.90077	0.941897	0.836633	1.35471	1.90593	2.49822	1.83021	2.05341	2.27888	1.84082
AIM2	0	0	0	0	0	0	0	0	0	0	0	0	0	0	0	0	0	0	0	0	0	0	0	0	0	0	0
AIMP1	78.1502	80.4561	76.0377	72.9148	73.2191	76.4998	73.139	75.1382	76.2502	65.8648	73.0639	73.9963	70.8779	73.4624	70.23	72.251	73.3195	72.0707	75.7442	70.9883	72.4975	76.7732	80.2998	70.2278	83.2272	84.2474	78.9133
AIMP2	54.8515	62.5708	57.2339	28.5567	29.69	30.462	32.1715	35.6319	30.5001	58.4953	56.9263	59.3546	36.5707	37.2494	32.1783	40.4433	38.6226	36.2201	54.473	58.3552	58.8683	40.501	35.8078	35.2446	41.774	45.7201	40.9341
AIP	57.7199	64.1866	59.4669	64.6651	60.7822	63.9127	62.2947	66.1826	67.7081	55.8633	53.9402	50.5564	63.3798	62.9267	57.2281	61.3605	83.6535	67.6356	55.9251	56.1799	55.1326	68.7326	77.4447	64.9463	69.5592	67.7255	60.2143
AIPL1	0	0	0	0	0	0	0	0	0	0	0	0	0	0.115145	0.0502001	0	0	0	0	0	0	0	0	0	0.064169	0	0
AIRE	0	0	0	0	0	0	0	0	0	0	0	0	0	0.0575724	0.0502001	0	0	0	0.0392457	0.0418317	0	0	0	0	0.064169	0	0
AIRN	0	0	0	0	0	0	0.120493	0.063515	0	0.065799	0	0.0656577	0.0707364	0.115145	0	0	0	0	0.0392457	0	0.0410518	0.178681	0	0	0	0	0
AJAP1	0	0	0	0	0	0	0	0	0	0	0	0	0	0	0	0	0	0	0	0	0	0	0	0	0	0	0
AJUBA	18.6156	18.3311	19.1563	31.8566	31.3361	31.0942	25.3637	28.3912	25.9932	17.6341	20.712	20.4196	28.1531	25.447	26.6061	29.1211	26.4412	27.6667	20.29	20.9158	20.0333	30.5544	29.4433	27.0871	25.4109	25.7799	26.0138
AK1	45.7779	45.2426	46.8918	40.1698	38.408	41.2099	41.0278	41.7928	48.7373	44.8091	44.4737	41.3644	41.0978	46.1731	39.7083	42.6022	59.1175	45.3016	45.6035	43.8396	44.8696	51.2814	50.3212	48.2653	50.1802	52.2007	45.4877
AK2	380.741	406.014	403.693	317.741	324.944	324.391	359.49	364.766	372.604	374.725	382.537	392.633	340.596	331.79	331.12	360.487	357.534	353.542	383.666	370.378	378.005	353.074	351.713	348.211	373.977	373.879	367.826
AK3	40.6264	40.7295	41.7208	63.7132	61.3919	59.4871	57.3545	55.3215	52.6677	42.6377	41.1064	41.3644	58.2868	59.8753	57.0273	53.3007	53.1133	51.4263	43.9552	43.6304	41.9549	55.808	62.7528	60.0832	53.3245	54.3371	48.6365
AK4	61.1738	54.6589	56.47	57.3038	55.7831	60.3492	65.1263	65.1028	63.7253	50.9284	55.0203	51.607	63.2383	61.8904	63.3023	65.6304	61.0226	62.6197	51.6474	53.7955	50.699	62.717	64.5968	64.5803	66.8	69.4347	67.5292
AK5	1.05371	1.2815	0.998949	3.29989	3.65791	2.64387	3.49429	2.41357	2.67269	1.05278	0.698872	1.18184	2.75872	2.99377	2.0582	2.01497	2.7134	2.27036	0.941897	1.12946	0.985243	2.26329	2.97407	2.87604	2.37425	2.27888	3.00345
AK6	43.7875	43.0697	41.0157	27.0972	29.5681	28.048	30.1232	32.2656	31.8102	37.1764	40.0898	34.6016	29.0019	28.2105	26.8571	30.6083	38.3917	30.0955	35.5566	32.2522	33.252	31.3287	33.7854	30.3815	36.2555	34.9666	35.0241
AK7	0.936632	1.05863	1.17523	3.23643	2.4386	2.75882	2.89182	1.84193	2.88231	1.05278	1.08007	0.85355	1.98062	1.84232	2.008	2.01497	2.48247	2.27036	1.25586	0.669307	0.903139	2.56109	2.31977	1.77792	1.54006	1.4243	2.27681
AK8	0.936632	1.17007	0.646379	2.22108	2.13378	1.95416	1.5664	1.52436	1.46736	1.05278	1.20714	1.31315	1.90988	1.78475	1.4558	1.48724	1.90515	1.79517	1.02039	1.42228	1.51892	1.60813	1.13015	1.98709	1.34755	1.85159	1.6955
AK9	3.10259	3.00875	2.05666	3.68064	3.41405	3.16115	2.89182	3.55684	3.6684	1.84237	2.09662	2.10105	3.60756	3.56949	2.40961	3.79006	3.17525	3.00955	2.78645	2.34257	2.58626	2.79933	3.21199	3.18979	2.6951	2.56374	3.05189
AKAP1	177.784	168.044	176.873	173.815	166.435	171.047	179.173	183.495	177.76	196.805	194.096	190.079	174.86	174.387	184.034	179.524	154.491	186.169	196.543	200.416	202.714	163.91	160.005	173.922	173.513	175.047	200.262
AKAP10	26.5769	25.1286	25.7964	27.5414	30.3606	29.255	31.7498	31.694	29.19	29.5437	30.1786	28.9551	29.9922	26.7712	30.7225	31.6158	27.7113	29.4091	26.4124	27.3161	26.3963	30.2566	29.9191	31.9502	27.4643	26.7769	28.8719
AKAP11	74.2866	63.7966	67.9873	80.2127	78.0963	73.3961	79.0432	84.1573	74.4685	80.0773	82.0857	80.3651	67.6947	65.0568	80.2198	68.4129	43.1835	76.453	71.1525	81.6554	79.9278	55.1528	54.0686	75.5615	52.9395	54.1235	75.6676
AKAP12	136.104	127.593	142.791	187.713	182.164	183.174	199.958	206.678	196.888	139.428	137.487	139.785	171.536	181.065	195.931	180.579	124.412	197.31	133.278	137.71	137.688	146.816	143.647	187.152	144.059	142.786	181.999
AKAP13	71.0084	61.6236	70.3378	78.5627	77.0599	70.12	84.5256	87.2696	78.3989	71.6551	73.1274	76.163	68.8972	69.8929	80.27	73.2584	50.2267	79.4098	71.3095	80.275	80.0099	61.9427	56.2694	76.189	57.8163	57.1857	73.5845
AKAP14	0.117079	0.111435	0	0.126919	0.0609651	0.172426	0.180739	0.12703	0.0524057	0.065799	0	0.196973	0.141473	0.115145	0.1004	0.0959508	0.173196	0	0.117737	0.167327	0.123155	0	0.297407	0.104583	0.192507	0.0712151	0.145328
AKAP17A	68.14	64.7438	72.8058	69.9957	65.7204	65.8668	68.5603	66.4367	68.7038	78.3008	72.4921	69.2032	60.9748	63.3297	61.2943	70.3799	68.1814	73.9187	76.9608	75.5898	74.0164	67.0054	70.188	68.8159	66.1583	67.0134	72.5188
AKAP2	0.292697	0.111435	0.0587617	0.126919	0	0.114951	0.0602463	0.190545	0	0	0.0635338	0.131315	0.0707364	0.0575724	0.0502001	0	0	0.158397	0.0392457	0	0.0821036	0.119121	0.0594814	0.0522917	0.064169	0	0.0484428
AKAP3	1.63911	1.61581	1.88037	3.55373	2.74343	2.41397	2.77133	2.5406	1.51976	1.84237	1.39774	1.90407	2.61725	2.24532	2.81121	1.96699	1.90515	2.85115	1.25586	2.13342	1.1905	2.56109	2.31977	1.46417	1.09087	1.78038	1.55017
AKAP4	0	0	0	0	0	0	0	0	0	0	0	0	0.0707364	0	0	0	0	0	0	0	0	0	0	0	0	0	0
AKAP5	9.54194	8.19048	8.57921	9.70928	8.23029	10.0582	10.0611	8.82858	10.0095	12.6334	11.2455	11.8184	11.4593	9.55702	10.291	10.9864	7.62061	10.1902	11.3028	13.2188	12.0282	8.27888	9.04117	10.3015	10.3312	12.1778	12.0622
AKAP6	1.75618	1.22579	2.35047	5.26713	4.51142	4.08076	3.37379	3.87441	2.7775	1.84237	1.39774	1.90407	3.25387	2.99377	4.16661	2.78257	1.4433	1.95356	1.41285	1.75693	1.35471	1.78681	1.96288	3.18979	1.41172	1.63795	2.27681
AKAP7	7.61013	7.52187	6.7576	12.565	11.3395	10.5755	8.1935	9.65428	11.2672	7.43528	7.75113	7.74761	9.19573	9.78731	9.93962	9.1633	8.60205	8.23665	6.47554	8.40817	7.10196	9.52965	9.69546	10.3538	9.36868	8.75945	7.55707
AKAP8	74.2866	74.4386	73.2171	55.8443	55.844	58.1651	57.8967	60.1487	55.8644	77.577	81.2598	80.3651	57.0135	60.8541	56.1739	60.7369	53.5752	58.9765	81.3564	81.2371	76.4384	59.1434	57.6969	59.9263	61.6023	66.4437	66.0759
AKAP8L	81.7211	82.7405	85.087	66.5054	63.0379	68.3383	71.9341	68.1516	72.8439	91.4606	83.2928	89.0975	70.8071	68.2233	72.6396	81.0784	81.9793	80.0434	91.4033	89.7708	91.8329	77.6666	75.125	74.8295	78.6071	80.2594	76.9755
AKAP9	90.6191	95.8342	98.7784	147.67	140.768	143.459	144.35	140.241	130.438	82.8409	83.1022	85.946	109.217	117.563	122.689	127.231	105.13	123.391	90.6183	90.5237	90.0676	118.882	123.483	126.86	113.9	116.508	129.73
AKIP1	22.1279	24.5157	21.3305	20.307	20.4843	17.4725	19.8813	20.0072	18.1324	22.0427	20.8391	20.2226	21.7868	21.1291	20.6824	18.0867	20.8412	18.4797	20.8395	20.4139	19.9512	21.68	20.9374	20.4984	19.8924	19.2281	19.6193
AKIRIN1	129.431	132.998	129.276	107.5	105.957	109.261	108.925	106.769	107.589	129.295	128.465	134.467	111.41	107.085	112.197	116.005	108.074	112.568	128.569	126.583	126.029	111.318	114.323	109.499	123.718	123.06	122.221
AKIRIN2	52.6855	53.3774	53.5319	64.1574	63.8305	64.8323	64.5238	62.0541	68.4418	63.496	66.4564	66.6426	74.5562	73.923	73.1416	71.2435	70.7216	66.1044	65.1871	65.5921	60.9209	63.3722	65.489	66.3582	73.8586	69.862	67.2385
AKNA	3.10259	3.34305	3.11437	9.01123	8.10836	7.35685	7.65128	7.36774	7.23198	3.68474	4.7015	4.46473	7.71027	7.13898	7.32922	8.9714	7.27422	9.13423	4.47401	4.43416	5.6241	6.01559	5.29384	6.53647	5.90355	6.69422	7.26641
AKNAD1	0	0	0	0	0	0	0	0	0	0	0	0	0.141473	0	0	0.0479754	0	0.052799	0.117737	0	0.0410518	0.119121	0	0.0522917	0	0	0
AKR1A1	72.706	71.0956	66.8708	80.7203	85.2902	90.8112	80.5493	85.6817	93.7537	64.5488	63.3432	62.1122	73.6366	80.3135	72.9408	82.0379	110.557	78.9874	66.8747	65.2156	66.7092	88.8044	89.4005	75.823	92.5959	87.9506	77.024
AKR1B1	217.299	229.891	216.184	241.653	241.544	242.144	220.08	219.063	227.545	224.506	204.579	210.236	241.565	237.083	222.135	228.171	264.354	230.996	211.966	207.485	203.001	260.1	256.186	233.639	238.388	236.576	214.989
AKR1B10	0	0	0	0	0	0	0	0	0	0	0	0	0	0	0.0502001	0	0	0	0	0	0.0410518	0.0595603	0	0	0	0	0
AKR1B15	0	0	0	0	0	0	0	0	0	0	0	0	0	0	0	0	0	0	0	0	0	0	0	0	0	0	0.0484428
AKR1C1	0	0.111435	0.117523	0.126919	0.24386	0.0574754	0.120493	0.190545	0.104811	0.197397	0.254135	0	0.0707364	0.115145	0.251001	0.431779	0.230928	0.105598	0.0784914	0.0836633	0	0.297802	0	0.104583	0.064169	0.14243	0.0484428
AKR1C2	0	0	0.0587617	0.126919	0.24386	0.0574754	0.0602463	0.12703	0	0.263196	0.127068	0	0.141473	0.172717	0.1004	0.0479754	0.0577319	0.052799	0.0392457	0	0.0821036	0.119121	0.178444	0.104583	0.192507	0.0712151	0.0968855
AKR1C3	0	0.22287	0.117523	0.253838	0.0609651	0.0574754	0.120493	0.190545	0.314434	0	0	0	0.282946	0.0575724	0.301201	0.287852	0.173196	0.052799	0.0392457	0.0418317	0.0410518	0.119121	0.237925	0.209167	0.256676	0.213645	0.193771
AKR1C4	0	0	0	0	0	0	0	0	0	0	0	0	0	0	0	0	0	0	0	0	0	0	0	0	0	0	0
AKR1C6P	0	0	0	0	0	0	0	0	0	0	0	0	0	0	0	0	0	0	0	0	0	0.0595603	0	0	0	0	0
AKR1C8P	0	0	0	0	0	0	0	0	0	0	0	0	0	0	0	0	0	0	0	0	0	0	0	0	0	0	0
AKR1D1	0	0	0	0	0	0	0	0	0	0	0	0	0	0	0	0	0	0	0	0	0	0	0	0	0	0	0
AKR1E2	0	0	0	0	0	0	0	0	0	0	0	0	0	0	0	0	0	0	0	0	0	0	0	0	0	0	0
AKR7A2	59.7103	60.8435	58.7617	72.1533	75.7796	79.3736	63.8611	68.3421	75.4642	62.18	56.418	50.8191	73.9195	72.7715	67.8203	68.173	89.0226	63.9924	58.4369	59.0663	56.3231	77.9049	78.3369	68.6067	68.725	71.5712	59.2939
AKR7A2P1	0.702474	0.501458	0.705141	0.761513	1.2193	0.747181	0.843449	0.698665	0.471651	0.65799	1.08007	1.18184	0.424418	0.806014	0.853402	0.335828	0.404123	0.52799	0.82416	0.794802	0.903139	0.297802	0.475851	0.366042	0.192507	0.498506	0.53287
AKR7A3	1.17079	0.89148	0.822664	1.26919	0.975442	1.14951	0.843449	0.825695	0.681274	1.18438	1.20714	1.18184	0.7781	1.32417	0.602401	0.863557	1.50103	1.00318	1.41285	1.46411	1.31366	1.48901	0.951702	1.30729	1.21921	1.49552	0.678199
AKR7L	1.46349	1.50437	1.82161	1.20573	1.58509	2.12659	1.74714	1.20678	1.41495	1.77657	2.35075	2.36368	1.27326	1.6696	0.903602	1.63116	1.61649	1.31998	1.49134	2.25891	1.92943	1.90593	1.606	1.255	1.41172	1.99402	1.25951
AKT1	181.707	183.311	194.266	179.907	174.665	181.048	180.317	170.411	168.17	181.276	189.712	183.251	189.503	185.671	177.909	185.089	182.664	176.666	200.899	203.553	195.858	195.06	189.389	189.401	177.171	182.524	179.723
AKT1S1	120.708	132.775	135.857	104.581	106.323	106.272	104.226	100.481	100.933	170.617	173.066	175.503	129.943	137.771	124.546	122.289	126.202	112.409	172.603	172.681	172.335	123.647	120.926	118.441	132.83	137.374	128.955
AKT2	150.446	153.056	159.185	157.76	166.618	161.736	153.447	148.434	134.892	160.22	166.204	162.897	157.035	157.115	157.628	153.761	138.845	146.359	170.68	173.392	168.394	152.117	151.142	155.359	144.701	149.765	150.366
AKT3	76.9794	68.5326	73.0408	111.942	110.652	110.64	116.336	112.676	107.379	74.0896	77.3842	74.9155	99.5968	101.327	111.444	103.819	70.5484	112.409	71.5449	74.0002	74.468	86.3625	81.3705	99.302	84.3181	75.2031	100.955
AKTIP	14.4593	12.425	11.2235	13.4534	11.8272	11.6675	10.1816	9.46373	11.1624	12.6334	12.262	12.2123	11.3886	10.8236	9.68862	10.3627	13.2783	11.5102	11.2635	11.5037	12.4797	10.1253	12.3721	12.1317	13.2188	11.7505	10.5121
ALAD	25.8159	24.5714	25.5613	33.7604	32.9821	31.8414	30.0027	31.0588	30.6573	28.9515	26.1759	25.6065	30.9825	33.8526	35.5417	33.151	28.0577	31.5738	27.5112	27.1069	28.8594	29.661	31.7036	29.1265	29.6461	27.5602	27.6124
ALAS1	56.4321	61.9022	60.5246	56.1616	57.0024	53.9694	60.1861	58.4338	54.7639	70.0759	69.3154	74.1276	62.6724	62.7539	59.8385	64.0951	65.1216	62.1445	71.9374	69.9844	69.1723	64.6825	59.0055	61.8088	68.1475	67.9392	60.7957
ALAS2	0	0.0557175	0.0587617	0	0.12193	0.114951	0	0.190545	0.157217	0.065799	0.0635338	0.0656577	0	0	0.1506	0.191902	0	0.052799	0	0	0.0410518	0.0595603	0	0.0522917	0.128338	0.0712151	0
ALB	0.175618	0.0557175	0.0587617	0.0634594	0	0	0	0.063515	0.157217	0	0.127068	0.131315	0.141473	0	0.2008	0.0479754	0.173196	0.052799	0	0.0836633	0.0410518	0.0595603	0.178444	0.0522917	0.128338	0.0712151	0.0968855
ALCAM	86.8726	84.3563	91.492	104.073	106.994	98.168	112.54	114.39	100.671	81.1301	84.7541	91.0016	97.7577	89.6978	108.181	98.8293	73.4927	105.651	83.4756	85.8804	82.3088	81.1807	81.3705	93.1316	82.1364	84.4611	99.5983
ALDH16A1	60.5298	62.0136	60.2308	54.0674	52.369	53.682	46.3294	48.3349	51.5672	63.8908	59.2771	57.6475	45.2006	52.8515	47.7905	46.776	61.369	43.612	64.2845	63.124	62.0293	60.5133	58.1728	50.1478	50.2444	50.7051	45.6815
ALDH18A1	344.68	334.918	336.352	305.367	297.388	307.608	301.593	309.953	302.066	318.796	320.782	313.975	306.006	288.726	294.273	301.909	278.73	300.004	311.493	312.524	317.248	300.303	295.206	294.873	294.536	298.035	300.878
ALDH1A1	0.117079	0.0557175	0.0587617	1.33265	0.670616	0.919607	1.08443	0.571635	0.838491	0.065799	0	0.131315	1.06105	0.978731	1.004	0.863557	0.461855	1.31998	0.0392457	0.125495	0.123155	0.952965	1.18963	1.35958	0.385014	0.997011	0.581313
ALDH1A2	82.0723	76.333	84.9107	98.9332	97.6052	98.3979	109.166	104.927	92.5484	71.4577	76.177	80.4307	99.8798	97.5277	103.864	101.132	73.9545	97.995	84.3783	86.6334	88.1382	101.669	99.2744	112.009	94.136	91.6538	102.02
ALDH1A3	5.61979	6.3518	5.17103	15.1033	13.7172	13.8516	11.8685	14.4814	12.3153	6.5141	5.59098	4.72736	14.7839	13.1265	13.4536	11.9939	10.2185	12.9358	6.39705	6.10742	5.29568	13.9967	15.822	14.8508	12.7055	11.252	12.2076
ALDH1B1	131.889	132.552	135.505	116.829	118.455	108.744	139.41	138.971	122.367	125.215	132.15	126.654	125.769	120.211	120.38	129.917	127.126	129.938	128.059	126.332	131.078	128.531	123.067	124.873	144.701	140.579	143.148
ALDH1L1	0.0585395	0.0557175	0	0.380756	0.487721	0.689705	0.120493	0.190545	0.576462	0	0.190601	0.131315	0.282946	0.287862	0.1004	0.0959508	0.230928	0.369593	0.0392457	0.0418317	0.123155	0.297802	0.237925	0.156875	0	0.0712151	0.242214
ALDH1L1-AS1	0	0	0	0	0	0	0	0	0.0524057	0	0.0635338	0	0	0	0	0	0	0	0	0	0	0	0.0594814	0	0	0	0
ALDH1L1-AS2	0	0	0	0	0	0	0	0	0	0	0	0	0	0.115145	0	0.0479754	0	0	0	0	0	0.0595603	0	0	0	0	0
ALDH1L2	34.2456	31.1461	35.3746	120.509	118.272	110.985	77.7178	74.376	63.1488	35.1366	40.344	39.4603	74.061	75.9956	91.9666	63.5194	33.1958	65.2596	39.1672	38.6525	38.5066	46.6953	49.1911	66.2536	35.0363	34.6817	47.377
ALDH2	55.9637	61.6793	55.001	98.5524	102.848	99.7773	76.3321	84.2208	85.0544	58.0347	56.9263	59.4202	92.8062	87.7404	93.1714	82.3738	89.7154	79.9906	61.498	58.9408	62.1935	84.397	90.947	87.8501	78.0295	77.0547	72.761
ALDH3A1	1.11225	1.17007	0.998949	0.888431	1.64606	1.32193	0.301232	0.76218	0.786085	0.986984	0.953007	0.919208	1.5562	1.38174	1.2048	0.863557	0.981442	0.844785	1.29511	0.543812	0.779984	1.31033	0.654295	1.30729	0.834197	0.854581	0.581313
ALDH3A2	78.1502	77.1131	78.1531	70.7572	75.7187	72.9938	73.9825	73.9314	78.0844	70.9313	71.1579	72.7488	69.3217	68.2809	69.2761	71.9151	69.5092	73.8659	68.0913	68.6039	68.4744	72.3062	70.4854	72.947	75.7195	73.7076	77.7991
ALDH3B1	1.11225	0.947198	1.05771	2.47492	2.56054	3.62095	1.80739	2.79466	2.30585	1.57918	1.20714	1.51013	2.26356	2.47561	2.56021	2.01497	2.30928	2.16476	1.45209	1.17129	1.47786	1.66769	1.36807	3.39896	1.41172	1.92281	1.79238
ALDH3B2	0	0	0	0	0	0	0	0	0	0	0	0	0	0	0	0	0	0	0	0	0	0	0	0	0	0	0
ALDH4A1	20.4303	21.507	20.5666	24.1146	25.6054	24.7719	23.6166	22.6113	21.5387	22.1743	22.491	20.7478	22.282	23.3168	21.9876	22.8363	24.9402	21.7532	22.8802	22.2126	22.7837	25.7896	23.7925	22.9038	22.2667	22.4327	22.2352
ALDH5A1	46.9487	42.8468	43.6012	56.5423	59.1362	55.5213	53.559	54.2418	54.3447	48.6912	51.7165	48.4554	57.0135	62.0055	65.3605	53.8284	46.7051	52.9574	50.3522	50.951	50.8632	53.3065	47.5851	58.619	48.4476	43.0851	52.9964
ALDH6A1	28.5673	25.6858	29.3221	47.2138	48.7111	49.8312	36.5695	38.9982	38.3085	28.162	30.941	28.7581	43.6444	42.143	43.7745	37.4688	32.3876	35.9561	29.5128	29.9515	29.0647	36.0935	37.8896	41.3105	34.2021	32.6877	37.2525
ALDH7A1	89.1556	87.6994	84.8519	129.901	134.855	139.32	108.202	108.611	115.659	85.3413	78.8455	83.7136	108.722	108.869	113.653	99.0692	108.42	100.424	83.5149	84.1653	85.3056	112.748	115.929	110.492	97.1519	96.4964	93.0101
ALDH8A1	1.05371	0.66861	0.822664	1.07881	0.853512	0.919607	1.6869	1.96896	1.57217	1.44758	0.82594	1.2475	0.99031	2.18775	1.0542	1.43926	1.90515	1.68957	1.21662	1.21312	0.944191	1.78681	1.13015	1.62104	1.34755	1.28187	1.40484
ALDH9A1	144.827	143.528	131.097	175.338	178.079	172.254	153.568	150.912	161.095	133.44	128.656	132.3	153.922	156.309	154.416	149.204	143.868	146.201	128.216	125.495	123.812	156.703	156.793	151.96	142.648	138.228	134.041
ALDOA	1499.02	1592.13	1524.1	1420.28	1431.83	1508.27	1683.34	1681.11	1733.16	1868.36	1811.6	1827.12	1696.97	1715.03	1593.25	1838.61	2214.88	1811.75	1940.7	1852.98	1875.29	1913.55	1879.55	1758.41	2087.42	2063.81	1886.26
ALDOB	0.175618	0.22287	0.0587617	0.126919	0.12193	0.0574754	0	0.12703	0.157217	0.197397	0.317669	0.0656577	0.0707364	0.115145	0.1506	0.0479754	0.0577319	0.105598	0.0392457	0.125495	0.164207	0.0595603	0	0.0522917	0.064169	0.0712151	0.242214
ALDOC	21.7767	23.5128	20.0965	21.132	20.6062	21.2084	27.8338	29.725	26.4649	21.5821	19.759	21.0105	25.1114	23.432	24.5981	30.9921	32.734	29.0923	21.9384	21.0413	20.3617	31.567	31.3467	27.8715	33.4321	29.9815	27.7577
ALG1	42.4997	40.8409	37.1374	23.0992	23.7154	25.1742	25.6047	25.4695	27.513	37.2422	35.8331	35.2582	26.3847	25.5046	24.4977	26.0506	27.4226	26.2939	36.0668	37.0629	32.8004	28.5294	28.67	25.0477	28.2985	28.486	25.9169
ALG10	10.9469	11.1992	11.2822	13.3899	15.79	14.1964	14.0976	13.7192	11.6865	10.9884	12.6432	13.3285	10.9641	12.0902	13.805	11.1783	6.81236	11.1934	11.0673	12.0894	12.0692	9.23185	8.86272	12.3931	10.3312	7.97609	10.6574
ALG10B	24.7037	22.5099	20.6841	35.1565	34.8111	31.4391	28.5568	31.5669	27.0937	23.227	24.0793	22.7832	27.4457	28.6711	30.8731	25.5709	22.4	28.5643	23.8614	23.9277	23.3174	25.9087	24.5658	29.1788	25.0259	22.7888	28.1937
ALG11	7.55159	7.18756	9.5194	8.50356	8.77898	6.72462	6.86808	7.36774	7.33679	8.15907	9.97481	8.01024	7.21511	7.48442	8.28302	6.52465	5.02267	6.38868	7.14272	7.11138	7.88194	5.36043	4.28266	7.32084	5.77521	6.55179	6.58821
ALG12	52.5099	51.6501	50.6526	48.483	51.1497	50.291	47.3536	47.0011	46.3266	58.1005	54.1943	61.0617	51.5668	52.103	53.5635	50.0863	46.5319	50.8455	60.9486	58.4807	56.8978	48.8395	46.098	51.2459	47.9984	51.2749	51.3009
ALG13	75.5745	75.4415	74.0398	79.8954	78.584	79.6609	78.3805	75.0112	72.1626	77.8402	83.547	77.6074	75.6172	72.3685	78.2118	71.2914	58.136	70.9091	75.9797	82.994	80.2152	64.1465	65.4295	71.8488	61.2173	62.1708	64.1382
ALG14	18.6156	21.9527	20.0965	13.5168	14.022	14.4838	13.7362	12.83	15.4597	17.8315	15.947	17.3993	13.9351	13.6447	12.55	14.2007	16.2804	13.0414	14.8741	15.5196	15.9281	13.818	16.8332	13.5958	17.3898	14.7415	13.6609
ALG1L	3.27821	3.78879	3.93703	6.15556	6.4623	6.95453	6.08488	5.14471	4.82132	2.76356	3.11316	3.47986	7.14438	5.58453	5.67261	5.6611	7.10102	5.7551	2.98267	3.76485	3.28414	6.07515	6.24554	5.64751	4.87685	6.19571	4.55362
ALG1L2	0.0585395	0	0.0587617	0	0.0609651	0	0	0	0.104811	0	0.0635338	0	0	0.0575724	0	0	0	0.052799	0.0392457	0.0418317	0.0410518	0.178681	0	0	0	0.0712151	0
ALG1L9P	0.702474	0.334305	0.411332	0.507675	0.670616	0.977082	0.843449	0.698665	0.576462	0.723789	0.508271	0.393946	0.919573	0.287862	0.451801	0.767606	0.750515	1.42557	0.745668	0.669307	0.862088	0.774284	0.178444	0.784376	0.898367	0.854581	0.387542
ALG2	32.0796	33.6534	30.8499	32.1104	32.5554	31.554	27.9543	31.1858	28.6135	30.6623	30.6868	33.8794	29.3556	27.8075	26.3049	27.394	28.4041	27.4027	32.2992	31.4156	33.293	32.9369	30.157	30.3292	29.7103	30.1952	27.8061
ALG3	42.968	50.6472	48.1846	49.8156	52.8568	54.4867	53.318	50.8755	53.4538	50.5336	53.1778	63.885	59.1356	57.3997	56.8265	57.8583	63.4473	54.7526	57.8482	57.8532	56.3231	58.9051	56.1504	52.4486	61.7948	60.1767	53.1901
ALG5	44.8412	42.0667	41.4858	39.9159	37.0668	38.0487	38.8589	39.4428	40.6144	38.295	38.2474	38.5411	39.5416	39.6674	35.9935	37.7087	49.303	41.7112	36.7732	33.1725	36.9466	39.8458	45.7412	37.0748	49.0251	46.6459	40.4013
ALG6	81.9553	76.8902	73.5697	76.9128	70.4147	71.9592	70.9099	69.9935	67.7605	67.1149	70.5225	70.8447	73.2122	68.6263	66.5151	69.0366	65.468	66.5268	71.6627	73.2891	69.9523	72.7827	76.3741	76.8165	81.4947	80.6155	80.0759
ALG8	83.4773	86.3622	87.4962	63.2055	67.0007	64.5449	72.8378	63.769	60.2665	65.9964	79.2267	80.6933	70.7364	59.8753	69.2761	73.7862	71.2989	70.1699	73.8997	75.6317	77.0953	68.4348	68.9984	67.3517	77.067	71.6424	72.0344
ALG9	28.7429	26.4101	28.6757	32.872	30.8484	31.4391	26.8699	28.0736	27.4606	26.517	24.6511	30.4652	27.2335	30.6285	29.5679	26.0986	22.6886	26.5579	25.235	24.4297	24.5079	25.7896	26.1718	29.0219	25.0259	23.7858	24.2698
ALK	0	0	0	0	0	0	0.0602463	0.063515	0	0.197397	0	0	0	0	0.0502001	0	0	0	0	0.0836633	0.0410518	0.119121	0	0	0	0	0.0484428
ALKBH1	28.6258	26.6887	29.2046	18.8474	20.1185	19.1968	24.1588	23.0559	22.0104	29.2805	29.5432	30.2682	22.1405	21.8199	21.9876	26.2425	23.6701	23.8124	28.3354	27.9854	28.4078	22.9307	25.6365	23.845	22.6517	22.7176	23.8338
ALKBH2	48.7634	46.8027	43.4249	50.4502	48.8331	51.0382	48.7393	51.2566	55.0784	45.7961	45.5537	43.925	47.2519	50.894	44.7785	49.1748	61.4267	50.5287	45.0933	45.8893	43.7202	55.1528	57.6969	52.5532	56.4046	56.3311	49.3632
ALKBH3	34.9481	36.2164	33.6117	29.7624	31.5799	30.9793	29.8822	27.629	32.1247	31.2545	30.0515	27.4449	31.407	32.2981	30.3209	29.6008	33.8886	29.4091	30.0622	31.6666	31.4046	31.3883	31.1682	31.8457	30.8011	28.7709	25.9169
ALKBH3-AS1	0.819553	0.390023	0.470094	0.444216	0.304826	0.689705	0.481971	0.317575	0.262028	0.460593	0.762406	0.328289	0.282946	0.345435	0.301201	0.335828	0.173196	0.369593	0.27472	0.376485	0.369466	0.178681	0.297407	0.31375	0.128338	0.213645	0.339099
ALKBH4	29.4454	27.413	26.8541	25.5107	25.6054	27.3583	21.6887	21.7856	25.3119	28.8199	26.2395	23.7681	27.375	26.9439	23.3933	25.7148	30.8866	26.7163	25.8237	26.9396	27.0942	26.6235	26.2908	26.0413	28.2344	28.13	25.1418
ALKBH5	194.819	199.692	189.624	163.852	162.594	161.506	174.413	164.758	164.082	206.806	211.25	214.963	175.426	171.681	167.016	174.918	150.969	170.699	198.034	209.744	201.318	172.665	171.604	178.89	183.716	189.076	187.473
ALKBH6	15.0446	18.3311	15.7481	16.1187	19.0211	17.645	16.4472	15.9423	17.1367	18.0947	16.5823	14.773	16.6938	18.5959	16.8672	18.0388	22.2845	15.2589	18.4062	17.151	18.6375	17.6299	18.9746	16.6811	16.8765	18.9432	16.9065
ALKBH7	33.0748	34.4334	31.8488	40.4871	40.115	41.0375	34.0392	34.9967	44.2828	29.2805	27.1925	23.1115	35.9341	38.8038	34.2365	35.7417	49.8226	37.3289	27.2758	24.7225	25.7395	41.7518	41.2801	36.918	38.4373	41.9457	31.6331
ALKBH8	46.656	42.6796	43.9538	30.9047	28.044	28.8527	33.9187	36.9657	36.7364	39.94	39.8357	41.2987	30.8411	31.3194	32.7807	33.199	24.4783	32.841	38.2253	38.1923	39.5329	29.2441	28.0752	32.9438	31.9562	28.3436	35.2179
ALLC	0.0585395	0	0	0.0634594	0	0	0	0	0	0.065799	0.0635338	0	0	0	0	0.143926	0.0577319	0	0	0	0.0410518	0.0595603	0.118963	0.0522917	0.064169	0.0712151	0.0484428
ALMS1	56.9589	48.7528	62.0524	65.1093	67.9151	59.0273	71.4521	79.4572	59.7425	54.3499	70.1413	64.5415	53.2645	54.4635	71.234	66.254	31.5216	71.2259	51.8828	60.1121	62.1114	44.6702	40.7447	60.9199	41.4532	41.4472	66.2212
ALMS1-IT1	1.63911	1.50437	1.11647	1.7134	1.88992	1.89669	1.92788	1.39733	1.31014	0.526392	1.20714	0.656577	1.34399	1.49688	1.9076	1.43926	1.32783	1.47837	0.981143	1.00396	0.944191	1.48901	1.48703	1.72563	1.47589	1.56673	1.64705
ALMS1P	0	0	0.0587617	0.0634594	0.12193	0.0574754	0	0.063515	0	0	0	0	0	0.0575724	0.0502001	0.143926	0.115464	0	0.117737	0	0.0821036	0	0.0594814	0.0522917	0	0	0.0484428
ALOX12	2.75136	1.8944	1.82161	2.47492	2.86536	2.41397	2.28936	3.68387	2.20104	1.97397	2.54135	2.36368	2.54651	3.16648	3.46381	3.21435	2.59793	2.74555	2.51173	2.38441	2.33995	2.85889	2.14133	3.03292	2.56676	1.70916	1.98615
ALOX12-AS1	0.702474	0.66861	0.646379	0.951891	0.609651	0.862131	0.66271	0.698665	1.10052	0.460593	0.444737	0.393946	0.707364	0.690869	0.702802	0.767606	1.03917	0.686388	0.627931	0.460148	0.574725	0.476482	0.594814	0.679792	0.513352	0.640936	0.775084
ALOX12B	0	0	0.0587617	0	0.0609651	0.0574754	0.120493	0.190545	0.0524057	0.065799	0.0635338	0	0.141473	0.115145	0.2008	0.0959508	0	0.263995	0.0392457	0	0.0410518	0.119121	0.0594814	0.209167	0.320845	0.14243	0.145328
ALOX12P2	0.0585395	0.111435	0.0587617	0	0.24386	0	0	0	0	0	0	0.0656577	0	0	0.2008	0.0479754	0.0577319	0.052799	0.0784914	0.0836633	0.0410518	0	0.118963	0.156875	0	0.0712151	0.0484428
ALOX15	0.117079	0.167153	0.235047	0.253838	0.12193	0.0574754	0.240985	0.25406	0.262028	0.065799	0.0635338	0.196973	0.495155	0.172717	0.2008	0.239877	0.173196	0.158397	0.117737	0.292822	0.328414	0.178681	0.297407	0.104583	0.192507	0.28486	0.290657
ALOX15B	0.0585395	0.22287	0.117523	0.634594	0.304826	0.574754	0.301232	0.190545	0.314434	0.131598	0.127068	0.0656577	0.565891	0.172717	0.351401	0.239877	0.288659	0.211196	0.0784914	0.209158	0.205259	0.238241	0.297407	0.31375	0.577521	0.356075	0.145328
ALOX15P1	0.0585395	0.0557175	0.0587617	0.380756	0.24386	0.172426	0.240985	0.317575	0.419245	0.131598	0.0635338	0.196973	0	0.115145	0.1506	0.287852	0.288659	0.422392	0.0784914	0.0418317	0.246311	0.178681	0.297407	0.209167	0.064169	0.14243	0.290657
ALOX5	0.292697	0.22287	0.235047	0.380756	0.548686	0.459803	0.180739	0.190545	0.36684	0.197397	0.0635338	0	0.565891	0.345435	0.351401	0.815582	0.230928	0.316794	0.117737	0.292822	0.205259	0.655163	0.178444	0.470625	0.256676	0.28486	0.387542
ALOX5AP	0	0	0	0	0.0609651	0	0	0.063515	0	0	0	0	0	0	0	0	0.0577319	0	0	0.0418317	0.0410518	0	0	0	0	0	0
ALOXE3	0.819553	0.780045	0.646379	1.52303	1.28027	1.60931	1.62665	1.52436	1.8342	0.855387	0.762406	0.525262	1.41473	1.09388	1.7068	1.05546	0.981442	1.26718	0.82416	0.836633	0.738932	1.54857	0.951702	1.35958	1.09087	0.997011	1.16263
ALPI	0	0	0	0	0	0	0	0	0	0	0	0	0	0	0	0	0	0	0	0	0	0	0	0	0	0	0
ALPK1	7.78575	7.41043	8.10912	12.9457	12.8027	12.8745	9.63941	10.2894	9.79986	7.10629	8.19586	9.38905	11.0349	11.2266	12.3994	11.1783	7.85154	10.2958	8.08462	7.86435	8.37457	10.5422	9.93339	11.0858	7.82862	8.75945	8.13838
ALPK2	0.117079	0.167153	0.117523	1.01535	1.4022	1.14951	0.66271	0.571635	0.262028	0.065799	0.508271	0.393946	0.707364	0.633297	0.803202	0.239877	0.230928	0.316794	0.235474	0.167327	0.205259	0.416922	0.654295	0.470625	0.128338	0.213645	0.435985
ALPK3	0.468316	0.44574	0.470094	0.444216	0.670616	0.747181	0.301232	0.698665	0.576462	1.31598	1.01654	1.57579	1.06105	0.863586	1.1546	0.815582	0.750515	1.47837	0.392457	0.711138	0.903139	0.357362	0.356888	0.836668	0.320845	0.640936	0.484428
ALPL	6.02957	6.96469	6.69884	16.3725	13.8391	14.6562	12.8325	12.1949	11.9485	9.08026	7.05225	8.01024	16.2694	16.8687	16.5158	15.4961	15.4721	16.9485	8.04537	8.57549	8.45667	15.9622	15.0488	14.8508	14.2455	14.243	13.564
ALPP	0.0585395	0	0	0	0.0609651	0	0.0602463	0	0	0.065799	0	0	0	0.0575724	0	0.0479754	0	0	0	0.0418317	0	0.0595603	0.0594814	0	0	0	0
ALPPL2	0	0.111435	0	0.126919	0.0609651	0.114951	0	0.190545	0.209623	0	0	0.0656577	0.141473	0.115145	0.0502001	0.191902	0.173196	0.211196	0	0	0.0821036	0.119121	0.118963	0.0522917	0.192507	0	0.193771
ALS2	57.1345	51.483	54.4133	54.4481	54.3199	50.291	60.4271	59.5135	50.7811	52.5734	52.2883	54.7585	48.5959	53.4272	56.5253	51.4776	39.8927	57.1814	52.4323	54.5067	52.5873	48.4821	49.31	56.5796	48.5118	42.6578	55.9029
ALS2CL	2.40012	1.95011	1.82161	4.94983	5.91362	6.3223	5.54266	5.39877	4.50689	2.30296	2.35075	1.77276	5.4467	4.72094	4.76901	5.37325	5.65772	5.7551	2.7472	2.17525	2.70942	4.3479	4.40162	5.22917	4.49183	3.98804	3.58476
ALS2CR11	0.0585395	0.0557175	0.0587617	0.253838	0.182895	0.229902	0.0602463	0.25406	0.209623	0.065799	0.254135	0.131315	0.141473	0.0575724	0.0502001	0.143926	0.173196	0.158397	0.117737	0.0836633	0	0	0.237925	0.104583	0.320845	0.213645	0.0968855
ALS2CR12	0.234158	0.278588	0.176285	0.380756	0.426756	0.402328	0.240985	0.317575	0.471651	0.394794	0.190601	0.262631	0.353682	0.23029	0.602401	0.479754	0.346391	0.475191	0.431703	0.627475	0.410518	0.238241	0.297407	0.522917	0.513352	0.14243	0.242214
ALX1	10.3615	12.815	10.6946	10.4073	10.7299	10.4031	12.1095	10.7975	8.69934	10.0672	10.9914	12.0154	11.7422	10.9388	9.53802	11.1303	9.29483	10.8766	11.499	9.91411	10.3861	12.2099	10.5877	11.7656	11.6788	11.4656	11.2387
ALX3	6.14665	6.74182	4.99475	7.99588	7.92547	6.83958	8.1935	6.22447	6.65552	5.98771	7.49699	6.95972	6.08333	6.90869	5.87341	6.4287	7.15875	6.65268	6.90724	6.7349	6.8967	5.95603	7.0188	6.79792	6.54524	6.90786	6.10379
ALX4	17.796	17.551	17.511	31.222	32.9821	30.8643	28.7375	28.0736	29.3472	23.3586	22.8086	23.1772	32.5387	34.198	34.7887	29.7927	23.901	32.9466	22.2523	22.7564	21.7164	25.0749	24.9822	30.12	25.6676	24.3556	27.903
ALYREF	346.905	336.701	300.625	224.963	237.276	240.937	239.78	251.837	310.451	312.15	280.629	261.186	248.355	255.564	228.963	247.265	356.841	249.845	279.704	269.605	267.001	292.501	289.317	252.464	303.84	302.807	259.556
AMACR	2.34158	1.95011	2.35047	2.98259	2.74343	2.58639	3.73527	2.60411	2.98712	3.02675	1.84248	2.29802	2.12209	1.61203	2.66061	2.68662	1.38557	2.32316	2.04078	2.00792	1.97049	2.20373	2.02237	2.45771	1.34755	1.92281	1.64705
AMBN	0.351237	0.278588	0.235047	0.444216	0.670616	0.229902	0.481971	0.38109	0.209623	0.328995	0.317669	0.262631	0.353682	0.748442	0.502001	0.575705	0.635051	0.580789	0.196229	0.334653	0.205259	0.714724	0.416369	0.470625	0.256676	0.42729	0.290657
AMBP	0	0	0	0	0	0.0574754	0.0602463	0.063515	0	0	0.0635338	0.0656577	0	0	0	0.0959508	0	0	0	0.0836633	0.0821036	0	0	0.0522917	0	0.0712151	0
AMBRA1	66.5594	64.0194	73.8047	62.8248	65.8423	61.6711	72.1751	67.3894	63.1488	80.9327	77.5748	75.966	69.8876	68.799	73.6938	69.7562	59.637	69.5891	76.6076	78.2671	78.3268	61.3471	63.1692	69.4957	61.5381	58.6812	69.5154
AMD1	265.125	240.254	235.928	215.445	205.087	201.566	217.971	221.286	214.863	235.034	239.522	246.676	189.432	186.42	196.985	203.704	191.15	208.451	225.349	238.357	233.872	196.073	195.456	198.081	221.383	221.906	232.961
AMDHD1	0.526855	0.167153	0.293809	0.634594	0.670616	0.63223	0.421724	0.88921	1.10052	0.65799	0.381203	0.525262	0.7781	0.518152	0.753002	1.05546	0.346391	0.52799	0.392457	0.418317	0.328414	0.536043	1.01118	0.470625	0.513352	0.569721	0.290657
AMDHD2	13.2885	13.3722	13.1626	14.2784	14.9365	14.8287	13.7964	13.7192	14.7784	16.3181	14.3586	15.5609	17.1889	14.8537	16.2146	14.6325	16.5113	14.8365	16.8364	17.8203	17.406	17.6894	15.1083	14.8508	13.0905	15.5249	13.6124
AMELX	0	0	0	0	0	0	0	0	0	0	0	0	0	0	0	0	0	0	0	0	0	0	0	0	0	0	0
AMELY	0	0	0	0	0	0	0	0	0	0	0	0	0	0	0	0	0	0	0	0	0	0	0	0	0	0	0
AMER1	41.0947	37.7208	42.5435	37.1237	36.701	34.3128	41.9314	47.0646	39.4615	42.8351	45.2361	45.5665	33.3168	33.795	36.0939	39.7236	24.767	43.5592	43.6412	46.0567	49.0979	29.8993	26.3502	36.5519	32.9187	32.6877	42.339
AMER2	0.234158	0.167153	0.0587617	0.253838	0.426756	0.287377	0.66271	0.50812	0.471651	0.394794	0.254135	0.131315	0.353682	0.287862	0.552201	0.671656	0.173196	0.475191	0.27472	0.209158	0.0410518	0.297802	0.178444	0.366042	0.064169	0.14243	0.53287
AMER3	0	0	0	0	0.0609651	0	0	0	0	0.065799	0	0	0	0	0	0	0	0	0	0.0418317	0	0	0	0.0522917	0	0	0
AMFR	125.977	120.573	118.346	147.353	150.828	143.459	134.289	135.033	124.725	113.898	111.883	110.83	126.194	133.51	132.076	135.578	146.87	133.37	114.872	108.637	111.004	139.312	138.473	139.044	130.327	134.24	126.92
AMH	13.7568	13.7065	14.2791	19.3551	19.5088	17.7599	17.8329	15.2436	19.4425	24.543	22.3639	19.369	19.9477	18.8262	18.6744	18.2786	23.035	18.5853	24.8425	23.4676	25.2469	24.3006	21.4728	21.7011	18.5449	20.4387	15.7923
AMHR2	1.87326	2.06155	2.05666	2.348	2.6215	2.52892	2.22911	2.22302	1.62458	1.18438	1.14361	1.96973	2.12209	1.89989	2.45981	2.5427	2.94433	1.74237	1.33435	1.00396	1.97049	1.60813	2.5577	1.62104	2.18175	1.70916	1.93771
AMICA1	0.0585395	0.0557175	0	0	0.12193	0	0	0	0	0	0	0	0	0	0	0	0	0	0	0	0	0.0595603	0	0	0	0	0.0968855
AMIGO1	3.86361	3.78879	3.58446	4.88637	4.08466	4.42561	4.69921	4.00144	3.51118	3.88214	4.38383	4.07078	4.10271	5.35424	5.07021	3.21435	3.40618	4.85751	3.49287	4.39233	4.02308	3.03758	3.44992	3.45125	3.33679	2.77739	4.11763
AMIGO2	0.995171	1.78296	1.05771	2.98259	3.96273	3.33357	2.4701	3.8109	4.29726	1.25018	1.58835	1.31315	3.67829	3.68464	3.41361	2.7346	4.09896	3.95993	1.02039	1.04579	1.1905	3.27582	2.73614	3.71271	2.63093	3.06225	2.95501
AMIGO3	14.2836	16.1581	16.277	12.6284	13.2294	13.3343	10.1816	8.82858	11.2148	19.8055	19.6955	20.3539	12.7326	12.7811	12.0982	9.88293	10.334	11.4574	19.7798	18.9497	19.5407	11.0187	10.7661	12.4977	10.6521	11.4656	11.82
AMMECR1	69.8961	69.8141	68.6924	52.1002	51.2717	49.199	54.2217	51.1931	58.1179	63.9566	66.3293	66.8396	46.8982	47.0942	47.9411	51.2377	46.5319	51.3207	65.1086	64.7973	66.9144	49.1968	48.1204	50.8798	56.8538	52.6279	58.6642
AMMECR1L	59.5346	55.0489	54.7659	59.2711	61.5748	57.8203	60.0053	56.1472	54.8687	68.8257	67.8541	66.8396	59.6308	56.1907	61.8465	59.5375	44.6267	59.5573	66.3252	67.5163	66.586	54.0808	52.522	61.3382	51.2069	54.3371	58.2282
AMN	0.175618	0.111435	0.0587617	0.126919	0	0	0.0602463	0.063515	0.209623	0.197397	0.190601	0.196973	0	0.0575724	0.1506	0.0959508	0.0577319	0.158397	0.353211	0.292822	0.0821036	0.119121	0.118963	0.104583	0	0	0.0968855
AMN1	6.20518	5.01458	6.11122	4.94983	4.51142	5.23026	5.7234	5.97041	5.92184	5.13232	6.22631	5.97485	6.08333	5.69967	5.37141	6.62061	6.00412	5.5439	5.65138	6.35841	5.7062	6.67075	5.94814	5.38605	5.77521	6.97908	7.07264
AMOT	697.322	659.696	760.964	852.513	833.759	815.864	881.404	893.592	769.787	848.609	919.461	943.108	894.886	908.147	1070.52	844.367	502.96	911.153	787.151	840.315	856.012	727.291	690.46	948.153	652.792	630.182	867.125
AMOTL1	94.0144	89.3152	102.069	112.069	109.067	103.513	118.866	121.06	97.9462	102.975	109.342	114.967	98.5358	106.624	113.352	107.465	62.6968	109.769	104.237	112.402	112.359	82.6697	76.2551	105.525	81.0455	84.105	110.304
AMOTL2	14.2251	12.9822	12.7513	18.2763	19.5698	17.7024	15.7243	16.5774	16.6126	16.6471	14.8034	13.3285	17.4012	18.8838	18.9756	16.1197	14.7216	17.9517	16.0122	14.3901	16.3797	17.8681	16.2979	18.0929	16.2989	16.6643	15.9861
AMPD1	0.234158	0.111435	0.117523	0	0.0609651	0.0574754	0.0602463	0	0.104811	0.197397	0.0635338	0	0.0707364	0.172717	0.1004	0.143926	0.115464	0.158397	0.0392457	0.167327	0.123155	0	0.0594814	0	0.128338	0.0712151	0.0484428
AMPD2	70.4815	71.9313	71.9243	70.1226	73.9507	78.3965	84.4051	81.6167	78.5037	86.5256	88.3755	88.5066	82.3372	79.3924	80.9728	83.7651	77.8803	84.1089	93.0516	91.0676	93.7212	79.9895	72.9241	78.3853	76.1045	76.485	78.3804
AMPD3	0.409776	0.334305	0.587617	0.824972	1.34123	1.32193	0.602463	1.20678	1.20533	0.592191	0.317669	0.787893	1.20252	1.49688	1.1546	1.19939	0.750515	1.42557	0.470949	0.376485	0.369466	1.07209	1.18963	1.04583	0.962536	0.712151	0.629756
AMPH	12.2933	12.035	14.0441	15.1668	15.8509	14.8861	15.905	15.2436	15.25	11.2516	13.5962	12.8689	15.4913	15.3143	15.6122	15.544	13.1629	15.4701	13.579	12.926	13.3008	13.5202	14.1566	15.5829	12.898	10.611	12.8373
AMT	1.87326	1.56009	1.76285	4.69599	4.38949	4.42561	2.71108	3.36629	3.51118	1.97397	1.90601	2.03539	3.25387	3.3392	3.81521	3.69411	4.38762	3.69593	2.39399	2.34257	2.58626	3.51406	3.74733	4.07875	2.75927	2.91982	2.27681
AMTN	0	0	0	0	0	0	0	0	0	0	0	0	0	0	0	0	0	0	0	0	0	0	0	0	0	0	0
AMY1A	0	0	0	0	0	0	0	0	0	0	0	0	0	0	0	0	0	0	0	0	0	0	0	0	0	0	0
AMY1B	0	0	0	0	0	0	0	0	0	0	0	0	0	0	0	0	0	0	0	0	0	0	0	0	0	0	0
AMY1C	0	0	0	0	0	0	0	0	0	0	0	0	0	0	0	0	0	0	0	0	0	0	0	0	0	0	0
AMY2A	0	0	0	0	0	0	0.0602463	0	0	0	0	0	0	0.0575724	0	0.0479754	0	0	0	0	0	0.0595603	0	0	0	0	0
AMY2B	3.10259	3.23162	1.88037	2.28454	2.31667	4.36813	3.37379	3.42981	3.14434	2.43456	3.11316	1.77276	2.97093	2.53319	2.1084	3.1184	4.32989	2.63995	3.29664	2.46807	2.95573	3.1567	3.5094	2.98063	3.14428	3.63197	2.66435
AMZ1	0.0585395	0.0557175	0.0587617	0.380756	0.182895	0.229902	0.180739	0.25406	0.157217	0.131598	0.190601	0	0.0707364	0.115145	0.301201	0.0959508	0.230928	0.316794	0.0392457	0.167327	0.123155	0.178681	0.178444	0.261459	0.320845	0.14243	0.290657
AMZ2	145.471	150.604	142.145	151.16	160.765	149.436	139.35	134.144	138.875	133.046	124.971	127.901	134.328	133.683	132.679	132.94	141.963	131.786	133.828	129.846	123.648	139.252	140.614	138.05	137.322	131.036	125.321
AMZ2P1	10.3029	11.5335	10.4596	15.4841	16.5215	15.9782	11.2058	12.576	13.049	9.21185	8.95827	8.99511	15.0669	13.0114	13.052	11.706	13.0474	11.9854	8.6733	9.62128	8.53877	14.771	13.6212	12.7069	12.1921	11.7505	11.1903
ANAPC1	111.108	102.91	114.292	93.6026	90.7161	87.2477	108.082	102.64	89.5613	107.45	118.999	118.644	96.4137	93.9582	104.768	99.549	63.736	104.753	102.314	106.671	111.948	78.024	76.7904	94.4911	76.297	79.2624	94.3665
ANAPC10	13.9324	14.7651	14.5729	12.3746	12.8636	13.1619	12.0493	11.5597	9.2234	12.6992	12.135	13.1315	11.3886	13.4719	12.2488	12.8094	12.701	11.563	13.6183	11.7547	11.4535	13.4011	12.848	12.184	12.9621	14.5991	13.0311
ANAPC11	125.333	129.488	117.523	121.334	121.869	123.917	110.612	116.868	144.849	115.148	101.082	92.643	111.622	116.008	101.304	114.421	168.462	112.092	99.1739	95.8364	93.9265	136.155	137.461	112.846	130.006	135.451	109.917
ANAPC13	68.4912	67.0839	54.9422	55.7808	52.43	51.7854	46.0884	44.7781	53.2966	55.0079	56.6722	51.607	45.2713	46.2307	49.2463	45.0009	53.1133	45.0904	56.3568	51.5785	53.4084	51.9962	54.6634	49.3634	54.0303	52.2007	50.2836
ANAPC15	11.4152	12.9822	10.6359	10.1535	9.51056	10.4605	9.39843	10.5435	9.85227	11.0542	11.4996	11.8184	10.469	9.72974	9.28702	10.8424	10.334	10.1902	10.3609	10.3324	10.5914	10.6613	10.2308	9.41251	9.112	10.8247	10.4152
ANAPC16	71.4767	75.3858	66.8121	73.8033	75.9016	75.2928	57.5352	57.6081	57.751	62.9038	62.2631	64.5415	63.3091	62.5812	63.4027	57.2347	67.4886	51.6903	65.6188	60.7814	61.4135	63.7891	67.7493	55.2201	65.8374	60.8177	55.8061
ANAPC1P1	0	0	0.117523	0	0	0	0.0602463	0.063515	0	0	0	0.0656577	0	0	0.0502001	0	0	0	0	0.0418317	0	0	0	0	0	0	0.0484428
ANAPC2	60.4713	61.345	58.703	51.1483	52.369	54.1418	52.7155	54.4958	58.904	73.3	64.6774	63.294	55.7403	60.2783	54.4169	54.548	61.7154	61.7221	68.0128	71.5322	66.9965	56.6419	55.734	56.0567	57.8805	59.3934	55.9998
ANAPC4	29.9722	26.3544	28.1469	29.1279	30.0558	29.7148	30.2437	29.3439	29.6616	26.517	29.162	27.1823	31.0533	26.1379	26.9575	28.2095	29.501	28.0891	27.7075	27.5671	28.0794	29.0654	31.0493	29.8586	26.566	28.2724	27.467
ANAPC5	253.769	259.198	256.084	230.992	231.18	228.35	249.902	241.039	240.699	230.823	234.186	235.449	235.199	239.329	233.882	248.896	268.569	242.136	234.768	236.976	233.79	264.09	257.852	240.647	261.617	261.644	247.01
ANAPC7	139.675	142.303	136.327	107.817	109.189	107.364	110.913	115.851	115.45	138.77	141.109	140.508	111.481	114.281	110.591	111.447	115.406	111.828	137.792	138.254	136.005	117.929	121.699	112.427	125.065	125.339	118.733
ANG	0.643934	1.56009	1.46904	2.41146	3.53598	2.93125	2.53035	3.04872	1.8342	1.44758	0.762406	0.656577	2.68798	2.41804	2.1084	2.59067	3.57938	3.11514	0.863406	1.04579	0.985243	2.50153	2.67666	2.82375	2.43842	2.77739	1.6955
ANGEL1	52.3928	47.1927	52.2392	61.4287	63.3428	61.5562	60.0656	59.0689	55.026	57.9031	63.2797	62.5718	65.2897	59.4147	63.8043	60.6889	47.167	62.4613	56.71	61.9109	60.0998	51.1623	50.4402	58.8282	52.4261	49.0672	55.8061
ANGEL2	52.7441	49.8115	47.832	56.0981	54.3809	54.6017	49.402	50.4309	43.6539	47.1121	49.1752	52.5262	51.2132	51.5849	51.9571	46.2003	38.7958	47.6775	48.9786	51.4111	50.8632	45.921	46.6929	50.9844	44.9825	45.1504	50.4289
ANGPT1	0.117079	0.0557175	0.0587617	0.190378	0.24386	0.114951	0.301232	0.571635	0.157217	0.131598	0.190601	0.131315	0.141473	0	0.1506	0.383803	0.115464	0.263995	0.0784914	0.167327	0.0821036	0.178681	0.178444	0.209167	0.256676	0.14243	0.242214
ANGPT2	0.0585395	0.0557175	0.0587617	0.0634594	0.0609651	0.114951	0	0	0.157217	0.131598	0	0	0.0707364	0	0.1506	0.0959508	0.115464	0	0.27472	0.25099	0.0410518	0	0.297407	0.104583	0.128338	0.14243	0.0968855
ANGPT4	0	0	0	0.0634594	0	0.0574754	0	0	0	0	0	0	0.0707364	0	0	0	0	0	0	0.0418317	0	0	0	0	0	0	0
ANGPTL1	0.175618	0.0557175	0.411332	0.380756	0.426756	0.172426	0.0602463	0.38109	0	0.263196	0.0635338	0.328289	0.212209	0.403007	0.401601	0.143926	0.230928	0.263995	0.156983	0.376485	0.0821036	0.119121	0.297407	0.209167	0	0	0.0484428
ANGPTL2	0.526855	0.167153	0.411332	0.571134	0.24386	0.287377	0.481971	0.25406	0.628868	0.263196	0.508271	0.196973	0.353682	0.403007	0.401601	0.239877	0.230928	0.52799	0.196229	0.209158	0.123155	0.357362	0.356888	0.209167	0.320845	0.28486	0.339099
ANGPTL3	0.468316	0.0557175	0	0.126919	0.12193	0.0574754	0.120493	0	0.157217	0	0.190601	0.131315	0.0707364	0.115145	0.1004	0	0.0577319	0.158397	0.0392457	0.0836633	0.164207	0	0.178444	0.104583	0.064169	0	0.0968855
ANGPTL4	0.117079	0.278588	0.0587617	0.190378	0.24386	0.114951	0.361478	0.190545	0.262028	0.328995	0.254135	0.131315	0.353682	0.460579	0.2008	0.287852	0.230928	0.052799	0.431703	0.460148	0.287363	0.238241	0.237925	0.418334	0.256676	0.14243	0.0968855
ANGPTL5	0	0	0	0	0	0.0574754	0.0602463	0.063515	0.0524057	0	0.0635338	0	0	0.0575724	0.1004	0.143926	0.0577319	0	0.0392457	0	0	0	0.118963	0.0522917	0.064169	0	0.0484428
ANGPTL6	0.409776	0.390023	0.411332	0.507675	0.0609651	0.689705	0.361478	0.317575	0.314434	0.394794	0.444737	0.328289	0.565891	0.518152	0.502001	0.671656	0.750515	0.633589	0.431703	0.292822	0.45157	0.655163	0.356888	0.418334	0.449183	0.28486	0.242214
ANGPTL7	0	0.0557175	0.235047	0.0634594	0.12193	0	0	0.190545	0	0.065799	0.0635338	0.0656577	0.141473	0	0	0	0.0577319	0.158397	0	0.0836633	0.0410518	0	0.0594814	0.209167	0	0.0712151	0.0968855
ANHX	0.0585395	0	0	0	0	0	0	0	0	0	0	0	0	0	0	0	0	0	0	0	0	0	0	0	0	0	0
ANK1	10.8298	11.5335	10.6359	17.6417	18.1066	16.9552	13.9169	13.8463	12.2629	15.9891	17.3447	15.7579	18.0378	16.8687	21.084	15.2562	8.02473	14.0973	14.8741	14.5993	17.2828	14.5923	13.2643	17.3086	9.88203	11.6081	13.5155
ANK2	18.0302	15.6009	16.8646	51.9732	49.5646	48.8541	34.9429	36.3306	31.0766	16.8445	19.5049	20.1569	32.6095	34.8313	41.0135	30.0326	16.0495	28.9339	16.4832	19.87	16.9544	20.4292	22.7219	29.9632	18.4807	15.4537	22.0415
ANK3	26.0501	22.677	28.2056	50.5137	52.1252	51.0957	44.3413	51.7647	42.0818	25.859	28.9079	26.9853	44.7761	41.7976	44.3267	41.4987	26.7876	44.0344	25.7059	27.6507	26.0679	32.9369	33.8449	46.2259	28.3627	26.5632	35.7508
ANKAR	1.46349	2.00583	1.46904	1.52303	1.64606	1.20698	1.92788	1.7149	1.8342	2.43456	2.54135	2.03539	1.69767	1.26659	1.4558	1.82307	1.96288	1.79517	2.11927	2.30074	2.381	2.20373	1.18963	2.03938	1.79673	2.49253	2.13148
ANKDD1A	2.04888	2.78588	2.23295	3.80756	2.56054	2.93125	3.01232	2.79466	2.72509	2.63196	2.54135	3.15157	2.12209	2.82105	2.1084	1.96699	1.90515	2.58715	2.51173	2.71906	2.79152	2.38241	2.26029	2.77146	3.27262	3.13346	3.10034
ANKDD1B	0.175618	0	0.235047	0.0634594	0.24386	0.0574754	0.240985	0.190545	0.36684	0.065799	0.0635338	0.131315	0.141473	0.23029	0.1506	0.239877	0.404123	0.052799	0.196229	0.125495	0.0410518	0.178681	0.297407	0.209167	0	0.0712151	0.145328
ANKEF1	11.5908	9.862	10.2833	9.8362	10.9737	9.71335	9.75991	9.71779	9.38061	11.0542	11.0549	9.783	10.186	9.21159	11.9978	10.7945	8.83298	9.71502	10.3609	12.0894	11.9871	9.11273	8.80324	9.93543	8.66282	8.26095	10.2214
ANKFN1	0	0.0557175	0.0587617	0.0634594	0.0609651	0	0.120493	0.063515	0.0524057	0.263196	0.0635338	0.131315	0	0	0.0502001	0.0479754	0.0577319	0.105598	0.196229	0	0.0410518	0	0.0594814	0.104583	0.064169	0.14243	0.193771
ANKFY1	113.391	107.201	113.351	125.713	123.454	121.101	122.24	127.729	111.624	119.886	123.891	125.538	123.435	125.681	138.301	126.319	92.3133	131.258	115.147	128.089	124.592	104.528	97.7873	120.271	97.9219	95.5706	116.456
ANKH	25.4061	25.7415	31.4963	45.2465	40.2979	41.1524	43.7991	41.2847	38.9374	25.9248	30.941	29.349	37.3488	38.2857	41.3649	43.1779	31.9835	40.1801	29.9052	30.4953	30.5015	35.1406	33.2501	39.3234	33.2396	36.2485	37.3978
ANKHD1	6.73204	7.41043	6.93388	7.86896	7.37678	7.81666	5.96439	7.43125	7.54642	5.79031	5.97218	6.30314	8.06395	7.25413	6.92761	5.94895	9.2371	5.3327	6.16158	5.98193	6.40408	8.75537	8.26791	6.58876	9.17617	9.25796	8.3806
ANKHD1-EIF4EBP3	0.643934	0.780045	0.470094	0.634594	0.670616	0.689705	0.602463	0.698665	0.36684	0.526392	0.635338	0.196973	0.495155	0.460579	0.602401	0.575705	0.635051	0.739187	0.353211	0.669307	0.45157	0.595603	0.535332	0.470625	1.0267	0.712151	0.484428
ANKIB1	40.3922	33.6534	39.5466	47.4676	45.5409	44.6009	48.3176	50.4944	42.501	41.4533	44.6007	44.6473	39.4709	42.8339	46.6359	45.3847	31.9257	47.2551	40.1484	38.9871	40.8876	36.7487	34.8561	43.5067	36.6405	37.4591	45.0518
ANKK1	0.175618	0.111435	0	0.190378	0.12193	0.229902	0.421724	0.063515	0.104811	0.065799	0.254135	0.0656577	0.141473	0.172717	0.301201	0.0959508	0	0.105598	0.27472	0.334653	0.0821036	0.238241	0.118963	0.366042	0.064169	0.0712151	0.193771
ANKLE1	1.81472	2.39585	1.82161	1.26919	1.52413	1.20698	1.74714	1.52436	1.67698	3.55314	3.17669	4.00512	2.3343	1.32417	2.1084	1.82307	1.96288	1.95356	3.57136	4.39233	4.72096	1.96549	1.96288	1.77792	2.05341	2.27888	2.08304
ANKLE2	146.641	148.153	146.728	126.03	131.38	130.124	131.698	133.89	139.085	151.601	146.064	144.972	119.686	117.793	122.237	125.408	125.74	132.314	152.823	149.088	149.921	132.641	129.253	135.279	140.145	136.448	136.609
ANKMY1	7.31743	6.57467	7.16893	8.56702	9.63249	10.2306	9.51892	8.51101	7.96566	9.93564	9.33947	8.99511	9.125	8.11771	7.68062	8.15582	6.58144	8.13105	10.2824	10.2069	10.3451	7.08768	8.20843	7.89605	6.54524	5.62599	7.12109
ANKMY2	31.3772	32.3719	28.3231	35.9815	34.872	37.9913	34.2802	33.2183	32.8059	28.6225	26.5571	28.1672	33.1754	30.3407	32.1281	33.9186	36.7175	32.3658	27.0795	27.4416	26.6837	34.9023	37.1164	35.9244	32.3412	34.5393	32.2629
ANKRA2	8.19553	7.13184	7.40398	13.263	14.8145	12.7021	13.3144	12.0678	11.4768	7.76428	7.62406	7.28801	14.1473	11.3418	11.1444	12.2817	13.7979	12.355	8.71255	8.03168	8.70298	13.5202	12.6695	12.0794	9.49702	11.6793	10.3183
ANKRD1	2.69282	2.67444	2.29171	0.444216	0.487721	0.574754	0.0602463	0.190545	0.209623	2.69776	2.54135	2.49499	0.424418	0.690869	0.552201	0.143926	0.230928	0	2.82569	2.04975	1.97049	0.595603	0.654295	0.366042	0.192507	0.14243	0.193771
ANKRD10	30.4405	30.4775	29.4396	36.1084	34.994	33.9105	35.0031	33.8535	34.9546	36.8474	33.9271	34.7986	31.9729	33.0466	27.6101	31.4719	37.5835	34.4778	34.5362	35.5988	35.8382	33.2942	33.607	34.6171	35.3571	35.109	32.5051
ANKRD11	157.003	161.191	172.877	251.109	244.409	240.592	220.321	221.35	214.654	220.295	208.772	215.226	277.994	289.935	281.171	235.319	203.794	233.477	230.058	225.18	231.778	226.984	223.888	238.555	199.694	209.159	216.345
ANKRD12	33.1333	35.8821	34.9045	42.3909	40.7857	43.8537	42.9556	41.6023	41.086	25.7274	30.7504	31.3187	38.905	36.7312	34.5879	39.1479	42.5484	35.7978	30.4154	29.7423	30.4604	47.3504	48.4773	43.193	45.175	48.2838	48.7819
ANKRD13A	49.2902	48.5857	52.4742	60.3499	58.6484	60.5791	51.0286	50.0498	43.8111	49.086	57.8158	57.5818	53.2645	53.2545	58.4329	49.2228	32.7917	49.7367	52.9425	51.7876	55.9946	42.7643	45.5032	54.6971	40.3623	41.3047	46.505
ANKRD13B	29.9722	30.6446	32.3189	50.7675	46.6383	47.7046	51.0286	49.2876	47.6892	47.5726	51.9071	47.6675	49.374	54.2332	53.1619	53.9244	45.2041	53.9078	52.1183	51.7458	54.6399	51.4601	49.7264	50.0955	48.8326	55.2629	53.287
ANKRD13C	70.9498	64.3537	64.109	63.3959	61.3919	60.4067	67.0542	63.642	67.3413	63.1012	70.5225	64.8698	60.1259	62.6964	64.4569	63.5674	55.1917	65.3124	58.5154	62.8312	61.783	56.0463	58.8865	59.9786	59.0355	59.9631	63.6538
ANKRD13D	18.8497	18.4425	18.3337	17.134	18.7773	19.2543	20.0018	16.0058	22.4296	20.7267	19.6955	18.6468	18.0378	17.3869	16.9174	21.397	22.4577	19.7996	22.4878	22.0035	21.1417	23.6454	22.484	20.8644	21.8816	22.7176	20.4913
ANKRD16	11.2396	11.0878	10.7534	13.3265	11.8882	12.4722	10.6636	11.3692	11.4244	11.12	12.135	11.1618	11.6715	11.5721	12.9516	12.4736	11.835	12.1966	11.3813	12.5495	11.6587	11.8525	11.0041	12.184	10.9729	10.255	10.2699
ANKRD17	205.415	197.017	221.12	231.944	229.107	227.775	256.228	255.076	223.563	215.228	242.382	245.035	210.087	209.621	251.302	234.264	124.412	239.074	212.162	228.777	235.514	171.772	158.994	220.566	169.021	175.047	232.283
ANKRD18A	8.31261	8.74765	9.69568	11.2323	11.4614	10.9778	10.8443	11.6868	11.11	9.40925	10.356	10.2426	11.3178	10.4782	10.8432	10.4586	10.1608	10.0846	11.342	10.0396	11.125	11.6143	10.2903	12.9683	9.49702	9.32918	10.173
ANKRD18B	13.347	16.381	13.8678	18.3398	18.7773	19.4267	15.0013	15.3071	15.9837	15.9233	14.6763	16.7427	21.2209	18.711	15.9134	14.3446	20.1484	14.7309	15.2666	15.6032	14.8197	20.727	24.5063	18.1452	22.3308	25.2814	20.346
ANKRD18DP	1.46349	1.50437	1.58657	1.77686	1.15834	1.32193	1.20493	1.33381	1.67698	0.592191	1.33421	2.03539	1.34399	1.20902	1.4056	1.48724	1.21237	1.42557	1.33435	1.5896	1.27261	1.90593	1.606	0.888959	1.47589	1.28187	1.06574
ANKRD19P	22.7719	24.2371	27.0304	36.2353	39.9322	40.1178	32.2318	33.3454	30.5525	34.7419	33.0376	35.3239	31.5484	33.6223	34.5879	33.4389	29.5587	32.313	38.657	39.6983	38.835	33.9494	34.1423	36.4996	27.2718	24.9965	29.3563
ANKRD2	0.0585395	0.0557175	0.117523	0.0634594	0	0.172426	0.120493	0.12703	0.0524057	0	0.0635338	0.196973	0.141473	0	0.1506	0.143926	0.288659	0.105598	0	0.0418317	0.0821036	0.178681	0	0.0522917	0	0.0712151	0
ANKRD20A1	0	0	0	0	0	0	0	0	0	0	0	0	0	0	0	0	0	0	0	0	0	0	0	0	0	0	0
ANKRD20A11P	0	0	0	0	0	0	0	0	0	0	0	0	0	0	0	0	0	0.052799	0	0	0	0	0	0	0	0.0712151	0
ANKRD20A12P	0.409776	0.334305	0.705141	0.761513	0.731581	0.747181	0.361478	0.76218	0.733679	0.394794	0.82594	0.787893	1.13178	0.633297	1.004	0.431779	0.750515	1.21438	1.05963	0.962128	0.944191	0.536043	0.535332	0.941251	0.834197	0.712151	0.726641
ANKRD20A19P	0	0	0	0	0.0609651	0.287377	0.0602463	0.063515	0	0	0	0	0	0	0.0502001	0.0479754	0	0	0	0.0418317	0	0.0595603	0	0.0522917	0.064169	0	0
ANKRD20A2	0	0	0	0	0	0	0	0	0	0	0	0	0	0	0	0	0	0	0	0	0	0	0	0	0	0	0
ANKRD20A3	0	0	0	0	0	0	0	0	0	0	0	0	0	0	0	0	0	0	0	0	0	0	0	0	0	0.0712151	0
ANKRD20A4	0.175618	0.334305	0.587617	0.444216	0.304826	0.402328	0.66271	0.698665	0.419245	0.328995	0.254135	0.262631	0.565891	0.518152	0.401601	0.575705	0.461855	0.316794	0.392457	0.460148	0.410518	0.476482	1.07066	0.31375	0.705859	0.783366	0.581313
ANKRD20A5P	0.995171	0.724328	0.998949	2.348	2.25571	1.78174	2.10862	1.52436	1.51976	1.11858	0.889473	1.05052	1.76841	1.6696	1.4056	1.53521	0.808246	1.84797	1.29511	1.08762	1.1905	0.952965	1.48703	1.30729	1.41172	0.925796	1.11418
ANKRD20A8P	0.526855	0.835763	0.646379	0.571134	1.09737	1.49436	1.08443	1.52436	0.838491	0.789588	1.08007	1.44447	0.707364	1.15145	0.853402	0.863557	1.55876	0.950383	1.17737	0.50198	0.985243	1.72725	1.9034	1.15042	1.09087	1.49552	1.25951
ANKRD20A9P	0	0	0	0	0	0.0574754	0	0	0	0.065799	0	0	0	0	0	0.0479754	0	0	0.0392457	0	0	0	0	0	0.064169	0	0.0484428
ANKRD22	0	0	0	0	0.0609651	0	0	0	0	0	0	0	0	0	0	0	0	0	0	0	0	0	0	0	0	0	0
ANKRD23	2.86843	2.73016	2.82056	3.29989	4.20659	3.44853	3.01232	4.06496	3.87802	4.27693	3.9391	3.87381	3.32461	2.99377	3.31321	4.36576	3.9835	3.06234	3.80683	4.14134	4.06413	3.09714	2.14133	2.98063	2.50259	2.91982	3.34255
ANKRD24	1.17079	1.00292	1.05771	2.85567	2.13378	3.506	1.80739	1.7149	2.14863	1.05278	2.16015	1.64144	1.69767	2.36047	2.0582	1.58319	2.19381	2.00636	2.08002	1.50594	1.51892	1.90593	1.36807	2.09167	1.34755	1.4243	1.64705
ANKRD26	34.1285	41.2867	37.0199	44.6119	42.6146	43.5664	39.0999	38.8076	38.8326	31.3861	39.0098	36.5714	37.9147	40.5886	39.7083	36.0295	39.4886	35.9561	35.4389	35.8497	34.1961	41.5731	49.548	41.7811	44.6616	42.0169	40.7888
ANKRD26P1	0.0585395	0.0557175	0.0587617	0	0.0609651	0.172426	0	0	0	0.065799	0.0635338	0.131315	0	0.115145	0.1004	0.143926	0.115464	0.158397	0.196229	0	0	0.0595603	0.0594814	0.0522917	0.064169	0.0712151	0.242214
ANKRD26P3	0	0	0	0.0634594	0	0	0.0602463	0	0	0	0	0	0	0	0	0	0	0	0	0	0	0	0	0	0	0	0
ANKRD27	58.8907	50.8144	57.5865	72.2168	68.8906	67.4187	77.8985	82.9505	77.7176	60.0087	60.9925	60.7334	68.1191	69.4323	68.9749	73.6422	63.4473	75.5554	57.9659	61.2416	58.3757	66.1119	63.5856	73.679	65.8374	64.8769	70.4842
ANKRD28	71.2425	67.5296	69.1038	82.1799	79.0108	78.1091	80.4891	79.9653	76.9839	69.4837	75.7958	72.2892	74.5562	74.2109	81.776	75.5613	55.8845	78.3538	64.8339	65.5921	70.1575	57.5948	58.1133	68.6067	58.6505	55.0493	66.3181
ANKRD29	1.40495	0.724328	1.35152	4.44216	3.47501	3.44853	2.65084	2.92169	2.93472	0.789588	1.84248	1.11618	2.05136	2.53319	2.40961	2.63865	2.42474	2.37596	1.09888	0.962128	0.944191	2.62065	1.54652	2.77146	1.73256	2.13645	2.61591
ANKRD30A	0	0	0	0	0	0	0	0	0	0	0	0	0	0	0	0	0	0.052799	0	0	0	0	0	0	0	0	0
ANKRD30B	0	0	0	0	0	0	0	0	0	0	0	0	0	0	0	0	0	0	0	0	0	0	0	0	0	0	0
ANKRD30BL	0	0	0	0	0	0	0	0	0	0	0	0	0	0	0	0	0	0	0	0	0	0	0	0	0	0	0
ANKRD30BP2	0	0	0	0	0	0	0	0	0	0	0	0	0	0	0	0	0	0	0	0	0	0	0	0	0	0	0
ANKRD30BP3	0	0	0	0	0	0	0	0	0	0	0	0	0	0	0	0	0	0	0	0	0	0	0	0	0	0	0
ANKRD31	0.526855	0.44574	0.705141	1.20573	1.52413	1.26446	1.08443	1.14327	0.943302	0.855387	0.82594	0.787893	0.848837	1.43931	1.3554	0.62368	0.635051	0.633589	0.510194	0.627475	0.738932	0.655163	0.773258	1.09813	0.577521	0.783366	0.968855
ANKRD33	0	0	0	0	0	0	0	0	0.0524057	0	0	0	0.0707364	0	0	0	0	0	0	0	0	0	0	0	0	0	0
ANKRD33B	12.586	10.1963	11.9874	19.6724	20.0575	16.5529	22.3514	21.341	18.7088	13.0282	12.262	12.278	19.0281	18.0777	21.8872	17.7989	14.3752	22.4396	12.7156	12.0894	12.1103	13.9967	14.6919	19.1911	16.0423	14.0294	18.6989
ANKRD34A	3.86361	4.62455	5.46484	6.21902	7.55967	6.7821	7.71153	6.98665	6.23627	5.65871	5.97218	7.22235	8.98352	7.65713	7.68062	8.92342	5.08041	8.55345	6.51479	6.90223	6.85565	7.14724	6.60243	8.47126	8.53448	8.9731	9.01035
ANKRD34B	1.99034	1.78296	1.76285	6.0921	4.99914	3.90833	6.08488	4.89065	4.6117	1.51338	1.96955	2.36368	5.09302	4.20279	4.41761	5.32527	4.04123	5.5967	2.11927	1.88243	2.87363	4.40746	4.40162	4.86313	5.26186	4.41533	5.3287
ANKRD34C	0.0585395	0.0557175	0	0	0	0	0	0	0	0	0	0	0	0	0	0	0.0577319	0	0	0	0	0	0	0	0	0	0
ANKRD34C-AS1	0	0	0	0	0	0	0	0	0	0	0	0	0	0	0	0	0	0	0	0	0	0	0	0	0	0	0
ANKRD35	0.117079	0	0.117523	0	0	0.0574754	0.180739	0	0.104811	0.065799	0.0635338	0.131315	0	0.115145	0.0502001	0.0479754	0	0	0.0784914	0.0418317	0.0410518	0.119121	0	0	0.064169	0	0.0968855
ANKRD36	7.31743	6.85326	7.11017	11.4227	10.7908	10.7479	9.8804	10.2894	9.06618	7.23789	8.19586	8.20722	8.84205	8.23286	8.23282	7.48416	6.23504	8.07825	5.41591	5.89827	6.36303	6.49207	7.07828	8.47126	6.99442	6.97908	7.3633
ANKRD36B	3.33675	2.67444	3.17313	5.14021	4.38949	3.79338	5.00045	4.95417	3.93043	2.76356	3.24022	3.87381	4.31492	3.62706	3.81521	3.40625	2.25154	3.37914	2.62946	3.22104	2.46311	2.85889	2.26029	3.03292	3.85014	2.20767	2.32525
ANKRD36BP1	7.14182	5.51604	6.11122	7.74204	7.49871	6.83958	6.14513	5.65283	5.34538	4.73753	6.35338	6.30314	4.73934	5.06637	4.46781	4.22184	1.84742	3.69593	5.57289	5.22896	6.23987	4.82439	3.68784	4.60167	4.17099	3.98804	7.12109
ANKRD36BP2	0	0	0.0587617	0	0	0	0	0	0.0524057	0	0.0635338	0	0	0	0	0	0	0	0.0392457	0.0418317	0.0410518	0.0595603	0	0	0.064169	0	0.0484428
ANKRD36C	8.13699	8.02332	7.87407	11.2958	10.7908	11.725	9.33818	9.71779	8.75175	6.1851	7.05225	6.8284	8.41763	8.69344	9.48782	7.24429	9.58349	8.28945	4.67024	6.10742	5.41884	8.93405	10.5282	8.05293	9.17617	8.68824	8.62281
ANKRD37	0.292697	0.501458	0.293809	0.698053	0.914477	0.63223	1.08443	1.07975	1.41495	0.394794	0.254135	0.722235	0.919573	0.575724	0.451801	1.39129	1.50103	0.739187	0.470949	0.50198	0.369466	0.655163	0.594814	0.836668	0.705859	0.783366	0.968855
ANKRD39	15.513	16.2138	16.7471	12.6919	11.1566	12.817	12.953	11.1786	12.8918	16.1207	13.6598	16.3488	11.7422	14.7961	13.2528	13.8649	16.9732	15.4701	16.3655	14.8921	16.5028	17.3916	16.0005	15.0077	14.823	16.0946	13.4671
ANKRD40	95.2437	96.1685	97.1331	91.6988	88.5214	87.4776	89.6465	87.7142	79.0277	98.4352	103.624	103.542	87.0058	87.1647	88.7538	84.2448	71.5298	85.7456	99.6841	100.396	95.3223	85.8264	82.2032	87.1703	89.5158	84.9596	93.2039
ANKRD42	15.7471	15.378	16.1595	12.3111	13.4123	12.9894	13.3144	13.5287	13.8351	16.5155	16.8365	17.1367	13.7936	13.2417	15.06	12.9054	10.7381	13.3582	16.7579	15.5196	16.8723	13.2224	12.7885	12.7069	11.8071	12.6763	13.8062
ANKRD44	3.74653	3.56592	3.34942	4.50562	6.09651	4.59803	4.75946	5.90689	4.40208	3.75054	4.57443	3.74249	5.02228	5.87239	6.42561	5.42122	2.94433	5.12151	3.53211	3.47203	3.3252	3.7523	4.16369	5.17688	3.91431	3.98804	4.94116
ANKRD44-IT1	0	0	0	0	0	0	0	0.063515	0	0	0.0635338	0	0	0	0	0	0	0	0	0	0	0	0	0.0522917	0.064169	0	0
ANKRD45	0	0.0557175	0.0587617	0	0	0.0574754	0	0.063515	0.104811	0	0	0.0656577	0	0.0575724	0	0.0479754	0	0	0.0392457	0	0	0	0	0	0	0.14243	0.0484428
ANKRD46	32.2553	29.6974	30.2035	35.1565	37.7984	35.3474	34.2199	30.0426	36.3171	23.0954	24.4605	24.556	32.3265	29.2468	33.3831	33.4389	30.136	29.1451	24.5678	23.3839	24.4669	32.0434	36.2241	32.7346	30.352	31.6907	30.8096
ANKRD49	20.4888	19.1668	16.1595	15.4841	15.3022	13.9665	15.905	16.9585	16.8746	13.8836	18.2342	16.9397	16.7645	15.9476	15.0098	15.8319	14.6639	16.2093	16.3262	14.8921	17.447	14.8305	16.2979	15.6352	17.3898	17.6613	16.2768
ANKRD50	41.6216	40.2838	43.7775	45.8177	43.5901	41.3823	46.7512	46.9376	44.5448	44.1511	50.1282	48.0615	36.9951	38.8038	46.5857	41.3068	25.4598	44.9848	41.2865	44.1324	44.2538	32.9964	30.0976	42.8792	29.8386	31.0498	40.8372
ANKRD52	158.466	154.505	171.349	151.858	157.595	150.586	161.581	159.677	153.863	234.968	242.254	252.126	175.709	173.005	195.278	168.49	129.204	178.461	243.912	256.93	259.283	139.788	134.487	174.602	155.289	151.403	187.425
ANKRD53	0.117079	0.167153	0.235047	0.380756	0.609651	0.229902	0.180739	0.190545	0.314434	0.394794	0.0635338	0.131315	0.282946	0.287862	0.251001	0.431779	0.0577319	0.369593	0.27472	0.0418317	0.246311	0.238241	0.237925	0.104583	0.192507	0	0.242214
ANKRD54	47.6511	46.6356	46.2455	40.8044	41.5172	41.6697	37.9552	37.7914	39.8283	50.073	45.935	45.3038	44.4225	43.6975	39.6079	39.8196	46.936	42.3976	51.1764	49.194	48.2359	45.0276	44.5515	40.9444	44.7258	44.7231	40.4981
ANKRD55	0	0	0	0.0634594	0	0	0	0	0	0	0	0	0	0	0	0	0	0	0	0	0	0	0	0	0	0	0
ANKRD6	9.36632	11.7564	12.2224	18.6571	18.1676	17.3001	17.7124	18.5464	15.1976	11.7122	14.4222	11.7527	17.8256	18.308	18.4736	17.6549	12.6433	18.9021	13.5398	14.0973	13.6292	15.2474	14.0376	19.2434	15.1439	13.1748	18.1176
ANKRD60	0	0	0	0	0	0	0	0	0	0	0	0	0	0	0.0502001	0	0	0	0	0	0	0	0	0	0	0	0
ANKRD61	0.702474	0.66861	1.05771	0.698053	1.46316	1.03456	1.32542	0.698665	1.10052	1.11858	0.82594	1.31315	0.848837	0.921159	1.004	1.19939	0.865978	1.26718	1.17737	1.04579	1.02629	0.655163	0.654295	0.627501	0.577521	0.712151	1.16263
ANKRD62	0	0	0	0	0	0	0	0.063515	0	0	0	0	0.212209	0	0	0	0	0.052799	0.0784914	0	0.0410518	0	0	0	0.064169	0.0712151	0
ANKRD62P1-PARP4P3	0	0	0	0	0	0	0	0.063515	0	0	0	0	0	0	0	0	0	0.052799	0	0	0	0	0	0	0	0	0
ANKRD63	0.878092	1.00292	0.822664	1.45957	1.52413	1.43689	1.6869	2.41357	1.41495	0.986984	0.889473	0.787893	1.76841	2.01503	2.1084	2.20687	1.15464	2.00636	0.82416	0.794802	1.55997	1.72725	1.54652	2.19625	1.15504	1.56673	1.3564
ANKRD65	0.234158	0.0557175	0.117523	0.0634594	0.24386	0.172426	0.361478	0	0.36684	0.065799	0.127068	0	0.424418	0.115145	0.0502001	0.335828	0.461855	0.316794	0.196229	0	0.123155	0.178681	0.237925	0.0522917	0.128338	0.14243	0.0968855
ANKRD66	0	0	0	0	0	0	0	0	0	0	0	0	0	0	0	0	0	0.052799	0	0	0	0	0	0	0	0	0
ANKRD7	1.28787	1.05863	0.763902	1.20573	1.46316	1.14951	0.66271	0.88921	0.890896	0.986984	0.953007	1.31315	1.62694	0.806014	1.0542	0.575705	1.2701	1.05598	0.784914	0.75297	0.697881	0.952965	0.951702	1.04583	0.64169	0.925796	1.30795
ANKRD9	18.2058	19.8354	19.979	21.5127	19.143	19.1968	20.785	20.3883	24.9975	20.7267	19.1237	18.1872	20.7258	20.3806	20.8832	21.2051	32.0412	22.0172	19.1519	19.1589	20.2385	24.9558	23.5546	23.3221	25.3468	27.7027	22.7681
ANKS1A	62.9299	63.6294	67.2822	71.2649	68.7077	69.6602	75.9706	77.4247	78.032	77.6428	78.0195	79.1832	76.9612	79.9105	80.6716	79.8311	64.4865	84.0033	74.0174	77.4723	80.0099	66.2906	64.4778	75.3001	73.0885	68.4377	80.0759
ANKS1B	0.292697	0.334305	0.117523	0.380756	0.24386	0.574754	0.421724	0.317575	0.262028	0.131598	0.127068	0.196973	0.353682	0.287862	0.401601	0.239877	0.230928	0.422392	0.235474	0.0418317	0.164207	0.119121	0.654295	0.366042	0.320845	0.14243	0.290657
ANKS3	16.0398	17.0496	17.2172	17.0706	14.2049	14.5413	16.0255	16.3869	15.8265	22.4374	18.4883	17.9902	17.5426	16.7536	14.809	14.9683	22.8041	15.7869	20.5255	19.4936	18.8838	18.9997	19.9263	15.8967	17.7107	19.0856	17.2456
ANKS4B	0	0	0	0	0	0	0	0	0.0524057	0	0	0	0	0	0	0	0	0	0	0	0	0	0	0	0	0	0
ANKS6	56.6662	56.0518	60.7009	93.4757	88.3385	95.0643	84.2244	80.7275	78.5561	73.2342	68.8071	69.4002	80.781	84.4587	86.545	80.5507	73.204	87.0656	70.6815	71.1975	72.0048	76.5946	75.125	81.4182	75.9761	75.8441	75.7645
ANKUB1	0	0	0	0	0	0.0574754	0	0.063515	0	0	0	0	0	0	0	0	0	0	0	0	0.0410518	0	0	0	0	0	0
ANKZF1	29.7966	30.8675	33.5529	44.0408	42.1269	41.8996	53.6192	50.6214	51.2003	34.2155	36.7861	33.0258	41.3808	39.8401	42.2685	49.0309	51.4391	50.2119	37.5581	37.6903	36.5361	47.9461	45.5032	47.69	46.0092	48.6399	44.0829
ANLN	164.613	153.669	170.174	122.35	125.771	114.778	130.915	133.381	118.28	150.482	163.409	162.437	116.432	113.993	130.771	126.463	81.6329	128.09	150.507	150.803	154.149	104.647	100.583	128.481	111.847	107.677	138.449
ANO1	0.117079	0.167153	0.293809	0.317297	0.548686	0.344853	0.240985	0.25406	0.209623	0.065799	0.254135	0.196973	0.212209	0.287862	1.004	0.287852	0.115464	0.158397	0.235474	0.167327	0.0821036	0.357362	0.237925	0.470625	0.064169	0.213645	0.484428
ANO10	37.3482	35.3806	35.9622	39.4083	37.4326	38.9683	35.7863	40.5861	39.6711	36.7158	34.4353	33.8137	40.7442	35.5798	40.6621	38.4763	33.7154	38.0153	35.1249	34.4275	33.2109	37.2848	35.094	38.4867	34.5871	33.9696	36.3805
ANO1-AS2	0	0	0	0	0	0	0	0	0	0	0	0	0	0	0	0	0	0	0	0	0	0	0	0	0	0	0
ANO2	0.0585395	0.111435	0.176285	0.571134	0.12193	0.344853	0.0602463	0.063515	0.157217	0.065799	0.254135	0.131315	0.212209	0.0575724	0.1506	0.143926	0.0577319	0.263995	0.156983	0.125495	0.205259	0.178681	0.118963	0.209167	0.064169	0.28486	0.193771
ANO3	0	0.0557175	0	0.0634594	0.12193	0	0	0.063515	0.0524057	0.065799	0.0635338	0	0	0	0.0502001	0	0	0.052799	0	0.0418317	0.0821036	0	0	0	0.064169	0	0.0968855
ANO4	0.643934	0.947198	0.763902	2.47492	2.19474	2.18407	2.16887	2.47708	1.51976	1.11858	0.571804	0.787893	1.98062	2.59076	2.1084	1.82307	1.73196	2.21756	0.82416	1.04579	1.23155	1.84637	2.20081	1.98709	1.92507	1.13944	1.79238
ANO5	23.1816	22.7885	22.7408	32.8085	31.458	30.1746	29.1592	33.5994	30.1857	21.3847	24.5241	25.6065	27.375	26.0227	30.7727	29.8407	21.5917	29.5147	21.5459	22.8401	22.989	25.6109	26.8261	30.8521	23.8067	25.2101	30.2283
ANO6	35.8847	32.9291	38.9003	61.3652	59.0752	56.6133	62.7767	57.6081	47.3747	37.5712	43.5207	43.5967	54.3256	57.4573	64.7581	54.9798	31.2907	57.4982	39.8344	40.6604	41.7907	44.0151	40.3878	53.7559	39.7206	35.8924	49.3632
ANO7	2.2245	2.78588	2.17418	4.44216	5.18204	4.19571	4.45823	4.95417	4.6641	4.73753	4.06616	4.53038	4.52713	5.12395	6.22481	5.37325	4.61855	3.95993	4.23854	5.1453	3.89992	4.16922	3.86629	3.92188	3.78597	4.41533	4.55362
ANO8	11.1225	11.645	11.9286	22.7185	22.801	24.542	23.0141	23.6911	26.2028	17.3709	17.3447	15.4952	24.687	24.7561	24.2969	23.9397	19.167	24.7628	17.9745	16.4817	18.0217	21.0844	22.9003	22.9561	19.0582	16.878	21.4117
ANO9	0	0.111435	0.117523	0.0634594	0.182895	0.114951	0.120493	0.063515	0	0.065799	0.0635338	0.0656577	0.212209	0.115145	0.0502001	0.0479754	0.0577319	0.105598	0.0392457	0.0836633	0	0.119121	0.0594814	0.156875	0	0.0712151	0.0484428
ANOS1	0	0	0	0	0	0	0	0	0	0	0	0	0	0	0	0	0	0	0	0	0	0	0	0	0	0	0
ANP32A	555.071	545.642	511.697	453.227	460.835	451.699	498.719	529.207	564.095	491.321	454.267	470.306	463.889	448.604	435.185	471.934	581.187	457.873	485.626	478.136	474.682	516.567	537.652	481.607	573.543	566.017	516.448
ANP32A-IT1	0.761013	0.66861	0.646379	1.07881	0.670616	1.03456	0.963941	0.698665	1.25774	0.592191	1.01654	1.05052	0.495155	0.633297	0.753002	0.287852	0.519587	0.950383	0.82416	0.920297	1.39576	0.357362	0.297407	0.418334	0.320845	0.498506	0.87197
ANP32AP1	0.117079	0.278588	0.117523	0.126919	0.182895	0.172426	0.301232	0.38109	0.209623	0.197397	0.381203	0.459604	0.212209	0.172717	0.1506	0.287852	0.115464	0.263995	0.196229	0.334653	0.164207	0.416922	0.118963	0.31375	0.577521	0.213645	0.0968855
ANP32B	480.141	479.449	445.825	529.759	530.458	543.603	488.357	509.835	577.51	494.677	457.38	462.756	539.365	546.017	511.087	510.986	662.935	486.279	492.73	477.927	465.609	546.406	577.623	516.433	558.976	569.934	500.753
ANP32C	0.351237	0.278588	0.411332	0.190378	0.12193	0.229902	0.120493	0.88921	0.524057	0.394794	0.635338	0.393946	0.353682	0.403007	0.351401	0.527729	0.577319	0.158397	0.392457	0.334653	0.328414	0.416922	0.594814	0.366042	0.385014	0.569721	0.290657
ANP32D	0	0.0557175	0	0	0	0	0	0.063515	0	0	0	0.0656577	0	0	0	0.0479754	0	0	0	0.0418317	0.0410518	0.0595603	0	0.0522917	0	0	0
ANP32E	334.495	312.91	296.1	339.888	338.905	324.449	322.679	356.255	387.435	280.435	265.889	260.333	297.234	305.767	309.283	304.644	320.066	308.505	256.392	253.876	260.227	310.428	342.256	321.019	319.369	325.951	326.601
ANPEP	0.117079	0	0.117523	0.253838	0.182895	0	0.180739	0.190545	0.104811	0.131598	0	0.196973	0.141473	0.172717	0.301201	0.191902	0.0577319	0.105598	0.0392457	0.0836633	0	0.297802	0.297407	0	0.128338	0	0
ANTXR1	52.8611	50.8144	60.1132	57.2404	55.7221	59.0273	54.2217	53.4161	46.4838	60.7982	66.0752	67.5618	51.9913	54.2908	60.6417	48.5991	29.4433	52.9046	60.5954	65.1319	66.0523	38.476	36.0457	53.0761	36.2555	37.2455	47.0379
ANTXR2	11.2396	10.3077	13.2214	15.9283	15.9729	15.4609	15.905	14.799	13.4683	11.8438	11.6902	11.3588	15.4913	14.4507	14.8592	14.1527	9.69896	14.5725	10.8318	9.83044	11.6587	12.0907	12.848	13.9619	11.3579	10.9671	12.1591
ANTXRL	0	0	0	0	0.0609651	0	0	0	0	0	0	0	0	0	0	0	0	0	0	0	0	0	0	0	0	0	0
ANTXRLP1	0	0	0	0	0	0	0	0	0	0	0	0	0	0	0	0	0	0	0	0	0	0	0	0	0	0	0
ANXA1	3.21967	3.12018	2.17418	1.64994	1.88992	2.12659	1.44591	1.96896	1.36255	1.64497	1.58835	2.9546	1.69767	1.78475	2.008	1.39129	0.865978	1.47837	2.35474	2.13342	2.25785	1.72725	1.72496	1.93479	1.34755	1.28187	1.55017
ANXA10	0	0	0	0	0	0	0	0	0	0	0	0	0	0	0	0	0.0577319	0	0	0	0.0410518	0	0	0	0	0	0
ANXA11	107.303	105.028	108.122	146.972	149.243	152.942	134.289	139.415	133.058	124.36	124.145	117.33	163.684	162.354	158.482	154.001	144.445	147.573	130.57	131.979	127.507	152.296	152.57	149.502	149.771	152.614	144.844
ANXA13	0	0	0	0	0	0	0	0	0	0	0	0	0	0	0.0502001	0	0	0	0	0	0	0	0	0	0	0	0
ANXA2	91.8484	90.541	87.2024	80.0223	84.4367	85.5809	84.9473	85.3641	90.1378	79.222	74.0804	77.9357	81.0639	78.0106	74.3966	81.894	89.3112	75.8194	82.259	81.1953	83.5815	99.704	99.7502	91.0399	98.4353	97.1374	84.242
ANXA2P1	0.117079	0	0.0587617	0.126919	0.12193	0.229902	0.120493	0.317575	0	0.131598	0.127068	0.0656577	0.141473	0.172717	0.1004	0.0479754	0.115464	0	0.0784914	0	0.205259	0.178681	0.297407	0.104583	0.128338	0	0.0484428
ANXA2P2	0.292697	0.390023	0.35257	0.253838	0.182895	0.287377	0.361478	0.571635	0.733679	0.197397	0.508271	0.328289	0.282946	0.23029	0.451801	0.479754	0.173196	0.158397	0.431703	0.334653	0.123155	0.655163	0.178444	0.366042	0.385014	0.356075	0.339099
ANXA2P3	0.0585395	0	0.0587617	0	0.182895	0.114951	0.120493	0.12703	0.104811	0	0.0635338	0	0	0.172717	0.0502001	0.0479754	0.173196	0	0.0784914	0.0836633	0.205259	0.238241	0.237925	0.104583	0.192507	0.14243	0.0968855
ANXA2R	0.819553	0.167153	1.234	1.20573	1.28027	0.977082	1.14468	1.07975	2.04382	0.65799	1.01654	0.328289	0.99031	1.20902	1.4558	1.15141	1.84742	1.31998	0.941897	0.711138	0.862088	1.25077	1.42755	1.15042	1.41172	1.35309	1.21107
ANXA3	0.761013	0.557175	0.646379	2.41146	3.04826	2.29902	1.74714	1.77842	1.25774	0.723789	0.508271	0.525262	1.69767	2.53319	1.6566	1.72711	1.73196	1.47837	0.588686	0.376485	0.328414	2.08461	3.21199	2.09167	1.28338	1.4243	1.45328
ANXA4	16.0984	14.8766	14.1616	23.7338	24.5689	23.9098	20.062	21.1505	21.9056	16.9103	13.088	14.3134	23.2015	19.114	19.9796	20.2936	21.4763	19.2717	14.7564	14.6829	13.1366	21.2035	22.246	22.1717	21.24	20.9372	20.7819
ANXA5	241.241	245.547	233.166	246.984	248.311	243.121	241.287	235.45	266.011	224.44	228.341	225.272	253.449	244.683	238.953	242.516	249.806	232.369	231.785	221.792	222.09	258.194	255.889	245.405	255.2	248.683	231.169
ANXA6	175.618	176.903	165.649	201.801	206.489	214.096	212.85	203.693	222.986	163.905	165.696	156.397	207.399	202.77	201.403	212.963	207.488	203.488	160.633	163.227	168.353	213.881	215.977	208.487	202.389	204.174	198.228
ANXA7	95.8291	99.01	94.7239	91.445	99.1902	95.6966	86.4535	85.8722	80.0235	85.3413	89.265	85.946	100.375	87.5101	91.0128	89.0423	87.8679	86.3792	86.0658	86.8007	84.7309	90.8295	91.1849	90.2555	90.4783	92.0099	88.1174
ANXA8	0	0	0	0.0634594	0.0609651	0	0	0.12703	0.0524057	0.131598	0.127068	0	0.141473	0	0	0.0479754	0	0	0.0392457	0.0418317	0.0410518	0	0	0	0.064169	0.0712151	0.0968855
ANXA8L1	0	0	0	0	0	0	0	0	0	0	0	0	0	0	0	0	0	0	0	0	0	0	0	0	0	0	0
ANXA9	2.92697	2.45157	2.64428	6.47286	6.58423	5.63259	5.90414	4.50956	6.18387	4.07954	4.7015	5.1213	5.72965	6.6784	6.77701	5.56515	5.65772	4.96311	5.65138	5.18713	4.76201	5.77735	4.04473	5.59521	6.86609	5.76842	6.05534
AOAH	0.0585395	0	0.0587617	0	0	0.114951	0	0.063515	0	0	0	0.0656577	0.141473	0	0.0502001	0.0479754	0.0577319	0.052799	0	0.0836633	0	0.0595603	0	0.0522917	0.064169	0	0.0968855
AOAH-IT1	0	0	0	0	0	0	0	0	0	0	0	0	0	0	0	0	0	0	0	0	0	0	0	0	0	0	0
AOC1	0.0585395	0.0557175	0	0.0634594	0	0.0574754	0	0	0.0524057	0.065799	0.0635338	0.131315	0	0.0575724	0	0.0479754	0.0577319	0	0.0392457	0	0.0821036	0	0.118963	0.0522917	0	0	0
AOC2	3.16113	2.67444	4.23084	2.91913	3.77984	3.16115	4.33774	4.2555	2.7775	4.14533	5.78158	6.95972	3.46608	3.9725	3.41361	3.5022	3.23299	4.48792	6.12233	6.35841	6.52724	3.93098	3.80681	3.60813	4.10682	5.55478	4.84428
AOC3	1.75618	1.8944	1.93914	1.90378	1.28027	1.83921	2.16887	2.15951	2.30585	2.96095	1.90601	3.08591	1.62694	1.78475	1.4056	2.35079	2.13608	3.22074	2.55097	2.34257	2.91468	2.32285	1.96288	1.77792	1.79673	2.42131	2.17992
AOC4P	0	0.167153	0.117523	0.0634594	0	0.114951	0.0602463	0.063515	0	0.131598	0.127068	0.0656577	0.141473	0.115145	0	0.0479754	0.0577319	0.105598	0	0.0418317	0.0410518	0.0595603	0.118963	0.0522917	0.128338	0.0712151	0.0484428
AOX1	0.0585395	0	0.0587617	0.126919	0.0609651	0.114951	0	0.063515	0	0	0	0.0656577	0	0.0575724	0	0.0479754	0.0577319	0.052799	0	0.167327	0.0410518	0.119121	0.0594814	0.0522917	0	0.0712151	0.0484428
AOX2P	0	0	0	0	0	0.0574754	0	0	0	0	0	0	0	0	0	0	0.115464	0	0.0392457	0	0	0	0	0	0	0	0.0484428
AP1AR	45.6023	40.0052	37.7838	40.7409	38.3471	38.6235	43.0159	45.0956	42.6582	40.0716	39.2639	40.7734	38.905	38.6311	42.0677	39.9635	36.8907	38.7017	37.0872	39.1963	39.9844	41.0371	43.5998	40.2123	40.9398	38.3849	41.9514
AP1B1	234.626	239.864	237.985	239.305	235.508	242.546	233.876	226.431	224.716	260.235	259.98	255.409	260.593	267.539	259.585	252.974	248.998	248.42	273.817	268.601	278.454	262.304	253.51	258.896	252.89	253.17	243.909
AP1B1P1	0	0	0	0	0	0	0	0.063515	0	0	0	0	0	0	0	0	0	0	0	0	0	0	0	0	0	0	0
AP1G1	159.52	146.983	160.89	142.276	140.22	134.435	139.29	143.544	128.237	152.654	171.414	170.185	135.672	125.335	135.49	134.331	88.3875	130.73	154.236	155.572	158.296	110.782	106.888	133.919	113.258	110.668	136.996
AP1G2	25.2305	23.3456	22.9758	30.9682	34.0185	33.1633	30.6654	28.0101	27.4606	29.4779	29.8609	30.7278	30.6289	32.2406	28.6141	33.4389	36.3711	32.8938	32.103	33.7163	33.8677	38.2377	31.2872	34.9309	28.4911	28.486	26.692
AP1M1	103.029	100.849	107.299	89.9219	92.8499	96.3288	90.9117	91.271	88.8276	109.226	106.038	109.714	102.639	100.637	97.2376	100.508	99.2411	96.7806	109.221	109.515	105.257	98.6319	95.646	98.9882	95.7402	102.407	97.2731
AP1M2	0.409776	0.278588	0.411332	0.380756	0.426756	0.574754	0.722956	0.88921	0.681274	0	0.317669	0.328289	0.848837	0.806014	0.251001	0.575705	1.15464	0.897584	0.353211	0.334653	0.410518	0.774284	1.01118	0.941251	1.09087	0.925796	0.775084
AP1S1	51.9831	50.9815	48.3021	57.3673	60.9651	62.0735	54.2217	54.1783	64.6162	47.1121	42.6312	43.4654	60.4796	60.9692	56.6759	54.9318	76.6102	55.175	47.3303	45.3874	45.157	66.2311	69.1768	59.4557	63.2707	65.5179	54.6434
AP1S2	23.1816	22.3427	21.9181	22.9723	23.8374	23.1051	23.1948	21.9127	19.9666	20.7925	20.8391	19.8286	21.5039	21.4169	21.2346	20.3895	19.3402	20.75	19.6621	21.1668	19.4996	23.4072	24.3874	21.6488	24.1276	20.2251	23.5916
AP1S3	8.95654	8.69193	7.93283	10.3439	8.71801	10.3456	8.13325	8.19343	8.3325	13.752	14.6763	14.379	12.874	12.7235	14.1564	8.44367	8.60205	9.45103	14.0107	15.3522	14.3681	8.69581	9.81442	7.5823	12.4488	11.8929	12.8373
AP2A1	116.552	115.558	119.933	138.532	142.232	143.229	140.434	136.494	127.503	133.243	135.835	136.962	153.71	153.834	150.199	149.443	130.532	152.8	146.347	149.255	146.309	140.622	133.119	150.809	131.418	138.869	141.259
AP2A2	104.844	102.855	107.24	117.336	119.065	118.342	121.035	121.822	118.804	122.452	114.107	120.088	130.721	128.502	128.964	124.976	128.28	126.295	118.679	122.065	125.618	121.563	119.141	125.762	122.82	122.205	121.882
AP2B1	301.478	289.285	312.083	424.162	426.634	409.397	396.602	403.257	364.796	311.361	336.348	340.698	422.791	407.555	439.452	400.787	308.057	404.282	308.197	322.648	324.473	362.008	344.635	399.195	350.427	327.661	380.469
AP2M1	414.869	415.207	414.446	360.005	363.535	369.624	354.55	344.886	338.907	399.268	407.188	404.911	369.032	362.879	352.857	361.015	370.985	352.275	402.818	401.166	399.475	382.615	379.551	355.061	361.913	363.767	347.48
AP2S1	170.467	173.95	161.125	149.764	154.851	150.183	147.784	139.034	187.35	166.011	143.904	145.563	171.606	166.096	150.048	156.208	233.641	157.922	149.173	144.57	148.402	186.543	187.366	167.072	188.015	179.533	158.989
AP3B1	71.2425	68.0868	72.6882	73.9936	72.3656	69.028	73.8018	75.9639	72.4246	61.193	64.1056	69.2689	71.4438	69.5475	76.7058	71.9631	57.2123	71.5955	62.126	66.4705	65.1902	68.0774	65.0726	71.6397	61.7306	64.8057	72.9063
AP3B2	2.16596	2.45157	2.46799	2.53838	2.49957	1.95416	1.32542	1.65139	2.04382	3.61894	3.49436	2.62631	1.20252	2.24532	2.0582	1.53521	0.981442	1.74237	3.96382	3.47203	3.94097	1.19121	1.24911	2.19625	1.41172	1.4243	1.6955
AP3D1	314.533	299.036	319.252	341.158	339.515	342.496	354.128	364.322	368.045	400.058	377.327	366.501	381.694	401.51	396.631	377.375	363.422	387.123	394.537	392.214	398.367	355.575	353.081	379.167	356.395	352.087	376.642
AP3M1	97.2341	98.5643	112.235	89.2873	89.3139	86.9603	91.2732	91.9062	74.1016	87.9074	107.499	108.007	94.4331	88.6615	94.9284	91.1533	63.6205	93.6127	100.155	103.492	99.9611	78.3814	72.8052	91.772	81.7514	89.3749	102.941
AP3M2	43.2021	42.5125	42.3084	46.5792	47.187	50.0611	50.1249	47.1916	45.855	43.8221	46.9515	44.4503	47.2519	45.4246	44.0255	43.3698	42.4329	46.252	41.6397	45.1782	45.4033	47.1122	42.4102	45.8075	47.2284	42.8715	45.9237
AP3S1	62.4031	57.6119	59.173	57.2404	55.5392	57.303	55.9688	59.1324	55.6024	50.9284	51.4624	49.3089	54.1841	58.2057	52.1579	57.8104	62.6391	55.439	51.6081	50.0725	49.3443	57.1779	57.459	60.0309	58.5222	58.2539	59.0033
AP3S2	0.936632	0.780045	0.881426	0.888431	0.975442	1.14951	0.722956	0.698665	1.04811	0.65799	0.635338	0.656577	0.565891	1.15145	0.903602	0.287852	0.635051	0.791986	0.706423	0.711138	1.02629	0.595603	0.951702	0.575209	0.385014	0.498506	0.435985
AP4B1	23.006	26.0201	24.6799	21.1954	18.8382	21.2084	20.6645	18.8639	20.4906	22.8322	22.9992	24.4903	23.0601	18.9413	17.5198	19.478	20.668	19.8524	23.2335	22.7564	22.2911	20.3696	22.7219	20.3938	21.625	20.2963	23.1072
AP4B1-AS1	0.351237	0.167153	0.646379	0.507675	0.487721	0.459803	0.421724	0.76218	0.157217	0.394794	0.635338	0.722235	0.141473	0.345435	0.401601	0.479754	0.346391	0.686388	0.981143	0.75297	0.862088	0.357362	0.237925	0.522917	0.577521	0.640936	0.435985
AP4E1	25.933	23.2899	26.4428	21.5762	20.3623	21.7832	20.8452	21.6586	17.3463	23.6218	25.8583	25.0156	18.7451	18.8262	18.7246	18.1827	14.433	17.9517	24.9995	27.4416	24.9595	17.749	16.9522	20.2892	19.8282	17.3765	21.7024
AP4M1	11.5908	9.69485	10.8122	12.9457	12.7417	13.1044	13.8567	13.1476	13.9399	11.9754	11.8173	11.2275	13.2984	13.5871	11.8472	12.5216	15.5876	13.7278	11.5775	11.9639	11.905	16.5578	14.2755	13.439	15.3364	13.3884	13.5155
AP4S1	11.6494	9.5277	10.2245	11.1689	10.486	10.7479	8.49473	9.14616	10.0619	10.2646	8.6406	10.5052	9.76162	8.29043	8.98582	8.15582	9.81442	9.66222	9.92916	9.49579	8.37457	8.398	8.98168	9.83084	8.0853	8.18973	9.64011
AP5B1	64.8617	64.3537	62.5225	46.6426	49.5646	50.8657	51.8721	52.0823	52.4057	68.2993	60.4207	66.6426	50.0106	53.9454	53.8145	52.8209	52.7669	55.6502	64.9909	67.349	68.1049	51.6984	50.0238	57.2594	57.5596	55.1205	55.1763
AP5M1	46.3047	38.8351	41.5445	34.2681	35.1769	33.0484	37.5937	40.0779	35.4786	36.9132	42.8853	41.233	36.8537	33.7374	37.2485	36.1735	30.9443	36.0089	35.6743	41.497	40.1487	32.0434	30.2165	38.1207	36.7689	34.753	37.4463
AP5S1	21.8352	19.3897	18.8625	17.261	16.4606	16.8978	14.2784	17.5936	14.2543	21.3847	21.4109	21.4044	17.1889	18.9989	18.6242	16.5515	14.8371	15.7341	21.7421	21.9616	22.2911	20.3101	17.9634	17.204	14.6947	14.8127	13.4186
AP5Z1	24.7622	23.3456	26.0902	23.6703	24.8738	24.8294	20.785	21.5951	23.0061	31.5835	28.209	28.2985	26.7384	26.5985	25.8029	26.3385	29.0391	25.2379	34.2223	33.7582	33.4983	25.4323	27.5399	25.8321	20.5341	21.7918	21.993
APAF1	33.8944	30.0317	31.7901	53.6232	50.9668	45.8079	46.9921	53.6701	44.6496	36.9132	37.612	36.637	41.5223	43.8126	47.5897	47.0639	32.1567	47.4135	34.8109	37.1465	38.055	39.6672	38.6629	46.0167	37.6031	33.3287	43.1141
APBA1	1.69764	1.95011	1.46904	3.61718	3.53598	4.36813	1.80739	3.23926	2.56788	2.23716	2.22368	2.03539	2.68798	3.62706	3.11241	2.78257	2.65567	2.42876	1.25586	1.42228	1.72418	2.73977	2.43874	2.92834	1.92507	1.35309	2.3737
APBA2	34.8895	35.102	33.4354	41.5659	41.0905	39.9454	39.9433	36.0765	35.7931	35.7288	30.5598	30.4652	34.9438	35.3495	37.7505	38.6202	30.8288	37.4345	37.3619	34.4693	35.4688	37.3443	38.425	39.1142	33.6887	35.1802	38.2698
APBA3	15.9813	17.161	16.277	20.5608	19.143	18.9094	18.7366	17.2126	17.5559	20.5951	21.0297	19.4347	20.655	21.9351	20.6824	21.0132	21.8804	16.8429	19.9368	20.372	20.9775	22.5734	20.1642	20.9167	20.5983	21.1509	17.9723
APBB1	42.0313	40.7852	40.8982	55.3366	51.2717	55.3488	54.8844	52.2728	55.9168	44.0195	43.9654	41.0361	56.2354	57.3997	56.0233	57.5225	59.4061	56.2838	44.2692	45.2619	44.1307	58.4882	57.34	54.854	53.1961	51.2036	49.2663
APBB1IP	0	0.0557175	0.0587617	0.0634594	0.0609651	0.0574754	0.0602463	0	0.0524057	0	0	0.0656577	0.212209	0.0575724	0.0502001	0.143926	0.173196	0	0	0.0836633	0.0410518	0.0595603	0.0594814	0.156875	0.128338	0	0.0484428
APBB2	18.557	15.0995	16.9821	26.7799	23.4106	24.4271	25.6047	27.2479	22.2724	16.1865	17.2177	18.9751	21.8575	21.0139	25.3009	25.0911	16.1072	22.9676	16.7579	18.7824	19.5407	19.5953	20.3426	24.6817	19.6999	17.7326	21.6055
APBB3	10.42	12.5922	12.5162	32.1739	31.0312	30.1746	22.4719	21.0235	21.958	18.0947	15.3752	13.9851	26.5969	25.7924	25.4013	20.9653	21.5917	23.2316	18.7987	19.4099	18.0217	25.2536	25.3985	25.4661	18.6732	18.3735	17.9723
APC	68.1985	62.5151	74.0398	78.3089	69.5002	71.1546	82.5977	78.441	67.3413	72.0499	83.0387	78.658	65.0067	65.5174	82.8804	74.026	40.1237	75.0802	70.7993	74.4185	72.7027	54.6764	51.0945	69.3911	51.1427	52.9128	73.0517
APC2	6.61496	6.3518	6.52255	9.20161	7.43774	7.75918	7.28981	7.24071	6.55071	9.08026	7.68759	8.5355	8.84205	10.2479	9.38742	8.05987	9.29483	7.97266	9.45822	8.40817	8.25141	7.08768	7.13776	7.63459	6.80192	7.47758	8.57437
APCDD1	1.81472	1.61581	1.41028	4.88637	3.77984	4.48308	2.83158	3.11223	2.7775	1.31598	0.953007	1.96973	4.73934	4.14521	3.56421	3.07043	2.65567	2.85115	1.92304	1.54777	2.01154	2.50153	3.03355	2.56229	1.73256	2.70617	2.71279
APCDD1L	0.0585395	0	0	0	0.0609651	0	0	0	0	0.065799	0	0	0	0	0.0502001	0.0959508	0	0.105598	0	0.0418317	0.0410518	0.0595603	0.118963	0	0.064169	0.0712151	0.0968855
APCDD1L-AS1	0	0	0	0	0	0.114951	0.0602463	0	0.0524057	0	0.0635338	0.0656577	0	0.0575724	0	0.0479754	0	0	0	0	0.0410518	0.119121	0	0	0.064169	0	0
APCS	0	0	0	0	0	0	0	0	0	0	0	0	0	0	0	0	0	0	0	0	0	0	0	0	0	0	0
APEH	134.933	132.218	121.813	197.232	197.466	203.061	176.04	181.97	181.271	131.401	126.877	130.199	186.603	182.102	177.608	174.487	199.29	177.035	133.318	131.184	133.213	187.734	183.143	168.066	167.16	162.798	157.342
APELA	0	0	0	0	0.0609651	0	0.120493	0.12703	0.0524057	0	0	0.0656577	0.141473	0.0575724	0.1004	0.0959508	0.0577319	0.052799	0.0392457	0	0	0	0	0	0	0.0712151	0.0484428
APEX1	303.117	323.273	314.493	229.913	243.007	253.007	257.433	270.955	266.116	271.75	289.206	289.551	259.461	258.212	239.957	265.448	306.325	249.951	295.442	293.073	286.87	285.413	293.065	256.805	304.739	316.48	278.546
APEX2	56.1979	55.9961	54.5896	52.354	54.8076	54.0269	56.5713	53.8607	59.7949	62.0484	62.3267	62.7031	63.5213	59.8178	59.0353	62.8478	66.2762	63.0421	62.8716	61.4507	61.6598	68.673	63.645	61.4951	64.9391	63.8799	62.4912
APH1A	188.263	189.885	186.333	191.076	202.221	195.934	178.45	173.015	177.498	175.946	183.676	194.544	207.965	194.134	191.062	180.627	208.123	180.995	183.905	186.946	185.144	205.364	205.33	182.394	197.063	191.355	181.757
APH1B	7.43451	5.51604	6.11122	13.6438	12.3759	11.9549	9.27794	8.44749	8.64694	6.1193	5.71804	5.84354	10.1153	9.96003	11.044	8.73152	6.00412	9.45103	6.08308	5.52178	6.48618	10.1848	9.16013	11.3473	7.95696	6.97908	9.10724
API5	226.899	220.697	226.468	206.814	192.955	189.554	204.115	201.724	202.705	212.202	217.667	220.61	187.664	190.219	203.963	197.179	154.491	198.26	209.729	204.724	213.716	180.11	178.623	196.251	184.293	177.397	205.446
APIP	28.3331	29.6974	26.6778	22.2742	22.9229	22.8177	24.5203	23.6276	26.7269	21.7795	25.2229	25.0812	22.2112	18.0777	20.582	21.8288	25.2288	20.3804	22.4093	22.7983	21.5932	27.0404	25.5175	23.0084	25.6034	23.4298	23.5916
APITD1	7.84429	8.52478	6.40503	6.98053	5.79169	7.29938	6.68734	5.20823	5.39778	5.52711	6.35338	5.90919	6.29554	6.62083	5.32121	5.32527	7.85154	5.17431	6.24007	5.52178	6.28092	6.909	6.95932	5.54292	7.89279	8.0473	6.73354
APITD1-CORT	0	0	0	0	0	0	0	0	0	0	0	0	0	0	0	0	0	0	0	0	0	0	0	0	0	0	0
APLF	2.16596	1.8944	1.58657	4.18832	3.90177	3.90833	2.34961	3.55684	3.03953	2.10557	2.54135	1.77276	3.25387	3.45435	3.21281	2.39877	2.88659	2.48156	2.59022	2.76089	2.46311	2.56109	3.27147	3.34667	2.05341	2.27888	2.47058
APLN	1.9318	1.2815	1.64533	3.61718	3.77984	3.67843	3.55453	3.93793	3.24915	1.38178	2.09662	2.1667	4.24418	3.3392	4.26701	4.36576	5.36907	2.90395	1.53058	1.5896	1.55997	4.70526	4.22318	4.28792	3.5293	4.13047	3.00345
APLNR	0	0	0	0	0	0	0	0	0	0	0	0	0	0	0	0	0	0.052799	0	0	0	0	0	0	0	0.0712151	0
APLP1	11.4737	12.3136	12.3987	23.4165	22.6181	22.9327	19.3391	20.7694	20.3858	17.6999	14.9304	14.379	24.6163	25.2743	21.1342	22.9802	25.2288	22.6508	16.7972	15.6032	17.406	25.7896	24.9227	25.3092	21.3041	21.507	20.5397
APLP2	747.081	730.345	725.413	694.817	697.075	691.142	682.952	683.167	735.042	728.197	686.165	680.477	702.412	695.129	707.922	676.213	688.915	690.77	689.469	691.478	685.934	685.361	709.91	726.646	685.967	674.478	686.531
APMAP	126.621	121.799	116.524	99.4408	98.8854	99.0876	97.2376	102.132	98.2606	111.003	119.634	116.805	105.326	100.867	100.551	103.147	106.689	96.0415	111.458	110.603	113.344	104.588	107.661	104.845	106.071	105.185	100.131
APOA1	0.351237	0.278588	0.0587617	0.634594	0.975442	0.402328	0.180739	0.38109	0.471651	0.197397	0.381203	0.262631	0.282946	0.863586	0.2008	0.767606	0.404123	0.316794	0.235474	0.25099	0.287363	0.416922	0.416369	0.470625	0.834197	0.498506	0.290657
APOA1-AS	0	0.22287	0	0.126919	0	0	0.120493	0.12703	0	0.065799	0.190601	0	0.0707364	0.172717	0.1004	0.0479754	0.0577319	0.105598	0.0392457	0.0836633	0	0	0.0594814	0.209167	0.064169	0.0712151	0.193771
APOA1BP	189.375	204.762	188.273	173.879	174.177	181.91	179.293	168.886	186.407	178.447	179.038	173.008	186.744	176.92	167.116	185.281	248.305	182.421	180.609	184.478	179.93	215.43	223.769	183.23	220.036	222.761	192.366
APOA2	0	0.111435	0	0.0634594	0	0.114951	0	0.12703	0.0524057	0	0.190601	0	0.141473	0.0575724	0.0502001	0.143926	0.173196	0	0.0392457	0.125495	0.164207	0.178681	0.0594814	0.209167	0.064169	0.0712151	0.0968855
APOA4	0	0	0	0	0	0	0	0	0	0	0	0	0	0	0	0	0	0	0	0	0	0.0595603	0	0	0	0	0
APOA5	0	0	0.0587617	0.0634594	0.12193	0	0	0.063515	0	0	0.0635338	0.0656577	0	0.0575724	0.0502001	0	0	0	0.0392457	0	0.0410518	0	0.0594814	0.209167	0.128338	0	0
APOB	0	0	0	0	0	0	0	0	0	0	0	0	0	0	0	0	0	0	0	0	0	0	0	0	0	0	0
APOBEC1	0	0	0	0	0	0	0	0	0	0	0	0	0	0	0	0	0	0	0	0	0	0	0	0	0	0	0
APOBEC2	0.234158	0.22287	0.0587617	0.380756	0.304826	0.344853	0.421724	0.25406	0.314434	0.394794	0.190601	0.262631	0.424418	0.403007	0.451801	0.431779	0.519587	0.211196	0.196229	0.125495	0.123155	0.655163	0.356888	0.104583	0.320845	0.356075	0.193771
APOBEC3A	0	0	0	0	0	0	0	0	0	0	0	0	0	0	0	0	0	0	0	0	0	0	0	0	0	0	0
APOBEC3A_B	0	0	0	0	0	0	0	0	0	0	0	0	0	0	0	0	0	0	0	0	0	0	0	0	0	0	0
APOBEC3B	3.21967	2.78588	3.87827	3.61718	4.81624	4.71298	3.43404	3.74738	4.6117	2.96095	3.24022	3.54552	4.17345	4.26036	3.81521	4.26981	3.9835	3.06234	3.88533	3.38837	2.95573	4.28834	4.52058	3.18979	3.08011	2.99103	3.14878
APOBEC3B-AS1	0	0	0	0	0	0	0	0	0	0	0	0	0	0	0	0	0	0	0	0	0	0	0	0	0	0	0
APOBEC3C	13.4055	13.8737	16.1007	24.178	29.5681	30.7494	21.6887	27.6925	24.7355	18.4237	17.1541	20.1569	26.7384	27.6923	29.2667	26.8182	24.3051	24.6044	17.9353	17.2346	19.7049	28.4698	25.9339	26.6165	24.3201	26.492	24.4151
APOBEC3D	0.643934	0.557175	0.587617	1.84032	1.70702	1.95416	1.5664	1.7149	2.67269	0.789588	1.14361	0.919208	0.99031	1.55446	1.1044	1.43926	1.78969	2.16476	0.981143	1.12946	0.862088	1.84637	2.31977	2.40542	2.37425	2.42131	1.21107
APOBEC3F	3.51237	4.40168	2.99685	10.1535	10.9128	10.0582	8.9767	7.43125	7.12717	4.40853	3.62143	3.93946	7.99321	7.71471	7.42962	9.11533	8.37112	6.75828	3.6891	4.30866	3.44835	9.29141	8.80324	8.57584	7.76445	10.5398	7.99305
APOBEC3G	0	0.111435	0.0587617	0.190378	0.24386	0.229902	0.240985	0.190545	0	0	0.127068	0	0.141473	0.345435	0.1004	0.287852	0.0577319	0.158397	0.0784914	0.0418317	0	0.357362	0.118963	0.31375	0.064169	0.0712151	0.145328
APOBEC3H	0	0.0557175	0.117523	0.380756	0.0609651	0.172426	0.120493	0.063515	0.104811	0.131598	0.190601	0.0656577	0.212209	0.172717	0.502001	0.191902	0.288659	0.211196	0.196229	0.209158	0.328414	0.357362	0.594814	0.470625	0.256676	0.213645	0.53287
APOBEC4	0	0	0	0.0634594	0	0	0	0	0.0524057	0	0	0.0656577	0.0707364	0	0.1506	0	0	0.052799	0.0392457	0	0	0.0595603	0	0.0522917	0	0	0
APOBR	0.292697	0.278588	0.0587617	0.444216	0.24386	0.287377	0.180739	0.063515	0.524057	0.328995	0.317669	0.196973	0.495155	0.460579	0.401601	0.143926	0.230928	0.475191	0.392457	0.460148	0.533673	0.416922	0.297407	0.261459	0.256676	0.356075	0.145328
APOC1	18.557	22.677	19.6264	21.0685	22.0694	22.9902	21.026	19.118	20.7002	17.5683	17.5353	16.6771	19.6647	19.2292	19.9796	20.8693	26.0948	20.6444	19.1127	17.9458	17.2828	25.5514	25.9934	20.7598	24.6409	23.2873	23.5432
APOC1P1	0.234158	0.22287	0.528855	0.380756	0.548686	0.517279	0.542217	0.444605	0.314434	0.394794	0.508271	0.459604	0.282946	0.287862	0.502001	0.335828	0.635051	0.211196	0.588686	0.167327	0.533673	0.476482	0.773258	0.261459	0.385014	0.356075	0.387542
APOC2	0	0	0	0	0	0	0	0	0	0	0	0	0	0	0	0	0	0	0	0	0	0	0	0	0	0	0
APOC3	0	0	0	0	0	0	0	0	0	0	0	0	0	0	0	0	0	0	0	0	0	0	0	0	0	0	0
APOC4	0	0	0	0	0	0	0	0	0	0	0	0	0	0	0	0	0	0	0	0	0	0	0	0	0	0	0
APOC4-APOC2	0	0	0	0	0	0	0	0	0	0	0	0	0	0	0.0502001	0.0479754	0	0	0	0	0	0	0	0	0	0.0712151	0
APOD	0	0.0557175	0	0	0	0.172426	0.0602463	0	0.0524057	0	0	0.0656577	0.0707364	0.23029	0.0502001	0	0	0.052799	0.0392457	0	0	0.0595603	0.0594814	0.0522917	0	0.14243	0
APOE	4.68316	4.29025	3.9958	10.3439	9.44959	9.02364	8.25375	6.3515	10.7432	5.13232	3.62143	4.26775	11.6008	10.766	9.78902	9.69103	12.3546	10.0846	4.04231	4.30866	3.57151	11.1378	11.4204	10.2492	9.56119	10.8247	7.41174
APOF	0	0	0	0.126919	0.0609651	0.114951	0	0	0	0	0	0	0	0.0575724	0	0	0.115464	0.052799	0.0392457	0.0836633	0.0410518	0.0595603	0	0.104583	0.128338	0.14243	0.0484428
APOH	0	0	0	0	0	0	0	0	0	0	0	0	0	0	0	0	0	0	0	0	0	0	0	0	0	0	0
APOL1	0	0.0557175	0	0.0634594	0	0	0	0	0	0.065799	0	0	0	0	0.1004	0	0	0	0	0	0	0	0	0.0522917	0.064169	0	0
APOL2	18.4985	21.0612	21.6243	18.3398	18.2895	19.2543	18.1944	18.3558	17.7131	20.3319	18.9331	19.2377	19.4525	19.2292	19.6282	17.0313	17.7814	17.8989	21.5851	19.7027	18.4733	21.0844	23.0193	19.7663	19.6999	19.6554	19.1833
APOL3	0	0	0	0	0	0	0	0	0	0	0	0	0	0	0	0	0	0	0	0	0	0	0	0.0522917	0	0.0712151	0.0484428
APOL4	0	0	0	0	0	0.0574754	0	0	0	0	0	0.0656577	0	0	0	0	0	0	0	0	0	0	0	0	0	0	0
APOL5	0	0	0	0	0	0	0	0	0	0	0	0	0	0	0	0	0	0	0	0	0	0	0	0	0	0	0
APOL6	0.0585395	0.111435	0	0	0	0	0	0.063515	0.0524057	0.065799	0	0	0.141473	0.115145	0.0502001	0.0479754	0.115464	0.052799	0	0	0	0.119121	0.0594814	0.0522917	0	0	0
[truncated: 25,468 more rows]
