# Supplementary material for: Barcoding of small extracellular vesicles with CRISPR-gRNA enables comprehensive, subpopulation-specific analysis of their biogenesis and release regulators
Source: Nat Commun. 2024 Nov 19;15:9777. doi: 10.1038/s41467-024-53736-x (PMC11577021; doi:10.1038/s41467-024-53736-x)
Supplement: Supplementary file 14 — Source Data [file 41467_2024_53736_MOESM14_ESM.xlsx]

## Sheet: Fig 1c
condition 1	condition 2	rep	copies/particle			gRNA#1	gRNA#2
no gRNA control	gRNA only	1	2.34338e-05		mean	0.00477788	0.00545686
no gRNA control	gRNA only	2	3.91464e-05		sd	0.000226719	0.000573549
no gRNA control	gRNA only	3	1.72988e-05		n	3	3
no gRNA control	gRNA + CD63-dCas9	1	1.85953e-05		sem	0.000130896	0.000331139
no gRNA control	gRNA + CD63-dCas9	2	2.1958e-05		df	2	2
no gRNA control	gRNA + CD63-dCas9	3	1.28626e-05		hypothesized mean	0	0
gRNA#1	gRNA only	1	2.42961e-05
gRNA#1	gRNA only	2	2.53728e-05		t statistic	36.5013	16.4791
gRNA#1	gRNA only	3	2.08748e-05		p value	0.000374857	0.00183111
gRNA#1	gRNA + CD63-dCas9	1	0.00451689
gRNA#1	gRNA + CD63-dCas9	2	0.00492611
gRNA#1	gRNA + CD63-dCas9	3	0.00489063
gRNA#2	gRNA only	1	1.12935e-05
gRNA#2	gRNA only	2	7.42649e-06
gRNA#2	gRNA only	3	1.74243e-05
gRNA#2	gRNA + CD63-dCas9	1	0.00611879
gRNA#2	gRNA + CD63-dCas9	2	0.00514442
gRNA#2	gRNA + CD63-dCas9	3	0.00510737

## Sheet: Fig 1e
Time	Value
32	0.419342
32.05	0.419342
32.1	0.419342
32.15	0.419342
32.2	0.419342
32.25	0.419342
32.3	0.419342
32.35	0.419342
32.4	0.419342
32.45	0.419342
32.5	0.419342
32.55	0.419342
32.6	0.419342
32.65	0.419342
32.7	0.419342
32.75	0.419342
32.8	0.419342
32.85	0.419342
32.9	0.419342
32.95	0.419342
33	0.419342
33.05	0.419342
33.1	0.419342
33.15	0.419342
33.2	0.419342
33.25	0.419342
33.3	0.354838
33.35	0.264144
33.4	0.230633
33.45	0.157082
33.5	0.0814
33.55	0.0901
33.6	0.0333
33.65	-0.0503
33.7	0.0281
33.75	0.10124
33.8	0.092
33.85	0.0619
33.9	0.0373
33.95	-0.0511
34	-0.11301
34.05	-0.125854
34.1	-0.231178
34.15	-0.357159
34.2	-0.447566
34.25	-0.466321
34.3	-0.370011
34.35	-0.33731
34.4	-0.256651
34.45	-0.268595
34.5	-0.2754
34.55	-0.29531
34.6	-0.312527
34.65	-0.298045
34.7	-0.317391
34.75	-0.297327
34.8	-0.270205
34.85	-0.184316
34.9	-0.0833
34.95	-0.0809
35	-0.0512
35.05	-0.0977
35.1	-0.155537
35.15	-0.148881
35.2	-0.0563
35.25	0.0332
35.3	0.0423
35.35	0.0348
35.4	-0.101332
35.45	-0.204743
35.5	-0.190116
35.55	-0.18677
35.6	-0.183126
35.65	-0.1984
35.7	-0.166194
35.75	-0.207639
35.8	-0.256485
35.85	-0.277042
35.9	-0.346006
35.95	-0.417884
36	-0.366657
36.05	-0.318972
36.1	-0.284313
36.15	-0.269704
36.2	-0.22848
36.25	-0.124771
36.3	-0.0293
36.35	-0.0714
36.4	-0.183635
36.45	-0.263418
36.5	-0.359995
36.55	-0.460933
36.6	-0.43572
36.65	-0.513544
36.7	-0.572264
36.75	-0.50565
36.8	-0.428854
36.85	-0.445343
36.9	-0.430578
36.95	-0.364152
37	-0.456937
37.05	-0.409117
37.1	-0.362767
37.15	-0.46984
37.2	-0.556096
37.25	-0.573391
37.3	-0.542126
37.35	-0.527205
37.4	-0.377174
37.45	-0.235874
37.5	-0.127235
37.55	0.013
37.6	-0.0695397
37.65	-0.183067
37.7	-0.30403
37.75	-0.413431
37.8	-0.506132
37.85	-0.577058
37.9	-0.568814
37.95	-0.621069
38	-0.63558
38.05	-0.605274
38.1	-0.608196
38.15	-0.569896
38.2	-0.603457
38.25	-0.703289
38.3	-0.813824
38.35	-0.857162
38.4	-0.819334
38.45	-0.770841
38.5	-0.684014
38.55	-0.71011
38.6	-0.835965
38.65	-0.909576
38.7	-0.923822
38.75	-0.917191
38.8	-0.820302
38.85	-0.744347
38.9	-0.688197
38.95	-0.638944
39	-0.664148
39.05	-0.737914
39.1	-0.754603
39.15	-0.727433
39.2	-0.709668
39.25	-0.587148
39.3	-0.471136
39.35	-0.452995
39.4	-0.344311
39.45	-0.126356
39.5	0.0219
39.55	-0.0147
39.6	-0.17937
39.65	-0.450087
39.7	-0.690098
39.75	-0.797595
39.8	-0.838939
39.85	-0.839919
39.9	-0.818148
39.95	-0.804935
40	-0.740204
40.05	-0.733095
40.1	-0.671946
40.15	-0.534349
40.2	-0.53366
40.25	-0.636848
40.3	-0.80877
40.35	-0.981694
40.4	-1.03602
40.45	-0.998362
40.5	-0.987075
40.55	-1.10137
40.6	-1.18468
40.65	-1.18565
40.7	-1.07178
40.75	-0.988484
40.8	-1.0539
40.85	-1.194
40.9	-1.22457
40.95	-1.18643
41	-1.1274
41.05	-1.04319
41.1	-1.00906
41.15	-1.04953
41.2	-1.06569
41.25	-0.959296
41.3	-0.983024
41.35	-1.01484
41.4	-1.11308
41.45	-1.22494
41.5	-1.2935
41.55	-1.29086
41.6	-1.22106
41.65	-1.15734
41.7	-1.10884
41.75	-1.13034
41.8	-1.15102
41.85	-1.26013
41.9	-1.33371
41.95	-1.31174
42	-1.19833
42.05	-1.15137
42.1	-1.21782
42.15	-1.34194
42.2	-1.48249
42.25	-1.42692
42.3	-1.30508
42.35	-1.07743
42.4	-0.883112
42.45	-0.886463
42.5	-0.801159
42.55	-0.289678
42.6	1.14755
42.65	4.68955
42.7	11.5154
42.75	22.9906
42.8	39.6785
42.85	60.9611
42.9	83.7886
42.95	103.464
43	114.786
43.05	113.301
43.1	100.208
43.15	79.5045
43.2	56.2536
43.25	35.4106
43.3	19.6051
43.35	9.33753
43.4	3.59483
43.45	0.821504
43.5	-0.179962
43.55	-0.590627
43.6	-0.801947
43.65	-0.866671
43.7	-0.858264
43.75	-0.891713
43.8	-0.894864
43.85	-0.845556
43.9	-0.856341
43.95	-0.95675
44	-1.02254
44.05	-1.09599
44.1	-1.08885
44.15	-1.0446
44.2	-1.04381
44.25	-1.15226
44.3	-1.30822
44.35	-1.38072
44.4	-1.37821
44.45	-1.33155
44.5	-1.31598
44.55	-1.35097
44.6	-1.43577
44.65	-1.5069
44.7	-1.45472
44.75	-1.48376
44.8	-1.56129
44.85	-1.57047
44.9	-1.59891
44.95	-1.72097
45	-1.83405
45.05	-1.83171
45.1	-1.85839
45.15	-1.86126
45.2	-1.66626
45.25	-1.55024
45.3	-1.44502
45.35	-1.36951
45.4	-1.4549
45.45	-1.55561
45.5	-1.633
45.55	-1.57404
45.6	-1.57494
45.65	-1.6017
45.7	-1.61117
45.75	-1.60878
45.8	-1.63066
45.85	-1.67763
45.9	-1.79101
45.95	-1.94714
46	-1.93593
46.05	-1.83961
46.1	-1.697
46.15	-1.7325
46.2	-1.75223
46.25	-1.70153
46.3	-1.59648
46.35	-1.49643
46.4	-1.60714
46.45	-1.86467
46.5	-2.14888
46.55	-2.33073
46.6	-2.37006
46.65	-2.19125
46.7	-2.012
46.75	-1.95715
46.8	-1.87351
46.85	-1.77986
46.9	-1.74912
46.95	-1.66271
47	-1.57766
47.05	-1.72254
47.1	-1.90979
47.15	-2.07395
47.2	-2.13545
47.25	-2.07559
47.3	-2.00885
47.35	-1.98305
47.4	-2.08468
47.45	-2.20231
47.5	-2.30269
47.55	-2.32168
47.6	-2.19968
47.65	-2.16617
47.7	-2.11041
47.75	-2.18783
47.8	-2.15939
47.85	-2.12135
47.9	-2.08355
47.95	-2.01365
48	-2.1135
48.05	-2.23626
48.1	-2.35376
48.15	-2.34525
48.2	-2.24954
48.25	-2.13819
48.3	-1.92137
48.35	-1.97675
48.4	-1.81388
48.45	-1.71905
48.5	-1.77957
48.55	-1.88046
48.6	-2.04557
48.65	-2.17088
48.7	-2.19395
48.75	-2.03474
48.8	-1.94229
48.85	-2.03514
48.9	-2.20773
48.95	-2.33155
49	-2.35658
49.05	-2.2836
49.1	-2.17719
49.15	-2.15109
49.2	-2.28297
49.25	-2.48976
49.3	-2.65972
49.35	-2.6397
49.4	-2.53367
49.45	-2.45835
49.5	-2.41787
49.55	-2.44579
49.6	-2.50226
49.65	-2.48814
49.7	-2.46111
49.75	-2.40821
49.8	-2.45098
49.85	-2.47294
49.9	-2.52425
49.95	-2.50687
50	-2.43883
50.05	-2.29681
50.1	-2.20012
50.15	-2.12608
50.2	-2.20005
50.25	-2.26636
50.3	-2.31776
50.35	-2.33581
50.4	-2.36122
50.45	-2.43717
50.5	-2.48481
50.55	-2.48809
50.6	-2.26169
50.65	-2.17622
50.7	-2.137
50.75	-2.22074
50.8	-2.29466
50.85	-2.37919
50.9	-2.29629
50.95	-2.18236
51	-2.1818
51.05	-2.19365
51.1	-2.2036
51.15	-2.17893
51.2	-2.18046
51.25	-2.10307
51.3	-2.16569
51.35	-2.24802
51.4	-2.27738
51.45	-2.22153
51.5	-2.16551
51.55	-2.10147
51.6	-2.05635
51.65	-2.08929
51.7	-2.08107
51.75	-2.11011
51.8	-2.13536
51.85	-2.19254
51.9	-2.1136
51.95	-1.85597
52	-1.64889
52.05	-1.52103
52.1	-1.6037
52.15	-1.70349
52.2	-1.81651
52.25	-1.91493
52.3	-1.89159
52.35	-1.74267
52.4	-1.57078
52.45	-1.50093
52.5	-1.4601
52.55	-1.49794
52.6	-1.61594
52.65	-1.68045
52.7	-1.71646
52.75	-1.64879
52.8	-1.60811
52.85	-1.59209
52.9	-1.52962
52.95	-1.4391
53	-1.52984
53.05	-1.6565
53.1	-1.64698
53.15	-1.59362
53.2	-1.47382
53.25	-1.31372
53.3	-1.25804
53.35	-1.26784
53.4	-1.2699
53.45	-1.1973
53.5	-1.1372
53.55	-0.988508
53.6	-0.802072
53.65	-0.589873
53.7	-0.380895
53.75	-0.272186
53.8	-0.214792
53.85	-0.26352
53.9	-0.239481
53.95	-0.116868
54	-0.0263
54.05	-0.0173
54.1	-0.00778
54.15	-0.00941
54.2	-0.120403
54.25	-0.00604
54.3	0.278906
54.35	0.381492
54.4	0.478302
54.45	0.752943
54.5	0.97043
54.55	1.172
54.6	1.34981
54.65	1.36884
54.7	1.20063
54.75	1.09122
54.8	1.14129
54.85	1.2062
54.9	1.46296
54.95	1.66486
55	1.76216
55.05	1.80601
55.1	1.64206
55.15	1.33856
55.2	0.998696
55.25	0.720985
55.3	0.461376
55.35	0.388297
55.4	0.429251
55.45	0.526682
55.5	0.548389
55.55	0.505727
55.6	0.45752
55.65	0.349029
55.7	0.257369
55.75	0.251464
55.8	0.306895
55.85	0.32073
55.9	0.462177
55.95	0.742516
56	0.981327
56.05	1.25156
56.1	1.65049
56.15	1.83908
56.2	1.9666
56.25	2.26977
56.3	2.69862
56.35	3.00346
56.4	3.2948
56.45	3.63766
56.5	3.57127
56.55	3.51506
56.6	3.60633
56.65	3.58155
56.7	3.49929
56.75	3.45827
56.8	3.37848
56.85	3.0916
56.9	2.83387
56.95	2.68759
57	2.78612
57.05	3.09684
57.1	3.50291
57.15	4.00134
57.2	4.72255
57.25	6.22541
57.3	8.87073
57.35	13.0307
57.4	19.2353
57.45	28.2453
57.5	41.5129
57.55	60.6144
57.6	86.7032
57.65	120.681
57.7	162.215
57.75	208.102
57.8	254.353
57.85	296.792
57.9	328.996
57.95	345.325
58	344.14
58.05	325.472
58.1	292.525
58.15	251.889
58.2	209
58.25	168.079
58.3	131.74
58.35	103.346
58.4	81.3733
58.45	64.6128
58.5	52.3404
58.55	42.5843
58.6	34.8745
58.65	28.8625
58.7	24.3884
58.75	21.0895
58.8	18.1933
58.85	15.8905
58.9	13.5242
58.95	11.9212
59	10.6201
59.05	9.69246
59.1	9.09426
59.15	8.56931
59.2	8.25183
59.25	8.07288
59.3	8.06457
59.35	7.8298
59.4	7.55191
59.45	7.39651
59.5	7.23789
59.55	7.24785
59.6	7.36345
59.65	7.46101
59.7	7.38662
59.75	7.16369
59.8	6.99794
59.85	6.69545
59.9	6.30366
59.95	5.85877
60	5.43737
60.05	5.06574
60.1	4.68306
60.15	4.65032
60.2	4.6826
60.25	4.80411
60.3	5.02781
60.35	5.57072
60.4	6.22297
60.45	6.84397
60.5	7.52907
60.55	8.36051
60.6	9.4172
60.65	10.5147
60.7	11.6046
60.75	12.4134
60.8	12.701
60.85	12.5643
60.9	11.9354
60.95	10.7977
61	9.61272
61.05	8.62344
61.1	7.86412
61.15	7.25603
61.2	6.61112
61.25	5.98508
61.3	5.41046
61.35	5.09099
61.4	5.15525
61.45	5.07084
61.5	5.02511
61.55	4.99478
61.6	5.05961
61.65	5.12582
61.7	5.08729
61.75	5.12984
61.8	5.093
61.85	5.13242
61.9	5.28777
61.95	5.45168
62	5.56751
62.05	5.66269
62.1	5.65427
62.15	5.72832
62.2	5.83673
62.25	5.94353
62.3	6.11039
62.35	6.22246
62.4	6.33528
62.45	6.36639
62.5	6.45858
62.55	6.60649
62.6	6.71983
62.65	6.81476
62.7	6.79168
62.75	6.80673
62.8	6.73822
62.85	6.62354
62.9	6.58374
62.95	6.72169
63	6.70087
63.05	6.72968
63.1	6.90383
63.15	6.96019
63.2	6.98989
63.25	7.00237
63.3	6.9152
63.35	6.83803
63.4	6.80943
63.45	6.71998
63.5	6.74867
63.55	6.75438
63.6	6.77968
63.65	6.77384
63.7	6.95712
63.75	6.93053
63.8	6.78329
63.85	6.85776
63.9	6.93218
63.95	7.00125
64	7.05884
64.05	7.02276
64.1	6.7095
64.15	6.68198
64.2	6.80846
64.25	6.75676
64.3	6.77039
64.35	6.70504
64.4	6.54975
64.45	6.43502
64.5	6.44469
64.55	6.42086
64.6	6.46696
64.65	6.56613
64.7	6.59982
64.75	6.55064
64.8	6.44407
64.85	6.17046
64.9	5.97113
64.95	5.92584
65	5.97871
65.05	6.04328
65.1	6.12452
65.15	6.2036
65.2	6.14756
65.25	6.0039
65.3	5.8381
65.35	5.65845
65.4	5.51088
65.45	5.39412
65.5	5.33748
65.55	5.19666
65.6	4.88256
65.65	4.71442
65.7	4.50667
65.75	4.36384
65.8	4.35362
65.85	4.27406
65.9	4.1355
65.95	4.09478
66	4.17779
66.05	4.12542
66.1	4.04409
66.15	4.01431
66.2	3.85257
66.25	3.72777
66.3	3.69575
66.35	3.50513
66.4	3.19923
66.45	3.04228
66.5	2.91251
66.55	2.93377
66.6	2.8768
66.65	2.66734
66.7	2.3487
66.75	2.1118
66.8	2.08562
66.85	2.06116
66.9	2.097
66.95	1.96938
67	1.66509
67.05	1.43148
67.1	1.28723
67.15	1.25675
67.2	1.2161
67.25	1.16814
67.3	1.0989
67.35	1.16594
67.4	1.18516
67.45	1.07076
67.5	0.788671
67.55	0.62458
67.6	0.569376
67.65	0.650034
67.7	0.869741
67.75	0.781499
67.8	0.656227
67.85	0.477894
67.9	0.383128
67.95	0.377255
68	0.331912
68.05	0.326183
68.1	0.247234
68.15	0.176131
68.2	0.0276
68.25	-0.0711
68.3	-0.135145
68.35	-0.074
68.4	-0.0173
68.45	0.0225
68.5	-0.0311
68.55	-0.0654
68.6	-0.126674
68.65	-0.151516
68.7	-0.158322
68.75	-0.292682
68.8	-0.464016
68.85	-0.553934
68.9	-0.549413
68.95	-0.615762
69	-0.612793
69.05	-0.528047
69.1	-0.516389
69.15	-0.524045
69.2	-0.515151
69.25	-0.57408
69.3	-0.609543
69.35	-0.568756
69.4	-0.547481
69.45	-0.553329
69.5	-0.648657
69.55	-0.654992
69.6	-0.610011
69.65	-0.51623
69.7	-0.47758
69.75	-0.460677
69.8	-0.447928
69.85	-0.418703
69.9	-0.4523
69.95	-0.517322
70	-0.592699
70.05	-0.651327
70.1	-0.675226
70.15	-0.677344
70.2	-0.699392
70.25	-0.711647
70.3	-0.75308
70.35	-0.802949
70.4	-0.919859
70.45	-1.00393
70.5	-0.983874
70.55	-1.04492
70.6	-1.12431
70.65	-1.21132
70.7	-1.40143
70.75	-1.43826
70.8	-1.39402
70.85	-1.30145
70.9	-1.29474
70.95	-1.3574
71	-1.46319
71.05	-1.60661
71.1	-1.58578
71.15	-1.5524
71.2	-1.41208
71.25	-1.26634
71.3	-1.27276
71.35	-1.36119
71.4	-1.45873
71.45	-1.5783
71.5	-1.62819
71.55	-1.5641
71.6	-1.4572
71.65	-1.40674
71.7	-1.37141
71.75	-1.39103
71.8	-1.4531
71.85	-1.59881
71.9	-1.57481
71.95	-1.45901
72	-1.39498
72.05	-1.38068
72.1	-1.39743
72.15	-1.43612
72.2	-1.45204
72.25	-1.36263
72.3	-1.24841
72.35	-1.23995
72.4	-1.06919
72.45	-0.853303
72.5	-0.742626
72.55	-0.742022
72.6	-0.812043
72.65	-0.932856
72.7	-1.00163
72.75	-0.986555
72.8	-0.949267
72.85	-0.933466
72.9	-1.00777
72.95	-1.18979
73	-1.40425
73.05	-1.43896
73.1	-1.43252
73.15	-1.30773
73.2	-1.19977
73.25	-1.25264
73.3	-1.40503
73.35	-1.47043
73.4	-1.47823
73.45	-1.41403
73.5	-1.37534
73.55	-1.15882
73.6	-1.05304
73.65	-1.11639
73.7	-1.21373
73.75	-1.36799
73.8	-1.49907
73.85	-1.53883
73.9	-1.46772
73.95	-1.48284
74	-1.47047
74.05	-1.45021
74.1	-1.36099
74.15	-1.2937
74.2	-1.352
74.25	-1.4797
74.3	-1.57935
74.35	-1.43371
74.4	-1.34442
74.45	-1.35569
74.5	-1.377
74.55	-1.40822
74.6	-1.46227
74.65	-1.49664
74.7	-1.39402
74.75	-1.40009
74.8	-1.3133
74.85	-1.1988
74.9	-1.23905
74.95	-1.33747
75	-1.43297
75.05	-1.40041
75.1	-1.23209
75.15	-1.03002
75.2	-0.857889
75.25	-0.806091
75.3	-0.793237
75.35	-0.920102
75.4	-0.891071
75.45	-0.899124
75.5	-0.848273
75.55	-0.815392
75.6	-0.72531
75.65	-0.682496
75.7	-0.739046
75.75	-0.81863
75.8	-0.957893
75.85	-0.833617
75.9	-0.750093
75.95	-0.522197
76	-0.393688
76.05	-0.487527
76.1	-0.5419
76.15	-0.521137
76.2	-0.452049
76.25	-0.363281
76.3	-0.224215
76.35	-0.19085
76.4	-0.234168
76.45	-0.185187
76.5	-0.0831
76.55	-0.0544036
76.6	-0.130254
76.65	-0.202996
76.7	-0.275091
76.75	-0.242502
76.8	-0.0596
76.85	0.0454
76.9	0.0212
76.95	-0.0817
77	-0.199217
77.05	-0.246321
77.1	-0.0842
77.15	0.0412
77.2	0.000665
77.25	0.016
77.3	0.0583
77.35	0.0347
77.4	0.0665
77.45	0.112107
77.5	0.106434
77.55	-0.0354
77.6	-0.0324
77.65	0.0198
77.7	0.0616
77.75	0.110072
77.8	0.0909
77.85	0.0248603
77.9	0.0896
77.95	0.245376
78	0.430391
78.05	0.517642
78.1	0.526564
78.15	0.400849
78.2	0.244313
78.25	0.296855
78.3	0.316484
78.35	0.23303
78.4	0.258041
78.45	0.358404
78.5	0.33256
78.55	0.345408
78.6	0.385532
78.65	0.371895
78.7	0.285496
78.75	0.321923
78.8	0.366137
78.85	0.476586
78.9	0.585678
78.95	0.563879
79	0.514356
79.05	0.39395
79.1	0.271997
79.15	0.156951
79.2	0.162648
79.25	0.224567
79.3	0.231058
79.35	0.105557
79.4	-0.0453715
79.45	-0.0718
79.5	-0.0657
79.55	0.0454
79.6	0.100211
79.65	0.0351
79.7	-0.0421
79.75	-0.0193
79.8	-0.016
79.85	-0.101746
79.9	-0.168592
79.95	-0.239041
80	-0.341036
80.05	-0.420956
80.1	-0.390089
80.15	-0.320151
80.2	-0.193018
80.25	-0.0827
80.3	-0.127414
80.35	-0.278328
80.4	-0.43625
80.45	-0.493452
80.5	-0.4914
80.55	-0.479494
80.6	-0.430667
80.65	-0.519188
80.7	-0.551131
80.75	-0.487144
80.8	-0.501243
80.85	-0.553167
80.9	-0.564449
80.95	-0.658296
81	-0.860205
81.05	-0.98692
81.1	-1.03238
81.15	-1.11709
81.2	-1.07845
81.25	-1.02521
81.3	-1.05249
81.35	-1.28175
81.4	-1.31759
81.45	-1.29353
81.5	-1.29453
81.55	-1.2316
81.6	-1.28543
81.65	-1.4044
81.7	-1.50538
81.75	-1.51141
81.8	-1.47798
81.85	-1.55324
81.9	-1.50327
81.95	-1.56287
82	-1.54633
82.05	-1.6034
82.1	-1.6988
82.15	-1.76961
82.2	-1.80298
82.25	-1.80029
82.3	-1.76275
82.35	-1.89988
82.4	-2.07869
82.45	-2.0903
82.5	-2.14992
82.55	-2.13709
82.6	-2.20076
82.65	-2.17986
82.7	-2.2326
82.75	-2.27192
82.8	-2.33303
82.85	-2.47394
82.9	-2.58948
82.95	-2.58747
83	-2.4475
83.05	-2.33564
83.1	-2.39947
83.15	-2.53474
83.2	-2.66994
83.25	-2.80725
83.3	-2.89863
83.35	-2.92165
83.4	-2.88571
83.45	-2.84054
83.5	-2.75969
83.55	-2.6375
83.6	-2.71382
83.65	-2.77904
83.7	-2.83987
83.75	-2.88465
83.8	-2.9766
83.85	-3.03986
83.9	-3.03756
83.95	-3.03491
84	-2.93783
84.05	-2.89738
84.1	-2.86152
84.15	-2.99937
84.2	-3.13389
84.25	-3.05429
84.3	-2.9631
84.35	-2.91236
84.4	-2.91188
84.45	-2.92235
84.5	-3.06354
84.55	-3.17265
84.6	-3.15626
84.65	-3.20863
84.7	-3.21081
84.75	-3.18939
84.8	-3.09441
84.85	-3.13645
84.9	-3.19261
84.95	-3.29672
85	-3.36004
85.05	-3.32904
85.1	-3.27091
85.15	-3.2685
85.2	-3.27011
85.25	-3.39965
85.3	-3.53099
85.35	-3.46694
85.4	-3.43015
85.45	-3.34202
85.5	-3.28038
85.55	-3.28808
85.6	-3.37514
85.65	-3.40957
85.7	-3.35655
85.75	-3.2927
85.8	-3.27402
85.85	-3.29827
85.9	-3.42075
85.95	-3.56499
86	-3.6509
86.05	-3.62316
86.1	-3.60176
86.15	-3.59204
86.2	-3.68324
86.25	-3.64154
86.3	-3.55872
86.35	-3.52107
86.4	-3.42409
86.45	-3.3253
86.5	-3.32246
86.55	-3.40215
86.6	-3.27589
86.65	-3.17732
86.7	-3.17038
86.75	-3.25068
86.8	-3.37781
86.85	-3.48615
86.9	-3.46195
86.95	-3.40151
87	-3.41703
87.05	-3.44885
87.1	-3.60042
87.15	-3.73218
87.2	-3.56149
87.25	-3.444
87.3	-3.42194
87.35	-3.52952
87.4	-3.57011
87.45	-3.53727
87.5	-3.53223
87.55	-3.41232
87.6	-3.34852
87.65	-3.32739
87.7	-3.35576
87.75	-3.39582
87.8	-3.41337
87.85	-3.51365
87.9	-3.47258
87.95	-3.37337
88	-3.23337
88.05	-3.08113
88.1	-3.10804
88.15	-3.18379
88.2	-3.28793
88.25	-3.31388
88.3	-3.3103
88.35	-3.28629
88.4	-3.41845
88.45	-3.47229
88.5	-3.39456
88.55	-3.22872
88.6	-3.11006
88.65	-3.11188
88.7	-3.22419
88.75	-3.42128
88.8	-3.47245
88.85	-3.57338
88.9	-3.66594
88.95	-3.61841
89	-3.64627
89.05	-3.62168
89.1	-3.53803
89.15	-3.4936
89.2	-3.49336
89.25	-3.50611
89.3	-3.46758
89.35	-3.3936
89.4	-3.38791
89.45	-3.42462
89.5	-3.50509
89.55	-3.52406
89.6	-3.5093
89.65	-3.46832
89.7	-3.48247
89.75	-3.5772
89.8	-3.69083
89.85	-3.72437
89.9	-3.70033
89.95	-3.69559
90	-3.76933
90.05	-3.73949
90.1	-3.68983
90.15	-3.68622
90.2	-3.81848
90.25	-3.88264
90.3	-3.87237
90.35	-3.79522
90.4	-3.65695
90.45	-3.55732
90.5	-3.59287
90.55	-3.68942
90.6	-3.69319
90.65	-3.55034
90.7	-3.46797
90.75	-3.39405
90.8	-3.3615
90.85	-3.43498
90.9	-3.59131
90.95	-3.64329
91	-3.63055
91.05	-3.66159
91.1	-3.68056
91.15	-3.65556
91.2	-3.63348
91.25	-3.61273
91.3	-3.49466
91.35	-3.50749
91.4	-3.65565
91.45	-3.6989
91.5	-3.69353
91.55	-3.65442
91.6	-3.58883
91.65	-3.49267
91.7	-3.59798
91.75	-3.73005
91.8	-3.6245
91.85	-3.61969
91.9	-3.62691
91.95	-3.68954
92	-3.75246
92.05	-3.7424
92.1	-3.6512
92.15	-3.45609
92.2	-3.40539
92.25	-3.5049
92.3	-3.60696
92.35	-3.67927
92.4	-3.69251
92.45	-3.5971
92.5	-3.53529
92.55	-3.52643
92.6	-3.51368
92.65	-3.49369
92.7	-3.4621
92.75	-3.33711
92.8	-3.16968
92.85	-3.12498
92.9	-3.16065
92.95	-3.18505
93	-3.24315
93.05	-3.29516
93.1	-3.30679
93.15	-3.2838
93.2	-3.36491
93.25	-3.30902
93.3	-3.24366
93.35	-3.23696
93.4	-3.30121
93.45	-3.37276
93.5	-3.36622
93.55	-3.36253
93.6	-3.391
93.65	-3.4952
93.7	-3.53304
93.75	-3.44142
93.8	-3.35404
93.85	-3.26935
93.9	-3.22305
93.95	-3.26122
94	-3.3632
94.05	-3.40119
94.1	-3.40573
94.15	-3.43404
94.2	-3.3086
94.25	-3.22639
94.3	-3.20651
94.35	-3.23634
94.4	-3.26672
94.45	-3.29836
94.5	-3.35468
94.55	-3.42727
94.6	-3.46989
94.65	-3.40336
94.7	-3.33052
94.75	-3.3769
94.8	-3.42537
94.85	-3.34911
94.9	-3.34915
94.95	-3.23345
95	-3.23365
95.05	-3.38973
95.1	-3.51694
95.15	-3.56426
95.2	-3.59884
95.25	-3.61427
95.3	-3.47401
95.35	-3.53401
95.4	-3.49241
95.45	-3.39586
95.5	-3.38226
95.55	-3.35483
95.6	-3.35108
95.65	-3.39635
95.7	-3.48913
95.75	-3.44769
95.8	-3.30292
95.85	-3.25616
95.9	-3.09908
95.95	-3.10149
96	-3.21738
96.05	-3.33867
96.1	-3.48168
96.15	-3.4785
96.2	-3.48493
96.25	-3.39866
96.3	-3.28522
96.35	-3.25622
96.4	-3.3071
96.45	-3.38585
96.5	-3.36999
96.55	-3.41172
96.6	-3.50093
96.65	-3.55351
96.7	-3.62778
96.75	-3.58018
96.8	-3.53184
96.85	-3.51965
96.9	-3.62386
96.95	-3.73053
97	-3.79857
97.05	-3.85465
97.1	-3.8907
97.15	-3.8856
97.2	-3.86894
97.25	-3.77105
97.3	-3.64621
97.35	-3.53011
97.4	-3.53805
97.45	-3.51778
97.5	-3.60266
97.55	-3.78119
97.6	-3.84954
97.65	-3.75277
97.7	-3.65184
97.75	-3.5842
97.8	-3.59622
97.85	-3.6585
97.9	-3.76
97.95	-3.69445
98	-3.55122
98.05	-3.52369
98.1	-3.50602
98.15	-3.49037
98.2	-3.46609
98.25	-3.53074
98.3	-3.59342
98.35	-3.61424
98.4	-3.6565
98.45	-3.70382
98.5	-3.72526
98.55	-3.80972
98.6	-3.82145
98.65	-3.83665
98.7	-3.8506
98.75	-3.79325
98.8	-3.75709
98.85	-3.6273
98.9	-3.58532
98.95	-3.52884
99	-3.53756
99.05	-3.57439
99.1	-3.57543
99.15	-3.52968
99.2	-3.42762
99.25	-3.40244
99.3	-3.40299
99.35	-3.37136
99.4	-3.42993
99.45	-3.48065
99.5	-3.4918
99.55	-3.50376
99.6	-3.57458
99.65	-3.6534
99.7	-3.56543
99.75	-3.5198
99.8	-3.52396
99.85	-3.59614
99.9	-3.65946
99.95	-3.71315
100	-3.7394
100.05	-3.60083
100.1	-3.46668
100.15	-3.38192
100.2	-3.41273
100.25	-3.4647
100.3	-3.49719
100.35	-3.4725
100.4	-3.437
100.45	-3.31803
100.5	-3.29953
100.55	-3.29236
100.6	-3.22736
100.65	-3.31429
100.7	-3.3974
100.75	-3.43449
100.8	-3.4365
100.85	-3.37445
100.9	-3.21956
100.95	-3.13469
101	-3.2293
101.05	-3.24932
101.1	-3.2679
101.15	-3.38576
101.2	-3.34578
101.25	-3.3832
101.3	-3.46172
101.35	-3.47872
101.4	-3.44466
101.45	-3.40847
101.5	-3.36546
101.55	-3.34154
101.6	-3.32221
101.65	-3.31972
101.7	-3.41682
101.75	-3.40044
101.8	-3.21646
101.85	-3.13359
101.9	-3.27188
101.95	-3.38833
102	-3.41153
102.05	-3.43885
102.1	-3.3149
102.15	-3.16212
102.2	-3.15858
102.25	-3.27659
102.3	-3.38809
102.35	-3.52962
102.4	-3.66518
102.45	-3.57774
102.5	-3.33051
102.55	-3.14772
102.6	-2.90754
102.65	-2.93879
102.7	-3.11044
102.75	-3.27308
102.8	-3.25392
102.85	-3.17855
102.9	-3.18835
102.95	-3.17185
103	-3.32677
103.05	-3.31878
103.1	-3.16634
103.15	-3.05202
103.2	-2.91065
103.25	-2.95192
103.3	-3.11033
103.35	-3.18701
103.4	-3.26299
103.45	-3.313
103.5	-3.45806
103.55	-3.43031
103.6	-3.41097
103.65	-3.36493
103.7	-3.14273
103.75	-2.97641
103.8	-2.9064
103.85	-2.9251
103.9	-2.98711
103.95	-3.00354
104	-3.00455
104.05	-3.04903
104.1	-3.17981
104.15	-3.33231
104.2	-3.37086
104.25	-3.23562
104.3	-3.11736
104.35	-2.86884
104.4	-2.6754
104.45	-2.67498
104.5	-2.74862
104.55	-2.89639
104.6	-3.07681
104.65	-3.31954
104.7	-3.40842
104.75	-3.42019
104.8	-3.26689
104.85	-3.06006
104.9	-2.84591
104.95	-2.84659
105	-2.84666
105.05	-2.8904
105.1	-2.96157
105.15	-3.00386
105.2	-3.11831
105.25	-3.21831
105.3	-3.33832
105.35	-3.22554
105.4	-3.17578
105.45	-3.14743
105.5	-2.98997
105.55	-2.89282
105.6	-2.75621
105.65	-2.65442
105.7	-2.66296
105.75	-2.7586
105.8	-2.8432
105.85	-2.9442
105.9	-2.98232
105.95	-2.98067
106	-3.12124
106.05	-3.13576
106.1	-3.0244
106.15	-2.98072
106.2	-2.90985
106.25	-2.683
106.3	-2.5799
106.35	-2.5962
106.4	-2.51689
106.45	-2.45566
106.5	-2.4507
106.55	-2.44173
106.6	-2.36108
106.65	-2.36588
106.7	-2.53215
106.75	-2.59296
106.8	-2.55475
106.85	-2.46809
106.9	-2.53299
106.95	-2.66374
107	-2.82465
107.05	-2.96102
107.1	-2.90421
107.15	-2.86642
107.2	-2.7318
107.25	-2.54629
107.3	-2.25263
107.35	-2.04393
107.4	-2.04606
107.45	-2.31979
107.5	-2.72292
107.55	-2.9544
107.6	-2.90683
107.65	-2.69038
107.7	-2.50739
107.75	-2.67866
107.8	-2.72064
107.85	-2.83305
107.9	-2.79866
107.95	-2.84994
108	-2.97311
108.05	-2.9754
108.1	-2.86124
108.15	-2.698
108.2	-2.91786
108.25	-2.93862
108.3	-2.97291
108.35	-3.13875
108.4	-3.17311
108.45	-3.14741
108.5	-3.0407
108.55	-2.68199
108.6	-2.09424
108.65	-1.96437
108.7	-2.17732
108.75	-2.50691
108.8	-2.88499
108.85	-2.89149
108.9	-2.82339
108.95	-2.73448
109	-2.83686
109.05	-2.61825
109.1	-2.61128
109.15	-2.72689
109.2	-2.66837
109.25	-2.67683
109.3	-2.76756
109.35	-2.77833
109.4	-2.7207
109.45	-2.85564
109.5	-3.06882
109.55	-3.1562
109.6	-3.17031
109.65	-3.30389
109.7	-3.49648
109.75	-3.43139
109.8	-3.24749
109.85	-2.98244
109.9	-2.61756
109.95	-2.53675
110	-2.71659
110.05	-2.86113
110.1	-2.84419
110.15	-2.88587
110.2	-3.00288
110.25	-3.194
110.3	-3.4861
110.35	-3.61955
110.4	-3.53788
110.45	-3.48307
110.5	-3.49633
110.55	-3.41191
110.6	-3.34278
110.65	-3.10745
110.7	-3.09745
110.75	-3.25326
110.8	-3.25939
110.85	-3.19013
110.9	-3.18357
110.95	-3.31409
111	-3.48329
111.05	-3.69897
111.1	-3.79565
111.15	-3.68424
111.2	-3.67325
111.25	-3.68386
111.3	-3.81975
111.35	-3.77266
111.4	-3.77681
111.45	-3.76427
111.5	-3.68979
111.55	-3.5495
111.6	-3.39889
111.65	-3.25269
111.7	-2.9882
111.75	-2.66674
111.8	-2.53305
111.85	-2.56291
111.9	-1.90567
111.95	-1.13918
112	-0.262146
112.05	1.69042
112.1	4.38646
112.15	6.72062
112.2	10.2015
112.25	19.563
112.3	30.0185
112.35	40.5207
112.4	51.1752
112.45	63.4537
112.5	74.7288
112.55	87.4174
112.6	105.614
112.65	122.141
112.7	133.494
112.75	144.521
112.8	154.042
112.85	163.069
112.9	173.414
112.95	183.04
113	186.087
113.05	179.147
113.1	163.698
113.15	150.966
113.2	140.634
113.25	134.708
113.3	127.425
113.35	116.6
113.4	102.142
113.45	85.8883
113.5	73.7542
113.55	63.5213
113.6	54.3293
113.65	45.5632
113.7	37.3707
113.75	30.1131
113.8	24.4054
113.85	20.5161
113.9	18.9736
113.95	17.1779
114	15.1773
114.05	12.5826
114.1	10.0116
114.15	8.38231
114.2	7.31341
114.25	6.3855
114.3	6.24211
114.35	6.84486
114.4	7.23512
114.45	6.86632
114.5	6.48553
114.55	5.80225
114.6	4.73682
114.65	4.19815
114.7	3.69163
114.75	2.74255
114.8	1.91994
114.85	2.11802
114.9	2.62198
114.95	2.80645
115	2.92463
115.05	2.66899
115.1	2.02337
115.15	2.23986
115.2	2.77684
115.25	2.97831
115.3	3.31819
115.35	2.58649
115.4	0.999217
115.45	0.329529
115.5	0.867032
115.55	1.10326
115.6	0.652604
115.65	0.356281
115.7	0.0255
115.75	-0.235032
115.8	0.249762
115.85	1.22458
115.9	2.60356
115.95	3.10904
116	2.40168
116.05	0.977562
116.1	-0.681961
116.15	-1.94074
116.2	-1.8754
116.25	-0.819192
116.3	-0.332393
116.35	-0.818203
116.4	-1.55443
116.45	-2.38544
116.5	-2.90541
116.55	-2.81407
116.6	-2.42844
116.65	-2.24233
116.7	-2.15623
116.75	-2.36251
116.8	-2.62725
116.85	-2.93893
116.9	-3.38131
116.95	-3.909
117	-4.01315
117.05	-3.5537
117.1	-3.05575
117.15	-2.47206
117.2	-2.15868
117.25	-2.1291
117.3	-2.59004
117.35	-2.76864
117.4	-2.51078
117.45	-2.4669
117.5	-2.72878
117.55	-2.81773
117.6	-2.70506
117.65	-2.94051
117.7	-2.74524
117.75	-2.76913
117.8	-3.31836
117.85	-3.80225
117.9	-3.98504
117.95	-3.96091
118	-3.85096
118.05	-3.81659
118.1	-3.52317
118.15	-2.96355
118.2	-2.46808
118.25	-2.46914
118.3	-2.63401
118.35	-2.82421
118.4	-3.46049
118.45	-3.59707
118.5	-3.35901
118.55	-3.22523
118.6	-3.20012
118.65	-3.18546
118.7	-3.28154
118.75	-3.61756
118.8	-3.6735
118.85	-3.69073
118.9	-3.83826
118.95	-3.8213
119	-3.94202
119.05	-4.01086
119.1	-4.09913
119.15	-3.88291
119.2	-3.78593
119.25	-3.86663
119.3	-3.95747
119.35	-4.03234
119.4	-4.02212
119.45	-4.02517
119.5	-3.99032
119.55	-4.15297
119.6	-3.89595
119.65	-3.62636
119.7	-3.57402
119.75	-3.55275
119.8	-3.58017
119.85	-3.6303
119.9	-3.50609
119.95	-3.39599
120	-3.41706
120.05	-3.60323
120.1	-3.63023
120.15	-3.69467
120.2	-3.93061
120.25	-4.01155
120.3	-4.09237
120.35	-4.11758
120.4	-4.01456
120.45	-3.87776
120.5	-3.86485
120.55	-3.80255
120.6	-3.75428
120.65	-3.8211
120.7	-3.94437
120.75	-4.01938
120.8	-4.05413
120.85	-4.12467
120.9	-3.99306
120.95	-3.90723
121	-3.93207
121.05	-3.90979
121.1	-3.90158
121.15	-4.01571
121.2	-4.13805
121.25	-3.97824
121.3	-4.03483
121.35	-4.06514
121.4	-4.08372
121.45	-4.15602
121.5	-4.17833
121.55	-4.19584
121.6	-4.20457
121.65	-4.27688
121.7	-4.32633
121.75	-4.42331
121.8	-4.5443
121.85	-4.46254
121.9	-4.44689
121.95	-4.34584
122	-4.26729
122.05	-4.15987
122.1	-4.04515
122.15	-3.96256
122.2	-3.91189
122.25	-4.05991
122.3	-4.33952
122.35	-4.66986
122.4	-4.35933
122.45	-3.92009
122.5	-3.72774
122.55	-3.79637
122.6	-4.0531
122.65	-4.41219
122.7	-4.59459
122.75	-4.32145
122.8	-3.93675
122.85	-3.81619
122.9	-3.75601
122.95	-3.65651
123	-3.70855
123.05	-3.92215
123.1	-3.91617
123.15	-3.95439
123.2	-4.10442
123.25	-4.17523
123.3	-4.15128
123.35	-4.219
123.4	-4.26187
123.45	-4.19308
123.5	-4.17525
123.55	-4.13879
123.6	-4.20563
123.65	-4.29069
123.7	-4.27817
123.75	-4.34071
123.8	-4.33218
123.85	-4.2948
123.9	-4.28183
123.95	-4.26408
124	-4.2156
124.05	-4.17228
124.1	-4.11346
124.15	-3.98552
124.2	-3.94923
124.25	-4.01119
124.3	-4.20814
124.35	-4.50056
124.4	-4.61113
124.45	-4.34559
124.5	-4.18103
124.55	-4.16895
124.6	-4.24465
124.65	-4.37351
124.7	-4.40228
124.75	-4.15082
124.8	-3.73695
124.85	-3.84339
124.9	-4.13447
124.95	-4.42896
125	-4.62959
125.05	-4.7814
125.1	-4.77492
125.15	-4.55831
125.2	-4.34212
125.25	-4.20214
125.3	-4.13726
125.35	-4.17688
125.4	-4.40396
125.45	-4.4405
125.5	-4.35971
125.55	-4.22516
125.6	-4.32937
125.65	-4.47788
125.7	-4.57918
125.75	-4.62051
125.8	-4.51496
125.85	-4.37101
125.9	-4.22389
125.95	-4.24946
126	-4.26622
126.05	-4.27159
126.1	-4.2844
126.15	-4.27518
126.2	-4.32381
126.25	-4.41682
126.3	-4.569
126.35	-4.64425
126.4	-4.62582
126.45	-4.55004
126.5	-4.40148
126.55	-4.40329
126.6	-4.28097
126.65	-4.30127
126.7	-4.3803
126.75	-4.46203
126.8	-4.51727
126.85	-4.44347
126.9	-4.4087
126.95	-4.36549
127	-4.35979
127.05	-4.38557
127.1	-4.46251
127.15	-4.5281
127.2	-4.30103
127.25	-4.1917
127.3	-4.15527
127.35	-4.18085
127.4	-4.31184
127.45	-4.41059
127.5	-4.4445
127.55	-4.43672
127.6	-4.5506
127.65	-4.57657
127.7	-4.61215
127.75	-4.6421
127.8	-4.5349
127.85	-4.46391
127.9	-4.40254
127.95	-4.36059
128	-4.37135
128.05	-4.39891
128.1	-4.37043
128.15	-4.29982
128.2	-4.31422
128.25	-4.3348
128.3	-4.44972
128.35	-4.49842
128.4	-3.99153
128.45	-3.68021
128.5	-3.66078
128.55	-3.92997
128.6	-4.27876
128.65	-4.53465
128.7	-4.56104
128.75	-4.34056
128.8	-4.32072
128.85	-4.33501
128.9	-4.31358
128.95	-4.40049
129	-4.43411
129.05	-4.48456
129.1	-4.47262
129.15	-4.49759
129.2	-4.53782
129.25	-4.61884
129.3	-4.66321
129.35	-4.61442
129.4	-4.61712
129.45	-4.59695
129.5	-4.59204
129.55	-4.54587
129.6	-4.5305
129.65	-4.52563
129.7	-4.5963
129.75	-4.73013
129.8	-4.7934
129.85	-4.71748
129.9	-4.60705
129.95	-4.60395
130	-4.57894
130.05	-4.60216
130.1	-4.61009
130.15	-4.65905
130.2	-4.61651
130.25	-4.58488
130.3	-4.59756
130.35	-4.60393
130.4	-4.59757
130.45	-4.64697
130.5	-4.5746
130.55	-4.45444
130.6	-4.41077
130.65	-4.4321
130.7	-4.57153
130.75	-4.64286
130.8	-4.57283
130.85	-4.49843
130.9	-4.47367
130.95	-4.51352
131	-4.51352
131.05	-4.51352
131.1	-4.51352
131.15	-4.51352
131.2	-4.51352
131.25	-4.51352
131.3	-4.51352
131.35	-4.51352
131.4	-4.51352
131.45	-4.51352
131.5	-4.51352
131.55	-4.51352
131.6	-4.51352
131.65	-4.51352
131.7	-4.51352
131.75	-4.51352
131.8	-4.51352
131.85	-4.51352
131.9	-4.51352
[truncated: 122 more rows]

## Sheet: Fig 3b
condition	rep	LI (sEVs)	Abs (cells)	LI/abs	mean	rel mean	two-tailed Welch's t-test	rank	padj
Vehicle	1	1580760	0.445	3.55227e+06	3.52114e+06	1.00884
Vehicle	2	1524000	0.443	3.44018e+06		0.977008
Vehicle	3	1628360	0.456	3.57096e+06		1.01415
50	1	1163200	0.394	2.95228e+06		0.838446	0.0725058	3	0.0725058
50	2	1309120	0.391	3.34813e+06		0.950867
50	3	1258160	0.397	3.16917e+06		0.900041
100	1	509920	0.386	1.32104e+06		0.375173	7.88061e-06	1	2.36418e-05
100	2	539440	0.372	1.45011e+06		0.411829
100	3	560440	0.377	1.48658e+06		0.422187
150	1	450520	0.338	1.3329e+06		0.378542	3.86832e-05	2	7.73664e-05
150	2	499320	0.33	1.51309e+06		0.429716
150	3	452120	0.345	1.31049e+06		0.372179

## Sheet: Fig 3c
condition	rep	LI (sEVs)	Abs (cells)	LI/abs	mean	rel mean	two-tailed Welch's t-test	rank	padj
Vehicle	1	701080	0.42	1.66924e+06	1.66085e+06	1.00505
Vehicle	2	706720	0.408	1.73216e+06		1.04293
Vehicle	3	678320	0.429	1.58117e+06		0.95202
1	1	1113080	0.445	2.5013e+06		1.50603	0.000224974	1	0.000674923
1	2	1055600	0.413	2.55593e+06		1.53893
1	3	1120720	0.432	2.59426e+06		1.562
10	1	1952040	0.447	4.36698e+06		2.62936	0.00293282	3	0.00293282
10	2	2185960	0.445	4.91227e+06		2.95768
10	3	1938240	0.448	4.32643e+06		2.60494
100	1	2937840	0.434	6.76922e+06		4.07575	0.00189478	2	0.00378956
100	2	3314120	0.451	7.34838e+06		4.42446
100	3	3475080	0.451	7.70528e+06		4.63935

## Sheet: Fig 3d
Bin centre (nm)	Vehicle	COnA 50 uM	ConA 100 uM
0.5	0	0	0
1.5	0	0	0
2.5	0	0	0
3.5	0	0	0
4.5	0	0	0
5.5	0	0	0
6.5	0	0	4
7.5	0	0	7476
8.5	0	0	1570585
9.5	0	3	29458081
10.5	0	47	36396491
11.5	0	456	5295853
12.5	0	3176	329068
13.5	0	17199	31586
14.5	894	81833	13957
15.5	303805	414914	48779
16.5	11395152	1977097	245103
17.5	40517243	6410855	935755
18.5	18661647	13056276	2567726
19.5	2240619	18184652	5130748
20.5	190683	19618550	7692664
21.5	95231	18253500	9132528
22.5	200951	15719466	9332294
23.5	417703	13008412	9150588
24.5	782122	10537637	9718345
25.5	1402399	8462009	12262008
26.5	2615648	6833685	18358608
27.5	5703339	5662679	29006097
28.5	13677896	4956418	39973125
29.5	25162672	4761490	40655163
30.5	28824682	5191745	29884711
31.5	22799979	6382456	19115430
32.5	16771675	8270855	13242687
33.5	14146480	10244962	10388572
34.5	13245048	11155837	9099683
35.5	12708553	10197397	8820516
36.5	12108979	7841882	9124922
37.5	11405269	5408291	9567031
38.5	10665060	3819677	9743333
39.5	9971923	3174704	9404390
40.5	9393673	3175549	8539789
41.5	8973155	3535637	7355068
42.5	8731830	4077403	6158662
43.5	8682078	4689842	5281467
44.5	8845910	5286586	5114769
45.5	9278942	5796296	6158668
46.5	10095961	6174593	8782038
47.5	11483980	6419601	12640307
48.5	13673173	6575790	16433683
49.5	16834339	6718908	18669388
50.5	20912594	6926429	18771270
51.5	25488266	7247846	17311616
52.5	29803142	7690678	15322770
53.5	33010682	8229501	13590717
54.5	34530094	8832015	12444663
55.5	34277974	9487820	11894824
56.5	32640681	10227124	11826727
57.5	30246289	11124640	12121635
58.5	27707191	12290649	12703816
59.5	25464282	13852675	13549464
60.5	23756199	15929176	14681889
61.5	22665470	18595777	16162381
62.5	22184518	21848199	18076283
63.5	22268431	25573047	20509045
64.5	22865961	29542556	23507443
65.5	23932911	33445207	27029260
66.5	25434999	36949358	30900253
67.5	27345925	39779222	34810065
68.5	29644143	41774308	38370358
69.5	32310167	42911410	41222036
70.5	35325104	43286776	43139101
71.5	38670438	43072690	44073724
72.5	42328469	42468594	44127897
73.5	46282459	41662255	43483579
74.5	50515304	40807318	42336533
75.5	55005746	40015962	40859005
76.5	59721772	39361692	39190242
77.5	64611936	38887104	37441473
78.5	69596579	38612843	35703666
79.5	74561940	38545685	34052860
80.5	79360284	38684827	32552753
81.5	83818156	39026152	31255839
82.5	87752771	39564547	30204159
83.5	90993941	40294491	29429940
84.5	93406943	41209266	28955795
85.5	94911064	42299243	28794035
86.5	95489640	43549763	28944780
87.5	95189736	44939189	29393015
88.5	94112343	46437601	30105315
89.5	92396086	48006531	31027499
90.5	90198383	49599911	32084781
91.5	87677729	51166207	33185691
92.5	84979660	52651525	34230218
93.5	82227570	54003266	35121246
94.5	79518314	55173864	35777057
95.5	76921755	56124094	36141939
96.5	74483026	56825531	36192241
97.5	72226362	57261892	35936446
98.5	70159512	57429162	35409585
99.5	68278083	57334601	34663818
100.5	66569428	56994864	33757784
101.5	65015907	56433559	32747162
102.5	63597483	55678604	31678078
103.5	62293696	54759686	30583916
104.5	61085112	53706106	29485185
105.5	59954305	52545128	28391534
106.5	58886479	51300936	27304871
107.5	57869781	49994153	26222702
108.5	56895364	48641859	25141038
109.5	55957259	47257964	24056582
110.5	55052089	45853826	22968077
111.5	54178668	44438941	21876919
112.5	53337530	43021627	20787177
113.5	52530404	41609577	19705202
114.5	51759686	40210265	18638999
115.5	51027922	38831150	17597510
116.5	50337315	37479723	16589898
117.5	49689290	36163394	15624928
118.5	49084109	34889298	14710458
119.5	48520559	33664038	13853079
120.5	47995698	32493421	13057894
121.5	47504688	31382231	12328409
122.5	47040692	30334041	11666536
123.5	46594865	29351097	11072665
124.5	46156434	28434274	10545798
125.5	45712880	27583082	10083702
126.5	45250231	26795740	9683102
127.5	44753479	26069292	9339864
128.5	44207116	25399746	9049186
129.5	43595793	24782252	8805787
130.5	42905082	24211278	8604084
131.5	42122308	23680804	8438372
132.5	41237412	23184519	8302982
133.5	40243780	22716012	8192437
134.5	39138964	22268964	8101588
135.5	37925221	21837326	8025731
136.5	36609796	21415496	7960703
137.5	35204881	20998476	7902951
138.5	33727223	20582001	7849571
139.5	32197377	20162660	7798322
140.5	30638638	19737974	7747607
141.5	29075735	19306443	7696435
142.5	27533389	18867560	7644361
143.5	26034879	18421781	7591406
144.5	24600723	17970461	7537975
145.5	23247631	17515755	7484765
146.5	21987772	17060482	7432682
147.5	20828443	16607970	7382749
148.5	19772111	16161885	7336040
149.5	18816796	15726044	7293610
150.5	17956729	15304236	7256444
151.5	17183173	14900041	7225415
152.5	16485326	14516666	7201249
153.5	15851215	14156805	7184506
154.5	15268505	13822507	7175562
155.5	14725179	13515084	7174599
156.5	14210075	13235037	7181602
157.5	13713266	12982009	7196358
158.5	13226297	12754770	7218454
159.5	12742305	12551226	7247283
160.5	12256040	12368457	7282047
161.5	11763818	12202790	7321767
162.5	11263414	12049894	7365287
163.5	10753934	11904905	7411291
164.5	10235646	11762590	7458316
165.5	9709817	11617523	7504775
166.5	9178527	11464294	7548979
167.5	8644493	11297724	7589170
168.5	8110882	11113093	7623551
169.5	7581146	10906350	7650333
170.5	7058849	10674316	7667770
171.5	6547520	10414843	7674210
172.5	6050518	10126927	7668138
173.5	5570916	9810771	7648223
174.5	5111415	9467776	7613354
175.5	4674272	9100473	7562680
176.5	4261263	8712386	7495639
177.5	3873664	8307851	7411970
178.5	3512256	7891788	7311731
179.5	3177349	7469453	7195291
180.5	2868821	7046187	7063317
181.5	2586171	6627172	6916757
182.5	2328575	6217224	6756802
183.5	2094949	5820619	6584851
184.5	1884016	5440966	6402468
185.5	1694357	5081138	6211331
186.5	1524474	4743242	6013186
187.5	1372836	4428638	5809802
188.5	1237922	4137994	5602926
189.5	1118253	3871363	5394244
190.5	1012425	3628279	5185348
191.5	919130	3407859	4977710
192.5	837169	3208910	4772660
193.5	765470	3030018	4571376
194.5	703098	2869641	4374872
195.5	649258	2726176	4184004
196.5	603311	2598022	3999465
197.5	564775	2483622	3821799
198.5	533338	2381496	3651407
199.5	508867	2290265	3488563
200.5	491419	2208656	3333426
201.5	481250	2135515	3186055
202.5	478825	2069799	3046423
203.5	484822	2010573	2914431
204.5	500124	1957004	2789925
205.5	525803	1908351	2672701
206.5	563084	1863954	2562522
207.5	613276	1823223	2459125
208.5	677687	1785633	2362230
209.5	757495	1750712	2271547
210.5	853594	1718031	2186779
211.5	966407	1687203	2107633
212.5	1095690	1657873	2033815
213.5	1240331	1629711	1965039
214.5	1398191	1602414	1901028
215.5	1565984	1575700	1841514
216.5	1739259	1549304	1786235
217.5	1912488	1522981	1734945
218.5	2079282	1496502	1687401
219.5	2232739	1469656	1643373
220.5	2365900	1442251	1602639
221.5	2472283	1414114	1564981
222.5	2546437	1385095	1530190
223.5	2584443	1355067	1498058
224.5	2584322	1323933	1468383
225.5	2546262	1291621	1440964
226.5	2472660	1258097	1415599
227.5	2367948	1223358	1392088
228.5	2238233	1187442	1370227
229.5	2090793	1150426	1349813
230.5	1933492	1112428	1330638
231.5	1774184	1073612	1312493
232.5	1620173	1034180	1295168
233.5	1477774	994378	1278452
234.5	1352022	954489	1262132
235.5	1246518	914833	1246001
236.5	1163420	875757	1229854
237.5	1103545	837632	1213495
238.5	1066538	800842	1196736
239.5	1051094	765778	1179403
240.5	1055177	732824	1161342
241.5	1076229	702347	1142414
242.5	1111339	674685	1122508
243.5	1157383	650139	1101535
244.5	1211129	628957	1079438
245.5	1269306	611324	1056189
246.5	1328676	597360	1031791
247.5	1386083	587105	1006277
248.5	1438521	580518	979712
249.5	1483203	577474	952188
250.5	1517646	577765	923819
251.5	1539758	581100	894744
252.5	1547931	587109	865115
253.5	1541118	595353	835096
254.5	1518899	605328	804854
255.5	1481505	616482	774557
256.5	1429816	628221	744368
257.5	1365312	639927	714436
258.5	1289985	650974	684897
259.5	1206215	660739	655870
260.5	1116624	668625	627451
261.5	1023914	674074	599716
262.5	930706	676587	572719
263.5	839400	675737	546495
264.5	752056	671186	521059
265.5	670314	662697	496411
266.5	595352	650143	472538
267.5	527881	633513	449418
268.5	468179	612914	427023
269.5	416147	588570	405321
270.5	371381	560813	384281
271.5	333262	530071	363875
272.5	301030	496852	344078
273.5	273864	461730	324870
274.5	250943	425313	306239
275.5	231491	388230	288178
276.5	214811	351102	270688
277.5	200304	314519	253773
278.5	187471	279025	237442
279.5	175914	245097	221708
280.5	165327	213131	206585
281.5	155481	183440	192088
282.5	146213	156245	178232
283.5	137411	131676	165028
284.5	129003	109782	152488
285.5	120945	90534	140617
286.5	113213	73840	129419
287.5	105796	59553	118893
288.5	98690	47488	109032
289.5	91897	37437	99827
290.5	85420	29173	91265
291.5	79262	22469	83327
292.5	73424	17103	75992
293.5	67906	12865	69238
294.5	62707	9561	63036
295.5	57822	7021	57360
296.5	53246	5093	52180
297.5	48971	3650	47466
298.5	44987	2584	43186
299.5	41285	1806	39311
300.5	37853	1247	35809
301.5	34679	851	32652
302.5	31749	573	29809
303.5	29051	381	27255
304.5	26570	250	24963
305.5	24294	162	22907
306.5	22210	104	21066
307.5	20303	66	19417
308.5	18562	41	17940
309.5	16974	25	16617
310.5	15528	15	15431
311.5	14213	9	14367
312.5	13017	6	13411
313.5	11931	3	12551
314.5	10946	2	11774
315.5	10053	1	11071
316.5	9244	0	10433
317.5	8511	0	9852
318.5	7848	0	9320
319.5	7248	0	8832
320.5	6705	0	8382
321.5	6215	0	7965
322.5	5771	0	7577
323.5	5371	0	7214
324.5	5009	0	6873
325.5	4683	0	6552
326.5	4388	0	6247
327.5	4122	0	5957
328.5	3883	0	5681
329.5	3667	0	5416
330.5	3473	0	5161
331.5	3298	0	4917
332.5	3142	0	4681
333.5	3002	0	4453
334.5	2877	0	4232
335.5	2766	0	4019
336.5	2668	0	3812
337.5	2581	0	3612
338.5	2506	0	3418
339.5	2440	0	3230
340.5	2385	0	3048
341.5	2338	0	2872
342.5	2299	0	2703
343.5	2269	0	2539
344.5	2247	0	2381
345.5	2232	0	2229
346.5	2225	0	2083
347.5	2225	0	1944
348.5	2232	0	1810
349.5	2246	0	1682
350.5	2267	0	1560
351.5	2296	0	1444
352.5	2332	0	1334
353.5	2376	0	1230
354.5	2427	0	1132
355.5	2487	0	1039
356.5	2555	0	952
357.5	2632	0	870
358.5	2719	0	794
359.5	2816	0	722
360.5	2922	0	656
361.5	3041	0	594
362.5	3171	0	537
363.5	3313	0	485
364.5	3469	0	436
365.5	3640	0	391
366.5	3826	0	350
367.5	4028	0	313
368.5	4248	0	279
369.5	4487	0	248
370.5	4746	0	220
371.5	5026	0	195
372.5	5330	0	172
373.5	5657	0	151
374.5	6011	0	133
375.5	6393	0	116
376.5	6804	0	102
377.5	7246	0	89
378.5	7722	0	77
379.5	8232	0	67
380.5	8779	0	58
381.5	9365	0	50
382.5	9992	0	43
383.5	10661	0	37
384.5	11375	0	32
385.5	12135	0	27
386.5	12942	0	23
387.5	13799	0	20
388.5	14707	0	17
389.5	15668	0	14
390.5	16681	0	12
391.5	17748	0	10
392.5	18870	0	8
393.5	20046	0	7
394.5	21277	0	6
395.5	22561	0	5
396.5	23899	0	4
397.5	25288	0	3
398.5	26727	0	3
399.5	28213	0	2

## Sheet: Fig 3e
Bin centre (nm)	Vehicle	A1 10 nM	A1 100 nM		Dilution factor
0.5	0	0	0		Vehicle	10
1.5	0	0	0		A1 10 nM	30
2.5	0	0	0		A1 100 nM	67
3.5	0	0	0
4.5	0	0	0
5.5	0	0	0
6.5	0	0	0
7.5	0	0	0
8.5	0	0	0
9.5	0	0	0
10.5	0	0	0
11.5	2	0	0
12.5	12	0	0
13.5	62	0	0
14.5	235	0	0
15.5	689	0	0
16.5	1650	0	0
17.5	3356	0	0
18.5	6013	0	0
19.5	9771	0	0
20.5	14751	0	0
21.5	21093	0	3
22.5	29009	0	9
23.5	38815	4	25
24.5	50951	22	64
25.5	65974	89	152
26.5	84547	287	336
27.5	107446	760	690
28.5	135603	1693	1333
29.5	170088	3264	2437
30.5	211856	5635	4245
31.5	261209	9091	7079
32.5	317186	14387	11360
33.5	377305	23027	17609
34.5	438012	36972	26428
35.5	495885	57564	38453
36.5	549765	84316	54251
37.5	603902	114585	74185
38.5	670814	144469	98275
39.5	769267	170287	126101
40.5	913266	189723	156804
41.5	1097382	202187	189195
42.5	1292828	208548	221948
43.5	1461224	210586	253834
44.5	1575130	210463	283906
45.5	1629049	210320	311625
46.5	1636127	211956	336884
47.5	1617597	216585	359971
48.5	1593469	224666	381472
49.5	1577979	235892	402177
50.5	1578990	249346	422983
51.5	1599239	263840	444823
52.5	1637926	278313	468619
53.5	1691996	292170	495255
54.5	1757047	305466	525566
55.5	1828019	318912	560333
56.5	1899791	333742	600281
57.5	1967756	351521	646081
58.5	2028339	373965	698346
59.5	2079384	402817	757634
60.5	2120340	439771	824438
61.5	2152204	486451	899186
62.5	2177262	544397	982238
63.5	2198697	615069	1073887
64.5	2220163	699833	1174360
65.5	2245417	799957	1283823
66.5	2278049	916593	1402389
67.5	2321335	1050789	1530126
68.5	2378202	1203507	1667064
69.5	2451273	1375675	1813204
70.5	2542962	1568269	1968523
71.5	2655598	1782415	2132982
72.5	2791547	2019515	2306526
73.5	2953321	2281377	2489092
74.5	3143678	2570334	2680610
75.5	3365673	2889319	2881006
76.5	3622692	3241867	3090202
77.5	3918423	3631980	3308122
78.5	4256777	4063842	3534693
79.5	4641728	4541322	3769834
80.5	5077076	5067297	4013457
81.5	5566116	5642849	4265447
82.5	6111213	6266434	4525640
83.5	6713299	6933192	4793792
84.5	7371328	7634571	5069542
85.5	8081723	8358382	5352358
86.5	8837893	9089381	5641488
87.5	9629901	9810296	5935904
88.5	10444346	10503196	6234248
89.5	11264544	11150956	6534788
90.5	12071031	11738610	6835383
91.5	12842408	12254381	7133476
92.5	13556454	12690285	7426099
93.5	14191441	13042275	7709919
94.5	14727499	13309990	7981303
95.5	15147910	13496209	8236419
96.5	15440177	13606150	8471362
97.5	15596769	13646724	8682298
98.5	15615469	13625846	8865619
99.5	15499307	13551844	9018104
100.5	15256113	13433005	9137068
101.5	14897766	13277235	9220486
102.5	14439225	13091822	9267094
103.5	13897467	12883273	9276449
104.5	13290414	12657199	9248942
105.5	12635965	12418219	9185779
106.5	11951163	12169885	9088906
107.5	11251560	11914618	8960915
108.5	10550788	11653652	8804913
109.5	9860309	11387019	8624377
110.5	9189352	11113587	8423003
111.5	8544976	10831162	8204562
112.5	7932235	10536685	7972759
113.5	7354418	10226534	7731120
114.5	6813314	9896916	7482901
115.5	6309487	9544336	7231013
116.5	5842545	9166102	6977987
117.5	5411379	8760803	6725947
118.5	5014374	8328702	6476617
119.5	4649587	7871962	6231335
120.5	4314882	7394678	5991084
121.5	4008050	6902677	5756534
122.5	3726880	6403109	5528081
123.5	3469226	5903874	5305899
124.5	3233039	5412976	5089983
125.5	3016399	4937884	4880196
126.5	2817522	4484992	4676307
127.5	2634765	4059249	4478035
128.5	2466631	3663977	4285073
129.5	2311755	3300881	4097124
130.5	2168905	2970227	3913923
131.5	2036966	2671115	3735252
132.5	1914936	2401806	3560958
133.5	1801913	2160050	3390961
134.5	1697089	1943365	3225255
135.5	1599736	1749263	3063911
136.5	1509206	1575395	2907070
137.5	1424917	1419641	2754932
138.5	1346347	1280143	2607748
139.5	1273033	1155295	2465797
140.5	1204560	1043723	2329375
141.5	1140560	944237	2198776
142.5	1080705	855800	2074270
143.5	1024706	777486	1956092
144.5	972310	708452	1844425
145.5	923292	647917	1739391
146.5	877459	595151	1641041
147.5	834643	549460	1549354
148.5	794701	510190	1464235
149.5	757510	476719	1385519
150.5	722969	448463	1312978
151.5	690993	424872	1246327
152.5	661515	405435	1185237
153.5	634480	389679	1129341
154.5	609845	377167	1078250
155.5	587576	367501	1031561
156.5	567648	360322	988863
157.5	550041	355305	949753
158.5	534736	352163	913836
159.5	521713	350645	880733
160.5	510953	350537	850088
161.5	502425	351664	821567
162.5	496091	353889	794862
163.5	491898	357114	769693
164.5	489773	361285	745804
165.5	489622	366387	722969
166.5	491320	372444	700986
167.5	494708	379519	679678
168.5	499592	387703	658893
169.5	505733	397111	638500
170.5	512845	407863	618390
171.5	520594	420075	598473
172.5	528600	433836	578678
173.5	536433	449188	558950
174.5	543626	466103	539251
175.5	549682	484465	519556
176.5	554084	504053	499854
177.5	556320	524535	480145
178.5	555901	545470	460441
179.5	552388	566316	440762
180.5	545418	586458	421137
181.5	534734	605244	401599
182.5	520208	622023	382192
183.5	501863	636193	362958
184.5	479883	647245	343948
185.5	454621	654796	325211
186.5	426582	658618	306799
187.5	396409	658644	288762
188.5	364845	654962	271153
189.5	332691	647794	254018
190.5	300758	637464	237403
191.5	269819	624357	221352
192.5	240558	608880	205902
193.5	213535	591424	191088
194.5	189158	572337	176939
195.5	167669	551910	163479
196.5	149152	530368	150730
197.5	133540	507878	138704
198.5	120648	484567	127411
199.5	110200	460538	116857
200.5	101868	435898	107042
201.5	95299	410773	97962
202.5	90146	385326	89610
203.5	86087	359765	81975
204.5	82839	334343	75044
205.5	80167	309350	68801
206.5	77881	285099	63228
207.5	75834	261911	58308
208.5	73918	240091	54019
209.5	72057	219911	50342
210.5	70197	201593	47256
211.5	68303	185297	44740
212.5	66353	171115	42774
213.5	64336	159071	41337
214.5	62244	149123	40407
215.5	60076	141172	39966
216.5	57833	135075	39991
217.5	55519	130653	40460
218.5	53138	127709	41351
219.5	50697	126036	42638
220.5	48205	125424	44293
221.5	45671	125672	46285
222.5	43105	126592	48582
223.5	40519	128009	51145
224.5	37927	129764	53930
225.5	35340	131713	56892
226.5	32774	133727	59978
227.5	30243	135689	63132
228.5	27761	137495	66293
229.5	25343	139050	69398
230.5	23002	140268	72381
231.5	20751	141072	75176
232.5	18603	141394	77716
233.5	16568	141178	79937
234.5	14655	140374	81780
235.5	12870	138948	83192
236.5	11219	136876	84126
237.5	9706	134148	84547
238.5	8330	130770	84430
239.5	7090	126763	83762
240.5	5984	122161	82542
241.5	5007	117014	80784
242.5	4152	111386	78513
243.5	3411	105352	75766
244.5	2775	98994	72592
245.5	2236	92406	69046
246.5	1784	85680	65193
247.5	1409	78912	61102
248.5	1101	72196	56842
249.5	851	65617	52485
250.5	651	59254	48100
251.5	492	53177	43750
252.5	368	47441	39496
253.5	272	42089	35387
254.5	199	37149	31469
255.5	143	32639	27776
256.5	102	28560	24334
257.5	72	24905	21160
258.5	50	21656	18265
259.5	34	18788	15651
260.5	23	16271	13314
261.5	16	14071	11245
262.5	10	12152	9430
263.5	7	10481	7852
264.5	4	9024	6493
265.5	3	7753	5333
266.5	2	6641	4351
267.5	1	5666	3526
268.5	0	4810	2839
269.5	0	4057	2272
270.5	0	3397	1807
271.5	0	2819	1428
272.5	0	2317	1123
273.5	0	1883	877
274.5	0	1512	682
275.5	0	1198	528
276.5	0	937	407
277.5	0	722	312
278.5	0	548	239
279.5	0	409	182
280.5	0	300	139
281.5	0	217	106
282.5	0	154	81
283.5	0	107	62
284.5	0	74	48
285.5	0	50	37
286.5	0	33	29
287.5	0	21	23
288.5	0	14	19
289.5	0	8	16
290.5	0	5	13
291.5	0	3	12
292.5	0	2	10
293.5	0	1	9
294.5	0	0	9
295.5	0	0	8
296.5	0	0	8
297.5	0	0	8
298.5	0	0	8
299.5	0	0	8
300.5	0	0	8
301.5	0	0	8
302.5	0	0	8
303.5	0	0	8
304.5	0	0	8
305.5	0	0	8
306.5	0	0	8
307.5	0	0	8
308.5	0	0	8
309.5	0	0	8
310.5	0	0	9
311.5	0	0	9
312.5	0	0	9
313.5	0	0	9
314.5	0	0	9
315.5	0	0	10
316.5	0	0	10
317.5	0	0	10
318.5	0	0	11
319.5	0	0	11
320.5	0	0	12
321.5	0	0	12
322.5	0	0	13
323.5	0	0	13
324.5	0	0	14
325.5	0	0	14
326.5	0	0	15
327.5	0	0	16
328.5	0	0	17
329.5	0	0	18
330.5	0	0	19
331.5	0	0	20
332.5	0	0	21
333.5	0	0	22
334.5	0	0	23
335.5	0	0	25
336.5	0	0	26
337.5	0	0	28
338.5	0	0	30
339.5	0	0	32
340.5	0	0	34
341.5	0	0	36
342.5	0	0	39
343.5	0	0	42
344.5	0	0	45
345.5	0	0	48
346.5	0	0	52
347.5	0	0	56
348.5	0	0	60
349.5	0	0	65
350.5	0	0	70
351.5	0	0	75
352.5	0	0	81
353.5	0	0	88
354.5	0	0	95
355.5	0	0	103
356.5	0	0	112
357.5	0	0	122
358.5	0	0	132
359.5	0	0	143
360.5	0	0	155
361.5	0	0	169
362.5	0	0	184
363.5	0	0	200
364.5	0	0	217
365.5	0	0	236
366.5	0	0	257
367.5	0	0	280
368.5	0	0	304
369.5	0	0	331
370.5	0	0	361
371.5	0	0	393
372.5	0	0	427
373.5	0	0	465
374.5	0	0	506
375.5	0	0	550
376.5	0	0	598
377.5	0	0	650
378.5	0	0	706
379.5	0	0	767
380.5	0	0	833
381.5	0	0	903
382.5	0	0	980
383.5	0	0	1062
384.5	0	0	1150
385.5	0	0	1245
386.5	0	0	1347
387.5	0	0	1456
388.5	0	0	1573
389.5	0	0	1698
390.5	0	0	1831
391.5	0	0	1972
392.5	0	0	2123
393.5	0	0	2283
394.5	0	0	2452
395.5	0	0	2632
396.5	0	0	2821
397.5	0	0	3021
398.5	0	0	3232
399.5	0	0	3453

## Sheet: Fig 3f
target	rep	LI (sEVs)	Abs (cells)	LI / Abs	mean	vs Ctrl	two-tailed Welch's t-test	rank	padj
siCtrl_DsiRNA	1	648880	0.449	1.44517e+06	1.51224e+06	0.955647
siCtrl_DsiRNA	2	688080	0.453	1.51894e+06		1.00443
siCtrl_DsiRNA	3	698240	0.444	1.57261e+06		1.03992
OSBP	1	409880	0.441	929433		0.614607	0.00175635	7	0.0140508
OSBP	2	421520	0.405	1.04079e+06		0.688244
OSBP	3	424880	0.388	1.09505e+06		0.724125
TMED10	1	373280	0.423	882459		0.583544	0.000327034	3	0.00392441
TMED10	2	388960	0.419	928305		0.613861
TMED10	3	406240	0.411	988418		0.653612
GOLGA2	1	626400	0.487	1.28624e+06		0.850554	0.0159658	13	0.0319317
GOLGA2	2	668720	0.499	1.34012e+06		0.886182
GOLGA2	3	674680	0.525	1.2851e+06		0.849802
siCtrl_BIONEER	1	682880	0.21	3.25181e+06	3.38715e+06	0.960044
siCtrl_BIONEER	2	726800	0.219	3.31872e+06		0.979799
siCtrl_BIONEER	3	711000	0.198	3.59091e+06		1.06016
PTPN23	1	1580280	0.193	8.18798e+06		2.41737	0.000132193	1	0.0018507
PTPN23	2	1739360	0.203	8.56828e+06		2.52964
PTPN23	3	1742200	0.197	8.84365e+06		2.61095
CAB39	1	987240	0.242	4.0795e+06		1.20441	0.0145909	12	0.0437726
CAB39	2	943280	0.24	3.93033e+06		1.16037
CAB39	3	990520	0.258	3.83922e+06		1.13347
VPS28	1	933200	0.235	3.97106e+06		1.17239	0.00564906	10	0.0282453
VPS28	2	1026120	0.245	4.18824e+06		1.23651
VPS28	3	958920	0.226	4.24301e+06		1.25268
PI4KA	1	1582920	0.249	6.35711e+06		1.87683	0.003026	8	0.021182
PI4KA	2	1676560	0.243	6.89942e+06		2.03694
PI4KA	3	1768760	0.241	7.33925e+06		2.1668
FASN	1	455480	0.215	2.11851e+06		0.625456	0.00525738	9	0.0315443
FASN	2	432400	0.204	2.11961e+06		0.62578
FASN	3	447560	0.205	2.18322e+06		0.64456
KIAA1109	1	1286520	0.214	6.01178e+06		1.77488	0.00110835	5	0.0110835
KIAA1109	2	1395680	0.263	5.30677e+06		1.56674
KIAA1109	3	1361000	0.225	6.04889e+06		1.78584
siCtrl_siPOOL	1	1974560	0.564	3.50099e+06	3.60932e+06	0.969986
siCtrl_siPOOL	2	2059720	0.516	3.99171e+06		1.10594
siCtrl_siPOOL	3	1791040	0.537	3.33527e+06		0.924071
NDUFS1	1	715800	0.476	1.50378e+06		0.416638	0.00761807	11	0.0304723
NDUFS1	2	726320	0.454	1.59982e+06		0.443248
NDUFS1	3	674040	0.449	1.5012e+06		0.415924
siCtrl_DsiRNA	1	650240	0.216	3.01037e+06	3.0121e+06	0.999427
siCtrl_DsiRNA	2	641520	0.207	3.09913e+06		1.0289
siCtrl_DsiRNA	3	655600	0.224	2.92679e+06		0.971678
YKT6	1	1695520	0.302	5.6143e+06		1.86392	0.00121073	6	0.0108966
YKT6	2	1764800	0.307	5.74853e+06		1.90848
YKT6	3	1793960	0.34	5.27635e+06		1.75172
siCtrl_BIONEER	1	682880	0.21	3.25181e+06	3.38715e+06	0.960044
siCtrl_BIONEER	2	726800	0.219	3.31872e+06		0.979799
siCtrl_BIONEER	3	711000	0.198	3.59091e+06		1.06016
VPS25	1	882800	0.217	4.0682e+06		1.20107	0.0388804	14	0.0388804
VPS25	2	962280	0.247	3.89587e+06		1.15019
VPS25	3	1012200	0.222	4.55946e+06		1.34611
COG3	1	565120	0.266	2.12451e+06		0.705327	0.00030321	2	0.00394173
COG3	2	620000	0.273	2.27106e+06		0.753981
COG3	3	664720	0.296	2.24568e+06		0.745553
COPG1	1	649920	0.284	2.28845e+06		0.759754	0.000416794	4	0.00458473
COPG1	2	615320	0.28	2.19757e+06		0.729582
COPG1	3	686400	0.292	2.35068e+06		0.780415

## Sheet: Fig 3g
Lower hits CD63-CIBER	Upper hits CD63-CIBER		rank	sEV proteome	is in Lower hits	is in Upper hits		#
CD63	PI4KA		1	CD9	0	0		group	Lower hits	N.S.	Upper hits	sum
VARS	VPS28		2	ACTB	0	0		1-250	16	222	12	250
COPG1	SCD		3	CD81	0	0		251-500	17	221	12	250
NARS	EPT1		4	HSPA8	0	0		501-750	21	225	4	250
PSMC6	CYB5B		5	CD63	1	0		751-1000	20	221	9	250
ARCN1	LSM6		6	GAPDH	0	0		nhit	309	9870	231	10410
PHB	CAB39		7	PKM	0	0
DDX10	SOD1		8	ANXA2	0	0		%
OSBP	VPS25		9	SDCBP	0	0		group	Lower hits	N.S.	Upper hits
HSPE1	PIK3C3		10	HSP90AA1	0	0		1-250	5.17799	2.24924	5.19481
RPS3A	ATP6V1B2		11	ANXA5	0	0		251-500	5.50162	2.23911	5.19481
FASN	GGPS1		12	LDHA	0	0		501-750	6.79612	2.27964	1.7316
EIF2S1	KIAA1109		13	HSPA1A	0	0		751-1000	6.47249	2.23911	3.8961
FARSA	SCAP		14	YWHAE	1	0		>1001	76.0518	90.9929	83.9827
KDSR	WDR1		15	YWHAZ	0	0
CCT4	PTPN23		16	PDCD6IP	0	0
PRPF19	CSNK2B		17	ENO1	0	0
CARS	DCTN5		18	ALB	0	1
RPS4X	PPP4C		19	MSN	0	0
ETF1	EMC2		20	EEF1A1	1	0
YKT6	ATP6V1A		21	CFL1	0	0
CAMLG	SRP72		22	TPI1	0	0
MRPL43	DNM2		23	LDHB	0	0
SF3A3	EMC3		24	ACTN4	0	0
WDR33	EMC1		25	PFN1	0	1
CDC123	PSENEN		26	FASN	1	0
PSMD12	G3BP2		27	ANXA6	0	0
DNAJC19	DHDDS		28	YWHAQ	0	0
COG3	MSMO1		29	GNAS	0	0
XRCC5	EMC4		30	PGK1	0	0
EIF2B2	SMARCA5		31	HSPA1B	0	0
SUMO2	RPL35A		32	ALDOA	1	0
IMP4	PFN1		33	HIST1H4I	0	0
MFN2	VCX3A		34	FLOT1	0	0
SARS	METAP1		35	EZR	0	0
ATP5F1	SRPRB		36	LGALS3BP	0	0
FBXO48	CDK7		37	HSP90AB1	0	0
IARS	IL8		38	PPIA	0	0
MARS	PDP2		39	ANXA1	0	0
SFPQ	CABS1		40	TUBB	0	0
TM9SF2	PKMYT1		41	RAB5C	0	0
TMED10	SPINK2		42	TSG101	0	1
SLC2A1	BLNK		43	PRDX1	0	0
ATP5B	TSG101		44	CLTC	0	0
ATP5A1	DHPS		45	RAP1B	0	0
UBE2L3	PRIM1		46	GNB2	0	0
HSD17B10	SPATA18		47	CLIC1	0	0
SCYL1	ARHGEF38		48	GPI	0	0
CPSF4	ECH1		49	EEF2	0	0
HSPA5	LUC7L3		50	YWHAG	0	0
GOLGA2	RPL5		51	RAB7A	0	0
RPTOR	MBTPS2		52	RDX	0	0
AARS	FBXL8		53	GNB1	0	0
EEF1A1	DAD1		54	RAB10	0	0
DAP3	ADH7		55	YWHAB	0	0
NDUFS1	ATP6V1D		56	GNAI2	0	0
YWHAE	PYURF		57	CDC42	0	0
MARS2	UGT2B11		58	VCP	0	0
EIF3A	CDC45		59	RALA	0	0
SEL1L	TBCK		60	ATP1A1	0	0
NDUFA1	TXNL4A		61	MYH9	0	0
SNW1	TOP1		62	CLU	0	0
TSR1	SREBF2		63	PDCD6	0	0
RAP1A	CHIC2		64	HSPA5	1	0
ABCE1	GLT8D1		65	AHCY	0	0
SLU7	TACR3		66	CHMP2A	0	1
CAP1	ATL2		67	EHD4	0	0
TUFM	EMC6		68	ARF1	0	0
CYCS	CINP		69	RAB1A	0	0
RPS8	PALM		70	MYO1C	0	0
RBM39	UGT2B7		71	IST1	0	0
TRAPPC4	TAF2		72	RAP1A	1	0
TRAPPC1	NAA11		73	HSPA2	0	0
TARDBP	KLHL34		74	ANXA4	0	0
RPS21	PIK3R4		75	MIF	0	0
DDX23	BCAS2		76	RAB35	0	0
EIF1	PHF7		77	GDI2	0	0
MRPS35	ENOPH1		78	GSTP1	0	0
PARS2	CCNA2		79	DPP4	0	0
RPS27A	COX6A2		80	RHOA	0	0
NAPG	SDHAF2		81	VPS28	0	1
MRPL41	ATP6V1C1		82	RAB8B	0	0
TFAM	RPL18A		83	TFRC	0	0
EIF2S3	ERCC2		84	HSPB1	0	0
ASNA1	NCKAP1		85	RAB5B	0	0
LARS	AGPAT9		86	RAB1B	0	0
WARS	PIGY		87	PRDX6	0	0
SLC39A7	CANX		88	ACTC1	0	0
AP3B1	ENPEP		89	ANXA11	0	0
TRNT1	APC2		90	SFN	0	0
NDUFS5	TMEM30A		91	EHD1	0	0
STIL	MIS12		92	CCT2	0	0
AFG3L2	PF4		93	PEBP1	0	0
SCFD1	SLC9B2		94	HSPA1L	0	0
SEC61A1	NR2F2		95	RAC1	0	0
TBRG4	DDOST		96	ITGB1	0	0
POLR1C	PRDX3		97	IQGAP1	0	0
UNC50	HNRNPD		98	CHMP4B	0	0
EIF5	ONECUT1		99	RAB8A	0	0
UQCRC1	ARHGAP24		100	GNA13	0	0
ABCB7	RSL24D1		101	ATP6V1A	0	1
CBLL1	UGT2B28		102	PRDX2	0	0
THOC5	PGLYRP2		103	ACLY	0	0
PSMA1	PROP1		104	PROM1	0	0
ACTN3	CTRB1		105	UBA1	0	0
SLC25A45	DEFB1		106	BROX	0	0
SYMPK	STEAP3		107	YWHAH	0	0
RPL17	TTC1		108	RAN	0	0
CARS2	MME		109	TUBA1B	0	0
NDUFS2	CDKL2		110	EPCAM	0	0
DLST	SBK1		111	ACTN1	0	0
TTC5	CTCF		112	FLOT2	0	0
SBDS	NEUROG2		113	PSMA7	0	0
PELO	BANF1		114	RAB14	0	1
ATF4	CTBP2		115	RAB5A	0	0
FAU	LDLR		116	CAND1	0	0
INPP5B	AURKB		117	CCT5	0	0
TARS2	RPL32		118	TAGLN2	0	0
NDUFA4	RABGGTB		119	GNAI3	0	0
NAPA	SGMS2		120	RPS27A	1	0
TP53RK	MBTPS1		121	PSMA4	0	0
COASY	NFKB1		122	CBR1	0	0
EPHB6	ATP8B2		123	CCT6A	1	0
SUPV3L1	METTL14		124	MUC1	0	0
NBAS	IER5L		125	ACTA1	0	0
PSMC5	DUT		126	MDH1	0	0
ADRA2A	NUPR1		127	RAP2B	0	0
SEC13	VCX		128	A2M	0	0
COX6C	CEP135		129	KRT1	0	0
SF3B2	LAMTOR3		130	HLA-A	0	0
RAE1	NOA1		131	PRDX5	0	0
SUZ12	RANGAP1		132	FLNA	0	0
EIF3B	DDX19B		133	ACTG1	0	0
FARSB	RNASEK		134	TUBB4B	0	0
DNM1L	CDIP1		135	SLC9A3R1	0	0
RPS28	CXCL2		136	PSMA3	0	0
MUTYH	ATP6V1F		137	CPNE3	0	0
RPS12	HMG20B		138	ANXA7	0	0
CDC20	ARL14		139	SLC12A2	0	0
ALDOA	UGT2A3		140	PSMA6	0	0
PRKD1	PUS3		141	VPS37B	0	0
ADAM30	CENPE		142	TUBA1A	0	0
OSBPL9	ATP6V1E1		143	CALM2	0	0
MRPL24	ELMOD2		144	CNDP2	0	0
RAB40AL	SNUPN		145	MFGE8	0	0
HYOU1	HERC6		146	TUBA4A	0	0
PRPF3	NUP54		147	UBE2N	0	1
MRPS24	PAH		148	TKT	0	0
USP45	RRAS		149	NRAS	0	0
POLR2G	MMP8		150	ACTR3	0	0
HAAO	NKX61		151	LAMP1	0	0
IARS2	UBE2N		152	KPNB1	0	0
YRDC	PDCD10		153	ARHGDIA	0	0
SNRNP25	RPL7		154	TUBB3	0	0
SH3RF1	CAMKV		155	PARK7	0	0
RPS7	CYP2C9		156	CHMP5	0	0
TAMM41	CMC2		157	PSMB3	0	0
TIMM13	PRKDC		158	KRT10	0	0
MRPL16	HIP1R		159	CAP1	1	0
NUP98	NAP1L5		160	ARPC4	0	0
RBX1	AZI2		161	TCP1	0	0
MNT	C15orf57		162	RAB2A	0	0
TMEM256	POLD2		163	EIF4A1	0	0
DHRS2	HMGN5		164	TOLLIP	0	0
SRP54	BSN		165	ACTR2	0	1
TSHB	TMEM208		166	PHGDH	0	0
RAB23	DACT2		167	PPIB	0	0
TUBGCP3	MLKL		168	CCT7	0	0
TMEM167A	RAB14		169	SLC2A1	1	0
KALRN	HPSE2		170	PGAM1	0	0
DNAJC11	RPL4		171	ARF6	0	0
KIF17	MMS19		172	ARF5	0	0
EFNA5	CTRB2		173	FN1	0	0
HUWE1	MAN1A1		174	HIST1H2AB	0	0
UQCRC2	ADH1A		175	HSPD1	0	0
GOLGA5	HSD17B13		176	PAICS	0	0
MLH3	PCNA		177	ADAM10	0	0
NARS2	SECISBP2		178	GOT1	0	0
IMP3	PDPR		179	CD44	0	0
AATF	SEPT11		180	WDR1	0	1
ELP3	CYP11B2		181	MITD1	0	0
RDH12	SHROOM3		182	BSG	0	0
MAP4K4	CCNJ		183	KRT9	0	0
MARCKSL1	MT1H		184	PSMB6	1	0
ADAMTS7	TIAL1		185	RALB	0	0
MAPK8IP1	NT5C3A		186	RAC2	0	0
PPWD1	CSE1L		187	TUBA1C	0	0
XKR9	NOC3L		188	RAB11B	0	0
ACTL8	STAP1		189	HLA-DRA	0	0
WASF2	SULT1E1		190	GNA11	0	0
POLR2H	SCARB2		191	LAMP2	0	0
WBP11	ACTR2		192	EEF1A2	0	0
WEE1	C5orf63		193	PTGFRN	0	0
GNG3	CXCL1		194	PSMA1	1	0
RIMS3	PLA2G12B		195	SRI	0	0
HIST1H2AD	GCLC		196	STOM	0	0
COG8	SRP9		197	RPSA	0	0
SLMO2	MBD4		198	RPLP0	0	0
RNF113A	MTHFD2L		199	LGALS3	0	0
IPO13	PHKB		200	CNP	0	0
COG5	RAD50		201	CLIC4	0	0
INCENP	FBXO25		202	EEF1G	0	0
COX4I1	BMPR1B		203	TXN	0	0
MRPS26	SC5D		204	CCT3	1	0
MRPS23	AMFR		205	PSMA5	0	0
PREB	CHMP6		206	RRAS	0	1
PDIA3	PLA2G10		207	SLC16A1	0	0
SKP1	AIFM2		208	SLC1A5	0	0
TM7SF2	PNKP		209	HSP90B1	0	0
GPSM2	POLE3		210	ARF4	0	0
C11orf30	DUSP22		211	PDCD10	0	1
JPH4	SCGB3A1		212	RPS16	0	0
TBL3	ALB		213	HIST1H2AE	0	0
NDUFB7	PARG		214	AKR1A1	0	0
AMN	FGFR1OP		215	ACTBL2	0	0
GDI1	PDPK1		216	ARPC2	0	0
CCT6A	RNF212		217	ITGA3	0	0
COX6B1	GDA		218	LSR	0	0
F2	TECRL		219	RPS8	1	0
TCEB1	CASC5		220	PGD	0	0
TTC9	PPP2R5A		221	KRT2	0	0
RPS9	TAF6		222	PSMB2	0	0
PSMD2	NPC2		223	TF	0	0
OXA1L	MANBA		224	HSPA6	0	0
EIF3M	IFNAR2		225	PPP1CA	0	0
NDUFB9	UGT2B17		226	HSPG2	0	0
HSD3B2	BMP1		227	SNAP23	0	0
RPS29	CHMP2A		228	SRC	0	0
RPL11	APPL1		229	RPS3	1	0
MRPL47	AASDH		230	CSTB	0	0
PRG3	NSF		231	PRSS8	0	0
ROMO1			232	GNAQ	0	0
RPP25			233	VCL	0	0
VTI1B			234	CAPZA2	0	0
URM1			235	PSMB1	0	0
DNAJA1			236	DPEP1	0	0
CACNA1S			237	ACE	0	0
H3F3C			238	GNAI1	0	0
DAZL			239	KRT19	0	0
MEPCE			240	KRT13	0	0
TM9SF1			241	UBB	0	0
NDUFC2			242	RHOC	0	0
THRAP3			243	CALM1	0	0
ADIPOR1			244	ANPEP	0	0
MRPL55			245	PGLS	0	0
TMED2			246	CCT8	0	0
EDN2			247	CALM3	0	0
FAM210A			248	PIGR	0	0
HSPB11			249	ENO2	0	0
HAUS3			250	MARCKS	0	0
HSD17B12			251	MYL6	0	0
MMP14			252	RPS5	0	0
GPX3			253	APOE	0	0
GET4			254	APRT	0	0
RAB11FIP4			255	KRT8	0	0
DACT1			256	ANXA3	0	0
MRP63			257	KRT14	0	0
TRIAP1			258	RNH1	0	0
UQCR10			259	DYNC1H1	0	0
NDUFS7			260	UEVLD	0	0
PCYT1A			261	RPL12	0	0
UBR4			262	RPS18	0	0
PPARGC1B			263	ATP5B	1	0
SEC61G			264	ST13	0	0
MMP27			265	RAB6A	0	0
KLHL31			266	PCBP1	0	0
NDUFB1			267	IDH1	0	0
UPF1			268	EPS8L2	0	0
MAP3K9			269	DSP	0	0
TAL1			270	OLA1	0	0
ATP5J2			271	ITGAV	0	0
NFYC			272	FLNB	0	0
HSD3B1			273	TUBB2A	0	0
PPCS			274	ATIC	0	0
PHTF1			275	UGP2	0	0
CMPK1			276	GSN	0	0
OGDHL			277	TUBB6	0	0
CCNK			278	ACTR1A	0	0
PSMB6			279	KRT6B	0	0
PTCD3			280	GSTO1	0	0
ANGPTL3			281	CFL2	0	0
NTNG1			282	RPS14	0	0
TAF9			283	ITGA6	0	0
PAFAH1B1			284	CCT4	1	0
COG2			285	RPS4X	1	0
MTOR			286	RPL3	0	0
MOB4			287	SLC44A1	0	0
DPH3			288	KRT7	0	0
RPS11			289	HSPA4	0	0
ASB7			290	LAP3	0	0
MEN1			291	PSMB5	0	0
COX8A			292	VPS4B	0	0
OSBPL6			293	NPM1	0	0
ACYP1			294	RAB11A	0	0
RPS3			295	EPS8	0	0
EXT2			296	CAPN1	0	0
GSTM3			297	S100A6	0	0
HSPB3			298	GNB2L1	0	0
KLHL24			299	CHMP2B	0	0
KIAA1432			300	EPB41L2	0	0
NXF1			301	H2AFX	0	0
POLRMT			302	RPLP2	0	0
SLC12A7			303	SERPINA1	0	0
NDUFV1			304	XRCC5	1	0
CDK5			305	JUP	0	0
GRB10			306	HIST1H2BG	0	0
CCT3			307	PDIA3	1	0
UBA52			308	POTEF	0	0
SPAG9			309	MYL12B	0	0
			310	GANAB	0	0
			311	YES1	0	0
			312	MYO1D	0	0
			313	RHOG	0	0
			314	ALDOC	0	0
			315	AARS	1	0
			316	RAB13	0	0
			317	ACTA2	0	0
			318	NT5E	0	0
			319	HIST1H2BL	0	0
			320	CYFIP1	0	0
			321	SOD1	0	1
			322	CAPZB	0	0
			323	RRAS2	0	0
			324	F11R	0	0
			325	S100A11	0	0
			326	HIST1H2BB	0	0
			327	CHMP1B	0	0
			328	RPS2	0	0
			329	C3	0	0
			330	CIB1	0	0
			331	B2M	0	0
			332	MVP	0	0
			333	ITGA2	0	0
			334	RUVBL2	0	0
			335	TUBB4A	0	0
			336	ICAM1	0	0
			337	RPS13	0	0
			338	CAPNS1	0	0
			339	VAT1	0	0
			340	ASS1	0	0
			341	KRT16	0	0
			342	CTNND1	0	0
			343	ENO3	0	0
			344	MYH10	0	0
			345	SLC7A5	0	0
			346	KRAS	0	0
			347	DNAJA1	1	0
			348	APEH	0	0
			349	NME2	0	0
			350	MDH2	0	0
			351	GRB2	0	0
			352	CAB39	0	1
			353	CSE1L	0	1
			354	CAPZA1	0	0
			355	PNP	0	0
			356	HNRNPK	0	0
			357	HIST2H2BE	0	0
			358	GDI1	1	0
			359	NAPA	1	0
			360	STK24	0	0
			361	HNRNPA2B1	0	0
			362	PPA1	0	0
			363	AKR1B1	0	0
			364	LAMC1	0	0
			365	PFKL	0	0
			366	PSMB4	0	0
			367	RPS7	1	0
			368	RAB3D	0	0
			369	ARPC3	0	0
			370	TPM4	0	0
			371	ALDOB	0	0
			372	CRYZ	0	0
			373	SORD	0	0
			374	PSME1	0	0
			375	UGDH	0	0
			376	MME	0	1
			377	TARS	0	0
			378	PDIA6	0	0
			379	TGFBI	0	0
			380	THBS1	0	0
			381	HNRNPC	0	0
			382	CTSD	0	0
			383	TLN1	0	0
			384	VASP	0	0
			385	DSTN	0	0
			386	NCSTN	0	0
			387	ATP6V1B1	0	0
			388	CTNNA1	0	0
			389	RPL7A	0	0
			390	MTHFD1	0	0
			391	AQP2	0	0
			392	XPNPEP2	0	0
			393	ACAT2	0	0
			394	ATP6V1B2	0	1
			395	GSTM3	1	0
			396	TALDO1	0	0
			397	RPS9	1	0
			398	GSR	0	0
			399	RPS3A	1	0
			400	DPYSL2	0	0
			401	PCBP2	0	0
			402	WARS	1	0
			403	HIST2H2BF	0	0
			404	ATP6V1E1	0	1
			405	SLC12A1	0	0
			406	RAB21	0	0
			407	PTGR1	0	0
			408	AP2A1	0	0
			409	IMPDH2	0	0
			410	SLC1A4	0	0
			411	ABHD14B	0	0
			412	EIF5A	0	0
			413	HINT1	0	0
			414	HRAS	0	0
			415	RPS24	0	0
			416	DDT	0	0
			417	GPRC5A	0	0
			418	RPL4	0	1
			419	HIST1H2BF	0	0
			420	SCARB2	0	1
			421	PLS3	0	0
			422	HEBP1	0	0
			423	GGT1	0	0
			424	HIST2H2AC	0	0
			425	HIST1H2BE	0	0
			426	PDXK	0	0
			427	CTNNB1	0	0
			428	XRCC6	0	0
			429	S100A8	0	0
			430	S100A9	0	0
			431	VPS25	0	1
			432	MYH14	0	0
			433	P4HB	0	0
			434	KRT15	0	0
			435	H2AFV	0	0
			436	KRT5	0	0
			437	STX4	0	0
			438	KRT17	0	0
			439	CLTCL1	0	0
			440	PLEC	0	0
			441	HIST1H2BC	0	0
			442	DNAJA2	0	0
			443	IPO5	0	0
			444	FSCN1	0	0
			445	DDAH1	0	0
			446	PLS1	0	0
			447	RPS15A	0	0
			448	RAC3	0	0
			449	EPHA2	0	0
			450	PSAT1	0	0
			451	RPL30	0	0
			452	TNIK	0	0
			453	CD46	0	0
			454	TUBB1	0	0
			455	AP2A2	0	0
			456	TPM3	0	0
			457	BAIAP2L1	0	0
			458	RPS11	1	0
			459	STIP1	0	0
			460	CD2AP	0	0
			461	AP2B1	0	0
			462	RAB43	0	0
			463	PSMD7	0	0
			464	ESD	0	0
			465	EGFR	0	0
			466	VTN	0	0
			467	RPL7	0	1
			468	RAB3B	0	0
			469	ALDH1A1	0	0
			470	CLDN3	0	0
			471	THY1	0	0
			472	ITGB4	0	0
			473	G6PD	0	0
			474	GSTA1	0	0
			475	HLA-B	0	0
			476	ABCB1	0	0
			477	RPL13	0	0
			478	KRT18	0	0
			479	APP	0	0
			480	RUVBL1	0	0
			481	CKB	0	0
			482	RPS20	0	0
			483	PSMD6	0	0
			484	LCP1	0	0
			485	PSAP	0	0
			486	RPL15	0	0
			487	EPHB2	0	0
			488	MINK1	0	0
			489	RAB27B	0	0
			490	HNRNPD	0	1
			491	RPL5	0	1
			492	HIST1H2BH	0	0
			493	MAP4K4	1	0
			494	GARS	0	0
			495	CALR	0	0
			496	45171	0	0
			497	UBA52	1	0
			498	GOLGA7	0	0
			499	VIL1	0	0
			500	HRSP12	0	0
			501	DLG1	0	0
			502	RPS25	0	0
			503	RPL18	0	0
			504	RPL11	1	0
			505	PTPRJ	0	0
			506	RPL10A	0	0
			507	PCNA	0	1
			508	ACOT7	0	0
			509	KRT6A	0	0
			510	MYO1B	0	0
			511	FKBP4	0	0
			512	PLXNB2	0	0
			513	DARS	0	0
			514	NAMPT	0	0
			515	CA2	0	0
			516	EIF4A2	0	0
			517	GFPT1	0	0
			518	VPS35	0	0
			519	KRT6C	0	0
			520	HPRT1	0	0
			521	VAMP8	0	0
			522	NPEPPS	0	0
			523	EPRS	0	0
			524	DAK	0	0
			525	EIF3M	1	0
			526	KIF12	0	0
			527	NCL	0	0
			528	PSMD2	1	0
			529	MARCKSL1	1	0
			530	ACY1	0	0
			531	EHD3	0	0
			532	CAPN2	0	0
			533	STXBP3	0	0
			534	PA2G4	0	0
			535	UBE2V1	0	0
			536	PFKP	0	0
			537	VIM	0	0
			538	GART	0	0
			539	HIST1H2BM	0	0
			540	CAD	0	0
			541	HYOU1	1	0
			542	PYGL	0	0
			543	RNPEP	0	0
			544	PSMC5	1	0
			545	USP7	0	0
			546	PRKAR2A	0	0
			547	UBR4	1	0
			548	SET	0	0
			549	QSOX1	0	0
			550	NQO1	0	0
			551	RPS10	0	0
			552	TPP2	0	0
			553	RPL24	0	0
			554	PYGB	0	0
			555	GNB4	0	0
			556	HSPA9	0	0
			557	SDCBP2	0	0
			558	HIST1H2AC	0	0
			559	PACSIN2	0	0
			560	PPP2CA	0	0
			561	KRT76	0	0
			562	NME1-NME2	0	0
			563	KRT24	0	0
			564	PRDX4	0	0
			565	SCRIB	0	0
			566	CDH1	0	0
			567	MARS	1	0
			568	DCD	0	0
			569	SNRNP200	0	0
			570	VDAC1	0	0
			571	PPP1CC	0	0
			572	SLC29A1	0	0
			573	ACPP	0	0
			574	SPR	0	0
			575	RARS	0	0
			576	HIST1H2BK	0	0
			577	PPP1CB	0	0
			578	STX3	0	0
			579	DOCK9	0	0
			580	DHX9	0	0
			581	CMPK1	1	0
			582	GRHPR	0	0
			583	EEF1E1	0	0
			584	SLC12A3	0	0
			585	IQGAP2	0	0
			586	MASP2	0	0
			587	LTA4H	0	0
			588	CPNE1	0	0
			589	STX7	0	0
			590	SND1	0	0
			591	EIF3B	1	0
			592	RPS6	0	0
			593	PTBP1	0	0
			594	SPTAN1	0	0
			595	PPP2R1A	0	0
			596	ACP1	0	0
			597	RPL8	0	0
			598	GLO1	0	0
			599	PSMD11	0	0
			600	SDC1	0	0
			601	SPTBN1	0	0
			602	RPL28	0	0
			603	LYPLA1	0	0
			604	HIST1H1D	0	0
			605	RPL35A	0	1
			606	GPRC5C	0	0
			607	EPS8L1	0	0
			608	HIST1H2BN	0	0
			609	LTF	0	0
			610	PACSIN3	0	0
			611	RAB15	0	0
			612	PSMD13	0	0
			613	DPP3	0	0
			614	KIF5B	0	0
			615	RPL27	0	0
			616	RPL23	0	0
			617	TMPRSS2	0	0
			618	UMOD	0	0
			619	NAP1L1	0	0
			620	NACA	0	0
			621	PEPD	0	0
			622	APOA1	0	0
			623	HIST1H2BJ	0	0
			624	VAMP3	0	0
			625	ACO1	0	0
			626	SARS	1	0
			627	SELENBP1	0	0
			628	HSPH1	0	0
			629	NUTF2	0	0
			630	PSMB8	0	0
			631	GNAO1	0	0
			632	EPHB1	0	0
			633	PAFAH1B2	0	0
			634	CYFIP2	0	0
			635	PSMC4	0	0
			636	CHMP6	0	1
			637	LAMA5	0	0
			638	TTN	0	0
			639	AK1	0	0
			640	PAFAH1B1	1	0
			641	SYNCRIP	0	0
			642	LYZ	0	0
			643	LYN	0	0
			644	HIST1H2AH	0	0
			645	CUL4A	0	0
			646	HNRNPH1	0	0
			647	KNG1	0	0
			648	GPRC5B	0	0
			649	SLC16A3	0	0
			650	AHNAK	0	0
			651	DERA	0	0
			652	AP1B1	0	0
			653	FDPS	0	0
			654	TSPAN8	0	0
			655	ARL3	0	0
			656	SDC4	0	0
			657	EGF	0	0
			658	PSMD3	0	0
			659	GMDS	0	0
			660	RAP2A	0	0
			661	HBB	0	0
			662	TPP1	0	0
			663	SERPINB6	0	0
			664	DDX3X	0	0
			665	AK2	0	0
			666	DDAH2	0	0
			667	RPL23A	0	0
			668	COTL1	0	0
			669	PARP1	0	0
			670	AKR7A2	0	0
			671	PSMC3	0	0
			672	GCN1L1	0	0
			673	DCXR	0	0
			674	RAB27A	0	0
			675	FLNC	0	0
			676	DDX39B	0	0
			677	TUBB8	0	0
			678	ARPC1B	0	0
			679	EIF3A	1	0
			680	AHSG	0	0
			681	IARS	1	0
			682	RSU1	0	0
			683	SCARB1	0	0
			684	NAPSA	0	0
			685	RPL19	0	0
			686	SNRPD2	0	0
			687	NARS	1	0
			688	RP2	0	0
			689	LASP1	0	0
			690	CAPN5	0	0
			691	H3F3A	0	0
			692	OTUB1	0	0
			693	PICALM	0	0
			694	ARPC5L	0	0
			695	DLD	0	0
			696	STXBP2	0	0
			697	RPL17	1	0
			698	APOD	0	0
			699	TJP2	0	0
			700	FYN	0	0
			701	CORO1C	0	0
			702	CLDN4	0	0
			703	HIST1H2AD	1	0
			704	LYPLA2	0	0
			705	ATP5A1	1	0
			706	PPP2R1B	0	0
			707	PSMD5	0	0
			708	TXNRD1	0	0
			709	RAB22A	0	0
			710	ATP1A2	0	0
			711	HIST1H2BA	0	0
			712	C11orf54	0	0
			713	PTPRF	0	0
			714	EIF2S1	1	0
			715	ATP1A3	0	0
			716	PABPC1	0	0
			717	NAPG	1	0
			718	RAB18	0	0
			719	CRK	0	0
			720	EFNB1	0	0
			721	FABP5	0	0
			722	ATP4A	0	0
			723	XPO1	0	0
			724	GLG1	0	0
			725	CDK1	0	0
			726	NCKAP1	0	1
			727	KIAA0368	0	0
			728	MYH11	0	0
			729	RPS19	0	0
			730	RAB3A	0	0
			731	BHMT	0	0
			732	CAPN7	0	0
			733	ASAH1	0	0
			734	KRT4	0	0
			735	LGALS1	0	0
			736	C4B	0	0
			737	GNG5	0	0
			738	RPL34	0	0
			739	FRK	0	0
			740	GIPC1	0	0
			741	ACTR1B	0	0
			742	FBP1	0	0
			743	PHB	1	0
			744	EIF4A3	0	0
			745	H2AFY	0	0
			746	PGM1	0	0
			747	TUBA3C	0	0
			748	MST4	0	0
			749	HIST1H2AK	0	0
			750	MPP5	0	0
			751	ITIH4	0	0
			752	PTK7	0	0
			753	PLOD3	0	0
			754	HPX	0	0
			755	GNPDA1	0	0
			756	PTP4A2	0	0
			757	PSME2	0	0
			758	H2AFZ	0	0
			759	GGH	0	0
			760	MYO6	0	0
			761	CUL4B	0	0
			762	RHOF	0	0
			763	CHMP3	0	0
			764	SNRPD3	0	0
			765	PRKACA	0	0
			766	ITGB5	0	0
			767	PTGES3	0	0
			768	PGAM2	0	0
			769	GNAL	0	0
			770	CP	0	0
			771	DNM2	0	1
			772	RPL31	0	0
			773	HNRNPF	0	0
			774	CPM	0	0
			775	LCK	0	0
			776	EFHD2	0	0
			777	CST3	0	0
			778	HIST2H2AB	0	0
			779	PLSCR1	0	0
			780	FGG	0	0
			781	SERPINA5	0	0
			782	H3F3B	0	0
			783	FGB	0	0
			784	RPS28	1	0
			785	PRKDC	0	1
			786	PSMD12	1	0
			787	LMAN2	0	0
			788	EIF2S3	1	0
			789	DBI	0	0
			790	OLFM4	0	0
			791	TPM1	0	0
			792	ABCE1	1	0
			793	ETF1	1	0
			794	BANF1	0	1
			795	ROCK2	0	0
			796	LARS	1	0
			797	CPNE8	0	0
			798	FGA	0	0
			799	TINAGL1	0	0
			800	GSTA2	0	0
			801	HIST1H2AG	0	0
			802	HIST1H2AI	0	0
			803	KRT12	0	0
			804	VARS	1	0
			805	PSMC6	1	0
			806	ALDH9A1	0	0
			807	RHOB	0	0
			808	AP2M1	0	0
			809	RHEB	0	0
			810	FARSA	1	0
			811	QDPR	0	0
			812	HPGD	0	0
			813	KIF23	0	0
			814	GSS	0	0
			815	GSTM2	0	0
			816	EPHB3	0	0
			817	HIST1H2AA	0	0
			818	KRT3	0	0
			819	45176	0	0
			820	DOPEY2	0	0
			821	SLK	0	0
			822	IGF2R	0	0
			823	CD55	0	0
			824	CEACAM5	0	0
			825	ENPEP	0	1
			826	UBC	0	0
			827	CS	0	0
			828	PCBD1	0	0
			829	GLIPR2	0	0
			830	GPC1	0	0
			831	CANX	0	1
			832	SLC25A5	0	0
			833	MGAM	0	0
			834	UPK2	0	0
			835	VAMP7	0	0
			836	CA4	0	0
			837	MAN1A1	0	1
			838	SERPINA3	0	0
			839	ACP2	0	0
			840	ACTG2	0	0
			841	VPS26A	0	0
			842	MPST	0	0
			843	TNPO1	0	0
			844	KARS	0	0
			845	PRKCSH	0	0
			846	AP1G1	0	0
			847	ANP32A	0	0
			848	CHMP1A	0	0
			849	PSMD1	0	0
			850	PCMT1	0	0
			851	PSMC2	0	0
			852	FKBP1A	0	0
			853	RAD23B	0	0
			854	SEC24C	0	0
			855	GNA14	0	0
			856	ARHGDIB	0	0
			857	BLVRA	0	0
			858	PSMC1	0	0
			859	DNAJC13	0	0
			860	ATP6V0A1	0	0
			861	LIN7C	0	0
			862	AHCYL1	0	0
			863	C9	0	0
			864	PTPRA	0	0
			865	XPO7	0	0
			866	TUBA3E	0	0
			867	PFAS	0	0
			868	RPL14	0	0
			869	MYO1E	0	0
			870	YBX1	0	0
			871	ALDH7A1	0	0
			872	EIF3K	0	0
			873	ABCC1	0	0
			874	ITGB3	0	0
			875	TUBA3D	0	0
			876	SYNGR2	0	0
			877	IPO7	0	0
			878	TUBB2B	0	0
			879	KRT27	0	0
			880	ITCH	0	0
			881	PKP3	0	0
			882	RPL13A	0	0
			883	ACSL4	0	0
			884	NEDD4L	0	0
			885	USP14	0	0
			886	PDIA4	0	0
			887	CARS	1	0
			888	PLCB3	0	0
			889	RPS12	1	0
			890	ATP6V1H	0	0
			891	GBF1	0	0
			892	SERINC1	0	0
			893	TUBA8	0	0
			894	CDC37	0	0
			895	ALCAM	0	0
			896	LAMB1	0	0
			897	C4A	0	0
			898	CACYBP	0	0
			899	RPN2	0	0
			900	ADH5	0	0
			901	SERPING1	0	0
			902	TOM1L2	0	0
			903	SYPL1	0	0
			904	CORO1B	0	0
			905	ACE2	0	0
			906	TAOK1	0	0
			907	PTP4A1	0	0
			908	TWF2	0	0
			909	RACGAP1	0	0
			910	UPF1	1	0
			911	ERP44	0	0
			912	CYBRD1	0	0
			913	HNRNPU	0	0
			914	EIF5	1	0
			915	CAV1	0	0
			916	RAB25	0	0
			917	UBE2K	0	0
			918	COL18A1	0	0
			919	HCK	0	0
			920	USP9X	0	0
			921	TGM2	0	0
			922	FAS	0	0
			923	COPS8	0	0
			924	RPS15	0	0
			925	NANS	0	0
			926	CHP1	0	0
			927	RTN4	0	0
			928	KIF3A	0	0
			929	QPRT	0	0
			930	ADSS	0	0
			931	DCTN2	0	0
			932	CSNK2B	0	1
			933	ECH1	0	1
			934	SSRP1	0	0
			935	LMNA	0	0
			936	HUWE1	1	0
			937	TOP1	0	1
			938	ARPC5	0	0
			939	EIF3F	0	0
			940	RPL22	0	0
			941	GNPNAT1	0	0
			942	SGTA	0	0
			943	CSNK2A1	0	0
			944	ANKFY1	0	0
			945	RPL37A	0	0
			946	ERP29	0	0
			947	FH	0	0
			948	DDX6	0	0
			949	PSMB7	0	0
			950	UBE2M	0	0
			951	CSNK1A1	0	0
			952	HGS	0	0
			953	ATP6V0D1	0	0
			954	RBP5	0	0
			955	LRP2	0	0
			956	H3F3C	1	0
			957	TBCA	0	0
			958	PDZK1	0	0
			959	DDB1	0	0
			960	RPLP1	0	0
			961	ILK	0	0
			962	SLC25A3	0	0
			963	NOTCH1	0	0
			964	DNPEP	0	0
			965	FABP1	0	0
			966	TUFM	1	0
			967	LIN7A	0	0
			968	FTH1	0	0
			969	APCS	0	0
			970	SLC12A7	1	0
			971	COPG1	1	0
			972	PSMA8	0	0
			973	CKAP5	0	0
			974	UPK1A	0	0
			975	SKP1	1	0
			976	EPHB4	0	0
			977	RPL35	0	0
			978	UBL3	0	0
			979	FTL	0	0
			980	HSPE1	1	0
			981	ITM2B	0	0
			982	ERBB2	0	0
			983	ATP2B2	0	0
			984	CALB1	0	0
			985	MYL6B	0	0
			986	PPL	0	0
			987	PPP1R7	0	0
			988	MTAP	0	0
			989	SERPINF1	0	0
			990	S100P	0	0
			991	GAA	0	0
			992	PKLR	0	0
			993	MPO	0	0
			994	ADSL	0	0
			995	MAT2A	0	0
			996	NUMA1	0	0
			997	MPP6	0	0
			998	TRIP10	0	0
			999	MARK2	0	0
			1000	SNX18	0	0

## Sheet: Fig 4d
Treatment	Detection Ab.	rep	abs	mean	rel	two-tailed Welch's t-test	rank	padj
Vehicle	Anti-CD63	1	0.323	0.361667	0.893088
Vehicle	Anti-CD63	2	0.374		1.0341
Vehicle	Anti-CD63	3	0.388		1.07281
Vehicle	Anti-CD9	1	0.509	0.498	1.02209
Vehicle	Anti-CD9	2	0.489		0.981928
Vehicle	Anti-CD9	3	0.496		0.995984
Rotenone	Anti-CD63	1	0.221		0.61106	0.00367821	2	0.00735641
Rotenone	Anti-CD63	2	0.175		0.483871
Rotenone	Anti-CD63	3	0.195		0.539171
Rotenone	Anti-CD9	1	0.367		0.736948	0.00104457	1	0.00313371
Rotenone	Anti-CD9	2	0.332		0.666667
Rotenone	Anti-CD9	3	0.337		0.676707
						0.0353967	3	0.0353967

## Sheet: Fig 4e
Treatment	Detection Ab.	rep	abs	mean	rel	one-tailed Welch's t-test	rank	Holm	3
Vehicle	Anti-CD63	1	0.138	0.144	0.958333
Vehicle	Anti-CD63	2	0.145		1.00694
Vehicle	Anti-CD63	3	0.149		1.03472
Vehicle	Anti-CD9	1	0.358	0.340667	1.05088
Vehicle	Anti-CD9	2	0.315		0.924658
Vehicle	Anti-CD9	3	0.349		1.02446
Concanamycin A	Anti-CD63	1	0.373		2.59028	9.70352e-06	1	2.91106e-05
Concanamycin A	Anti-CD63	2	0.361		2.50694
Concanamycin A	Anti-CD63	3	0.377		2.61806
Concanamycin A	Anti-CD9	1	0.368		1.08023	0.0858628	3	0.0858628
Concanamycin A	Anti-CD9	2	0.426		1.25049
Concanamycin A	Anti-CD9	3	0.381		1.1184
						6.94065e-05	2	0.000138813

[truncated: 26 more sheets: Fig 5b, Fig 5d, Fig 5e, Fig 5f, SFig 3b, SFig 4, SFig 6, SFig 10, SFig 11, SFig 15b, SFig 15c, SFig 16c, SFig 16d, SFig 18b, SFig 19, SFig 20a, SFig 20b, SFig 21, SFig 23, SFig 25 …]
